# Supplementary material for: Disentangling genetic effects on transcriptional and post-transcriptional gene regulation through integrating exon and intron expression QTLs
Source: Nat Commun. 2024 May 6;15:3786. doi: 10.1038/s41467-024-48244-x (PMC11074126; doi:10.1038/s41467-024-48244-x)
Supplement: Supplementary file 4 — Supplementary Data 1 [file 41467_2024_48244_MOESM4_ESM.xlsx]

## Sheet: Top cis-exQTLs
Ensembl gene ID	gene chromosome	gene start	gene end	gene strand	tested cis-variants	Distance between top cis-QTL and gene start	top cis-QTL chromosome	top cis-QTL position	Nominal p-value of top cis-QTL association	r squared of the linear regression	beta (slope) of the linear regression	Adjusted empirical p-value	FDR corrected p value
ENSG00000279457.4	chr1	185218	195411	-	2469	-470350	chr1	665761	0.0148902	0.527488	0.243756	0.230364	0.263605
ENSG00000228794.10	chr1	825139	859446	+	5534	-1893	chr1	823246	0.0681142	0.564465	0.000999001	3.35228e-12	7.57025e-12
ENSG00000188976.11	chr1	944204	959309	-	5993	-5597	chr1	964906	0.0988913	-1.05459	0.000999001	7.95309e-18	2.27665e-17
ENSG00000187961.14	chr1	960585	965719	+	6029	-4020	chr1	956565	0.0833584	0.428087	0.000999001	7.61278e-15	1.93033e-14
ENSG00000187583.11	chr1	966483	975865	+	6097	-57	chr1	966426	0.0818559	0.940553	0.000999001	9.67556e-14	2.35038e-13
ENSG00000188290.11	chr1	998963	1000172	-	6295	-281	chr1	1000453	0.120265	-0.608607	0.000999001	6.36225e-23	2.15883e-22
ENSG00000187608.10	chr1	1001139	1014540	+	6352	43440	chr1	1057980	0.0200682	-0.210042	0.0569431	0.0537451	0.0675033
ENSG00000188157.15	chr1	1020121	1056118	+	6516	-3937	chr1	1016184	0.0373299	-0.298525	0.001998	2.18118e-05	3.47911e-05
ENSG00000217801.10	chr1	1059709	1069355	+	6573	0	chr1	1065910	0.0164729	-0.360919	0.262737	0.259339	0.294014
ENSG00000131591.17	chr1	1081819	1116361	-	6854	0	chr1	1098619	0.0359756	0.275417	0.000999001	4.51129e-05	7.05568e-05
ENSG00000186891.14	chr1	1203509	1206592	-	7084	4182	chr1	1199327	0.0464184	0.474335	0.000999001	1.8096e-07	3.22757e-07
ENSG00000186827.11	chr1	1211341	1214153	-	7121	-24749	chr1	1238902	0.0206676	-0.237416	0.043956	0.0460835	0.0583397
ENSG00000078808.18	chr1	1216909	1232067	-	7170	-866956	chr1	2099023	0.015789	1.2041	0.374625	0.374097	0.412068
ENSG00000176022.7	chr1	1232238	1235041	+	7183	561	chr1	1235602	0.120107	-0.824049	0.000999001	8.62905e-23	2.91737e-22
ENSG00000160087.21	chr1	1253910	1273864	-	7299	-254314	chr1	1528178	0.0174491	-0.760855	0.180819	0.172911	0.202911
ENSG00000162572.21	chr1	1280437	1292029	+	7389	0	chr1	1283414	0.0163555	-1.12504	0.295704	0.29063	0.326571
ENSG00000131584.19	chr1	1292391	1309609	-	7464	0	chr1	1306420	0.0321115	0.497994	0.000999001	0.000286441	0.000428836
ENSG00000169972.12	chr1	1308598	1311677	+	7470	221121	chr1	1532798	0.0140904	-0.188269	0.633367	0.626799	0.659703
ENSG00000127054.21	chr1	1311586	1324687	-	7531	0	chr1	1318756	0.0903082	-0.848821	0.000999001	9.51468e-16	2.5154e-15
ENSG00000224051.7	chr1	1324757	1328896	+	7554	-6001	chr1	1318756	0.0289409	-0.480517	0.001998	0.00120628	0.00173299
ENSG00000169962.5	chr1	1331281	1335314	+	7599	-5928	chr1	1325353	0.0167077	-0.440338	0.291708	0.269537	0.304926
ENSG00000107404.20	chr1	1335277	1349418	-	7707	-241264	chr1	1590682	0.0187454	0.222874	0.116883	0.111141	0.134
ENSG00000162576.16	chr1	1352690	1361777	-	7782	10023	chr1	1342667	0.0336323	1.06195	0.001998	9.23865e-05	0.000142124
ENSG00000175756.13	chr1	1373731	1375495	-	7839	12052	chr1	1361679	0.0420161	-0.432196	0.000999001	2.5577e-06	4.29308e-06
ENSG00000221978.12	chr1	1385712	1399335	-	7932	963	chr1	1384749	0.0741149	-0.516791	0.000999001	7.6533e-13	1.78051e-12
ENSG00000224870.7	chr1	1399521	1402046	+	7942	-79873	chr1	1319648	0.183146	-1.64777	0.000999001	1.86566e-35	9.34671e-35
ENSG00000242485.6	chr1	1401910	1407293	-	7960	26268	chr1	1375642	0.197249	1.06135	0.000999001	8.82939e-40	4.94721e-39
ENSG00000272455.1	chr1	1409097	1410618	+	7974	0	chr1	1409306	0.134772	-0.943144	0.000999001	2.8615e-25	1.05009e-24
ENSG00000179403.12	chr1	1434862	1442882	+	8133	118333	chr1	1561215	0.0184948	0.6363	0.130869	0.127477	0.152413
ENSG00000160072.20	chr1	1471766	1497848	+	8457	27063	chr1	1524911	0.0813926	-1.93384	0.000999001	4.10871e-14	1.01464e-13
ENSG00000197785.14	chr1	1512163	1534685	+	8591	0	chr1	1532798	0.109783	-0.525514	0.000999001	2.24742e-21	7.26395e-21
ENSG00000160075.12	chr1	1541674	1574863	-	8771	-861	chr1	1575724	0.097348	0.493229	0.000999001	3.99424e-18	1.15225e-17
ENSG00000215014.5	chr1	1574103	1577075	+	8781	-2117	chr1	1571986	0.0381278	-0.306219	0.000999001	2.25234e-05	3.58851e-05
ENSG00000228594.4	chr1	1598013	1600135	-	8881	43767	chr1	1554246	0.0132547	-0.194375	0.849151	0.849869	0.867979
ENSG00000272106.1	chr1	1613759	1615795	-	8943	9557	chr1	1604202	0.0338845	-0.286026	0.000999001	0.000115857	0.000177254
ENSG00000197530.12	chr1	1615416	1630610	+	9000	-11214	chr1	1604202	0.137594	-0.576376	0.000999001	3.07422e-25	1.12631e-24
ENSG00000248333.8	chr1	1635228	1659012	-	9081	8072	chr1	1627156	0.103989	0.720068	0.000999001	2.10845e-18	6.15235e-18
ENSG00000189339.12	chr1	1659530	1692795	-	9083	0	chr1	1665061	0.638931	-1.33567	0.000999001	4.32112e-183	8.31965e-181
ENSG00000215790.7	chr1	1724839	1745999	-	9092	51021	chr1	1673818	0.499538	1.00576	0.000999001	3.90985e-130	1.99367e-128
ENSG00000008130.15	chr1	1751233	1780457	-	9113	-32847	chr1	1813304	0.132161	-1.07568	0.000999001	4.30657e-26	1.63188e-25
ENSG00000078369.18	chr1	1785286	1891117	-	9659	-8071	chr1	1899188	0.0849819	0.512287	0.000999001	4.7818e-15	1.22417e-14
ENSG00000067606.17	chr1	2050412	2185395	+	9910	-2127	chr1	2048285	0.143802	-0.661047	0.000999001	2.78551e-28	1.13235e-27
ENSG00000162585.17	chr1	2184462	2212720	-	9290	5053	chr1	2179409	0.187349	-0.750385	0.000999001	7.75412e-38	4.15899e-37
ENSG00000157933.10	chr1	2228320	2310213	+	9589	0	chr1	2289834	0.134465	-0.530188	0.000999001	1.57607e-25	5.84135e-25
ENSG00000116151.14	chr1	2321254	2391707	-	9545	0	chr1	2372762	0.0230501	-0.36776	0.017982	0.0175072	0.0231064
ENSG00000157916.20	chr1	2391776	2405442	+	9288	-19014	chr1	2372762	0.0370965	-0.466547	0.000999001	2.98576e-05	4.724e-05
ENSG00000157911.11	chr1	2403965	2413797	-	9311	0	chr1	2407130	0.0190958	0.316509	0.112887	0.123456	0.147938
ENSG00000149527.18	chr1	2425981	2505532	+	9702	-5541	chr1	2420440	0.247074	0.911038	0.000999001	1.11586e-50	8.46522e-50
ENSG00000157881.16	chr1	2508538	2526597	-	9297	0	chr1	2509919	0.0929714	-0.8723	0.000999001	1.03449e-17	2.94848e-17
ENSG00000272449.2	chr1	2530065	2547460	+	9306	915361	chr1	3462821	0.0166985	-0.421825	0.335664	0.332652	0.369808
ENSG00000238164.6	chr1	2549921	2557031	-	9252	0	chr1	2556714	0.210134	-0.6598	0.000999001	2.16506e-43	1.35675e-42
ENSG00000157873.17	chr1	2555640	2565382	+	9262	0	chr1	2556327	0.466575	0.978623	0.000999001	4.7278e-119	1.88555e-117
ENSG00000228037.1	chr1	2581561	2584533	+	9299	836355	chr1	3420888	0.0213628	-1.25401	0.045954	0.0429219	0.0545475
ENSG00000157870.17	chr1	2586492	2591469	+	9321	-12218	chr1	2574274	0.018083	-0.26942	0.187812	0.198573	0.229956
ENSG00000215912.12	chr1	2635977	2801717	-	10341	0	chr1	2640384	0.10147	-0.50076	0.000999001	5.62238e-19	1.67651e-18
ENSG00000162591.16	chr1	3487952	3611508	-	11915	0	chr1	3610727	0.0843284	-0.488796	0.000999001	5.18884e-15	1.326e-14
ENSG00000158109.15	chr1	3625016	3630127	+	11465	12339	chr1	3642466	0.223327	0.947654	0.000999001	1.90613e-46	1.29083e-45
ENSG00000116213.16	chr1	3630768	3652761	-	11564	-5094	chr1	3657855	0.343853	0.845558	0.000999001	2.15438e-81	3.42706e-80
ENSG00000078900.15	chr1	3652517	3736201	+	11991	-33030	chr1	3619487	0.0192218	-0.526672	0.125874	0.121318	0.14547
ENSG00000227372.12	chr1	3735512	3747373	-	12041	0	chr1	3741219	0.0526612	0.352002	0.000999001	1.61021e-08	3.04921e-08
ENSG00000130764.10	chr1	3778560	3796498	-	12293	-11	chr1	3796509	0.0891451	1.97442	0.000999001	3.47359e-16	9.36685e-16
ENSG00000116198.13	chr1	3812087	3857214	-	12426	-534	chr1	3857748	0.334311	-0.94074	0.000999001	3.01153e-72	3.90589e-71
ENSG00000169598.16	chr1	3857268	3885429	+	12365	10714	chr1	3896143	0.0781126	-0.557264	0.000999001	1.94926e-13	4.66711e-13
ENSG00000198912.11	chr1	3889126	3900293	-	12260	0	chr1	3891607	0.132442	0.598385	0.000999001	7.81885e-27	3.04015e-26
ENSG00000131697.18	chr1	5862812	5992473	-	10346	0	chr1	5938960	0.273252	0.769605	0.000999001	3.52517e-58	3.27501e-57
ENSG00000069424.15	chr1	5990928	6101193	+	10194	0	chr1	6010951	0.0644544	0.423072	0.000999001	6.42333e-11	1.37097e-10
ENSG00000116251.11	chr1	6185021	6209389	-	9737	0	chr1	6197766	0.0239045	-0.256835	0.011988	0.0109086	0.0146291
ENSG00000158286.13	chr1	6205476	6221299	+	9654	0	chr1	6206026	0.125543	-1.3309	0.000999001	2.5271e-24	8.97301e-24
ENSG00000116237.16	chr1	6221194	6235972	-	9640	0	chr1	6233830	0.232321	-1.68074	0.000999001	3.69786e-50	2.76029e-49
ENSG00000158292.7	chr1	6247354	6261098	-	9595	0	chr1	6256824	0.0567997	0.367857	0.000999001	2.72708e-09	5.34644e-09
ENSG00000097021.19	chr1	6264270	6394391	-	10011	0	chr1	6280053	0.0868812	-0.856464	0.000999001	8.52068e-16	2.25796e-15
ENSG00000069812.11	chr1	6412419	6424670	-	9269	51989	chr1	6360430	0.0224639	0.286136	0.025974	0.0260489	0.033781
ENSG00000162408.11	chr1	6521348	6554513	-	9451	0	chr1	6529581	0.0223633	-0.332733	0.025974	0.0236182	0.0307538
ENSG00000204859.13	chr1	6579995	6589280	+	9288	70395	chr1	6659675	0.0236317	-0.238854	0.016983	0.0138859	0.0184622
ENSG00000162413.16	chr1	6590725	6614607	-	9331	-16263	chr1	6630870	0.0246995	-0.239807	0.00799201	0.00628389	0.00860586
ENSG00000116273.6	chr1	6613732	6624030	+	9253	-981636	chr1	5632096	0.0182908	-0.270792	0.154845	0.157128	0.185618
ENSG00000041988.15	chr1	6624867	6635586	+	9230	13964	chr1	6649550	0.0229735	-0.225453	0.023976	0.0215995	0.0282371
ENSG00000007923.16	chr1	6634169	6701924	-	9488	0	chr1	6656023	0.0554816	-0.401171	0.000999001	5.51728e-09	1.06631e-08
ENSG00000171735.19	chr1	6785455	7769706	+	12698	0	chr1	7574679	0.0125689	33.8249	0.966034	0.963849	0.969842
ENSG00000049245.13	chr1	7771297	7781432	+	8221	-3916	chr1	7767381	0.0214325	-0.258319	0.034965	0.0286366	0.0369565
ENSG00000049246.14	chr1	7784321	7845177	+	8349	20753	chr1	7865930	0.0541558	0.371651	0.000999001	1.20617e-08	2.29577e-08
ENSG00000049249.9	chr1	7915872	7943165	-	8479	20038	chr1	7895834	0.0285121	0.328503	0.000999001	0.000995297	0.00143672
ENSG00000116288.13	chr1	7954292	7985505	+	8593	35222	chr1	8020727	0.0683578	0.480228	0.000999001	2.00998e-11	4.40193e-11
ENSG00000116285.13	chr1	8004405	8026309	-	8596	-120458	chr1	8146767	0.0368722	0.500764	0.000999001	3.15708e-05	4.98658e-05
ENSG00000142599.19	chr1	8352398	8848921	-	10648	-633991	chr1	9482912	0.0277013	0.370312	0.002997	0.00229055	0.00323493
ENSG00000074800.16	chr1	8861001	8879190	-	8380	17129	chr1	8843872	0.0896986	-0.492783	0.000999001	1.35946e-15	3.56782e-15
ENSG00000142583.18	chr1	9035107	9088478	-	8229	0	chr1	9069808	0.0564685	-0.426707	0.000999001	3.61025e-09	7.03466e-09
ENSG00000180758.12	chr1	9100306	9129102	-	8126	-2411	chr1	9131513	0.0197953	-0.202272	0.0809191	0.0805836	0.0988333
ENSG00000228526.7	chr1	9148012	9198906	-	8172	0	chr1	9151244	0.0188114	-0.233583	0.131868	0.118195	0.141999
ENSG00000049239.13	chr1	9234775	9271337	+	8053	0	chr1	9235735	0.503724	-1.0354	0.000999001	4.32487e-131	2.26741e-129
ENSG00000171621.14	chr1	9292895	9369532	+	8091	38104	chr1	9407636	0.0236971	1.20511	0.012987	0.0100576	0.013535
ENSG00000171612.7	chr1	9539466	9585173	+	8048	0	chr1	9545895	0.0162445	-0.251872	0.324675	0.31146	0.34826
ENSG00000188807.13	chr1	9588912	9614877	+	8027	-232119	chr1	9356793	0.0122295	0.276419	0.93007	0.931582	0.941701
ENSG00000171608.16	chr1	9651732	9729114	+	8219	0	chr1	9723347	0.053681	-1.12436	0.000999001	3.17827e-09	6.20919e-09
ENSG00000171603.18	chr1	9728927	9823984	-	8452	-74552	chr1	9898536	0.104046	0.674724	0.000999001	1.43575e-19	4.37941e-19
ENSG00000178585.15	chr1	9848277	9910336	-	8616	-38720	chr1	9949056	0.0863216	0.56857	0.000999001	1.74736e-15	4.55693e-15
ENSG00000162441.12	chr1	9922114	9943407	-	8414	-5649	chr1	9949056	0.53685	-1.41792	0.000999001	2.104e-152	1.76657e-150
ENSG00000173614.14	chr1	9943429	9985501	+	8541	0	chr1	9948163	0.109392	0.642884	0.000999001	1.11629e-20	3.52534e-20
ENSG00000130939.20	chr1	10032833	10181239	+	8821	-90910	chr1	9941923	0.0311311	-0.622091	0.000999001	0.000349574	0.000520076
ENSG00000054523.17	chr1	10210806	10381603	+	8745	0	chr1	10308041	0.253191	1.09445	0.000999001	7.44247e-55	6.35884e-54
ENSG00000142657.21	chr1	10398593	10420511	+	7799	-45528	chr1	10353065	0.241992	0.713063	0.000999001	2.62766e-53	2.15125e-52
ENSG00000160049.12	chr1	10456523	10472529	-	7796	0	chr1	10457216	0.0522477	-0.338936	0.000999001	2.01421e-08	3.79559e-08
ENSG00000142655.13	chr1	10472289	10630758	+	8453	400390	chr1	11031148	0.0135426	0.242735	0.739261	0.741014	0.767901
ENSG00000130940.15	chr1	10636605	10796650	-	8748	266012	chr1	10370593	0.0185526	-0.455943	0.134865	0.121222	0.145383
ENSG00000116649.10	chr1	11054585	11060020	-	8788	-693395	chr1	11753415	0.011987	-38.0868	0.949051	0.949396	0.956505
ENSG00000171824.14	chr1	11066619	11099869	-	8906	-136271	chr1	11236140	0.0133895	-0.850045	0.78022	0.777012	0.801264
ENSG00000198793.13	chr1	11106536	11262551	-	9444	-1293	chr1	11263844	0.0505344	0.352465	0.000999001	3.49636e-08	6.49648e-08
ENSG00000120942.13	chr1	11273207	11296049	+	8737	0	chr1	11286279	0.0596294	1.02545	0.000999001	1.01475e-10	2.1417e-10
ENSG00000132879.14	chr1	11654376	11663327	+	8484	-65	chr1	11654311	0.165524	-0.718085	0.000999001	2.63336e-34	1.2847e-33
ENSG00000116663.11	chr1	11664201	11674354	+	8491	-4820	chr1	11659381	0.211711	-0.690343	0.000999001	1.39478e-42	8.49728e-42
ENSG00000116670.15	chr1	11674481	11691650	-	8535	0	chr1	11681739	0.042353	0.303099	0.000999001	2.13423e-06	3.59851e-06
ENSG00000177674.16	chr1	11736085	11754802	+	8553	-13636	chr1	11722449	0.116886	-0.508415	0.000999001	6.91639e-23	2.34473e-22
ENSG00000177000.13	chr1	11785724	11806455	-	8680	0	chr1	11788915	0.235128	1.14971	0.000999001	2.63172e-48	1.87187e-47
ENSG00000011021.23	chr1	11806097	11848079	+	9021	0	chr1	11835738	0.178445	0.853772	0.000999001	6.02861e-36	3.05729e-35
ENSG00000116685.16	chr1	11919592	11926428	-	8788	11376	chr1	11908216	0.0193533	-0.20044	0.0849151	0.0880586	0.107552
ENSG00000083444.17	chr1	11934206	11975538	+	8732	-382	chr1	11933824	0.0166298	-2.24121	0.285714	0.286957	0.322834
ENSG00000116688.17	chr1	11980182	12013514	+	8487	17453	chr1	12030967	0.0667794	-0.376807	0.000999001	1.5896e-11	3.4943e-11
ENSG00000116691.11	chr1	12019467	12032045	+	8277	0	chr1	12022869	0.0450696	0.349311	0.000999001	3.97087e-07	6.95681e-07
ENSG00000120949.15	chr1	12063304	12144207	+	8277	-32337	chr1	12030967	0.0701017	-0.386066	0.000999001	2.289e-12	5.20702e-12
ENSG00000028137.19	chr1	12166992	12209228	+	7907	-25204	chr1	12141788	0.05868	0.382469	0.000999001	3.44767e-10	7.11253e-10
ENSG00000048707.15	chr1	12230031	12512047	+	8156	-4867	chr1	12225164	0.0309541	0.521011	0.000999001	0.000393532	0.000584229
ENSG00000162496.9	chr1	12567911	12618210	-	7283	350001	chr1	12217910	0.0180788	0.364004	0.133866	0.134167	0.160034
ENSG00000116731.22	chr1	13700199	13825079	+	8730	0	chr1	13754187	0.17947	-0.733897	0.000999001	2.38341e-36	1.2237e-35
ENSG00000189337.17	chr1	13892793	15118043	+	14184	0	chr1	14742356	0.0776895	1.05631	0.000999001	3.2974e-13	7.79963e-13
ENSG00000171729.14	chr1	15152533	15220478	+	10309	0	chr1	15156201	0.106032	-0.660034	0.000999001	2.07326e-19	6.27258e-19
ENSG00000142634.13	chr1	15409889	15430339	+	10017	0	chr1	15429180	0.0799329	0.501707	0.000999001	1.26715e-13	3.05687e-13
ENSG00000132906.18	chr1	15490833	15526534	-	10008	-54879	chr1	15581413	0.0670958	0.387743	0.000999001	1.69389e-11	3.72063e-11
ENSG00000116138.13	chr1	15526814	15592379	+	9955	221444	chr1	15813823	0.0138633	-31.8204	0.746254	0.742539	0.769267
ENSG00000197312.12	chr1	15617459	15669044	+	9699	-36011	chr1	15581448	0.0805392	0.668947	0.000999001	2.68957e-14	6.69515e-14
ENSG00000116786.13	chr1	15684321	15734769	+	9666	0	chr1	15724765	0.0383885	0.294137	0.000999001	1.28387e-05	2.07272e-05
ENSG00000233954.6	chr1	15807170	15809348	-	9051	1124	chr1	15806046	0.0167126	-0.823949	0.2997	0.288624	0.324611
ENSG00000178715.8	chr1	15828233	15828669	+	8941	-696613	chr1	15131620	0.0155405	53.035	0.423576	0.422919	0.460845
ENSG00000179743.4	chr1	15834475	15848147	-	8907	-97608	chr1	15945755	0.047583	-0.323463	0.000999001	2.78122e-07	4.91344e-07
ENSG00000065526.12	chr1	15836096	15940456	+	9277	24519	chr1	15964975	0.0951832	-0.483439	0.000999001	1.14094e-17	3.24754e-17
ENSG00000116809.11	chr1	15941870	15976132	-	8917	0	chr1	15964975	0.0983058	-0.491305	0.000999001	8.56621e-18	2.44714e-17
ENSG00000142632.17	chr1	16197855	16212652	-	8423	0	chr1	16206527	0.555854	-1.24321	0.000999001	5.40466e-150	4.31099e-148
ENSG00000288398.1	chr1	16228675	16231335	-	8333	-38728	chr1	16270063	0.131074	-0.5838	0.000999001	1.03654e-25	3.8635e-25
ENSG00000132881.12	chr1	16231693	16237183	-	8335	-29726	chr1	16266909	0.0672874	-0.383043	0.000999001	5.89358e-11	1.26176e-10
ENSG00000037637.11	chr1	16246841	16352480	-	9041	-5114	chr1	16357594	0.0407606	0.3051	0.000999001	3.51363e-06	5.85099e-06
ENSG00000157191.20	chr1	16440722	16460078	+	8666	3109	chr1	16463187	0.0261777	-0.448711	0.004995	0.00372478	0.00517539
ENSG00000226029.1	chr1	16460949	16468481	+	8627	-9632	chr1	16451317	0.122605	-0.535701	0.000999001	4.58086e-23	1.56292e-22
ENSG00000080947.15	chr1	16467437	16499257	-	8684	29229	chr1	16438208	0.0753096	0.397468	0.000999001	2.30392e-13	5.49741e-13
ENSG00000219481.10	chr1	16562320	16613562	-	8742	-248334	chr1	16861896	0.137385	-0.67253	0.000999001	1.71463e-27	6.79222e-27
ENSG00000215908.10	chr1	16618254	16657232	-	8571	-254132	chr1	16911364	0.150168	-0.770633	0.000999001	1.45633e-30	6.39011e-30
ENSG00000058453.17	chr1	16740274	16972964	+	9625	0	chr1	16928464	0.0626601	1.32455	0.000999001	1.19475e-10	2.514e-10
ENSG00000159363.18	chr1	16985959	17011928	-	8922	-51158	chr1	17063086	0.0683766	0.815371	0.000999001	7.65256e-12	1.70776e-11
ENSG00000117118.10	chr1	17018723	17054032	-	8909	0	chr1	17034119	0.0506692	0.344736	0.000999001	2.83794e-08	5.29335e-08
ENSG00000117115.13	chr1	17066762	17119451	-	8734	0	chr1	17095269	0.249872	0.740397	0.000999001	1.39506e-53	1.14887e-52
ENSG00000179051.14	chr1	17406761	17439677	-	8876	11027	chr1	17395734	0.0753286	-0.99812	0.000999001	3.27705e-13	7.75478e-13
ENSG00000159423.17	chr1	18871431	18902724	-	10153	0	chr1	18901979	0.0755036	-0.974427	0.000999001	2.90926e-13	6.9064e-13
ENSG00000169991.11	chr1	18904281	18956676	-	10245	-38081	chr1	18994757	0.045777	0.305709	0.000999001	4.31976e-07	7.55147e-07
ENSG00000127481.15	chr1	19074511	19210266	-	10403	0	chr1	19150087	0.112764	0.63537	0.000999001	4.64974e-20	1.43873e-19
ENSG00000127463.15	chr1	19215661	19251527	-	9836	0	chr1	19245738	0.122921	-0.539356	0.000999001	7.58089e-23	2.56766e-22
ENSG00000053372.5	chr1	19251806	19260128	+	9706	0	chr1	19259521	0.391833	-1.04739	0.000999001	4.07349e-93	8.5666e-92
ENSG00000053371.12	chr1	19303966	19312146	-	9772	-1355	chr1	19313501	0.285223	0.841895	0.000999001	6.05769e-61	6.03445e-60
ENSG00000040487.13	chr1	19312327	19329300	+	9816	0	chr1	19315832	0.0485178	0.343899	0.000999001	2.3889e-07	4.23308e-07
ENSG00000077549.19	chr1	19338776	19485539	-	10158	0	chr1	19354899	0.0559693	-0.403096	0.000999001	3.55241e-09	6.92438e-09
ENSG00000158747.15	chr1	19596980	19658456	+	9720	-65261	chr1	19531719	0.0494736	0.329959	0.000999001	1.15536e-07	2.086e-07
ENSG00000158748.4	chr1	19664876	19680966	+	9509	31281	chr1	19712247	0.12794	0.551188	0.000999001	4.97109e-24	1.75338e-23
ENSG00000162542.13	chr1	19682214	19799945	-	9912	0	chr1	19775522	0.0738549	0.469965	0.000999001	3.04297e-13	7.21615e-13
ENSG00000169914.6	chr1	19882396	19912945	+	8919	0	chr1	19896007	0.28428	-0.845896	0.000999001	2.51869e-58	2.35169e-57
ENSG00000090432.7	chr1	20499449	20508151	-	8346	27322	chr1	20472127	0.328404	1.09256	0.000999001	1.78574e-77	2.62732e-76
ENSG00000244038.10	chr1	20651768	20661544	-	8363	20237	chr1	20631531	0.0406743	0.465854	0.000999001	3.9302e-06	6.52715e-06
ENSG00000189410.12	chr1	20719732	20732837	-	8348	15677	chr1	20704055	0.0200359	-0.484655	0.047952	0.0555469	0.0696089
ENSG00000127483.19	chr1	20740267	20787323	-	8512	485130	chr1	20255137	0.021056	1.0834	0.035964	0.0400038	0.0509899
ENSG00000075151.20	chr1	20806293	21176888	-	10350	0	chr1	21058943	0.0572069	-0.487961	0.000999001	4.95566e-09	9.59429e-09
ENSG00000117298.16	chr1	21217248	21345572	-	9519	0	chr1	21293847	0.198504	-0.767289	0.000999001	3.33346e-40	1.89246e-39
ENSG00000142794.18	chr1	21440129	21485005	+	9059	-3490	chr1	21436639	0.663738	-1.18407	0.000999001	1.76859e-204	7.31476e-202
ENSG00000090686.16	chr1	21678299	21783606	-	9228	0	chr1	21727934	0.671554	1.20108	0.000999001	1.39119e-211	8.63079e-209
ENSG00000142798.20	chr1	21822245	21937310	-	9273	0	chr1	21933519	0.0442348	-0.709456	0.000999001	1.10747e-06	1.89418e-06
ENSG00000070831.17	chr1	22025512	22101360	+	9188	0	chr1	22048572	0.134846	0.589537	0.000999001	5.73323e-26	2.15856e-25
ENSG00000184677.18	chr1	22428839	22531157	+	9010	0	chr1	22453334	0.0403034	0.298145	0.000999001	3.3761e-06	5.62784e-06
ENSG00000004487.17	chr1	23019444	23083689	+	7717	-586119	chr1	22433325	0.0167715	1.4078	0.223776	0.228054	0.261144
ENSG00000169641.13	chr1	23084024	23177808	-	7789	0	chr1	23164441	0.149058	-0.630848	0.000999001	4.80151e-30	2.07261e-29
ENSG00000261326.4	chr1	23281308	23287488	-	7220	100466	chr1	23180842	0.0222807	0.223633	0.013986	0.0182735	0.024041
ENSG00000125944.20	chr1	23303772	23344336	-	7346	15786	chr1	23287986	0.0689956	0.495856	0.000999001	1.74686e-12	3.99165e-12
ENSG00000125945.15	chr1	23359449	23369836	-	7251	288692	chr1	23070757	0.0134662	-23.5145	0.735265	0.73666	0.763885
ENSG00000249087.7	chr1	23368998	23371839	+	7212	-957902	chr1	22411096	0.0163612	-0.73051	0.281718	0.273449	0.308819
ENSG00000007968.7	chr1	23506439	23531233	-	7404	-718018	chr1	24249251	0.0163131	-0.534906	0.287712	0.274432	0.309741
ENSG00000117318.9	chr1	23557927	23559501	-	7397	-41598	chr1	23601099	0.079916	-0.465106	0.000999001	1.52737e-14	3.83284e-14
ENSG00000142676.14	chr1	23691743	23696835	+	7427	0	chr1	23694286	0.0959374	-0.647834	0.000999001	7.58193e-18	2.17152e-17
ENSG00000236810.6	chr1	23706902	23778296	-	7637	-50945	chr1	23829241	0.0179852	-0.191323	0.122877	0.134507	0.160372
ENSG00000057757.10	chr1	23778419	23788232	+	7388	42912	chr1	23831144	0.0520982	0.325593	0.000999001	1.13461e-08	2.16252e-08
ENSG00000011009.11	chr1	23791146	23795539	+	7353	0	chr1	23795111	0.0308791	-0.434287	0.000999001	0.000331453	0.000493709
ENSG00000117308.15	chr1	23795600	23800781	-	7356	931676	chr1	22863924	0.0149593	3.41601	0.450549	0.444946	0.482821
ENSG00000117305.15	chr1	23801886	23838620	-	7432	6775	chr1	23795111	0.0246567	-0.388071	0.003996	0.00517228	0.00712984
ENSG00000179163.11	chr1	23845078	23868294	-	7384	25	chr1	23845053	0.223465	-0.675396	0.000999001	1.6794e-49	1.22175e-48
ENSG00000188822.8	chr1	23870516	23913362	-	7479	11981	chr1	23858535	0.0962984	0.466416	0.000999001	1.13446e-17	3.23012e-17
ENSG00000189266.13	chr1	23956840	23963462	+	7311	45152	chr1	24008614	0.115405	0.679456	0.000999001	6.88454e-22	2.2625e-21
ENSG00000188529.15	chr1	23964348	23980927	-	7406	-22200	chr1	24003127	0.0176715	-0.822067	0.136863	0.13791	0.164218
ENSG00000185436.12	chr1	24154169	24187959	-	8014	0	chr1	24187118	0.234655	-0.717259	0.000999001	2.62158e-50	1.96214e-49
ENSG00000158055.16	chr1	24319358	24364482	+	8218	-983475	chr1	23335883	0.0128991	11.0935	0.854146	0.842616	0.861517
ENSG00000001460.18	chr1	24357000	24416934	-	8355	0	chr1	24416496	0.0314596	-0.277499	0.000999001	0.000390936	0.000580452
ENSG00000001461.17	chr1	24415803	24472976	+	8306	0	chr1	24439047	0.0649528	0.370801	0.000999001	4.26621e-11	9.19528e-11
ENSG00000117602.12	chr1	24502352	24541040	+	8163	-13938	chr1	24488414	0.0863382	0.429421	0.000999001	5.60209e-15	1.42991e-14
ENSG00000133226.17	chr1	24631717	24673281	+	8229	0	chr1	24651915	0.0472987	-0.326688	0.000999001	1.58126e-07	2.82889e-07
ENSG00000169504.15	chr1	24745383	24844321	+	8507	11304	chr1	24855625	0.0535403	-0.362386	0.000999001	4.92688e-09	9.54022e-09
ENSG00000020633.18	chr1	24899512	24965121	-	8413	0	chr1	24958757	0.0214507	62.3091	0.020979	0.0268399	0.0347342
ENSG00000117614.10	chr1	25222277	25232502	-	8322	-939203	chr1	26171705	0.0136819	0.180853	0.698302	0.697201	0.727019
ENSG00000284602.1	chr1	25232587	25234775	+	8273	-610855	chr1	24621732	0.0153113	0.213564	0.425574	0.428899	0.466951
ENSG00000117616.18	chr1	25242250	25338213	-	8604	323063	chr1	24919187	0.0182413	2.03745	0.136863	0.130626	0.155961
ENSG00000183726.11	chr1	25338318	25362361	+	8290	27033	chr1	25389394	0.192416	0.635245	0.000999001	3.23791e-37	1.70959e-36
ENSG00000204178.11	chr1	25430859	25500209	+	8374	599304	chr1	26099513	0.0119734	38.0652	0.923077	0.923461	0.934507
ENSG00000157978.12	chr1	25543607	25568886	+	8128	0	chr1	25545976	0.247216	-1.64635	0.000999001	1.16421e-52	9.37328e-52
ENSG00000117643.14	chr1	25617469	25786207	+	8016	0	chr1	25674461	0.0446276	0.359522	0.000999001	6.85651e-07	1.18671e-06
ENSG00000162430.17	chr1	25800177	25818221	+	7500	0	chr1	25802947	0.0279275	0.240168	0.002997	0.00132588	0.0019009
ENSG00000117640.18	chr1	25818641	25832942	+	7474	0	chr1	25819958	0.0902914	-0.481325	0.000999001	3.03561e-16	8.21188e-16
ENSG00000127423.11	chr1	25831914	25859458	-	7496	20269	chr1	25811645	0.0196773	0.241191	0.0669331	0.0662729	0.0821204
ENSG00000182749.5	chr1	25861211	25871253	-	7410	-4682	chr1	25875935	0.0258791	0.443819	0.002997	0.00259082	0.00364654
ENSG00000117632.23	chr1	25884182	25906991	-	7368	-68217	chr1	25975208	0.0572303	-0.425374	0.000999001	7.71573e-10	1.55949e-09
ENSG00000158006.14	chr1	25959768	25998117	-	7310	336	chr1	25959432	0.0304859	-0.313101	0.000999001	0.000290073	0.000434157
ENSG00000175087.10	chr1	26111166	26125555	+	6841	0	chr1	26113638	0.0548095	0.433701	0.000999001	6.43889e-09	1.24056e-08
ENSG00000142675.18	chr1	26177485	26189884	+	6750	0	chr1	26177545	0.0751624	-0.516148	0.000999001	1.00988e-13	2.45106e-13
ENSG00000130695.15	chr1	26234201	26278808	+	6806	-11698	chr1	26222503	0.151367	0.877807	0.000999001	1.06207e-29	4.52504e-29
ENSG00000142669.15	chr1	26280087	26281522	+	6634	883	chr1	26282405	0.0210455	-0.366393	0.032967	0.0274357	0.03546
ENSG00000158062.20	chr1	26281329	26318363	-	6694	72674	chr1	26208655	0.0318221	0.33924	0.000999001	0.000204666	0.000309186
ENSG00000169442.9	chr1	26317959	26320523	+	6431	-26659	chr1	26291300	0.114608	0.897409	0.000999001	8.71603e-22	2.85431e-21
ENSG00000117682.17	chr1	26432283	26471306	+	6430	33463	chr1	26504769	0.0693926	-0.448756	0.000999001	1.63771e-12	3.74607e-12
ENSG00000198830.11	chr1	26472441	26476642	+	6331	2036	chr1	26478678	0.201951	-1.60648	0.000999001	5.97043e-43	3.68352e-42
ENSG00000117676.14	chr1	26529762	26575030	+	6382	0	chr1	26544709	0.221176	0.798049	0.000999001	7.10417e-45	4.59897e-44
ENSG00000117713.20	chr1	26693237	26782104	+	6454	43448	chr1	26825552	0.246201	1.44703	0.000999001	7.84551e-53	6.33942e-52
ENSG00000060642.11	chr1	26787055	26800659	+	6212	-30453	chr1	26756602	0.0953592	-0.866155	0.000999001	2.88114e-17	8.09197e-17
ENSG00000204160.12	chr1	26826689	26857604	+	6179	0	chr1	26827979	0.225322	0.978707	0.000999001	1.24084e-47	8.70381e-47
ENSG00000142751.15	chr1	26876133	26890283	-	6120	-165297	chr1	27055580	0.0135461	-3.43897	0.618382	0.611156	0.64482
ENSG00000198746.13	chr1	26890489	26900467	-	6116	-70741	chr1	26971208	0.0117872	-65.2255	0.903097	0.892617	0.907076
ENSG00000090273.14	chr1	26900239	26946871	+	6370	0	chr1	26912198	0.0396875	0.585769	0.000999001	3.29827e-06	5.50056e-06
ENSG00000090020.11	chr1	27098810	27166981	-	6269	-31765	chr1	27198746	0.0460176	-0.322958	0.000999001	2.71086e-07	4.79142e-07
ENSG00000225159.1	chr1	27206931	27207796	+	5920	693812	chr1	27901608	0.0119665	-0.501062	0.866134	0.860583	0.877878
ENSG00000142784.16	chr1	27234633	27308636	+	6132	-30903	chr1	27203730	0.0174377	-0.542558	0.111888	0.120701	0.144839
ENSG00000186501.14	chr1	27322146	27336400	+	5852	-195300	chr1	27126846	0.119961	2.03236	0.000999001	2.34331e-24	8.33102e-24
ENSG00000142765.18	chr1	27342021	27353937	+	5835	0	chr1	27342119	0.0410232	-0.871253	0.000999001	2.29584e-06	3.86458e-06
ENSG00000142733.17	chr1	27354068	27366961	-	5852	0	chr1	27357905	0.0283314	-0.306822	0.001998	0.000975143	0.00140836
ENSG00000158195.11	chr1	27404231	27490167	-	6008	0	chr1	27421136	0.0751434	0.605197	0.000999001	4.71109e-13	1.10685e-12
ENSG00000126705.15	chr1	27534036	27604431	-	5939	132776	chr1	27401260	0.0325399	0.412275	0.000999001	0.000102506	0.000157237
ENSG00000000938.13	chr1	27612065	27635185	-	5760	0	chr1	27630057	0.0479835	1.11839	0.000999001	1.21864e-07	2.19493e-07
ENSG00000126709.15	chr1	27666065	27672198	-	5734	-574517	chr1	28246715	0.0171963	-0.779657	0.143856	0.13972	0.166267
ENSG00000009780.15	chr1	27725980	27763122	+	5811	72756	chr1	27835878	0.0127882	0.641678	0.689311	0.696404	0.726459
ENSG00000117758.14	chr1	27773220	27824443	+	5952	54605	chr1	27879048	0.0392179	-1.4577	0.000999001	6.35015e-06	1.04252e-05
ENSG00000117751.18	chr1	27830783	27851676	+	5998	232331	chr1	28084007	0.0147539	-0.697357	0.401598	0.397651	0.435563
ENSG00000130775.16	chr1	27872544	27886685	+	6079	0	chr1	27882794	0.107369	-0.494606	0.000999001	3.00658e-20	9.37049e-20
ENSG00000117748.10	chr1	27891525	27914746	-	6159	0	chr1	27914572	0.326472	1.72844	0.000999001	1.44846e-79	2.21879e-78
ENSG00000158156.8	chr1	27959974	27968093	+	6137	-8	chr1	27959966	0.0233447	-0.822548	0.00699301	0.0080312	0.0109012
ENSG00000158161.16	chr1	27970345	28088637	-	6381	0	chr1	28026136	0.265795	0.854889	0.000999001	2.98103e-59	2.8428e-58
ENSG00000228589.3	chr1	28095743	28096422	-	5982	-144947	chr1	28241369	0.0217181	1.23031	0.018981	0.0222817	0.0290881
ENSG00000169403.12	chr1	28147167	28193936	-	6131	14571	chr1	28132596	0.0497746	-0.431562	0.000999001	4.28656e-08	7.91992e-08
ENSG00000126698.11	chr1	28199457	28233029	-	6046	0	chr1	28207105	0.0722195	-0.427948	0.000999001	5.72318e-13	1.33929e-12
ENSG00000130770.18	chr1	28236110	28246906	+	5981	0	chr1	28242638	0.11991	0.522464	0.000999001	3.06742e-23	1.0517e-22
ENSG00000130766.5	chr1	28259519	28282491	+	6022	-448766	chr1	27810753	0.0130095	-1.00531	0.679321	0.67255	0.703943
ENSG00000130772.14	chr1	28329003	28335965	+	6094	0	chr1	28329531	0.0177509	-0.354732	0.101898	0.0975835	0.118473
ENSG00000204138.13	chr1	28369583	28500364	+	6740	-12827	chr1	28356756	0.315429	-0.862427	0.000999001	4.19943e-69	5.1533e-68
ENSG00000180198.16	chr1	28505944	28539300	+	6567	-204259	chr1	28301685	0.122669	1.78004	0.000999001	4.9234e-23	1.67825e-22
ENSG00000279443.1	chr1	28544461	28546542	+	6505	21221	chr1	28567763	0.0237731	-0.242807	0.00999001	0.00770835	0.0104821
ENSG00000180098.9	chr1	28553086	28578545	+	6665	0	chr1	28569363	0.0201648	0.440834	0.045954	0.0426652	0.0542398
ENSG00000197989.14	chr1	28578539	28583132	-	6655	0	chr1	28579137	0.0323371	-0.284086	0.000999001	0.000165002	0.000250282
ENSG00000120656.11	chr1	28589324	28643085	-	6872	-172192	chr1	28815277	0.015417	-0.371654	0.370629	0.353181	0.390724
ENSG00000162419.12	chr1	28668733	28719353	+	7005	608637	chr1	29327990	0.0146885	0.780424	0.458541	0.450275	0.488129
ENSG00000198492.16	chr1	28736622	28769775	+	7027	52016	chr1	28821791	0.0306793	0.257296	0.001998	0.000337394	0.00050229
ENSG00000159023.21	chr1	28887092	29120046	+	8171	-7703	chr1	28879389	0.0670532	-0.688585	0.000999001	2.03155e-11	4.4483e-11
ENSG00000116350.17	chr1	29147744	29181900	-	7525	228850	chr1	28918894	0.0304682	0.296349	0.000999001	0.000336666	0.000501273
ENSG00000116353.16	chr1	29192658	29230942	-	7708	-12965	chr1	29243907	0.109766	-0.620032	0.000999001	4.78038e-20	1.47792e-19
ENSG00000060656.20	chr1	29236517	29326813	+	8114	120962	chr1	29447775	0.0137293	0.272078	0.663337	0.6542	0.685958
ENSG00000186056.10	chr1	30718505	30726827	+	9355	27581	chr1	30754408	0.0306839	-0.32504	0.000999001	0.000479855	0.000708521
ENSG00000162511.8	chr1	30732470	30757774	-	9341	10533	chr1	30721937	0.0174428	0.218258	0.16983	0.17833	0.208765
ENSG00000162512.16	chr1	30869467	30908758	-	9079	10065	chr1	30859402	0.0212506	-0.226157	0.02997	0.0265616	0.0343939
ENSG00000134644.15	chr1	30931507	31065991	-	9118	-640942	chr1	31706933	0.0190677	-58.7462	0.0879121	0.0847986	0.103798
ENSG00000060688.13	chr1	31259569	31296788	-	8049	-549544	chr1	31846332	0.02007	0.218433	0.042957	0.0480973	0.0607582
ENSG00000121766.15	chr1	31296983	31364953	+	7948	41484	chr1	31406437	0.0925215	-0.446047	0.000999001	6.29989e-17	1.74785e-16
ENSG00000121769.8	chr1	31365254	31376850	-	7599	-8172	chr1	31385022	0.0292712	-0.256013	0.001998	0.000528598	0.000777817
ENSG00000168528.12	chr1	31409566	31434680	+	7462	0	chr1	31432883	0.048035	-0.912463	0.000999001	4.07466e-08	7.53964e-08
ENSG00000284543.1	chr1	31506227	31583306	+	7374	0	chr1	31510017	0.126577	-0.534377	0.000999001	6.01508e-24	2.11427e-23
ENSG00000162517.13	chr1	31629867	31644896	-	6746	12982	chr1	31616885	0.0877125	0.447322	0.000999001	7.98052e-16	2.11935e-15
ENSG00000084636.18	chr1	31652264	31704319	-	6844	-5561	chr1	31709880	0.3036	-0.861304	0.000999001	1.32861e-68	1.60396e-67
ENSG00000121753.12	chr1	31727118	31764893	-	6685	825484	chr1	30901634	0.0176121	0.260788	0.138861	0.132839	0.158535
ENSG00000184007.21	chr1	31906422	31944856	-	6388	119530	chr1	31786892	0.0124693	21.233	0.807193	0.810451	0.832059
ENSG00000121774.18	chr1	32013869	32060850	+	6407	736185	chr1	32797035	0.022391	-1.50788	0.00799201	0.0119942	0.0160272
ENSG00000121775.18	chr1	32072032	32102866	+	6334	-71302	chr1	32000730	0.0190333	0.309767	0.0569431	0.0611871	0.0761905
ENSG00000025800.14	chr1	32108057	32176563	+	6370	567193	chr1	32743756	0.0130708	-48.6387	0.728272	0.722372	0.750184
ENSG00000084652.16	chr1	32179676	32198285	+	6024	-810370	chr1	31369306	0.0161462	0.438459	0.258741	0.254918	0.289266
ENSG00000160050.14	chr1	32200387	32205387	+	5968	-797765	chr1	31402622	0.0164133	-38.6533	0.214785	0.209516	0.241327
ENSG00000160051.11	chr1	32205662	32208687	+	5933	-579853	chr1	31625809	0.0154721	-0.796574	0.313686	0.302501	0.338853
ENSG00000160055.19	chr1	32214473	32222359	-	5916	407835	chr1	31806638	0.0130618	0.181583	0.684316	0.688918	0.719389
ENSG00000084623.11	chr1	32221929	32231604	+	5904	-119913	chr1	32102016	0.0505526	-0.783697	0.000999001	2.84875e-08	5.31262e-08
ENSG00000220785.7	chr1	32231659	32241620	-	5881	-780	chr1	32242400	0.130188	1.57547	0.000999001	1.76108e-25	6.51839e-25
ENSG00000182866.17	chr1	32251240	32286165	+	5900	-899854	chr1	31351386	0.0163361	0.66364	0.227772	0.223426	0.256292
ENSG00000116478.12	chr1	32292084	32333635	+	5896	-19622	chr1	32272462	0.0217882	0.63097	0.028971	0.0180603	0.0237689
ENSG00000175130.7	chr1	32333840	32336233	-	5768	904408	chr1	31429432	0.020806	0.529967	0.027972	0.0261406	0.0338881
ENSG00000160058.18	chr1	32365104	32394731	-	5872	480965	chr1	31884139	0.0144704	1.16898	0.483516	0.461493	0.499128
ENSG00000176261.15	chr1	32600173	32650903	-	5666	-40927	chr1	32691830	0.053989	0.842903	0.000999001	5.16762e-09	1.00012e-08
ENSG00000162521.19	chr1	32651143	32686211	+	5601	-10078	chr1	32641065	0.0296451	0.641589	0.000999001	0.000480746	0.000709648
ENSG00000134684.10	chr1	32775238	32818153	-	5728	0	chr1	32785083	0.0290797	-0.260044	0.000999001	0.000577719	0.00084764
ENSG00000116497.18	chr1	32816768	32858875	+	5830	13156	chr1	32872031	0.0517651	-0.410155	0.000999001	6.58083e-09	1.26769e-08
ENSG00000116514.16	chr1	32936446	32964685	-	5857	0	chr1	32955730	0.030949	0.267363	0.000999001	0.000161714	0.000245528
ENSG00000116525.14	chr1	33145400	33182059	-	6318	60588	chr1	33084812	0.0359019	0.295733	0.000999001	2.57828e-05	4.09089e-05
ENSG00000160094.15	chr1	33256493	33300719	+	6606	0	chr1	33257610	0.0260741	0.261301	0.001998	0.0028476	0.00399336
ENSG00000121903.14	chr1	33472646	33496507	+	6989	989360	chr1	34485867	0.011811	0.985335	0.908092	0.90609	0.919011
ENSG00000163866.9	chr1	34712738	34859755	-	7753	0	chr1	34850318	0.0263228	0.399448	0.001998	0.00260816	0.00367003
ENSG00000284773.1	chr1	34974357	34985313	-	6902	-75658	chr1	35060971	0.0159665	33.989	0.292707	0.290338	0.326276
ENSG00000197056.11	chr1	35032173	35115859	+	6929	457598	chr1	35573457	0.0105993	2.12404	0.987013	0.988532	0.991017
ENSG00000116560.11	chr1	35176379	35193145	-	6591	434739	chr1	34741640	0.0123119	0.168001	0.837163	0.83699	0.856549
ENSG00000146463.12	chr1	35268710	35422058	+	6878	-9108	chr1	35259602	0.0593947	0.591592	0.000999001	4.44608e-10	9.10664e-10
ENSG00000142687.18	chr1	35433493	35557950	-	6814	-25858	chr1	35583808	0.0253945	-0.65282	0.00599401	0.00389066	0.00540184
ENSG00000020129.16	chr1	35557474	35567274	+	6367	-284708	chr1	35272766	0.0136867	-35.297	0.62038	0.612248	0.645729
ENSG00000116819.8	chr1	35573315	35595328	+	6443	68753	chr1	35664081	0.0408806	-1.44589	0.000999001	2.23435e-06	3.76335e-06
ENSG00000126067.12	chr1	35599542	35641526	-	6462	-549727	chr1	36191253	0.0209898	50.3993	0.026973	0.0288215	0.0371866
ENSG00000142686.8	chr1	35713878	35718894	-	6161	-16283	chr1	35735177	0.315955	-1.3996	0.000999001	6.24581e-71	7.84555e-70
ENSG00000092853.14	chr1	35720219	35769978	-	6279	-628099	chr1	36398077	0.0129863	-39.6426	0.702298	0.713111	0.74176
ENSG00000134698.11	chr1	35808017	35857890	+	6136	40491	chr1	35898381	0.0196841	-0.358758	0.042957	0.0437684	0.055579
ENSG00000092847.13	chr1	35869809	35930532	+	6029	138511	chr1	36069043	0.018577	0.524492	0.0909091	0.0898789	0.109644
ENSG00000126070.20	chr1	35930719	36072500	+	6488	195481	chr1	36267981	0.0175294	0.343754	0.13986	0.140984	0.167638
ENSG00000116863.11	chr1	36088893	36093932	+	6042	-19850	chr1	36069043	0.015913	0.485431	0.260739	0.260988	0.295763
ENSG00000054116.12	chr1	36136571	36156053	-	6141	0	chr1	36142813	0.0682135	-0.426623	0.000999001	5.16113e-13	1.20953e-12
ENSG00000116871.15	chr1	36155580	36180849	+	6193	0	chr1	36169314	0.0527476	-0.344043	0.000999001	3.51551e-09	6.85365e-09
ENSG00000054118.15	chr1	36224433	36305357	+	6441	27933	chr1	36333290	0.0315083	0.408193	0.000999001	0.000194992	0.000294731
ENSG00000214193.11	chr1	36306369	36329340	+	6316	-13909	chr1	36292460	0.0936889	0.444942	0.000999001	1.35538e-18	3.98094e-18
ENSG00000196182.11	chr1	36339625	36385924	-	6414	-61599	chr1	36447523	0.0177615	0.717956	0.123876	0.123488	0.14795
ENSG00000181817.6	chr1	36391239	36397908	-	6352	-14	chr1	36397922	0.0210828	0.510016	0.028971	0.0311805	0.0401051
ENSG00000116885.18	chr1	36415828	36450451	-	6560	-34723	chr1	36485174	0.0236557	0.253029	0.00699301	0.00784252	0.0106581
ENSG00000116898.12	chr1	36455719	36464384	-	6522	9911	chr1	36445808	0.0340503	0.43402	0.000999001	5.08335e-05	7.93483e-05
ENSG00000233621.2	chr1	37350935	37474411	-	7932	0	chr1	37455481	0.187854	0.64693	0.000999001	1.6883e-37	9.00346e-37
ENSG00000163874.11	chr1	37474581	37484377	+	7428	0	chr1	37476061	0.0260057	-0.375811	0.001998	0.00279286	0.00392004
ENSG00000163875.15	chr1	37492576	37514774	-	7420	0	chr1	37504431	0.424012	0.948973	0.000999001	1.59153e-107	4.82952e-106
ENSG00000163877.11	chr1	37534450	37554293	-	7345	0	chr1	37551104	0.0711032	0.479285	0.000999001	2.77768e-12	6.29686e-12
ENSG00000134697.13	chr1	37566817	37595937	-	7326	24648	chr1	37542169	0.420558	0.94862	0.000999001	5.45666e-110	1.79748e-108
ENSG00000116922.14	chr1	37681571	37692249	-	7330	0	chr1	37682451	0.136018	0.607499	0.000999001	4.26209e-26	1.61557e-25
ENSG00000134690.11	chr1	37692482	37709719	+	7346	-12439	chr1	37680043	0.0221627	0.216045	0.016983	0.0169097	0.0223356
ENSG00000185090.14	chr1	37793803	37801137	+	7362	356595	chr1	38157732	0.0126366	-0.31193	0.831169	0.841105	0.860051
ENSG00000196449.4	chr1	37802946	37808208	-	7372	-177229	chr1	37985437	0.0722127	0.566948	0.000999001	8.69061e-13	2.01512e-12
ENSG00000197982.14	chr1	37806980	37809454	+	7372	-569058	chr1	37237922	0.013948	-1.10807	0.623377	0.632869	0.665403
ENSG00000188786.10	chr1	37809575	37859592	-	7596	506655	chr1	37302920	0.0139011	-50.1596	0.664336	0.662854	0.694445
ENSG00000204084.13	chr1	37860698	37947057	-	7821	0	chr1	37901732	0.399908	-1.00845	0.000999001	1.90059e-95	4.18617e-94
ENSG00000183431.12	chr1	37956976	37990075	-	7750	-144	chr1	37990219	0.135548	-0.522376	0.000999001	4.53188e-27	1.77508e-26
ENSG00000183386.10	chr1	37996771	38005606	-	7635	6552	chr1	37990219	0.318671	-0.800956	0.000999001	7.25378e-73	9.54098e-72
ENSG00000183520.12	chr1	38009259	38024820	+	7719	-13110	chr1	37996149	0.0913202	-0.430994	0.000999001	5.61813e-16	1.5009e-15
ENSG00000185668.8	chr1	38043830	38046793	-	7739	-104406	chr1	38151199	0.0896233	-0.526939	0.000999001	3.52925e-16	9.5127e-16
ENSG00000116954.8	chr1	38838199	38859772	-	7523	0	chr1	38859391	0.245242	0.772795	0.000999001	3.32608e-52	2.63982e-51
ENSG00000174574.16	chr1	38991277	39006059	+	7552	8499	chr1	39014558	0.347019	0.859917	0.000999001	2.90638e-81	4.61672e-80
ENSG00000168653.11	chr1	39026319	39034636	+	7590	941	chr1	39035577	0.665244	-1.23778	0.000999001	4.24964e-202	1.53083e-199
ENSG00000127603.29	chr1	39081317	39487177	+	9101	0	chr1	39215738	0.0251695	-0.638778	0.002997	0.00637904	0.00872868
ENSG00000243970.3	chr1	39522281	39559671	-	7758	0	chr1	39554348	0.0879536	-1.09308	0.000999001	4.3099e-16	1.15594e-15
ENSG00000090621.14	chr1	39560817	39576790	-	7706	0	chr1	39570256	0.237115	-0.87567	0.000999001	2.19213e-49	1.58958e-48
ENSG00000084072.17	chr1	39692183	39763914	+	7783	0	chr1	39738494	0.178944	0.688513	0.000999001	9.62132e-36	4.85501e-35
ENSG00000043514.17	chr1	39838111	39883511	-	7754	0	chr1	39864469	0.365698	-1.45734	0.000999001	4.40933e-83	7.29466e-82
ENSG00000116990.11	chr1	39895427	39902256	-	7614	7144	chr1	39888283	0.0541435	1.36395	0.000999001	5.50328e-09	1.06379e-08
ENSG00000168389.18	chr1	39955113	39969968	+	7712	-169494	chr1	39785619	0.0246856	-0.353925	0.00599401	0.00542819	0.00746878
ENSG00000131236.17	chr1	40040234	40072649	+	7586	15012	chr1	40087661	0.0313259	-0.321146	0.000999001	0.00018278	0.00027661
ENSG00000131238.17	chr1	40071462	40097727	-	7502	0	chr1	40075472	0.41037	-0.966907	0.000999001	1.12158e-103	3.06978e-102
ENSG00000117000.9	chr1	40161388	40240921	+	7594	-784977	chr1	39376411	0.0114996	0.26762	0.953047	0.948865	0.956143
ENSG00000259943.1	chr1	40256428	40257967	-	7345	90640	chr1	40165788	0.035014	-0.379312	0.000999001	8.50578e-05	0.000131266
ENSG00000084073.9	chr1	40258237	40294180	+	7452	0	chr1	40278055	0.146726	-0.546024	0.000999001	8.91702e-28	3.56266e-27
ENSG00000049089.15	chr1	40300490	40317813	-	7473	0	chr1	40312705	0.12125	-0.636956	0.000999001	1.33926e-23	4.64457e-23
ENSG00000084070.12	chr1	40344851	40423326	+	7792	0	chr1	40378344	0.105976	0.842015	0.000999001	4.46747e-19	1.3382e-18
ENSG00000187801.15	chr1	40450103	40463718	+	7671	8273	chr1	40471991	0.0429358	0.38953	0.000999001	2.13517e-06	3.59955e-06
ENSG00000260920.2	chr1	40464320	40466767	+	7638	-14167	chr1	40450153	0.038296	1.28939	0.000999001	9.63577e-06	1.5665e-05
ENSG00000187815.10	chr1	40477291	40496343	+	7743	62054	chr1	40558397	0.0240315	-0.242896	0.010989	0.00666963	0.00911402
ENSG00000164002.11	chr1	40508742	40516556	+	7726	3790	chr1	40520346	0.0513299	-0.827363	0.000999001	1.34493e-08	2.55596e-08
ENSG00000117010.17	chr1	40531574	40548167	+	7783	-995867	chr1	39535707	0.0165953	0.73758	0.23976	0.229337	0.262506
ENSG00000117016.10	chr1	40620681	40665682	-	7969	0	chr1	40639930	0.138886	-0.63375	0.000999001	1.32844e-25	4.93667e-25
ENSG00000272145.1	chr1	40690381	40692066	-	7766	327609	chr1	40362772	0.012732	-0.380271	0.809191	0.817685	0.838484
ENSG00000066136.20	chr1	40691649	40771603	+	8084	113	chr1	40771716	0.0844175	-0.443153	0.000999001	2.28045e-15	5.9154e-15
ENSG00000117013.17	chr1	40783788	40840452	+	8000	0	chr1	40811653	0.162759	0.572501	0.000999001	1.91498e-31	8.61934e-31
ENSG00000171793.16	chr1	40979689	41012565	+	7843	6451	chr1	41019016	0.191328	1.09009	0.000999001	5.0474e-40	2.851e-39
ENSG00000010803.16	chr1	41027201	41242154	-	8408	0	chr1	41160512	0.078389	0.435474	0.000999001	5.80058e-14	1.42113e-13
ENSG00000127124.16	chr1	41506366	42035925	-	9579	0	chr1	41652314	0.0411436	0.298687	0.000999001	2.7917e-06	4.676e-06
ENSG00000198815.9	chr1	42176540	42335877	-	8331	-570254	chr1	42906131	0.0153368	-43.0811	0.386613	0.377605	0.415399
ENSG00000177181.15	chr1	42380793	42424232	+	7792	0	chr1	42389536	0.174108	0.62526	0.000999001	2.82863e-37	1.49703e-36
ENSG00000066185.13	chr1	42430330	42456253	-	7620	-15918	chr1	42472171	0.16336	-0.795942	0.000999001	6.18082e-33	2.91352e-32
ENSG00000127125.9	chr1	42456118	42473385	+	7524	-532468	chr1	41923650	0.0231153	-15.9341	0.010989	0.0127479	0.0170018
ENSG00000186409.18	chr1	42463222	42657190	+	8094	0	chr1	42466665	0.0514326	0.369811	0.000999001	2.02984e-08	3.8244e-08
ENSG00000065978.19	chr1	42682419	42703805	+	7262	153325	chr1	42857130	0.0122646	-27.2283	0.824176	0.814648	0.835753
ENSG00000117385.16	chr1	42746336	42767084	-	7290	-43219	chr1	42810303	0.0875328	-0.434145	0.000999001	9.88658e-16	2.61125e-15
ENSG00000164010.15	chr1	42817123	42844991	+	7228	-195200	chr1	42621923	0.0118975	14.7391	0.885115	0.886272	0.901202
ENSG00000164011.18	chr1	42846574	42852477	+	7145	0	chr1	42846835	0.0129182	-0.234836	0.73027	0.725636	0.753293
ENSG00000117394.23	chr1	42925376	42958868	-	7185	21237	chr1	42904139	0.0931479	1.45051	0.000999001	5.46977e-19	1.63231e-18
ENSG00000227533.6	chr1	42959050	42996814	+	7159	-10065	chr1	42948985	0.322618	1.05265	0.000999001	6.8457e-80	1.05588e-78
ENSG00000117395.12	chr1	43164176	43270936	-	7273	0	chr1	43170370	0.124906	0.548076	0.000999001	2.16713e-24	7.71941e-24
ENSG00000066056.14	chr1	43300983	43323108	+	6988	588598	chr1	43911706	0.0158688	1.17998	0.297702	0.282594	0.318246
ENSG00000117399.14	chr1	43358982	43363203	+	6918	21599	chr1	43384802	0.162102	-0.594151	0.000999001	3.60028e-32	1.6545e-31
ENSG00000066322.15	chr1	43363399	43368074	-	6917	69337	chr1	43294062	0.0218382	-0.218049	0.016983	0.0149863	0.0198708
ENSG00000159479.17	chr1	43383918	43389808	-	6923	0	chr1	43384802	0.293868	0.799978	0.000999001	4.29296e-69	5.26229e-68
ENSG00000198198.17	chr1	43389883	43454247	+	7106	0	chr1	43389955	0.0998624	-1.38307	0.000999001	3.16068e-18	9.16523e-18
ENSG00000142949.17	chr1	43525188	43623666	+	7301	0	chr1	43568464	0.0769186	0.399062	0.000999001	4.14118e-14	1.02243e-13
ENSG00000237950.3	chr1	43937919	43940781	-	6866	0	chr1	43939667	0.107968	0.5615	0.000999001	7.59818e-21	2.41528e-20
ENSG00000117408.11	chr1	43946951	43968022	+	6960	-9134	chr1	43937817	0.0161363	0.223169	0.245754	0.250108	0.28427
ENSG00000117410.14	chr1	43974488	43978295	+	6862	1700	chr1	43979995	0.0440608	0.649181	0.000999001	1.51255e-07	2.7077e-07
ENSG00000117411.16	chr1	43978944	43991170	+	6910	0	chr1	43989531	0.0246377	0.368189	0.00999001	0.00550409	0.00756948
ENSG00000196517.13	chr1	43991501	44031467	-	6990	-893830	chr1	44925297	0.0181779	-1.24203	0.104895	0.10004	0.121323
ENSG00000178028.14	chr1	44213456	44220681	+	6328	24470	chr1	44245151	0.213777	0.753625	0.000999001	6.25319e-44	3.97662e-43
ENSG00000117419.16	chr1	44221071	44355260	-	6651	69056	chr1	44152015	0.0228094	0.228933	0.00899101	0.0112443	0.0150576
ENSG00000126106.14	chr1	44635239	44674481	-	6384	0	chr1	44672527	0.0679615	-0.385616	0.000999001	1.44127e-12	3.30602e-12
ENSG00000198520.12	chr1	44674693	44725591	+	6364	33100	chr1	44758691	0.0236689	0.342647	0.00599401	0.00529654	0.00729573
ENSG00000142945.13	chr1	44739819	44767767	+	6271	15430	chr1	44783197	0.0275396	-0.247442	0.001998	0.00127515	0.00182958
ENSG00000142937.12	chr1	44775252	44778779	+	6173	0	chr1	44775613	0.264347	-1.14404	0.000999001	6.58102e-57	5.93142e-56
ENSG00000173846.13	chr1	44800378	44805990	+	6160	-96038	chr1	44704340	0.019781	-0.21125	0.0519481	0.0491245	0.0619787
ENSG00000222009.8	chr1	44808483	44815585	+	6157	3791	chr1	44819376	0.109311	-0.659756	0.000999001	9.40511e-21	2.97695e-20
ENSG00000070785.17	chr1	44850523	44986722	-	6458	0	chr1	44960325	0.141728	0.563989	0.000999001	4.37703e-28	1.76839e-27
ENSG00000126107.15	chr1	45002541	45011324	-	6044	5321	chr1	44997220	0.117733	-2.09291	0.000999001	5.12843e-22	1.69235e-21
ENSG00000126088.14	chr1	45010951	45015575	+	6018	27059	chr1	45042634	0.0418385	-0.342888	0.000999001	1.19622e-06	2.04254e-06
ENSG00000186603.6	chr1	45326896	45328679	+	5753	400542	chr1	45729221	0.0256813	0.702166	0.003996	0.00331495	0.00462379
ENSG00000280670.3	chr1	45493867	45500079	-	5922	-20009	chr1	45520088	0.676511	-1.26984	0.000999001	5.55396e-224	6.20211e-221
ENSG00000132763.15	chr1	45500301	45513382	+	5970	7215	chr1	45520597	0.0716518	0.454551	0.000999001	1.75563e-12	4.01087e-12
ENSG00000117450.14	chr1	45511037	45523047	-	5985	-20594	chr1	45543641	0.0266149	-0.238902	0.001998	0.00219899	0.00311192
ENSG00000117448.13	chr1	45550544	45570049	+	5982	-125064	chr1	45425480	0.0434046	0.340213	0.000999001	5.49675e-07	9.5596e-07
ENSG00000132780.17	chr1	45583847	45618904	+	5971	-106525	chr1	45477322	0.0137079	-49.81	0.465534	0.482218	0.520283
ENSG00000159588.15	chr1	45620045	45624057	-	5819	-100123	chr1	45724180	0.0225174	-0.422197	0.010989	0.0104667	0.0140517
ENSG00000159592.11	chr1	45627305	45688113	-	6020	0	chr1	45645368	0.105448	-0.514496	0.000999001	5.45463e-21	1.74283e-20
ENSG00000159596.7	chr1	45688182	45694436	+	5855	36705	chr1	45731141	0.192695	-0.745142	0.000999001	1.54216e-39	8.61065e-39
ENSG00000197429.11	chr1	45694325	45750653	-	6083	81113	chr1	45613212	0.0478981	0.341646	0.000999001	3.74878e-08	6.95508e-08
ENSG00000086015.22	chr1	45786988	46036122	+	6905	407522	chr1	46443644	0.0142646	0.807054	0.456543	0.450183	0.488077
ENSG00000117461.15	chr1	46040141	46133036	-	6363	485018	chr1	45555123	0.0497889	0.326384	0.000999001	2.20736e-08	4.14767e-08
ENSG00000085998.14	chr1	46188683	46220305	-	6313	602798	chr1	45585885	0.0161678	-11.0963	0.204795	0.200959	0.23243
ENSG00000085999.13	chr1	46246462	46278480	+	6411	78846	chr1	46357326	0.117223	-0.509173	0.000999001	1.42959e-22	4.8085e-22
ENSG00000132128.16	chr1	46261197	46303608	-	6454	-17594	chr1	46321202	0.108885	-0.567702	0.000999001	1.14161e-20	3.60327e-20
ENSG00000173660.12	chr1	46303699	46316776	+	6369	0	chr1	46314335	0.0998643	-0.771956	0.000999001	1.86436e-19	5.65281e-19
ENSG00000117481.10	chr1	46340178	46365152	+	6521	0	chr1	46340570	0.510167	-1.12901	0.000999001	3.30615e-136	1.96382e-134
ENSG00000117480.16	chr1	46394318	46413848	+	6611	-25741	chr1	46368577	0.150877	0.877311	0.000999001	6.59695e-30	2.83448e-29
ENSG00000079277.21	chr1	46557409	46616843	-	6952	0	chr1	46574412	0.0509704	0.373885	0.000999001	1.68739e-08	3.19287e-08
ENSG00000123472.12	chr1	46632738	46673867	-	6982	-10255	chr1	46684122	0.0459096	-0.363533	0.000999001	1.61974e-07	2.89495e-07
ENSG00000159658.13	chr1	46674660	46719146	-	7011	0	chr1	46693023	0.0723967	0.428583	0.000999001	3.20796e-13	7.59934e-13
ENSG00000123473.15	chr1	47250140	47314147	-	8113	0	chr1	47294387	0.247346	0.782502	0.000999001	6.19342e-56	5.44154e-55
ENSG00000162368.13	chr1	47333798	47378839	+	8243	0	chr1	47351820	0.0299045	0.245964	0.000999001	0.00041884	0.000621058
ENSG00000237424.1	chr1	47432134	47434641	-	7962	109852	chr1	47322282	0.0140262	-0.968795	0.57043	0.57952	0.614402
ENSG00000185104.20	chr1	50437029	50960267	-	6836	-760450	chr1	51720717	0.0260591	-1.4865	0.001998	0.00140816	0.00201576
ENSG00000123080.12	chr1	50960746	50974634	+	5871	-797567	chr1	50163179	0.0187796	-0.385071	0.0519481	0.0486255	0.0613907
ENSG00000123091.5	chr1	51236274	51273447	+	6175	89632	chr1	51363079	0.0188913	-1.40284	0.0539461	0.0530902	0.0667333
ENSG00000085831.15	chr1	51287259	51345116	-	6206	402748	chr1	50884511	0.0106433	31.1263	0.958042	0.964972	0.970884
ENSG00000085832.17	chr1	51354264	51519266	-	6366	0	chr1	51492298	0.087319	0.707842	0.000999001	6.74981e-17	1.86989e-16
ENSG00000117859.19	chr1	51577180	51798427	+	6725	-109211	chr1	51467969	0.0229418	1.53406	0.00799201	0.00890432	0.0120308
ENSG00000078618.21	chr1	51789192	51878937	-	6500	0	chr1	51843851	0.0660357	-0.650224	0.000999001	3.25238e-12	7.35209e-12
ENSG00000169213.7	chr1	51907957	51990700	-	6580	26049	chr1	51881908	0.0410936	-0.333332	0.000999001	1.08301e-06	1.85377e-06
ENSG00000134717.18	chr1	52056200	52090716	+	6825	0	chr1	52081578	0.166428	-1.63238	0.000999001	4.77815e-36	2.43087e-35
ENSG00000157077.14	chr1	52142095	52346686	+	7727	-358739	chr1	51783356	0.0165864	-24.6623	0.20979	0.200046	0.231542
ENSG00000154222.14	chr1	52345724	52366193	-	7136	0	chr1	52354306	0.0314411	-0.621031	0.000999001	0.000158486	0.000240725
ENSG00000085840.13	chr1	52372830	52404423	-	7172	-18317	chr1	52422740	0.0168807	-1.65055	0.191808	0.186202	0.216957
ENSG00000134748.13	chr1	52404603	52420836	+	7102	509681	chr1	52930517	0.0126773	0.970954	0.761239	0.764042	0.789494
ENSG00000134744.14	chr1	52408283	52553487	-	7651	0	chr1	52527974	0.0824577	0.87676	0.000999001	2.62997e-15	6.81096e-15
ENSG00000116157.6	chr1	52602372	52609051	+	7179	0	chr1	52604721	0.274553	-0.744137	0.000999001	3.64679e-63	3.78473e-62
ENSG00000162377.6	chr1	52684450	52698347	-	7393	20977	chr1	52663473	0.11142	-0.500439	0.000999001	3.40188e-21	1.0932e-20
ENSG00000162378.13	chr1	52726454	52827336	+	7664	0	chr1	52807809	0.225453	0.714891	0.000999001	2.14969e-45	1.41376e-44
ENSG00000203995.10	chr1	52842512	52894998	+	7633	32238	chr1	52927236	0.0307649	0.270007	0.000999001	0.000257302	0.000386091
ENSG00000121310.17	chr1	52895911	52927212	-	7559	-24	chr1	52927236	0.407392	0.982546	0.000999001	7.48984e-99	1.80257e-97
ENSG00000116171.19	chr1	52927277	53051698	+	7944	-41	chr1	52927236	0.543027	1.13438	0.000999001	2.53387e-146	1.87389e-144
ENSG00000157184.7	chr1	53196793	53214197	+	7733	-4287	chr1	53192506	0.0147706	0.17138	0.486513	0.470915	0.508776
ENSG00000162384.14	chr1	53214100	53220634	-	7712	-15275	chr1	53235909	0.16982	-0.617224	0.000999001	7.7451e-35	3.83546e-34
ENSG00000162385.11	chr1	53226901	53238518	-	7753	975768	chr1	52251133	0.0167073	-20.26	0.22977	0.228579	0.261719
ENSG00000157193.18	chr1	53242365	53328469	-	8069	0	chr1	53326326	0.0592865	0.743802	0.000999001	2.92077e-10	6.04116e-10
ENSG00000230138.2	chr1	53366657	53368245	-	7955	4668	chr1	53361989	0.0337167	0.270739	0.000999001	0.000103568	0.000158844
ENSG00000058804.12	chr1	53765479	53838463	-	9088	0	chr1	53767838	0.0625077	-0.883634	0.000999001	1.83974e-10	3.84726e-10
ENSG00000058799.15	chr1	53851720	53889798	-	9011	0	chr1	53872213	0.0314656	-0.251417	0.001998	0.000222429	0.000335114
ENSG00000081870.11	chr1	53916575	53945929	-	9075	0	chr1	53942912	0.0638705	-0.511887	0.000999001	1.07692e-10	2.27119e-10
ENSG00000116212.15	chr1	53946086	53968168	+	9134	-17481	chr1	53928605	0.0215795	1.2964	0.032967	0.0321088	0.0412611
ENSG00000116209.12	chr1	54026682	54053504	-	9216	-150807	chr1	54204311	0.0105095	-0.232932	0.996004	0.997546	0.99844
ENSG00000116205.14	chr1	54053585	54112519	+	9215	-151	chr1	54053434	0.0257353	0.991987	0.003996	0.00424163	0.00587671
ENSG00000116221.15	chr1	54184042	54225464	+	8717	2263	chr1	54227727	0.0122586	-0.318766	0.907093	0.915985	0.928035
ENSG00000157216.15	chr1	54225433	54413479	-	9551	0	chr1	54395867	0.0195333	0.317993	0.0849151	0.08105	0.0993944
ENSG00000162396.6	chr1	54756899	54764523	-	9084	0	chr1	54762311	0.126991	-0.517187	0.000999001	1.68888e-24	6.03704e-24
ENSG00000006555.11	chr1	54779713	54801323	-	9153	27479	chr1	54752234	0.0222061	-0.22348	0.028971	0.0262798	0.0340527
ENSG00000116133.13	chr1	54849628	54887195	-	9286	0	chr1	54876813	0.202374	0.649871	0.000999001	4.30152e-43	2.66862e-42
ENSG00000162402.14	chr1	55066360	55215364	-	9722	-42780	chr1	55258144	0.0637247	0.370353	0.000999001	1.42734e-10	2.99551e-10
ENSG00000162601.11	chr1	58643441	58700077	-	8493	-12175	chr1	58712252	0.0439393	0.41802	0.000999001	4.31036e-07	7.53857e-07
ENSG00000177606.7	chr1	58780792	58784047	-	8204	-42550	chr1	58826597	0.0575666	0.363794	0.000999001	9.23656e-10	1.85947e-09
ENSG00000237352.4	chr1	58933644	59240555	+	8986	0	chr1	59020151	0.168237	0.601852	0.000999001	5.13446e-33	2.42746e-32
ENSG00000172456.18	chr1	59296639	59810647	+	9689	0	chr1	59418841	0.0397345	0.308758	0.000999001	5.38761e-06	8.87759e-06
ENSG00000134709.12	chr1	59814787	59876322	+	7313	-9923	chr1	59804864	0.0915712	-1.1282	0.000999001	4.31441e-16	1.15676e-15
ENSG00000134716.11	chr1	59893309	59926773	-	7285	-11548	chr1	59938321	0.0576772	-0.457843	0.000999001	5.42162e-10	1.10642e-09
ENSG00000162604.12	chr1	61681047	61725423	-	8039	0	chr1	61723869	0.188111	0.759123	0.000999001	2.50483e-38	1.36446e-37
ENSG00000132849.20	chr1	61742407	62178675	+	9931	0	chr1	61748055	0.0991679	-0.466809	0.000999001	4.439e-18	1.2789e-17
ENSG00000240563.2	chr1	62194850	62212328	+	8548	0	chr1	62195833	0.425303	0.949139	0.000999001	5.02317e-102	1.32924e-100
ENSG00000162607.13	chr1	62436298	62451804	+	8552	89367	chr1	62541171	0.0281742	0.344725	0.001998	0.00102348	0.00147671
ENSG00000116641.18	chr1	62454299	62688386	-	9529	-23639	chr1	62712025	0.260943	-0.782342	0.000999001	8.39106e-57	7.53239e-56
ENSG00000125703.15	chr1	62784133	62865516	+	8839	0	chr1	62824892	0.249776	0.741396	0.000999001	2.13551e-52	1.70703e-51
ENSG00000088035.18	chr1	63367576	63438553	+	8435	-7757	chr1	63359819	0.178641	-1.14008	0.000999001	1.19162e-36	6.15487e-36
ENSG00000142856.16	chr1	63440771	63593721	-	8692	0	chr1	63559093	0.28875	0.832951	0.000999001	2.21586e-63	2.32343e-62
ENSG00000079739.17	chr1	63593412	63660245	+	8568	-128272	chr1	63465140	0.309115	-1.3531	0.000999001	5.13128e-74	6.92878e-73
ENSG00000162434.13	chr1	64833230	65067754	-	8459	122	chr1	64833108	0.0238148	-0.242003	0.011988	0.00876266	0.0118466
ENSG00000162433.15	chr1	65147550	65232145	+	7884	0	chr1	65147680	0.146093	-1.11872	0.000999001	8.86973e-29	3.67662e-28
ENSG00000116675.16	chr1	65248220	65415871	+	8053	338492	chr1	65754363	0.0209667	1.73948	0.03996	0.0344541	0.0441479
ENSG00000116678.20	chr1	65420653	65641559	+	8360	0	chr1	65465711	0.230566	-0.698718	0.000999001	1.5482e-46	1.05419e-45
ENSG00000184588.18	chr1	65792515	66374579	+	9900	0	chr1	66283627	0.0678686	-0.683619	0.000999001	1.32932e-11	2.92734e-11
ENSG00000198160.14	chr1	66924896	66988619	+	8221	23013	chr1	67011632	0.23725	-0.809728	0.000999001	7.70346e-50	5.67444e-49
ENSG00000116704.8	chr1	66999351	67054148	-	8240	-1905	chr1	67056053	0.292386	-0.787863	0.000999001	4.54461e-64	4.85643e-63
ENSG00000162594.16	chr1	67138908	67259979	+	8725	0	chr1	67158045	0.0992548	-0.500258	0.000999001	6.21068e-18	1.78152e-17
ENSG00000081985.12	chr1	67307365	67397090	+	8706	0	chr1	67335548	0.0933531	0.505417	0.000999001	2.16833e-17	6.11304e-17
ENSG00000142864.14	chr1	67407811	67430415	-	8528	75049	chr1	67332762	0.0220418	0.277887	0.018981	0.0193234	0.0253685
ENSG00000116717.13	chr1	67685202	67688334	+	8133	40259	chr1	67728593	0.138896	0.564128	0.000999001	4.46028e-26	1.68898e-25
ENSG00000024526.17	chr1	68474153	68497221	-	7717	-195304	chr1	68692525	0.0315796	-0.451993	0.000999001	0.000303778	0.000454243
ENSG00000066557.6	chr1	70144806	70205579	-	7171	160731	chr1	69984075	0.0233267	0.502922	0.00899101	0.00799584	0.0108585
ENSG00000116754.13	chr1	70205683	70253052	+	7140	561011	chr1	70814063	0.0165415	-0.336244	0.185814	0.195875	0.227115
ENSG00000118454.13	chr1	70259000	70354734	-	7364	122945	chr1	70136055	0.017485	-0.595324	0.142857	0.140228	0.166836
ENSG00000197568.14	chr1	70354806	70385339	+	7191	10807	chr1	70396146	0.20594	-0.812246	0.000999001	4.11242e-42	2.45711e-41
ENSG00000116761.12	chr1	70411219	70439851	+	7071	-29592	chr1	70381627	0.202977	1.57851	0.000999001	5.2259e-43	3.23132e-42
ENSG00000132485.14	chr1	71063292	71081289	-	6763	0	chr1	71067604	0.0307216	-0.291054	0.000999001	0.00022334	0.00033635
ENSG00000229956.11	chr1	71081325	71489976	+	8144	0	chr1	71226976	0.0243025	0.229888	0.00699301	0.00585571	0.00804116
ENSG00000162620.16	chr1	74026016	74198187	-	7425	-14733	chr1	74212920	0.603506	-1.1341	0.000999001	5.31595e-186	1.16398e-183
ENSG00000178965.14	chr1	74568118	74673792	-	7023	-793	chr1	74674585	0.0565199	-0.348652	0.000999001	4.49762e-10	9.21051e-10
ENSG00000116791.14	chr1	74705483	74733408	-	6874	-207	chr1	74733615	0.557852	-1.16286	0.000999001	9.74556e-152	8.12154e-150
ENSG00000162623.16	chr1	74733153	74766678	+	6957	0	chr1	74747935	0.0862099	-0.427256	0.000999001	1.1931e-15	3.14008e-15
ENSG00000137968.16	chr1	75202132	75611116	-	9102	0	chr1	75395787	0.334125	-0.829658	0.000999001	1.14424e-80	1.79968e-79
ENSG00000117054.14	chr1	75724348	75787575	+	8265	0	chr1	75783905	0.323249	0.916155	0.000999001	6.32026e-74	8.52395e-73
ENSG00000137955.16	chr1	75786198	75795086	+	8010	0	chr1	75790933	0.278434	0.807445	0.000999001	2.47307e-63	2.58342e-62
ENSG00000226415.1	chr1	76699790	76700538	+	8216	704101	chr1	77404639	0.0114128	-0.226034	0.96004	0.952078	0.959034
ENSG00000142892.15	chr1	77088990	77219430	-	7930	0	chr1	77104608	0.0778567	1.16527	0.000999001	1.60932e-13	3.86812e-13
ENSG00000036549.13	chr1	77562417	77683419	-	7618	-448409	chr1	78131828	0.0603466	-0.436348	0.000999001	3.52516e-10	7.26702e-10
ENSG00000077254.14	chr1	77695988	77759852	-	7387	66850	chr1	77629138	0.103927	-0.507148	0.000999001	6.65371e-19	1.97927e-18
ENSG00000180488.15	chr1	77779625	77879539	+	7591	0	chr1	77841772	0.0152231	0.2231	0.350649	0.345354	0.382672
ENSG00000162614.18	chr1	77888514	77943895	+	7602	0	chr1	77926761	0.375825	1.18114	0.000999001	1.43705e-88	2.71073e-87
ENSG00000162613.16	chr1	77944056	77979110	-	7518	-5723	chr1	77984833	0.0894311	-0.75643	0.000999001	1.08275e-15	2.85301e-15
ENSG00000137959.16	chr1	78619923	78646145	+	8085	0	chr1	78635077	0.0256737	0.245158	0.003996	0.00244363	0.00344459
ENSG00000137965.11	chr1	78649797	78664078	+	8172	0	chr1	78660339	0.108706	-0.879082	0.000999001	5.6377e-21	1.79978e-20
ENSG00000234184.6	chr1	80535756	80646791	+	10101	857616	chr1	81504407	0.0140793	-10.5272	0.654346	0.65348	0.685413
ENSG00000233290.3	chr1	82212414	82848205	-	10914	0	chr1	82280277	0.247411	0.730512	0.000999001	1.26086e-55	1.09914e-54
ENSG00000137941.17	chr1	83865025	83999150	-	8096	-33373	chr1	84032523	0.0176196	0.227668	0.174825	0.162741	0.191803
ENSG00000271576.1	chr1	84076332	84077931	-	7682	380639	chr1	83695693	0.0182092	-0.349113	0.132867	0.128773	0.153863
ENSG00000142875.19	chr1	84078063	84238498	+	8331	0	chr1	84135365	0.0670932	0.371384	0.000999001	8.97964e-12	1.99832e-11
ENSG00000117133.11	chr1	84479260	84498352	+	8044	0	chr1	84489550	0.139538	-1.4508	0.000999001	8.90468e-26	3.3257e-25
ENSG00000117151.13	chr1	84549612	84574480	-	8114	-11746	chr1	84586226	0.0247478	0.69425	0.00599401	0.00474761	0.00655821
ENSG00000117155.16	chr1	84643708	84690803	-	8051	-23101	chr1	84713904	0.0235443	-0.305117	0.011988	0.0112119	0.0150178
ENSG00000153898.13	chr1	84925584	84997113	-	7914	0	chr1	84957581	0.546667	1.11562	0.000999001	3.63059e-141	2.34351e-139
ENSG00000162643.13	chr1	84999148	85133138	+	8495	0	chr1	85061823	0.158927	0.875226	0.000999001	9.73182e-31	4.29038e-30
ENSG00000097096.9	chr1	85156890	85201016	-	8450	-37736	chr1	85238752	0.07571	0.410214	0.000999001	3.89347e-13	9.17265e-13
ENSG00000162642.14	chr1	85249954	85259672	-	8446	133177	chr1	85116777	0.0195953	-0.42851	0.0609391	0.0697746	0.0861917
ENSG00000142867.14	chr1	85265777	85276632	-	8421	-13935	chr1	85290567	0.145929	0.558654	0.000999001	1.80856e-28	7.40601e-28
ENSG00000117174.11	chr1	85649418	85708433	-	8672	-2072	chr1	85710505	0.52422	1.03679	0.000999001	2.20233e-137	1.35129e-135
ENSG00000171502.15	chr1	85729234	86156943	-	9979	0	chr1	86000112	0.216888	0.661784	0.000999001	2.04017e-46	1.37909e-45
ENSG00000122417.15	chr1	86346825	86396342	-	8258	0	chr1	86378625	0.0554067	-0.364021	0.000999001	8.55052e-10	1.72478e-09
ENSG00000097033.14	chr1	86704571	86748184	+	8227	0	chr1	86704810	0.0704652	0.573355	0.000999001	2.38304e-12	5.41322e-12
ENSG00000183291.17	chr1	86862446	86914424	-	8198	-110895	chr1	87025319	0.0334359	-0.542519	0.001998	8.29519e-05	0.000128105
ENSG00000153936.17	chr1	86914636	87109982	+	8652	213903	chr1	87323885	0.0182953	30.8295	0.118881	0.120842	0.144977
ENSG00000143013.13	chr1	87328881	87348923	+	7503	75106	chr1	87424029	0.0239713	-0.482568	0.010989	0.00857093	0.0116
ENSG00000065243.20	chr1	88684223	88836255	+	7927	0	chr1	88735643	0.0168551	1.35157	0.203796	0.202105	0.233586
ENSG00000137947.12	chr1	88852634	88891944	-	7515	-606499	chr1	89498443	0.0151299	0.185689	0.396603	0.406291	0.444199
ENSG00000137944.18	chr1	88935774	88992953	-	7487	0	chr1	88975234	0.280478	-0.803069	0.000999001	5.06231e-63	5.22949e-62
ENSG00000117226.12	chr1	89006680	89022894	-	7290	0	chr1	89015900	0.659002	-1.2138	0.000999001	1.93791e-212	1.27298e-209
ENSG00000117228.10	chr1	89052320	89065230	-	7215	884	chr1	89051436	0.154182	-0.582025	0.000999001	7.56542e-31	3.34189e-30
ENSG00000234518.2	chr1	89104286	89104767	-	7291	-831724	chr1	89936491	0.0109071	0.69429	0.982018	0.978106	0.98224
ENSG00000162645.13	chr1	89106133	89150456	-	7460	72635	chr1	89033498	0.0234148	-0.398187	0.010989	0.0110754	0.0148403
ENSG00000162654.9	chr1	89181145	89198942	-	7529	-15929	chr1	89214871	0.081969	-0.412875	0.000999001	9.33732e-16	2.47085e-15
ENSG00000154451.14	chr1	89258951	89272804	-	7457	218024	chr1	89040927	0.0474043	-0.3911	0.000999001	1.21333e-07	2.18607e-07
ENSG00000231999.7	chr1	89581292	89632916	-	7531	-120102	chr1	89753018	0.205885	0.647629	0.000999001	7.82813e-43	4.81105e-42
ENSG00000171492.14	chr1	89821015	89936611	+	7705	0	chr1	89855968	0.0621775	-0.756037	0.000999001	3.21637e-11	6.96475e-11
ENSG00000162664.17	chr1	89995111	90035533	+	7106	-48434	chr1	89946677	0.0164169	-1.731	0.232767	0.235176	0.268529
ENSG00000122482.21	chr1	90915299	91022272	-	7970	0	chr1	90979460	0.0458338	0.491845	0.000999001	7.56731e-07	1.30605e-06
ENSG00000097046.13	chr1	91500852	91525764	+	7361	0	chr1	91500888	0.557368	-1.11783	0.000999001	2.38749e-154	2.2034e-152
ENSG00000069702.11	chr1	91680344	91906335	-	7945	0	chr1	91700069	0.112182	-0.496778	0.000999001	1.39629e-21	4.54059e-21
ENSG00000189195.14	chr1	92080306	92184725	+	7463	-124311	chr1	91955995	0.0196343	0.449126	0.047952	0.0542791	0.068128
ENSG00000174842.17	chr1	92246403	92298987	-	6951	0	chr1	92281814	0.0147956	0.184171	0.404595	0.405394	0.443262
ENSG00000122484.9	chr1	92299060	92402056	+	7128	-102735	chr1	92196325	0.0256155	0.381758	0.002997	0.00200697	0.00284631
ENSG00000162676.12	chr1	92473044	92486925	-	6638	0	chr1	92474402	0.0490526	0.440432	0.000999001	9.74144e-08	1.7671e-07
ENSG00000067208.14	chr1	92508697	92792404	-	7586	0	chr1	92561553	0.0214361	-0.335767	0.01998	0.0215093	0.0281291
ENSG00000154511.12	chr1	92832738	92961522	-	6862	0	chr1	92960610	0.0774313	1.06406	0.000999001	4.39693e-14	1.08438e-13
ENSG00000143033.18	chr1	93079236	93139079	+	6817	-32121	chr1	93047115	0.0144793	0.278954	0.425574	0.418323	0.456084
ENSG00000117500.13	chr1	93149743	93180516	-	6711	0	chr1	93150645	0.262747	0.79433	0.000999001	1.23116e-55	1.07661e-54
ENSG00000122483.17	chr1	93179920	93278730	+	6901	68872	chr1	93347602	0.214454	-1.24015	0.000999001	2.03107e-46	1.37377e-45
ENSG00000223745.8	chr1	93262187	93346025	-	6919	0	chr1	93313748	0.537342	1.40167	0.000999001	1.84704e-143	1.25768e-141
ENSG00000117505.13	chr1	93345908	93369493	+	6795	0	chr1	93367980	0.393616	-0.958144	0.000999001	1.19935e-94	2.60061e-93
ENSG00000137936.18	chr1	93561742	93847150	-	8102	0	chr1	93642472	0.0199566	-0.68685	0.0629371	0.0580295	0.0724931
ENSG00000067334.14	chr1	93866285	93879918	-	7341	0	chr1	93869476	0.194795	-0.640493	0.000999001	2.6759e-39	1.48592e-38
ENSG00000023909.10	chr1	93885200	93909456	-	7456	6176	chr1	93879024	0.0483871	-0.328492	0.000999001	4.92146e-08	9.06299e-08
ENSG00000117528.14	chr1	94418390	94518666	+	8031	-7061	chr1	94411329	0.0173865	0.76841	0.180819	0.17304	0.203041
ENSG00000117519.16	chr1	94896950	94927223	-	7806	-175386	chr1	95102609	0.0183312	-9.67282	0.103896	0.110001	0.132769
ENSG00000235501.6	chr1	94927362	94963616	+	7826	-11495	chr1	94915867	0.0572592	-0.642707	0.000999001	2.72691e-09	5.34644e-09
ENSG00000172339.10	chr1	94974406	95072951	-	8111	0	chr1	95042122	0.0186294	-0.509515	0.0919081	0.103861	0.125712
ENSG00000228502.1	chr1	96446931	96448318	+	7501	680923	chr1	97129241	0.0192511	0.258743	0.0639361	0.0688076	0.0850725
ENSG00000137970.7	chr1	96678875	96679620	-	7551	-634268	chr1	97313888	0.011742	65.1003	0.906094	0.900649	0.914239
ENSG00000117569.18	chr1	96721666	96823738	+	7746	0	chr1	96776410	0.154004	0.564427	0.000999001	9.66068e-30	4.12546e-29
ENSG00000188641.14	chr1	97077744	97995000	-	10529	0	chr1	97540858	0.0252038	-0.783138	0.003996	0.0054574	0.00750712
ENSG00000156869.14	chr1	99703971	99766635	-	8692	0	chr1	99749442	0.0420077	0.366466	0.000999001	1.36257e-06	2.32125e-06
ENSG00000162688.17	chr1	99850362	99924023	+	8580	0	chr1	99866705	0.149301	-0.651312	0.000999001	2.30321e-29	9.71297e-29
ENSG00000156876.10	chr1	100083564	100132955	-	7966	20920	chr1	100062644	0.0139236	0.239075	0.58042	0.587069	0.621638
ENSG00000122435.10	chr1	100133151	100150498	+	7785	-620239	chr1	99512912	0.0223343	-0.339023	0.00999001	0.0127447	0.0170016
ENSG00000137992.14	chr1	100186920	100249834	-	7956	-39193	chr1	100289027	0.0170505	-0.274409	0.182817	0.185416	0.216154
ENSG00000224616.3	chr1	100251529	100266179	-	7710	0	chr1	100264131	0.0642902	-0.90051	0.000999001	8.12988e-11	1.72696e-10
ENSG00000137996.12	chr1	100266208	100292769	+	7737	-908	chr1	100265300	0.0948417	-0.65883	0.000999001	2.5177e-18	7.3312e-18
ENSG00000079335.20	chr1	100345002	100520277	+	8665	0	chr1	100352622	0.152681	-0.585843	0.000999001	1.8157e-31	8.17907e-31
ENSG00000162692.12	chr1	100719743	100739045	+	8217	-1903	chr1	100717840	0.0148989	-0.181159	0.451548	0.450756	0.488509
ENSG00000162694.14	chr1	100872373	100895179	-	8217	0	chr1	100894659	0.10129	-0.754209	0.000999001	1.50764e-18	4.42001e-18
ENSG00000162695.12	chr1	100896077	100981757	+	8569	869865	chr1	101851622	0.0173687	-35.45	0.182817	0.179845	0.210358
ENSG00000117543.21	chr1	100989624	101026088	-	8390	0	chr1	101011372	0.0129448	0.589079	0.783217	0.776764	0.801083
ENSG00000233184.7	chr1	101025845	101090513	+	8488	6063	chr1	101096576	0.283241	0.941934	0.000999001	2.32064e-63	2.42873e-62
ENSG00000170989.10	chr1	101236866	101243713	+	8492	106335	chr1	101350048	0.0357511	0.295202	0.000999001	2.35873e-05	3.75266e-05
ENSG00000231671.1	chr1	101323338	101390303	+	9278	0	chr1	101354021	0.449991	-1.03494	0.000999001	6.14351e-113	2.18486e-111
ENSG00000185946.16	chr1	103525692	103555239	+	8408	58285	chr1	103613524	0.0152968	0.33306	0.331668	0.326978	0.364008
ENSG00000240038.6	chr1	103553816	103579534	+	8522	0	chr1	103562368	0.0635009	-0.415346	0.000999001	2.83466e-11	6.1549e-11
ENSG00000198890.9	chr1	107056675	107067636	+	8483	-2854	chr1	107053821	0.0716948	-0.423604	0.000999001	1.23215e-12	2.83641e-12
ENSG00000085491.17	chr1	108134044	108200849	-	7752	0	chr1	108155511	0.133231	-0.53047	0.000999001	1.3234e-26	5.11187e-26
ENSG00000162636.16	chr1	108560090	108644900	+	7522	-21744	chr1	108538346	0.131216	-0.666495	0.000999001	2.41114e-26	9.22412e-26
ENSG00000162639.16	chr1	108648291	108661526	-	7293	121057	chr1	108527234	0.0195856	-0.303074	0.046953	0.0602278	0.0750629
ENSG00000134186.12	chr1	108692311	108702928	+	7323	-126149	chr1	108566162	0.0200608	0.983263	0.0519481	0.0473962	0.0598929
ENSG00000116266.11	chr1	108746675	108809523	+	7592	-11315	chr1	108735360	0.0311568	-0.259048	0.000999001	0.000208472	0.000314681
ENSG00000085433.15	chr1	108970215	109042113	-	7492	-700665	chr1	109742778	0.0127957	-8.84679	0.805195	0.820219	0.840928
ENSG00000197780.10	chr1	109062487	109076003	-	7179	0	chr1	109065414	0.186287	0.847196	0.000999001	1.26603e-37	6.76124e-37
ENSG00000273382.1	chr1	109087972	109090858	-	7085	-7105	chr1	109097963	0.0708765	0.520095	0.000999001	1.8984e-12	4.33083e-12
ENSG00000215717.7	chr1	109090765	109096934	+	7090	1703	chr1	109098637	0.0480894	-0.427979	0.000999001	5.47064e-08	1.00544e-07
ENSG00000031698.13	chr1	109213919	109238182	+	6948	0	chr1	109217933	0.205857	1.25525	0.000999001	4.58569e-42	2.73549e-41
ENSG00000143126.8	chr1	109249540	109275751	+	7067	0	chr1	109270398	0.020952	0.207991	0.021978	0.0261254	0.0338723
ENSG00000134222.16	chr1	109279557	109283186	-	7104	7299	chr1	109272258	0.0523777	0.423615	0.000999001	1.56009e-08	2.95581e-08
ENSG00000134243.12	chr1	109309569	109397918	-	7485	0	chr1	109348511	0.159699	0.632039	0.000999001	5.47737e-33	2.58629e-32
ENSG00000143106.13	chr1	109399043	109426448	-	7281	-83903	chr1	109510351	0.0135008	-0.35711	0.709291	0.709727	0.73877
ENSG00000162650.16	chr1	109483480	109492804	+	7513	-705356	chr1	108778124	0.0131519	-0.973711	0.748252	0.75711	0.783345
ENSG00000174151.14	chr1	109494053	109502932	+	7500	0	chr1	109497688	0.079997	-0.432741	0.000999001	9.07122e-15	2.29285e-14
ENSG00000181754.7	chr1	109504179	109509738	-	7492	0	chr1	109509517	0.384698	0.944088	0.000999001	2.16852e-91	4.36322e-90
ENSG00000065135.12	chr1	109548616	109600195	+	7654	0	chr1	109571336	0.0469191	0.921282	0.000999001	2.52761e-07	4.47461e-07
ENSG00000116337.19	chr1	109616105	109632053	+	7576	0	chr1	109622379	0.0336073	0.53739	0.000999001	5.57281e-05	8.67339e-05
ENSG00000168765.17	chr1	109656100	109674836	+	7600	0	chr1	109656105	0.451385	-1.00692	0.000999001	8.32799e-112	2.87922e-110
ENSG00000184371.14	chr1	109910243	109930992	+	7730	-26697	chr1	109883546	0.0196947	0.208563	0.0579421	0.0628824	0.078162
ENSG00000168710.18	chr1	109984766	110023742	+	7679	-330550	chr1	109654216	0.0241185	-0.91476	0.00999001	0.00860847	0.0116466
ENSG00000143093.15	chr1	110031578	110074641	+	7762	0	chr1	110037593	0.0556344	0.346508	0.000999001	8.4552e-09	1.62093e-08
ENSG00000116396.14	chr1	110211344	110283100	+	7751	0	chr1	110238680	0.0690474	0.40465	0.000999001	1.13052e-11	2.50069e-11
ENSG00000162775.16	chr1	110338507	110346681	+	7751	38245	chr1	110384926	0.0351713	0.275993	0.000999001	4.35986e-05	6.82649e-05
ENSG00000224699.9	chr1	110347117	110443817	+	8254	782748	chr1	111226565	0.014404	18.6787	0.551449	0.551825	0.587943
ENSG00000177301.15	chr1	110519838	110631474	-	8573	0	chr1	110607573	0.028156	-0.276828	0.001998	0.00156887	0.00223892
ENSG00000259834.1	chr1	110653561	110657040	-	8297	-130345	chr1	110787385	0.0342695	-0.305601	0.000999001	4.07532e-05	6.39532e-05
ENSG00000177272.9	chr1	110672466	110674940	-	8281	-261	chr1	110675201	0.0650125	0.453239	0.000999001	2.30658e-11	5.03964e-11
ENSG00000143119.14	chr1	110871189	110899922	+	8260	0	chr1	110887038	0.172064	-0.71674	0.000999001	1.7462e-33	8.37981e-33
ENSG00000261654.1	chr1	110936370	110942353	-	8186	13146	chr1	110923224	0.0679076	-0.839763	0.000999001	1.93335e-11	4.2366e-11
ENSG00000232811.1	chr1	110943468	110952848	+	8201	2641	chr1	110955489	0.0231552	0.231788	0.011988	0.011021	0.0147709
ENSG00000156171.14	chr1	111117334	111140216	-	8585	-61690	chr1	111201906	0.124188	-0.756094	0.000999001	1.12787e-23	3.92121e-23
ENSG00000134255.14	chr1	111139628	111185104	+	8742	16802	chr1	111201906	0.142527	-0.810001	0.000999001	5.82368e-27	2.27388e-26
ENSG00000162777.17	chr1	111185970	111204535	-	8683	0	chr1	111201906	0.244701	1.06134	0.000999001	2.16177e-55	1.87718e-54
ENSG00000064886.14	chr1	111200772	111243440	+	8862	0	chr1	111225954	0.463613	-1.02608	0.000999001	1.68163e-115	6.32282e-114
ENSG00000173947.14	chr1	111346601	111353013	+	8757	-97720	chr1	111248881	0.0371254	0.288547	0.000999001	2.57749e-05	4.09021e-05
ENSG00000085465.13	chr1	111414320	111427735	-	8945	-8433	chr1	111436168	0.155997	-0.572872	0.000999001	1.61319e-30	7.07005e-30
ENSG00000260948.1	chr1	111431047	111433068	-	8906	2044	chr1	111429003	0.183172	-0.622442	0.000999001	9.02704e-35	4.46237e-34
ENSG00000116455.14	chr1	111439891	111449256	-	8941	843953	chr1	110595938	0.0130662	-0.823262	0.814186	0.814011	0.835253
ENSG00000116459.11	chr1	111448865	111462773	+	8934	-23160	chr1	111425705	0.0899532	0.435621	0.000999001	7.1533e-16	1.90283e-15
ENSG00000143110.11	chr1	111473793	111478512	+	8863	-12293	chr1	111461500	0.0736224	0.425356	0.000999001	6.13945e-13	1.43519e-12
ENSG00000197852.12	chr1	111680631	111755824	-	8862	-25825	chr1	111781649	0.0751258	-0.947127	0.000999001	1.81557e-13	4.35168e-13
ENSG00000064703.12	chr1	111755246	111768000	+	8650	-5162	chr1	111750084	0.104733	0.776112	0.000999001	1.75512e-19	5.32883e-19
ENSG00000143079.15	chr1	112396215	112463456	+	8239	0	chr1	112405697	0.491067	1.06602	0.000999001	6.64493e-121	2.81076e-119
ENSG00000134245.18	chr1	112466542	112530165	+	8082	-54170	chr1	112412372	0.0880877	-0.610954	0.000999001	1.36355e-15	3.57772e-15
ENSG00000007341.19	chr1	112523515	112620825	-	8082	0	chr1	112534134	0.280329	0.762236	0.000999001	6.5784e-60	6.38236e-59
ENSG00000116489.13	chr1	112619806	112671616	+	7826	-34142	chr1	112585664	0.170534	0.701296	0.000999001	5.20414e-37	2.72327e-36
ENSG00000155363.18	chr1	112673142	112700746	+	7674	-85705	chr1	112587437	0.120378	-0.666743	0.000999001	3.48374e-23	1.19371e-22
ENSG00000155366.17	chr1	112701128	112707434	-	7542	12992	chr1	112688136	0.0459951	-0.43793	0.000999001	9.14699e-08	1.66278e-07
ENSG00000155380.12	chr1	112911848	112957013	-	7211	99324	chr1	112812524	0.0489228	-0.607121	0.000999001	1.02724e-07	1.85979e-07
ENSG00000226419.8	chr1	112956416	113047055	+	7325	0	chr1	112968134	0.197927	1.84968	0.000999001	1.91797e-42	1.16024e-41
ENSG00000198799.12	chr1	113073199	113132260	+	7224	0	chr1	113090564	0.048136	0.481035	0.000999001	3.35307e-08	6.2375e-08
ENSG00000081026.19	chr1	113390516	113685923	+	7843	-197803	chr1	113192713	0.0608629	-0.503373	0.000999001	5.25353e-11	1.12733e-10
ENSG00000116793.16	chr1	113696832	113759489	-	7045	0	chr1	113731625	0.140828	0.784777	0.000999001	6.17756e-26	2.32194e-25
ENSG00000081019.13	chr1	113761833	113812476	-	6924	226516	chr1	113535317	0.0156941	0.186998	0.340659	0.327949	0.365049
ENSG00000134262.13	chr1	113894195	113905201	-	6675	12740	chr1	113881455	0.183942	-0.788774	0.000999001	2.67476e-38	1.4549e-37
ENSG00000118655.7	chr1	113905214	113914086	+	6661	-26523	chr1	113878691	0.052344	-0.384941	0.000999001	2.31681e-08	4.34967e-08
ENSG00000163349.22	chr1	113929325	113977869	+	6788	-162775	chr1	113766550	0.0291487	0.268563	0.001998	0.000579786	0.000850449
ENSG00000197323.12	chr1	114392791	114511203	-	7602	0	chr1	114436931	0.0271419	0.245802	0.003996	0.00200305	0.00284111
ENSG00000116752.6	chr1	114567558	114581629	-	7513	-45616	chr1	114627245	0.0629602	-0.476429	0.000999001	2.01278e-10	4.20283e-10
ENSG00000175984.15	chr1	114582849	114670422	-	7916	24058	chr1	114558791	0.0398792	0.742501	0.000999001	5.9932e-06	9.85366e-06
ENSG00000213281.5	chr1	114704470	114716771	-	7795	-35768	chr1	114752539	0.0215463	-0.260969	0.020979	0.0239183	0.0311337
ENSG00000009307.16	chr1	114716914	114758676	-	8037	-753793	chr1	115512469	0.0130257	-0.469113	0.724276	0.740751	0.7677
ENSG00000052723.12	chr1	114769480	114780685	-	8047	-38427	chr1	114819112	0.0783476	-0.484266	0.000999001	2.83531e-13	6.73228e-13
ENSG00000173218.15	chr1	115641971	115698224	+	8497	-1743	chr1	115640228	0.182709	0.719352	0.000999001	1.14676e-36	5.92864e-36
ENSG00000173212.4	chr1	116111756	116135240	+	8589	3499	chr1	116138739	0.0251974	-0.29103	0.010989	0.00692847	0.00945153
ENSG00000163399.16	chr1	116372669	116410261	+	8504	-245	chr1	116372424	0.030338	-0.822977	0.000999001	0.000312179	0.000466431
ENSG00000286276.1	chr1	116493351	116502634	+	8199	319553	chr1	116822187	0.0164845	-0.949487	0.252747	0.260907	0.295702
ENSG00000116815.16	chr1	116514535	116571039	-	8307	0	chr1	116547871	0.204619	0.977876	0.000999001	1.88363e-43	1.18304e-42
ENSG00000143061.18	chr1	116574400	116667755	-	8463	-393494	chr1	117061249	0.0224914	0.450356	0.011988	0.0148074	0.0196406
ENSG00000134256.12	chr1	117001751	117036476	+	7448	0	chr1	117019172	0.129891	1.15379	0.000999001	6.1102e-25	2.21606e-24
ENSG00000116830.12	chr1	117060327	117107453	+	7365	-5238	chr1	117055089	0.145409	0.594912	0.000999001	1.40673e-29	5.96421e-29
ENSG00000134253.10	chr1	117111061	117122587	-	7212	53213	chr1	117057848	0.0212792	0.436044	0.023976	0.0254204	0.0330119
ENSG00000198162.12	chr1	117367450	117528872	+	7387	940	chr1	117529812	0.0649168	0.566458	0.000999001	9.63528e-11	2.03705e-10
ENSG00000183508.5	chr1	117606049	117628389	+	7278	837825	chr1	118466214	0.015878	25.3992	0.295704	0.284032	0.319769
ENSG00000196505.11	chr1	117863486	117929621	-	7875	52870	chr1	117810616	0.0169256	0.608436	0.201798	0.194253	0.225468
ENSG00000065183.16	chr1	117929721	117966543	+	7728	-125124	chr1	117804597	0.0579143	-0.999612	0.000999001	8.82769e-10	1.77844e-09
ENSG00000092607.15	chr1	118883047	118989556	-	7974	0	chr1	118918174	0.213713	0.715914	0.000999001	1.01911e-46	6.99472e-46
ENSG00000116874.11	chr1	119031217	119140671	-	7895	1299	chr1	119029918	0.507707	-0.990042	0.000999001	4.40358e-137	2.68715e-135
ENSG00000231365.6	chr1	119140392	119275973	+	7747	0	chr1	119214622	0.390795	-0.990237	0.000999001	6.99023e-93	1.4618e-91
ENSG00000227712.2	chr1	119230314	119327915	-	7525	-20566	chr1	119348481	0.0271474	-0.305877	0.001998	0.00125324	0.0017993
ENSG00000143067.5	chr1	119619378	119648266	-	5968	-76616	chr1	119724882	0.0430872	0.337249	0.000999001	3.23924e-07	5.70366e-07
ENSG00000092621.12	chr1	119648412	119744226	+	5815	0	chr1	119712747	0.0369777	0.449325	0.000999001	9.49271e-06	1.54369e-05
ENSG00000134250.20	chr1	119911554	120100779	-	4762	-12880	chr1	120113659	0.0280529	-0.791493	0.000999001	0.000594831	0.000871488
ENSG00000265808.4	chr1	120150899	120176520	-	3926	25148	chr1	120125751	0.0318917	0.281984	0.000999001	8.3098e-05	0.000128312
ENSG00000270231.4	chr1	120419851	120467739	+	3024	491933	chr1	120959672	0.2632	0.968754	0.000999001	3.14165e-60	3.06936e-59
ENSG00000275131.3	chr1	120489861	120701289	-	3157	427864	chr1	120061997	0.0318157	-0.926676	0.000999001	7.1336e-05	0.000110594
ENSG00000273136.7	chr1	120723950	120842110	+	2242	-377769	chr1	120346181	0.440255	1.15052	0.000999001	7.75687e-105	2.1874e-103
ENSG00000226067.7	chr1	120913185	121009291	+	1564	-839415	chr1	120073770	0.10786	1.69557	0.000999001	1.53059e-19	4.66233e-19
ENSG00000188610.12	chr1	121167647	121185539	-	1065	-422931	chr1	121608470	0.0153617	-1.07522	0.102897	0.110305	0.133122
ENSG00000263513.5	chr1	143955365	143971965	-	1060	465120	chr1	143490245	0.0459219	-1.38448	0.000999001	6.96583e-08	1.27312e-07
ENSG00000266338.6	chr1	144421387	144461674	-	1081	0	chr1	144452236	0.0544014	-1.40005	0.000999001	3.17576e-09	6.20537e-09
ENSG00000215784.6	chr1	145095975	145112696	+	1164	595643	chr1	145708339	0.0299424	0.253734	0.000999001	7.18842e-05	0.000111413
ENSG00000272419.6	chr1	145164100	145216058	-	1222	-499399	chr1	145715457	0.0140874	-0.173986	0.198801	0.202161	0.233626
ENSG00000223612.3	chr1	145233002	145233519	+	1231	746568	chr1	145980087	0.020669	-38.8537	0.00799201	0.0100709	0.0135512
ENSG00000162825.16	chr1	145289901	145405778	-	1245	-435112	chr1	145840890	0.0129293	0.449192	0.332667	0.338094	0.375037
ENSG00000117262.19	chr1	145607989	145670650	+	1140	172394	chr1	145843044	0.015757	0.457812	0.0879121	0.0940867	0.114564
ENSG00000117281.16	chr1	145719472	145739288	+	1138	2416	chr1	145741704	0.0160776	0.19323	0.0679321	0.0673074	0.0833099
ENSG00000265491.5	chr1	145738869	145824095	-	1138	8541	chr1	145730328	0.0270809	0.260029	0.000999001	0.000326928	0.000487359
ENSG00000186141.9	chr1	145824089	145844402	+	1119	-29169	chr1	145794920	0.0227494	0.226544	0.002997	0.00273831	0.00384686
ENSG00000186364.12	chr1	145845631	145848954	+	1119	-56370	chr1	145789261	0.0276503	0.249893	0.000999001	0.00026365	0.000395192
ENSG00000131788.16	chr1	145848523	145859836	-	1119	975909	chr1	144872614	0.00930638	-0.489922	0.855145	0.858596	0.876091
ENSG00000143127.13	chr1	145891209	145910111	-	1124	-98656	chr1	146008767	0.038228	0.450603	0.000999001	1.42359e-06	2.42262e-06
ENSG00000131779.11	chr1	145911351	145918717	-	1131	21744	chr1	145889607	0.00956095	-58.7437	0.836164	0.832293	0.852133
ENSG00000265241.7	chr1	145917715	145927678	-	1132	0	chr1	145927447	0.0661884	-1.33695	0.000999001	6.21923e-13	1.45324e-12
ENSG00000121851.13	chr1	145964691	145978848	+	1169	77951	chr1	146056799	0.00736799	-0.404576	0.996004	0.996241	0.997492
ENSG00000265972.6	chr1	145992436	145996579	-	1181	324253	chr1	145668183	0.0125355	3.45316	0.346653	0.351708	0.389172
ENSG00000271425.9	chr1	146064712	146229000	-	2544	177600	chr1	145887112	0.031926	0.260634	0.000999001	7.70188e-05	0.000119189
ENSG00000268043.7	chr1	146938745	146996202	+	5032	0	chr1	146960524	0.0705376	-0.764964	0.000999001	2.79467e-13	6.64075e-13
ENSG00000131791.8	chr1	147155107	147172550	-	4741	107957	chr1	147047150	0.075806	-0.43048	0.000999001	5.10985e-14	1.25521e-13
ENSG00000116128.11	chr1	147541502	147626216	+	5266	0	chr1	147604173	0.0832501	-1.43398	0.000999001	2.64437e-14	6.5841e-14
ENSG00000162836.12	chr1	147629653	147670524	-	5266	0	chr1	147646379	0.362713	-0.883145	0.000999001	4.00964e-87	7.29245e-86
ENSG00000188092.15	chr1	147928394	147993592	+	5509	-311958	chr1	147616436	0.0121503	23.6558	0.778222	0.781849	0.805732
ENSG00000263956.6	chr1	148102047	148152322	-	5065	-106820	chr1	148259142	0.0894171	-0.624605	0.000999001	4.69045e-17	1.30913e-16
ENSG00000232265.8	chr1	148156140	148186980	+	4770	-410497	chr1	147745643	0.0190506	0.516663	0.0519481	0.0463368	0.0586271
ENSG00000274020.4	chr1	148290890	148519604	-	3979	0	chr1	148462281	0.0184184	0.351919	0.0599401	0.0601626	0.0749984
ENSG00000270629.6	chr1	148531386	148679742	-	2889	190048	chr1	148341338	0.0872492	0.628075	0.000999001	1.8929e-16	5.16191e-16
ENSG00000178104.19	chr1	148808182	149048286	+	2578	0	chr1	148967480	0.237629	-0.94697	0.000999001	2.46937e-55	2.14095e-54
ENSG00000269713.7	chr1	149054028	149103561	-	2181	66934	chr1	148987094	0.183883	-1.63345	0.000999001	1.03232e-38	5.67319e-38
ENSG00000277147.6	chr1	149606335	149705716	+	3958	816839	chr1	150522555	0.0124078	-18.6358	0.724276	0.724032	0.751698
ENSG00000203814.6	chr1	149782690	149812373	-	4167	0	chr1	149806291	0.0233351	-0.426112	0.00599401	0.00536866	0.00739233
ENSG00000220323.4	chr1	149842876	149846486	+	4214	-35547	chr1	149807329	0.0175643	-0.589297	0.0909091	0.0854646	0.104567
ENSG00000261716.2	chr1	149844499	149850937	-	4225	-75463	chr1	149926400	0.033298	0.829865	0.000999001	3.89504e-05	6.12187e-05
ENSG00000184678.10	chr1	149884460	149886652	-	4285	122028	chr1	149762432	0.0170769	-0.722067	0.115884	0.123493	0.14795
ENSG00000178096.9	chr1	149887891	149900798	+	4327	119520	chr1	150020318	0.0190829	-0.359474	0.032967	0.038233	0.0488219
ENSG00000159164.10	chr1	149903319	149917844	-	4369	-74334	chr1	149992178	0.0158266	-31.0827	0.213786	0.222854	0.255662
ENSG00000143368.10	chr1	149923318	149927803	-	4390	992874	chr1	148930444	0.0179112	0.71043	0.0839161	0.0843808	0.103332
ENSG00000014914.21	chr1	149928652	149936879	-	4412	-9840	chr1	149946719	0.029898	0.30567	0.000999001	0.000221999	0.000334511
ENSG00000264522.6	chr1	149937813	150010726	-	4638	18337	chr1	149919476	0.0766082	-0.737004	0.000999001	1.41589e-14	3.55869e-14
ENSG00000285184.3	chr1	150045661	150067701	-	4616	17855	chr1	150027806	0.193675	-0.847714	0.000999001	1.65779e-42	1.00721e-41
ENSG00000136631.15	chr1	150067280	150145329	+	4879	432503	chr1	150577832	0.0152701	52.5717	0.31968	0.306741	0.343396
ENSG00000023902.14	chr1	150149184	150164720	+	4807	767163	chr1	150931883	0.0161788	-0.339848	0.183816	0.170127	0.199875
ENSG00000143401.15	chr1	150218418	150236156	-	4890	94962	chr1	150123456	0.0160737	44.1041	0.196803	0.183594	0.214276
ENSG00000117362.13	chr1	150265400	150269580	-	4951	360828	chr1	149904572	0.018655	-0.306877	0.0559441	0.0562951	0.0704762
ENSG00000118292.9	chr1	150268201	150280916	+	4969	279916	chr1	150560832	0.0401438	-0.934238	0.000999001	1.49783e-06	2.54702e-06
ENSG00000159208.16	chr1	150282544	150287093	+	4981	-536113	chr1	149746431	0.0157415	-1.1649	0.205794	0.210585	0.242458
ENSG00000266472.5	chr1	150293721	150308979	+	5012	5079	chr1	150314058	0.102321	0.830494	0.000999001	7.27617e-21	2.3149e-20
ENSG00000117360.13	chr1	150321480	150353233	+	5093	73396	chr1	150426629	0.0166936	-0.301549	0.153846	0.16434	0.193564
ENSG00000163125.15	chr1	150363092	150476566	+	5461	-52378	chr1	150310714	0.0451892	0.313875	0.000999001	1.26561e-07	2.27696e-07
ENSG00000143374.17	chr1	150487365	150507609	+	5567	-194081	chr1	150293284	0.0559692	0.334669	0.000999001	8.62253e-10	1.73899e-09
ENSG00000143369.15	chr1	150508063	150513789	+	5590	-91594	chr1	150416469	0.193549	1.80342	0.000999001	1.09138e-43	6.90116e-43
ENSG00000143384.13	chr1	150574552	150579738	-	5784	-31889	chr1	150611627	0.0855226	0.510648	0.000999001	5.79113e-16	1.54601e-15
ENSG00000143420.19	chr1	150600852	150629612	-	5913	29235	chr1	150571617	0.0910945	0.523365	0.000999001	1.55558e-17	4.41004e-17
ENSG00000143457.11	chr1	150646231	150697154	-	6061	0	chr1	150655997	0.0441412	-0.310661	0.000999001	4.27606e-07	7.47976e-07
ENSG00000163131.11	chr1	150730189	150765792	-	6243	0	chr1	150759142	0.544614	1.08564	0.000999001	4.7521e-154	4.31437e-152
ENSG00000143387.13	chr1	150796209	150808260	-	6301	8511	chr1	150787698	0.367769	-0.850578	0.000999001	7.83344e-92	1.59628e-90
ENSG00000143437.21	chr1	150809714	150876708	-	6529	22016	chr1	150787698	0.0770776	-0.389395	0.000999001	1.63869e-14	4.10758e-14
ENSG00000143379.12	chr1	150926264	150964744	+	6629	413840	chr1	151378584	0.0175461	0.43324	0.108891	0.118835	0.142737
ENSG00000143418.19	chr1	150960584	150975004	-	6546	183284	chr1	150777300	0.206546	1.69881	0.000999001	3.83579e-44	2.45188e-43
ENSG00000143409.15	chr1	150996087	151008375	-	6544	218787	chr1	150777300	0.0193369	0.519792	0.0749251	0.0605794	0.075459
ENSG00000143363.17	chr1	151008421	151035713	+	6585	0	chr1	151030034	0.0589264	-0.491605	0.000999001	4.81789e-10	9.85193e-10
ENSG00000143443.10	chr1	151047752	151051986	+	6448	60517	chr1	151112503	0.0103691	-0.614284	0.975025	0.982971	0.98615
ENSG00000197622.13	chr1	151050972	151070325	-	6464	0	chr1	151054339	0.0698025	-0.456851	0.000999001	1.70316e-12	3.89259e-12
ENSG00000143458.12	chr1	151070579	151125542	+	6455	0	chr1	151091640	0.270048	1.5192	0.000999001	3.65206e-63	3.78668e-62
ENSG00000143434.15	chr1	151131686	151146664	-	6229	0	chr1	151139051	0.0603607	-0.381597	0.000999001	1.68099e-10	3.52122e-10
ENSG00000163156.12	chr1	151156665	151170296	+	6187	878506	chr1	152048802	0.01276	-0.166252	0.713287	0.734431	0.761857
ENSG00000163159.14	chr1	151176305	151195321	-	6199	-158082	chr1	151353403	0.0158261	0.181368	0.267732	0.258278	0.29293
ENSG00000143398.20	chr1	151197950	151249536	+	6390	0	chr1	151246152	0.0877299	-0.472602	0.000999001	8.20104e-16	2.17584e-15
ENSG00000159352.16	chr1	151254710	151267479	+	6282	-27672	chr1	151227038	0.0752147	0.50464	0.000999001	6.79532e-13	1.5842e-12
ENSG00000143373.18	chr1	151281619	151292176	+	6363	-265134	chr1	151016485	0.019179	0.233187	0.0739261	0.0635229	0.0789143
ENSG00000143393.16	chr1	151291798	151327715	-	6557	-324230	chr1	151651945	0.0112681	1.28355	0.935065	0.93129	0.941525
ENSG00000143390.17	chr1	151340641	151347357	-	6389	82687	chr1	151257954	0.0357266	-0.351909	0.000999001	1.84557e-05	2.95349e-05
ENSG00000159377.11	chr1	151399561	151401937	+	6303	526144	chr1	151928081	0.0174023	-0.60338	0.141858	0.137934	0.16423
ENSG00000143442.22	chr1	151402725	151459494	-	6519	-304409	chr1	151763903	0.0216765	-1.53616	0.017982	0.0169112	0.0223356
ENSG00000143375.15	chr1	151510511	151538692	+	6455	-1928	chr1	151508583	0.0406581	0.422732	0.000999001	2.16486e-06	3.64906e-06
ENSG00000143367.16	chr1	151540306	151583583	+	6585	0	chr1	151546876	0.0172354	-0.223093	0.143856	0.152101	0.17987
ENSG00000143376.14	chr1	151612007	151699091	+	6849	0	chr1	151697079	0.212927	0.693466	0.000999001	4.6192e-43	2.86386e-42
ENSG00000143436.11	chr1	151759648	151763496	-	6634	2635	chr1	151757013	0.0199624	0.20603	0.044955	0.0442921	0.0561993
ENSG00000182134.16	chr1	151770108	151791416	-	6721	251	chr1	151769857	0.121138	-0.735798	0.000999001	2.43909e-23	8.39621e-23
ENSG00000159445.13	chr1	151870867	151909637	-	7213	0	chr1	151890185	0.45198	0.993317	0.000999001	8.72021e-124	3.89514e-122
ENSG00000197747.9	chr1	151982916	151993859	-	7368	2507	chr1	151980409	0.348473	-0.862147	0.000999001	3.35163e-84	5.71415e-83
ENSG00000163207.7	chr1	152908547	152911886	+	8505	-143879	chr1	152764668	0.100494	-0.979489	0.000999001	1.38848e-19	4.2387e-19
ENSG00000197956.10	chr1	153534600	153536244	-	7834	0	chr1	153535924	0.0641014	-0.730914	0.000999001	5.61517e-12	1.258e-11
ENSG00000196154.12	chr1	153543614	153550136	-	7843	-66231	chr1	153616367	0.0485289	0.318016	0.000999001	4.42878e-08	8.17458e-08
ENSG00000196754.13	chr1	153561109	153567890	-	7762	-62069	chr1	153629959	0.0422554	0.294068	0.000999001	2.86438e-06	4.79414e-06
ENSG00000160679.13	chr1	153633983	153646306	+	7727	-5681	chr1	153628302	0.0330829	0.265829	0.000999001	8.45514e-05	0.000130521
ENSG00000143553.11	chr1	153658704	153661852	+	7655	22077	chr1	153683929	0.0591523	0.341599	0.000999001	1.12665e-10	2.37293e-10
ENSG00000143621.17	chr1	153661789	153671028	-	7691	-1562	chr1	153672590	0.105201	0.472838	0.000999001	4.34793e-21	1.39441e-20
ENSG00000169418.10	chr1	153678689	153693992	+	7719	20759	chr1	153714751	0.0999685	-0.889742	0.000999001	1.37113e-19	4.18688e-19
ENSG00000143624.14	chr1	153728051	153774808	+	7775	-4380	chr1	153723671	0.0296864	-0.486353	0.002997	0.000582306	0.000853921
ENSG00000143554.14	chr1	153774355	153780157	+	7637	0	chr1	153775685	0.159922	1.57094	0.000999001	7.91929e-33	3.72043e-32
ENSG00000143614.10	chr1	153789031	153923360	-	8134	0	chr1	153887765	0.112144	0.497206	0.000999001	3.90261e-22	1.29357e-21
ENSG00000198837.10	chr1	153929502	153946718	-	7405	0	chr1	153940147	0.105377	0.946606	0.000999001	1.61232e-19	4.90059e-19
ENSG00000160741.17	chr1	153947670	153958615	-	7337	51496	chr1	153896174	0.0232271	-0.243438	0.00999001	0.0115216	0.0154215
ENSG00000177954.14	chr1	153990763	153992155	+	7133	791473	chr1	154783628	0.0168807	0.3791	0.201798	0.192476	0.223637
ENSG00000143549.21	chr1	154155305	154194648	-	6599	0	chr1	154176764	0.0537095	0.345487	0.000999001	7.55745e-09	1.45107e-08
ENSG00000143612.20	chr1	154206697	154220637	-	6386	0	chr1	154206754	0.0664627	1.88483	0.000999001	4.27236e-11	9.20676e-11
ENSG00000143569.19	chr1	154220180	154271510	+	6443	7528	chr1	154279038	0.0276235	0.27931	0.001998	0.00146816	0.00209949
ENSG00000143575.15	chr1	154272590	154275875	+	6207	-1969	chr1	154270621	0.393159	1.01683	0.000999001	1.228e-91	2.48876e-90
ENSG00000143515.18	chr1	154325554	154351304	+	6160	0	chr1	154351296	0.0639775	-0.494903	0.000999001	7.58754e-11	1.61421e-10
ENSG00000160712.13	chr1	154405194	154469450	+	6058	-16986	chr1	154388208	0.207799	1.1666	0.000999001	1.86584e-45	1.2307e-44
ENSG00000160714.10	chr1	154548578	154559028	-	5599	98321	chr1	154450257	0.0184699	0.381274	0.0889111	0.084417	0.103365
ENSG00000160710.17	chr1	154582058	154628013	-	5656	-6357	chr1	154634370	0.02108	0.262621	0.032967	0.0291941	0.0376456
ENSG00000143603.19	chr1	154697456	154870281	-	5897	0	chr1	154862220	0.112638	0.922427	0.000999001	1.28112e-21	4.17579e-21
ENSG00000163344.6	chr1	154924741	154936719	-	5464	-3105	chr1	154939824	0.11226	-0.492063	0.000999001	2.66102e-21	8.58337e-21
ENSG00000163346.17	chr1	154944077	154956123	-	5459	-818595	chr1	155774718	0.0164216	44.5787	0.20979	0.19655	0.227873
ENSG00000163348.4	chr1	154957027	154963853	-	5457	89216	chr1	154867811	0.0230307	0.352906	0.012987	0.0110112	0.0147596
ENSG00000160691.19	chr1	154962299	154974395	-	5461	526459	chr1	154435840	0.0121176	33.2122	0.871129	0.873123	0.889695
ENSG00000173207.13	chr1	154974654	154979251	+	5452	-46409	chr1	154928245	0.0177851	-0.209536	0.117882	0.116622	0.140245
ENSG00000160688.19	chr1	154983339	154993111	+	5469	-454652	chr1	154528687	0.0110651	2.1341	0.968032	0.955426	0.961886
ENSG00000160685.13	chr1	155002631	155018522	+	5502	-512747	chr1	154489884	0.0185641	-0.428751	0.0739261	0.0723644	0.0892034
ENSG00000143537.13	chr1	155050567	155062775	+	5495	0	chr1	155062156	0.402971	-1.16163	0.000999001	2.84715e-102	7.57003e-101
ENSG00000143590.14	chr1	155078838	155087538	+	5482	-281175	chr1	154797663	0.0108302	0.189774	0.974026	0.973235	0.978052
ENSG00000169242.12	chr1	155127877	155134899	+	5548	-911389	chr1	154216488	0.0173094	0.461815	0.142857	0.146671	0.173872
ENSG00000169241.19	chr1	155135345	155138857	+	5550	-7556	chr1	155127789	0.051658	0.349347	0.000999001	7.379e-09	1.41753e-08
ENSG00000179085.8	chr1	155139892	155140595	-	5547	-510083	chr1	155650678	0.0141077	1.06921	0.523477	0.518585	0.556189
ENSG00000173171.14	chr1	155208700	155213824	+	5628	-761333	chr1	154447367	0.0143875	0.171244	0.495504	0.487847	0.525645
ENSG00000160766.14	chr1	155213822	155227422	-	5668	7721	chr1	155206101	0.351071	-0.876158	0.000999001	6.87404e-84	1.16131e-82
ENSG00000177628.16	chr1	155234453	155244699	-	5682	0	chr1	155242309	0.102557	-0.489143	0.000999001	6.78837e-20	2.08774e-19
ENSG00000160767.21	chr1	155247206	155255483	-	5675	886655	chr1	154360551	0.0171226	-1.27687	0.152847	0.157312	0.185816
ENSG00000116521.11	chr1	155255980	155262430	-	5679	-99772	chr1	155362202	0.0193451	-0.336889	0.046953	0.0540679	0.0678858
ENSG00000176444.19	chr1	155262869	155278491	-	5718	543489	chr1	154719380	0.014322	-27.4155	0.495504	0.49007	0.527888
ENSG00000143630.10	chr1	155277464	155289848	+	5715	-693601	chr1	154583863	0.015861	43.8112	0.275724	0.269859	0.305259
ENSG00000160752.14	chr1	155308749	155320666	+	5708	178275	chr1	155498941	0.0575949	-0.383642	0.000999001	4.37144e-10	8.96033e-10
ENSG00000160753.16	chr1	155320895	155331114	+	5684	-13482	chr1	155307413	0.0134762	-0.396922	0.639361	0.643452	0.675513
ENSG00000116539.13	chr1	155335269	155562807	-	6357	-964729	chr1	156527536	0.0183704	1.67407	0.0859141	0.0895254	0.109236
ENSG00000235919.4	chr1	155562043	155563944	+	5502	-559900	chr1	155002143	0.0163704	-0.587137	0.208791	0.221204	0.253847
ENSG00000125459.17	chr1	155610206	155614951	+	5631	-826839	chr1	154783367	0.017921	0.194159	0.134865	0.123922	0.148433
ENSG00000163374.19	chr1	155659444	155689000	-	5701	17038	chr1	155642406	0.153988	0.579628	0.000999001	3.92672e-30	1.70158e-29
ENSG00000132676.16	chr1	155687961	155739010	+	5749	0	chr1	155701887	0.0720553	0.452898	0.000999001	5.18914e-13	1.21584e-12
ENSG00000203761.5	chr1	155745830	155750137	+	5599	-449843	chr1	155295987	0.0108113	1.01732	0.983017	0.979652	0.98335
ENSG00000116580.18	chr1	155749663	155859400	-	5999	0	chr1	155797917	0.0478319	0.318968	0.000999001	1.29443e-07	2.32693e-07
ENSG00000132718.9	chr1	155859568	155885199	+	5513	-257750	chr1	155601818	0.0451699	-0.346078	0.000999001	2.96048e-07	5.22435e-07
ENSG00000143622.11	chr1	155897809	155911404	-	5549	-26628	chr1	155938032	0.197966	0.649395	0.000999001	1.46732e-40	8.42012e-40
ENSG00000132680.11	chr1	155913046	155934413	-	5598	33117	chr1	155879929	0.0216792	0.430767	0.015984	0.0184168	0.0242181
ENSG00000116584.20	chr1	155946852	156007070	-	5726	0	chr1	155947598	0.0348515	-0.416148	0.000999001	5.37438e-05	8.37623e-05
ENSG00000160803.8	chr1	156035300	156053798	-	5670	24657	chr1	156010643	0.0148544	-0.719824	0.441558	0.429677	0.467668
ENSG00000116586.12	chr1	156054783	156058506	+	5656	829495	chr1	156888001	0.013423	1.06469	0.657343	0.66366	0.695224
ENSG00000254726.3	chr1	156072014	156082465	-	5836	0	chr1	156075147	0.0280928	0.284742	0.001998	0.00117469	0.00168869
ENSG00000160789.20	chr1	156082574	156140089	+	6060	0	chr1	156104229	0.0333776	0.339596	0.000999001	7.87108e-05	0.000121774
ENSG00000196189.13	chr1	156147367	156177752	+	6022	0	chr1	156166798	0.236645	0.700353	0.000999001	6.24909e-52	4.91434e-51
ENSG00000160785.13	chr1	156193933	156212796	+	6056	545738	chr1	156758534	0.0134606	2.20445	0.647353	0.648324	0.680499
ENSG00000160781.17	chr1	156243321	156248117	-	6199	-12094	chr1	156260211	0.173236	-0.673698	0.000999001	1.1176e-35	5.6268e-35
ENSG00000198952.8	chr1	156249225	156282825	-	6431	0	chr1	156261145	0.0600838	-0.342691	0.000999001	1.63479e-10	3.42573e-10
ENSG00000163472.19	chr1	156282936	156293185	+	6426	-207142	chr1	156075794	0.0119888	11.8425	0.902098	0.893414	0.90772
ENSG00000198715.13	chr1	156290090	156295689	-	6423	18153	chr1	156271937	0.026123	-0.255322	0.000999001	0.00207507	0.0029399
ENSG00000163468.15	chr1	156308969	156367873	-	6814	0	chr1	156322507	0.237681	0.811883	0.000999001	1.11695e-51	8.68592e-51
ENSG00000125462.18	chr1	156404251	156456763	-	7046	478045	chr1	155926206	0.0146238	-1.12487	0.492507	0.489046	0.526835
ENSG00000116604.18	chr1	156463728	156500779	-	7076	-74151	chr1	156574930	0.0217066	-22.3909	0.01998	0.023604	0.0307389
ENSG00000183856.11	chr1	156525406	156572604	-	7393	0	chr1	156564747	0.0752965	-0.43994	0.000999001	6.09622e-14	1.49225e-13
ENSG00000187862.12	chr1	156579728	156586770	+	7304	16096	chr1	156602866	0.145314	0.645908	0.000999001	9.91719e-29	4.09864e-28
ENSG00000163382.12	chr1	156591763	156594299	+	7297	-8835	chr1	156582928	0.0587075	0.868792	0.000999001	4.12544e-10	8.47164e-10
ENSG00000160818.16	chr1	156594488	156601496	-	7321	0	chr1	156599392	0.107883	-1.17408	0.000999001	2.06266e-20	6.45926e-20
ENSG00000272068.1	chr1	156637784	156641004	-	7456	-23843	chr1	156664847	0.066188	0.380881	0.000999001	1.63784e-11	3.59893e-11
ENSG00000143319.17	chr1	156721892	156728766	-	7615	-21992	chr1	156750758	0.148959	-0.573156	0.000999001	1.56663e-28	6.42474e-28
ENSG00000143303.12	chr1	156728443	156736960	+	7636	13630	chr1	156750590	0.0488332	-0.315283	0.000999001	5.07133e-08	9.33436e-08
ENSG00000143314.12	chr1	156737304	156741590	-	7641	-46265	chr1	156787855	0.138428	-0.653359	0.000999001	1.84149e-26	7.0715e-26
ENSG00000143321.19	chr1	156742110	156766925	-	7825	7289	chr1	156734821	0.120906	-0.513699	0.000999001	1.01212e-23	3.52427e-23
ENSG00000143294.15	chr1	156750611	156800815	+	7944	0	chr1	156765602	0.0714563	0.439196	0.000999001	8.66164e-13	2.00923e-12
ENSG00000027869.11	chr1	156806244	156816862	-	7885	0	chr1	156816782	0.0196783	0.607054	0.042957	0.0542224	0.0680645
ENSG00000132694.18	chr1	156934841	157045370	-	8668	218628	chr1	156716213	0.0154843	0.188841	0.420579	0.418346	0.456084
ENSG00000253831.3	chr1	157092044	157112412	-	8657	0	chr1	157101654	0.0208547	0.563521	0.035964	0.0347176	0.0444702
ENSG00000117036.12	chr1	157121192	157138474	-	8719	-24780	chr1	157163254	0.0310265	-0.507022	0.001998	0.000407313	0.000604206
ENSG00000143297.19	chr1	157513378	157552515	-	9872	0	chr1	157523895	0.0390793	0.408249	0.000999001	1.05524e-05	1.71029e-05
ENSG00000163518.11	chr1	157573748	157598085	-	9788	302655	chr1	157271093	0.0145692	24.2346	0.564436	0.549202	0.585428
ENSG00000160856.21	chr1	157674322	157700769	-	9927	0	chr1	157700500	0.37803	0.88576	0.000999001	3.05724e-89	5.81605e-88
ENSG00000158481.13	chr1	158289924	158294774	+	10233	-188583	chr1	158101341	0.0180729	0.325164	0.152847	0.147793	0.175091
ENSG00000163563.8	chr1	158831352	158849506	+	9832	0	chr1	158848300	0.0386195	-0.376662	0.000999001	1.19999e-05	1.9401e-05
ENSG00000163564.15	chr1	158930797	158977059	+	9720	-3750	chr1	158927047	0.144318	-0.583684	0.000999001	7.45635e-28	2.98548e-27
ENSG00000163565.18	chr1	158999969	159055155	+	9767	-24384	chr1	158975585	0.0385428	-0.41051	0.000999001	6.24828e-06	1.0264e-05
ENSG00000163568.15	chr1	159062485	159147096	-	9839	0	chr1	159075671	0.223521	-1.63864	0.000999001	4.21691e-46	2.83164e-45
ENSG00000158716.9	chr1	159780933	159782543	+	8635	0	chr1	159781012	0.0300702	-0.350377	0.001998	0.00042454	0.000629176
ENSG00000213085.10	chr1	159872365	159900165	-	8775	-19731	chr1	159919896	0.0317264	-0.256955	0.000999001	0.000299157	0.000447453
ENSG00000158710.15	chr1	159918108	159925507	-	8538	0	chr1	159925471	0.0432836	-1.30606	0.000999001	7.38193e-07	1.27508e-06
ENSG00000162729.14	chr1	160091341	160098943	-	8345	9266	chr1	160082075	0.0185087	0.363528	0.108891	0.107827	0.130314
ENSG00000162734.13	chr1	160205381	160215376	+	8254	38807	chr1	160254183	0.0524588	-0.331174	0.000999001	4.60403e-09	8.929e-09
ENSG00000132716.19	chr1	160215716	160262549	-	8397	0	chr1	160235050	0.0357538	-0.272512	0.000999001	2.59528e-05	4.1161e-05
ENSG00000122218.16	chr1	160288595	160343273	-	8506	0	chr1	160330127	0.0205766	-0.39847	0.04995	0.0455998	0.0577666
ENSG00000162736.17	chr1	160343317	160358952	+	8381	-150120	chr1	160193197	0.0174916	-2.29855	0.198801	0.198358	0.229826
ENSG00000171786.6	chr1	160367072	160372846	+	8384	0	chr1	160372225	0.0188129	0.203245	0.0949051	0.0970139	0.11782
ENSG00000162738.6	chr1	160400565	160428670	+	8489	-5081	chr1	160395484	0.1075	-0.495214	0.000999001	6.36742e-20	1.95989e-19
ENSG00000162739.14	chr1	160485031	160523262	-	8365	-26188	chr1	160549450	0.166575	0.619678	0.000999001	4.50713e-34	2.18451e-33
ENSG00000117090.15	chr1	160608107	160647295	-	8429	175313	chr1	160432794	0.0260879	0.235224	0.00799201	0.0050086	0.00691018
ENSG00000228863.8	chr1	160670779	160699761	+	8333	-17397	chr1	160653382	0.0868892	-0.647865	0.000999001	6.22559e-16	1.66041e-15
ENSG00000026751.17	chr1	160739058	160754821	+	8407	0	chr1	160740367	0.502478	-1.12387	0.000999001	1.85284e-128	9.27832e-127
ENSG00000122224.18	chr1	160796075	160828261	+	8407	-17824	chr1	160778251	0.169654	-0.628665	0.000999001	9.57888e-33	4.48877e-32
ENSG00000122223.13	chr1	160830161	160862887	-	8344	0	chr1	160849927	0.423605	0.946665	0.000999001	6.91255e-101	1.76238e-99
ENSG00000158769.18	chr1	160995212	161021343	-	8341	-4259	chr1	161025602	0.207318	-0.663324	0.000999001	4.85602e-41	2.81846e-40
ENSG00000158773.14	chr1	161039252	161045977	-	8278	0	chr1	161041926	0.0463925	0.359409	0.000999001	2.26598e-07	4.02037e-07
ENSG00000186517.14	chr1	161046947	161069970	-	8377	16273	chr1	161030674	0.0180343	-0.195977	0.121878	0.126139	0.15091
ENSG00000143217.9	chr1	161070999	161089558	-	8399	962815	chr1	160108184	0.0139672	-1.228	0.691309	0.685127	0.7161
ENSG00000162755.14	chr1	161098362	161100346	+	8359	31599	chr1	161131945	0.0296464	0.617364	0.000999001	0.00066696	0.000973206
ENSG00000143256.5	chr1	161100557	161118055	-	8465	952842	chr1	160147715	0.0161746	0.741069	0.307692	0.310432	0.34725
ENSG00000158793.14	chr1	161118087	161125445	+	8439	128171	chr1	161253616	0.0194673	-0.970522	0.0709291	0.0731714	0.0901086
ENSG00000143258.16	chr1	161159451	161165723	+	8453	-454781	chr1	160704670	0.0129803	-0.322883	0.786214	0.794733	0.817199
ENSG00000143224.18	chr1	161166057	161178013	+	8468	-9142	chr1	161156915	0.0715225	-0.868396	0.000999001	6.63299e-13	1.54797e-12
ENSG00000158864.12	chr1	161197105	161214395	+	8506	2128	chr1	161216523	0.132031	-0.562662	0.000999001	6.05174e-27	2.36128e-26
ENSG00000158882.15	chr1	161225940	161230746	+	8513	-899641	chr1	160326299	0.0131165	34.554	0.783217	0.782795	0.806483
ENSG00000248485.2	chr1	161258746	161285450	+	8667	0	chr1	161261431	0.058481	1.08944	0.000999001	5.47855e-10	1.11763e-09
ENSG00000158887.18	chr1	161304736	161309972	-	8637	668434	chr1	160636302	0.0146551	-0.492416	0.54046	0.536864	0.57348
ENSG00000143252.15	chr1	161314382	161371964	+	8905	0	chr1	161348800	0.0454072	-0.652896	0.000999001	3.70963e-07	6.50525e-07
ENSG00000244682.7	chr1	161581340	161605662	+	8605	0	chr1	161595986	0.182102	0.672532	0.000999001	3.57456e-36	1.82353e-35
ENSG00000225217.1	chr1	161606292	161608217	+	8469	-10306	chr1	161595986	0.194234	0.694573	0.000999001	6.70095e-40	3.77355e-39
ENSG00000072694.21	chr1	161663148	161678654	+	8503	-15422	chr1	161647726	0.0817015	-0.586019	0.000999001	7.42998e-15	1.88484e-14
ENSG00000132185.17	chr1	161706973	161714352	+	8415	-369	chr1	161706604	0.597593	1.14918	0.000999001	1.75645e-166	2.13199e-164
ENSG00000162746.14	chr1	161721564	161728143	+	8384	-14384	chr1	161707180	0.101152	0.471162	0.000999001	1.96559e-18	5.74601e-18
ENSG00000081721.12	chr1	161749759	161757238	+	8359	-13400	chr1	161736359	0.0602237	-0.825319	0.000999001	9.70162e-10	1.95168e-09
ENSG00000118217.6	chr1	161766321	161964070	+	9253	0	chr1	161857146	0.1094	0.904217	0.000999001	2.15355e-20	6.7401e-20
ENSG00000152332.16	chr1	162497252	162529631	+	9098	10089	chr1	162539720	0.0339468	-0.385076	0.000999001	6.15156e-05	9.56082e-05
ENSG00000117143.13	chr1	162561507	162599842	+	9104	0	chr1	162570539	0.0430094	-0.675299	0.000999001	2.03312e-06	3.43166e-06
ENSG00000162733.19	chr1	162631374	162787405	+	9458	-10902	chr1	162620472	0.0819508	1.03978	0.000999001	2.16132e-14	5.40185e-14
ENSG00000132196.15	chr1	162790703	162812817	+	8852	-1876	chr1	162788827	0.307715	-1.00114	0.000999001	6.54003e-73	8.63268e-72
ENSG00000143248.13	chr1	163111122	163321791	-	9824	0	chr1	163298679	0.210381	-0.815763	0.000999001	1.66863e-43	1.05037e-42
ENSG00000143228.13	chr1	163266577	163355764	+	9137	0	chr1	163331537	0.359175	-0.940184	0.000999001	5.68619e-85	9.95262e-84
ENSG00000143198.13	chr1	165631214	165661796	+	9017	-184	chr1	165631030	0.52359	-1.04044	0.000999001	1.02176e-139	6.55747e-138
ENSG00000143149.12	chr1	165662217	165698863	-	9223	0	chr1	165690477	0.247207	-0.754075	0.000999001	9.92462e-51	7.53421e-50
ENSG00000143183.16	chr1	165724294	165827755	-	9562	6572	chr1	165717722	0.0309331	0.398355	0.000999001	0.000488653	0.000720463
ENSG00000143179.16	chr1	165827615	165911618	+	9438	0	chr1	165842249	0.0500037	0.325843	0.000999001	2.03307e-08	3.82984e-08
ENSG00000188859.7	chr1	166057427	166167001	-	9422	161186	chr1	165896241	0.0160965	-0.257116	0.321678	0.316605	0.353411
ENSG00000143157.11	chr1	166839448	166856344	+	8706	-432	chr1	166839016	0.0683836	-0.383094	0.000999001	1.22946e-11	2.71439e-11
ENSG00000152382.6	chr1	166856511	166876264	-	8767	-18266	chr1	166894530	0.105079	0.47619	0.000999001	4.71687e-20	1.45869e-19
ENSG00000143195.13	chr1	166895712	166975540	-	9014	1182	chr1	166894530	0.267223	0.75938	0.000999001	9.6653e-59	9.10822e-58
ENSG00000143190.23	chr1	167220877	167427345	+	9316	0	chr1	167403166	0.0283351	-0.248227	0.000999001	0.00107634	0.0015519
ENSG00000143162.9	chr1	167529118	167553805	-	8555	0	chr1	167553792	0.0857102	0.639949	0.000999001	1.32464e-15	3.47808e-15
ENSG00000241666.2	chr1	167627386	167630674	-	8394	-14731	chr1	167645405	0.0140185	0.346433	0.606394	0.617667	0.650952
ENSG00000198771.11	chr1	167630094	167708696	+	8828	-9388	chr1	167620706	0.219253	0.653699	0.000999001	2.53076e-46	1.70761e-45
ENSG00000197965.12	chr1	167721193	167791919	+	8600	0	chr1	167721546	0.333238	1.00758	0.000999001	1.38455e-75	1.94972e-74
ENSG00000143158.11	chr1	167916676	167937072	-	8522	-14316	chr1	167951388	0.158054	-0.920766	0.000999001	3.2342e-32	1.48811e-31
ENSG00000143164.15	chr1	167935784	168075843	+	9177	34898	chr1	168110741	0.0922807	0.467128	0.000999001	6.89664e-17	1.91009e-16
ENSG00000143155.13	chr1	168178963	168202109	+	8871	0	chr1	168184563	0.244468	0.762568	0.000999001	7.17714e-55	6.13684e-54
ENSG00000213064.10	chr1	168225939	168253021	+	8965	-219260	chr1	168006679	0.0165504	54.7312	0.25974	0.27047	0.305857
ENSG00000143178.13	chr1	168280878	168314426	+	9158	-15471	chr1	168265407	0.0800189	-0.429815	0.000999001	1.33165e-14	3.35073e-14
ENSG00000143184.5	chr1	168576606	168582069	+	9099	-1498	chr1	168575108	0.0181415	-0.214239	0.137862	0.135985	0.16203
ENSG00000143153.13	chr1	169105698	169132722	+	9625	-61508	chr1	169044190	0.139753	0.79279	0.000999001	4.13124e-28	1.67151e-27
ENSG00000143156.14	chr1	169132532	169367948	-	10583	0	chr1	169320485	0.321347	0.830875	0.000999001	9.71365e-72	1.23686e-70
ENSG00000117475.14	chr1	169367971	169396540	+	9845	0	chr1	169379665	0.014475	-0.172794	0.475524	0.480784	0.518886
ENSG00000117479.15	chr1	169463910	169485944	-	9776	-42874	chr1	169528818	0.0844072	-0.805292	0.000999001	1.76711e-15	4.60736e-15
ENSG00000213062.5	chr1	169486077	169500182	+	9695	0	chr1	169486808	0.0663878	0.407688	0.000999001	7.98406e-12	1.77996e-11
ENSG00000000460.17	chr1	169662008	169854080	+	10087	0	chr1	169825547	0.100188	-0.471835	0.000999001	4.6756e-19	1.39905e-18
ENSG00000000457.14	chr1	169849632	169894267	-	9353	86908	chr1	169762724	0.0516078	-0.335197	0.000999001	1.54268e-08	2.92431e-08
ENSG00000075945.13	chr1	169921327	170085208	-	9964	0	chr1	170077149	0.0777937	-0.884418	0.000999001	3.35632e-14	8.30858e-14
ENSG00000120370.12	chr1	170532130	170553446	+	9255	3444	chr1	170556890	0.0899014	-0.666988	0.000999001	1.25412e-16	3.4452e-16
ENSG00000116132.12	chr1	170662729	170739421	+	9389	-28060	chr1	170634669	0.0595574	0.600184	0.000999001	4.26688e-10	8.75243e-10
ENSG00000076258.10	chr1	171314184	171342084	+	8363	-14104	chr1	171300080	0.0259067	-0.547606	0.004995	0.00309326	0.004327
ENSG00000117523.16	chr1	171485552	171593511	+	8452	-290553	chr1	171194999	0.0242013	-0.478004	0.00899101	0.00957605	0.0129103
ENSG00000233328.3	chr1	171670518	171670939	-	8049	792562	chr1	170877956	0.00948465	-0.169972	0.999001	0.999155	0.999782
ENSG00000117533.15	chr1	171700161	171742074	-	8195	0	chr1	171741265	0.153793	0.728269	0.000999001	6.68745e-31	2.96109e-30
ENSG00000010165.20	chr1	171781661	171814023	+	8156	-3848	chr1	171777813	0.329099	0.973488	0.000999001	7.05287e-75	9.77164e-74
ENSG00000094975.14	chr1	172532350	172611833	+	7449	0	chr1	172548427	0.0562219	0.405008	0.000999001	2.35235e-09	4.6264e-09
ENSG00000117586.11	chr1	173183732	173207331	-	6769	-241172	chr1	173448503	0.0349618	0.308068	0.000999001	3.69052e-05	5.80778e-05
ENSG00000203739.4	chr1	173417794	173489407	-	6810	-107399	chr1	173596806	0.0260239	-0.318349	0.004995	0.00263888	0.00370998
ENSG00000076321.11	chr1	173714942	173786692	+	6851	712469	chr1	174499161	0.0172196	-1.11244	0.133866	0.126504	0.151314
ENSG00000120334.15	chr1	173799551	173824720	-	6708	-98818	chr1	173923538	0.0213251	-0.336388	0.014985	0.0155248	0.0205497
ENSG00000117593.12	chr1	173824654	173858808	+	6719	-104350	chr1	173720304	0.129197	-0.570831	0.000999001	1.58817e-25	5.88424e-25
ENSG00000234741.8	chr1	173858560	173868882	-	6686	-18217	chr1	173887099	0.13189	0.902716	0.000999001	2.62371e-26	1.0027e-25
ENSG00000185278.15	chr1	173868083	173903549	+	6772	191467	chr1	174095016	0.0133181	0.209649	0.544456	0.556676	0.592546
ENSG00000135870.12	chr1	173931085	174022357	-	6923	-31916	chr1	174054273	0.0573517	-0.42902	0.000999001	3.36806e-10	6.95086e-10
ENSG00000227373.6	chr1	174110269	174160165	-	6898	-766997	chr1	174927162	0.0570883	0.373353	0.000999001	4.65429e-10	9.52436e-10
ENSG00000152061.23	chr1	174159411	174995308	+	10323	0	chr1	174881756	0.0205219	-0.235358	0.035964	0.0391893	0.0499974
ENSG00000116161.18	chr1	174999164	175012027	+	7488	222506	chr1	175234533	0.0166054	0.213915	0.178821	0.180941	0.211489
ENSG00000120333.4	chr1	175010790	175023425	-	7484	38071	chr1	174972719	0.033405	0.295891	0.000999001	6.6997e-05	0.000104012
ENSG00000120332.16	chr1	175067834	175148075	+	7688	-17346	chr1	175050488	0.020248	0.27115	0.030969	0.0338457	0.0433833
ENSG00000235750.10	chr1	175156987	175192999	-	7584	-41687	chr1	175234686	0.104161	0.536875	0.000999001	3.24079e-20	1.00948e-19
ENSG00000143207.21	chr1	175944832	176207286	-	8112	0	chr1	176041651	0.0847305	0.607461	0.000999001	9.14679e-16	2.42273e-15
ENSG00000116191.17	chr1	178725148	178921841	+	9335	19890	chr1	178941731	0.02433	0.256604	0.00999001	0.00684446	0.00934263
ENSG00000116199.12	chr1	179025805	179076567	+	8441	0	chr1	179073092	0.155806	0.582043	0.000999001	3.28481e-31	1.46667e-30
ENSG00000186283.14	chr1	179082071	179098023	+	8262	0	chr1	179095990	0.188973	-0.683443	0.000999001	3.8946e-38	2.11019e-37
ENSG00000143322.21	chr1	179099331	179229684	-	8858	0	chr1	179202038	0.184759	0.981586	0.000999001	6.20296e-37	3.23684e-36
ENSG00000057252.13	chr1	179293715	179358680	+	8899	-1089	chr1	179292626	0.124063	0.573867	0.000999001	6.65034e-24	2.33389e-23
ENSG00000169905.12	chr1	179839968	179877803	-	9229	0	chr1	179867023	0.0139154	0.345748	0.582418	0.584722	0.619388
ENSG00000143337.18	chr1	179882043	179925000	+	9301	0	chr1	179901784	0.310666	-0.850657	0.000999001	1.81426e-72	2.36404e-71
ENSG00000135837.16	chr1	179954774	180114875	+	9713	-65617	chr1	179889157	0.0329488	-0.587359	0.000999001	0.000132825	0.000202603
ENSG00000116260.17	chr1	180154870	180204030	+	9357	0	chr1	180160927	0.367032	1.15143	0.000999001	2.07314e-87	3.80144e-86
ENSG00000230124.8	chr1	180269654	180502954	-	10215	0	chr1	180344238	0.127295	-1.23261	0.000999001	3.11334e-25	1.13952e-24
ENSG00000143324.14	chr1	180632023	180890279	+	9247	245106	chr1	181135385	0.0176798	0.35972	0.152847	0.149728	0.177251
ENSG00000135835.12	chr1	180912898	180951614	+	8158	0	chr1	180936558	0.0244256	-0.236748	0.001998	0.00416985	0.00578228
ENSG00000135823.14	chr1	180972713	181023121	-	8179	-68361	chr1	181091482	0.0292135	-0.248554	0.001998	0.000612865	0.00089685
ENSG00000153029.14	chr1	181033426	181061938	+	8108	0	chr1	181052721	0.138239	0.582568	0.000999001	4.24126e-26	1.60822e-25
ENSG00000162783.11	chr1	181088701	181092900	+	8065	44383	chr1	181137283	0.0623204	1.18341	0.000999001	4.77072e-11	1.02451e-10
ENSG00000198216.12	chr1	181317691	181808084	+	9865	0	chr1	181427974	0.555551	1.11577	0.000999001	1.99706e-163	2.32304e-161
ENSG00000135821.19	chr1	182378099	182392206	-	7816	-15562	chr1	182407768	0.148158	0.550419	0.000999001	3.99164e-28	1.61561e-27
ENSG00000135828.11	chr1	182573635	182589256	-	7537	1739	chr1	182571896	0.132532	0.564676	0.000999001	2.26847e-25	8.36592e-25
ENSG00000143333.7	chr1	182598624	182604389	-	7526	-3050	chr1	182607439	0.0390853	0.288326	0.000999001	8.34612e-06	1.36159e-05
ENSG00000261504.1	chr1	182615255	182616629	+	7538	-147608	chr1	182467647	0.0148099	1.22347	0.411588	0.394301	0.432064
ENSG00000135838.13	chr1	182789294	182830384	+	7922	0	chr1	182808616	0.0595975	0.651169	0.000999001	1.80932e-10	3.78719e-10
ENSG00000135829.17	chr1	182839348	182887982	+	7922	19583	chr1	182907565	0.0141575	0.636134	0.517483	0.51543	0.553018
ENSG00000135862.6	chr1	183023421	183145592	+	8214	0	chr1	183035199	0.293277	-0.813535	0.000999001	6.68372e-64	7.08132e-63
ENSG00000157064.11	chr1	183248238	183418380	-	8557	0	chr1	183275704	0.0358992	0.356232	0.000999001	2.36361e-05	3.75989e-05
ENSG00000116698.21	chr1	183472217	183598246	+	8044	0	chr1	183565409	0.167884	-0.871839	0.000999001	3.08596e-34	1.50353e-33
ENSG00000162704.16	chr1	183620847	183635783	-	7573	0	chr1	183633660	0.146042	0.540523	0.000999001	2.1648e-28	8.85182e-28
ENSG00000143344.15	chr1	183636086	183928531	+	8352	0	chr1	183829667	0.101399	-0.482807	0.000999001	5.25015e-19	1.5676e-18
ENSG00000198860.13	chr1	184051652	184123978	+	7314	0	chr1	184116899	0.212158	0.664436	0.000999001	1.91171e-44	1.22615e-43
ENSG00000116667.14	chr1	184387030	184629019	+	7602	-717179	chr1	183669851	0.014639	51.4737	0.468531	0.458345	0.496203
ENSG00000116406.19	chr1	184690238	184754907	-	6968	0	chr1	184693047	0.425023	-0.958985	0.000999001	2.28429e-107	6.87565e-106
ENSG00000135842.17	chr1	184790725	184974508	-	7512	0	chr1	184969183	0.206097	-0.809186	0.000999001	4.29788e-44	2.74097e-43
ENSG00000121481.11	chr1	185045527	185102603	+	6869	50287	chr1	185152890	0.0259503	-0.239082	0.003996	0.00269686	0.00379006
ENSG00000121486.12	chr1	185118102	185157072	-	6815	47304	chr1	185070798	0.0844485	-0.863948	0.000999001	4.07349e-16	1.094e-15
ENSG00000116668.13	chr1	185157081	185291781	+	7303	-966607	chr1	184190474	0.0167435	-1.26259	0.217782	0.20728	0.238949
ENSG00000279838.1	chr1	185292385	185294372	-	6679	-60544	chr1	185354916	0.0158471	0.282121	0.240759	0.248508	0.282509
ENSG00000116679.16	chr1	185296389	185317273	-	6726	-58359	chr1	185375632	0.25678	0.767555	0.000999001	1.98765e-58	1.85741e-57
ENSG00000047410.14	chr1	186311653	186375693	-	7944	-57561	chr1	186433254	0.0198234	-0.413348	0.047952	0.0487594	0.0615459
ENSG00000157181.16	chr1	186375839	186421378	+	7913	-68680	chr1	186307159	0.0238414	-0.618385	0.00799201	0.00870693	0.0117726
ENSG00000116711.10	chr1	186828950	186988981	+	8762	-370634	chr1	186458316	0.0292591	-0.281008	0.000999001	0.000617628	0.000903583
ENSG00000116750.13	chr1	193012251	193060080	-	7874	-44572	chr1	193104652	0.0952137	-0.880162	0.000999001	2.86825e-18	8.33457e-18
ENSG00000116747.12	chr1	193059423	193091777	+	7788	77027	chr1	193168804	0.0464125	1.20802	0.000999001	9.94574e-08	1.8024e-07
ENSG00000023572.9	chr1	193090867	193106114	-	7822	0	chr1	193104436	0.144723	0.58825	0.000999001	8.90722e-31	3.92839e-30
ENSG00000134371.14	chr1	193121984	193254815	+	8474	-486800	chr1	192635184	0.0205557	-0.714979	0.036963	0.0371408	0.0474652
ENSG00000066279.18	chr1	197084128	197146694	-	7279	-208203	chr1	197354897	0.0143501	-16.7778	0.512488	0.513133	0.550659
ENSG00000177888.7	chr1	197153681	197200542	-	7135	566167	chr1	196587514	0.0153112	-24.9417	0.348651	0.34378	0.381041
ENSG00000213047.13	chr1	197504749	197775696	-	8302	0	chr1	197752987	0.0229151	0.258829	0.013986	0.0128669	0.0171543
ENSG00000151414.15	chr1	198156995	198322420	+	7425	0	chr1	198184434	0.117091	-0.784951	0.000999001	2.48801e-23	8.55934e-23
ENSG00000081237.20	chr1	198638458	198757476	+	8294	-4309	chr1	198634149	0.0237737	0.230631	0.00899101	0.00813781	0.0110406
ENSG00000118193.12	chr1	200551498	200620751	-	9114	-2036	chr1	200622787	0.056731	0.431604	0.000999001	9.56934e-10	1.92577e-09
ENSG00000118197.14	chr1	200623897	200669907	-	8962	-10724	chr1	200680631	0.420187	-0.941668	0.000999001	4.53402e-102	1.20265e-100
ENSG00000118200.14	chr1	200739559	200860704	+	9013	-110999	chr1	200628560	0.127734	0.544714	0.000999001	3.54762e-25	1.29677e-24
ENSG00000163362.11	chr1	200891049	200915742	+	8473	24032	chr1	200939774	0.0479862	-0.333656	0.000999001	2.79843e-07	4.94307e-07
ENSG00000116852.14	chr1	200969391	201023700	-	8608	-19419	chr1	201043119	0.0215217	-0.334858	0.033966	0.0336002	0.0430884
ENSG00000116857.17	chr1	201134773	201171574	-	8494	0	chr1	201165634	0.143805	0.809385	0.000999001	4.24087e-27	1.66518e-26
ENSG00000159166.15	chr1	201380834	201399915	-	8232	-5610	chr1	201405525	0.305906	-0.800743	0.000999001	4.80808e-69	5.88726e-68
ENSG00000174307.7	chr1	201464279	201469237	-	8147	959098	chr1	200505181	0.0279866	-0.756375	0.003996	0.00102863	0.00148388
ENSG00000159176.14	chr1	201483531	201509456	-	8177	-18472	chr1	201527928	0.0626112	-0.368835	0.000999001	3.68757e-10	7.59482e-10
ENSG00000198700.10	chr1	201829150	201884291	+	7953	0	chr1	201874678	0.0566346	0.432964	0.000999001	1.05115e-09	2.10967e-09
ENSG00000134375.11	chr1	201955504	201970664	+	7755	0	chr1	201956727	0.11008	0.492066	0.000999001	3.39811e-21	1.09231e-20
ENSG00000176393.11	chr1	201982373	202006147	+	7797	0	chr1	201988353	0.134189	0.565081	0.000999001	1.08705e-26	4.21204e-26
ENSG00000143862.8	chr1	202133405	202144743	-	7567	0	chr1	202137360	0.0152301	0.180564	0.44955	0.442119	0.480127
ENSG00000143851.15	chr1	202147014	202161588	-	7551	0	chr1	202160698	0.185302	-0.664072	0.000999001	5.57012e-37	2.91069e-36
ENSG00000243323.7	chr1	202168052	202189455	+	7565	12096	chr1	202201551	0.123486	0.539352	0.000999001	1.78584e-23	6.17223e-23
ENSG00000077152.11	chr1	202331658	202341980	-	7309	-22587	chr1	202364567	0.0713688	-0.386179	0.000999001	1.83664e-12	4.19337e-12
ENSG00000077157.22	chr1	202348700	202592706	+	8273	-285322	chr1	202063378	0.0118629	-65.4345	0.952048	0.958921	0.965231
ENSG00000117139.18	chr1	202724496	202808487	-	7363	-3192	chr1	202811679	0.124582	0.560218	0.000999001	3.95977e-23	1.35516e-22
ENSG00000228288.7	chr1	202810955	202812156	+	7103	0	chr1	202811679	0.0413277	0.322664	0.000999001	2.60232e-06	4.366e-06
ENSG00000183155.5	chr1	202878283	202889149	-	7213	859608	chr1	202018675	0.0119388	65.6436	0.918082	0.917528	0.929346
ENSG00000117153.16	chr1	202891117	202928636	-	7376	-84407	chr1	203013043	0.1145	-1.11374	0.000999001	5.17096e-22	1.70588e-21
ENSG00000159346.13	chr1	202940827	202958572	-	7340	0	chr1	202954952	0.0225416	0.231682	0.010989	0.0160113	0.0211771
ENSG00000159348.13	chr1	202961874	202967275	-	7337	1416	chr1	202960458	0.0574574	-0.364621	0.000999001	1.60133e-09	3.1779e-09
ENSG00000163444.12	chr1	203007375	203024848	+	7345	0	chr1	203024771	0.0259403	0.352039	0.001998	0.00471312	0.00651379
ENSG00000143847.15	chr1	203026499	203078740	+	7500	0	chr1	203077067	0.0644912	0.379695	0.000999001	4.62663e-11	9.95291e-11
ENSG00000133048.13	chr1	203178932	203186704	-	7211	-2397	chr1	203189101	0.21817	0.859375	0.000999001	9.72276e-44	6.15848e-43
ENSG00000133063.16	chr1	203212828	203273641	-	7408	0	chr1	203268512	0.117275	-0.481866	0.000999001	1.48156e-22	4.97881e-22
ENSG00000159388.6	chr1	203305492	203309602	+	7286	592325	chr1	203901927	0.0133908	0.338579	0.717283	0.712597	0.741412
ENSG00000058668.14	chr1	203626562	203744081	+	8170	0	chr1	203636267	0.0571863	-0.381788	0.000999001	2.10333e-09	4.14834e-09
ENSG00000122188.13	chr1	203765178	203776372	+	7859	-727	chr1	203764451	0.0661409	-0.486696	0.000999001	1.7556e-11	3.8539e-11
ENSG00000182004.13	chr1	203861600	203871152	+	7896	0	chr1	203862133	0.0505617	0.523497	0.000999001	2.91366e-08	5.43095e-08
ENSG00000133056.13	chr1	204422629	204494724	-	8315	0	chr1	204487855	0.0664482	-0.411772	0.000999001	4.3622e-12	9.80924e-12
ENSG00000198625.13	chr1	204516380	204558120	+	8281	21168	chr1	204579288	0.157049	-0.60482	0.000999001	6.61997e-32	3.01244e-31
ENSG00000170382.12	chr1	204617171	204685738	-	8456	162488	chr1	204454683	0.0196812	0.586486	0.0639361	0.0669562	0.0829303
ENSG00000174529.7	chr1	205083130	205084460	-	7686	11315	chr1	205071815	0.0710381	-0.37897	0.000999001	2.3464e-12	5.33433e-12
ENSG00000117222.14	chr1	205086143	205122015	-	7861	865	chr1	205085278	0.0571592	-0.337772	0.000999001	1.46594e-09	2.91751e-09
ENSG00000133059.17	chr1	205142506	205211702	-	7845	-45458	chr1	205257160	0.0817614	0.420986	0.000999001	4.69052e-14	1.15423e-13
ENSG00000163545.11	chr1	205302064	205321745	-	7232	0	chr1	205320257	0.0519294	-0.937191	0.000999001	1.05499e-08	2.01248e-08
ENSG00000158711.14	chr1	205597557	205632011	-	7180	-10538	chr1	205642549	0.1033	-0.482693	0.000999001	1.08468e-18	3.19847e-18
ENSG00000158715.6	chr1	205657852	205680509	-	7105	0	chr1	205674237	0.0675714	-0.368133	0.000999001	6.75844e-12	1.51003e-11
ENSG00000069275.13	chr1	205712823	205750182	-	7145	-79003	chr1	205829185	0.0513383	-0.330168	0.000999001	2.56802e-08	4.80756e-08
ENSG00000117280.13	chr1	205767987	205775482	-	6967	0	chr1	205769174	0.260192	0.748905	0.000999001	5.84868e-55	5.0163e-54
ENSG00000133065.11	chr1	205789095	205813748	-	7028	-9804	chr1	205823552	0.261368	-1.49123	0.000999001	1.21919e-56	1.08918e-55
ENSG00000285417.1	chr1	206035254	206062257	+	6765	0	chr1	206053426	0.0203482	-0.312467	0.040959	0.040206	0.0512359
ENSG00000196550.10	chr1	206186180	206204414	-	6662	-805260	chr1	207009674	0.0157341	1.28701	0.318681	0.310873	0.347708
ENSG00000266028.7	chr1	206203346	206464443	+	7443	-723462	chr1	205479884	0.0158175	0.385115	0.347652	0.339204	0.376231
ENSG00000263528.8	chr1	206470477	206496889	+	6508	0	chr1	206473875	0.0843877	-0.44961	0.000999001	1.26392e-16	3.47127e-16
ENSG00000266094.8	chr1	206507532	206589448	+	6512	0	chr1	206557363	0.0694364	0.432219	0.000999001	2.213e-12	5.03824e-12
ENSG00000143486.16	chr1	206571293	206612465	-	6274	0	chr1	206595024	0.144304	-0.558007	0.000999001	4.3284e-27	1.69836e-26
ENSG00000143479.17	chr1	206635537	206684419	+	6420	0	chr1	206661466	0.0885322	0.425347	0.000999001	1.32375e-16	3.62667e-16
ENSG00000162889.11	chr1	206684906	206734281	+	6417	-25290	chr1	206659616	0.056045	-0.350641	0.000999001	4.15149e-10	8.522e-10
ENSG00000136634.7	chr1	206767603	206774541	-	6257	-7815	chr1	206782356	0.0232873	-0.217523	0.010989	0.0101709	0.0136809
ENSG00000142224.16	chr1	206770765	206842981	+	6443	-5671	chr1	206765094	0.333261	0.981059	0.000999001	6.8199e-76	9.68929e-75
ENSG00000162894.12	chr1	206903318	206923247	-	6344	0	chr1	206913708	0.0464646	-0.4765	0.000999001	2.51526e-07	4.45345e-07
ENSG00000162896.6	chr1	206928523	206946466	-	6330	219430	chr1	206709093	0.0196718	42.3166	0.042957	0.0496088	0.0625636
ENSG00000162897.16	chr1	206957966	206970625	-	6361	0	chr1	206966017	0.137961	0.72092	0.000999001	3.83315e-27	1.50721e-26
ENSG00000123836.15	chr1	207034367	207081024	+	6664	-970072	chr1	206064295	0.023569	0.672814	0.00899101	0.00846725	0.0114638
ENSG00000123843.13	chr1	207088861	207099993	+	6505	0	chr1	207089986	0.0768134	0.40285	0.000999001	3.31332e-14	8.20396e-14
ENSG00000196352.16	chr1	207321533	207386804	+	7248	0	chr1	207370626	0.0172025	-0.806285	0.166833	0.165472	0.194754
ENSG00000117322.18	chr1	207454231	207489895	+	7422	0	chr1	207480469	0.11145	0.594264	0.000999001	7.11319e-21	2.26434e-20
ENSG00000203710.11	chr1	207496148	207641765	+	7887	-2271	chr1	207493877	0.140512	0.626027	0.000999001	2.20396e-27	8.70591e-27
ENSG00000117335.20	chr1	207752055	207795513	+	7583	22351	chr1	207817864	0.207348	-0.774811	0.000999001	9.08264e-43	5.56673e-42
ENSG00000203709.12	chr1	207801519	207879115	-	7777	653815	chr1	207147704	0.0172036	1.16014	0.186813	0.181715	0.212305
ENSG00000287046.1	chr1	209107504	209114419	+	7732	0	chr1	209107637	0.418065	-0.954617	0.000999001	1.50273e-104	4.18478e-103
ENSG00000196878.15	chr1	209614871	209652425	-	8292	-178	chr1	209652603	0.0455521	0.572568	0.000999001	2.27108e-07	4.02878e-07
ENSG00000009790.15	chr1	209756033	209782320	+	8485	0	chr1	209760788	0.0517813	-0.376031	0.000999001	8.58542e-09	1.64477e-08
ENSG00000162757.4	chr1	209779209	209784559	-	8356	208	chr1	209779001	0.014987	0.226217	0.454545	0.426819	0.464868
ENSG00000117597.18	chr1	209827973	209857565	+	8407	0	chr1	209836027	0.0992664	-0.434653	0.000999001	1.88563e-18	5.51515e-18
ENSG00000054392.13	chr1	210328253	210676296	+	10151	0	chr1	210383965	0.0896682	0.476705	0.000999001	5.50282e-17	1.53051e-16
ENSG00000117625.13	chr1	211258378	211316385	+	9330	118147	chr1	211434532	0.020057	-0.476646	0.0539461	0.0556216	0.0696775
ENSG00000082512.15	chr1	211326616	211374946	+	9174	0	chr1	211328117	0.0962494	-1.09666	0.000999001	3.03018e-18	8.79138e-18
ENSG00000153363.13	chr1	211382737	211435570	+	9073	0	chr1	211382789	0.180156	-1.93558	0.000999001	1.01092e-36	5.23849e-36
ENSG00000170385.10	chr1	211571569	211579161	-	8690	13972	chr1	211557597	0.0269892	0.902139	0.00699301	0.00303681	0.00424963
ENSG00000117650.13	chr1	211658658	211675630	-	8618	-17773	chr1	211693403	0.0275519	0.235082	0.002997	0.00217133	0.00307355
ENSG00000123684.13	chr1	211743458	211830763	-	9038	33295	chr1	211710163	0.11031	-0.806668	0.000999001	1.94432e-20	6.09209e-20
ENSG00000143493.13	chr1	211940400	212035557	-	9235	230237	chr1	211710163	0.054386	-0.566409	0.000999001	7.29573e-09	1.40202e-08
ENSG00000143476.18	chr1	212035554	212107400	+	8927	0	chr1	212082353	0.0776055	0.397209	0.000999001	1.17027e-13	2.82744e-13
ENSG00000066027.12	chr1	212285411	212361853	+	8369	-57887	chr1	212227524	0.117475	0.506941	0.000999001	5.37494e-21	1.71786e-20
ENSG00000065600.12	chr1	212363932	212414901	-	8303	6011	chr1	212357921	0.146557	-0.564678	0.000999001	1.34289e-29	5.70626e-29
ENSG00000117691.10	chr1	212432921	212446379	+	8154	-692110	chr1	211740811	0.0245432	-0.340764	0.00599401	0.00479365	0.00662017
ENSG00000162772.17	chr1	212565335	212620777	+	8176	-56026	chr1	212509309	0.029826	0.285	0.001998	0.000645564	0.000943218
ENSG00000123685.9	chr1	212686418	212699840	-	8018	-4065	chr1	212703905	0.27385	0.781296	0.000999001	5.75957e-59	5.45523e-58
ENSG00000117697.15	chr1	212726154	212791782	-	8184	-30123	chr1	212821905	0.0856267	-0.43257	0.000999001	4.5409e-15	1.16517e-14
ENSG00000203705.11	chr1	212791829	212816830	+	7992	41537	chr1	212858367	0.123086	-0.517021	0.000999001	2.18179e-24	7.76915e-24
ENSG00000198468.9	chr1	212852106	212858126	-	7897	-1100	chr1	212859226	0.626337	1.16906	0.000999001	2.09194e-174	2.92009e-172
ENSG00000162769.13	chr1	212858276	212899363	+	8027	0	chr1	212885661	0.522907	-1.06603	0.000999001	1.52891e-143	1.04744e-141
ENSG00000143494.15	chr1	212950521	212992037	+	7949	0	chr1	212954779	0.101382	0.474917	0.000999001	1.20152e-18	3.53834e-18
ENSG00000174606.14	chr1	212992183	213015867	-	7865	0	chr1	213008574	0.245555	0.769074	0.000999001	2.54134e-55	2.20164e-54
ENSG00000136643.12	chr1	213051234	213274774	+	8575	0	chr1	213207649	0.0128015	34.1366	0.817183	0.829223	0.849457
ENSG00000143499.14	chr1	214281103	214337131	+	8523	0	chr1	214298771	0.0675012	0.430977	0.000999001	6.75478e-12	1.50952e-11
ENSG00000152104.12	chr1	214348701	214552449	-	8858	0	chr1	214430205	0.0520296	-0.491346	0.000999001	4.42405e-08	8.1672e-08
ENSG00000117724.13	chr1	214603196	214664571	+	8021	0	chr1	214640352	0.0334471	0.885366	0.000999001	0.000100797	0.000154637
ENSG00000136636.13	chr1	215567305	215621807	+	8045	712858	chr1	216334665	0.0156608	-43.5339	0.344655	0.335926	0.372965
ENSG00000092978.11	chr1	217426993	217631090	-	10222	-478152	chr1	218109242	0.0168314	0.297792	0.297702	0.287698	0.323635
ENSG00000067533.6	chr1	218285294	218337983	+	8897	0	chr1	218315161	0.323244	0.862081	0.000999001	8.32694e-75	1.14657e-73
ENSG00000143353.12	chr1	219173870	219212865	+	8238	-1601	chr1	219172269	0.208631	1.01152	0.000999001	1.72642e-45	1.13942e-44
ENSG00000277007.1	chr1	219270775	219273387	+	8005	-78696	chr1	219192079	0.0254908	0.340404	0.002997	0.00358643	0.00498564
ENSG00000136628.18	chr1	219968601	220046530	-	8430	0	chr1	219975010	0.278798	0.765147	0.000999001	6.2779e-60	6.09611e-59
ENSG00000162813.18	chr1	220057483	220090462	-	8117	0	chr1	220087878	0.0572165	0.513127	0.000999001	6.71332e-10	1.36404e-09
ENSG00000067704.10	chr1	220094133	220148041	+	8159	0	chr1	220113621	0.0260651	0.821228	0.004995	0.0026847	0.00377345
ENSG00000118873.16	chr1	220148294	220272453	-	8345	0	chr1	220195695	0.189049	-0.904058	0.000999001	5.42569e-38	2.92558e-37
ENSG00000162817.7	chr1	220690364	220699153	+	8247	0	chr1	220695166	0.287155	1.62861	0.000999001	2.09932e-65	2.31651e-64
ENSG00000117791.16	chr1	220748226	220784815	+	8205	0	chr1	220769818	0.203724	0.772105	0.000999001	2.01061e-42	1.21365e-41
ENSG00000143507.18	chr1	221701425	221742089	-	7782	-79094	chr1	221821183	0.0756782	-0.446497	0.000999001	8.0746e-13	1.87579e-12
ENSG00000143498.18	chr1	222557903	222589933	-	7607	0	chr1	222566559	0.222242	0.697484	0.000999001	4.7247e-46	3.16254e-45
ENSG00000225265.2	chr1	222589826	222593843	+	7430	-37318	chr1	222552508	0.130256	-0.620756	0.000999001	4.32563e-25	1.57703e-24
ENSG00000154305.18	chr1	222618098	222668007	+	7609	5533	chr1	222673540	0.235866	-0.790298	0.000999001	1.80854e-47	1.26225e-46
ENSG00000186063.13	chr1	222668014	222713210	-	7518	45587	chr1	222622427	0.0336729	0.854313	0.000999001	9.75063e-05	0.000149815
ENSG00000162819.12	chr1	222712554	222735196	+	7396	-1459	chr1	222711095	0.162195	1.85334	0.000999001	5.08185e-33	2.40462e-32
ENSG00000154309.8	chr1	222872272	223005995	+	7739	-13034	chr1	222859238	0.0532126	0.329825	0.000999001	3.65255e-09	7.11336e-09
ENSG00000162909.18	chr1	223701594	223776018	+	7821	-38594	chr1	223663000	0.0557887	0.48147	0.000999001	1.42442e-09	2.8369e-09
ENSG00000143514.17	chr1	223779894	223845954	-	7837	0	chr1	223835404	0.0745858	0.422443	0.000999001	2.46629e-13	5.87605e-13
ENSG00000272645.3	chr1	223951395	223992594	-	7842	0	chr1	223978630	0.229082	0.704773	0.000999001	5.83714e-49	4.19725e-48
ENSG00000185495.10	chr1	223992744	224010612	+	7762	-22269	chr1	223970475	0.401708	0.936311	0.000999001	9.22137e-97	2.11014e-95
ENSG00000143756.12	chr1	224114112	224162047	+	7933	0	chr1	224123524	0.0839817	-0.419914	0.000999001	2.04462e-14	5.1159e-14
ENSG00000143753.13	chr1	224175757	224193441	+	7783	9203	chr1	224202644	0.021615	-0.225582	0.022977	0.0200654	0.0263024
ENSG00000143748.18	chr1	224227335	224330189	-	8117	0	chr1	224294725	0.0303441	-0.805932	0.000999001	0.000326218	0.00048643
ENSG00000143771.12	chr1	224356859	224379459	+	7950	81733	chr1	224461192	0.111918	-0.552606	0.000999001	2.20352e-21	7.12412e-21
ENSG00000162923.16	chr1	224385144	224437033	-	8085	695013	chr1	223690131	0.0189432	0.686902	0.0769231	0.0739888	0.0910851
ENSG00000143786.8	chr1	224434661	224740554	+	8935	0	chr1	224483471	0.0198419	-0.30579	0.044955	0.0483948	0.0611133
ENSG00000185842.15	chr1	224896263	225399292	+	9256	0	chr1	225040335	0.0192377	-0.721061	0.0729271	0.0758939	0.0933275
ENSG00000143815.15	chr1	225401503	225428925	-	7551	22585	chr1	225378918	0.0740421	0.42812	0.000999001	1.29093e-12	2.96927e-12
ENSG00000143742.13	chr1	225777814	225790468	+	7401	0	chr1	225787185	0.0375495	0.44494	0.000999001	1.23397e-05	1.99331e-05
ENSG00000143819.12	chr1	225810093	225845563	+	7507	0	chr1	225823943	0.0134994	0.178929	0.617383	0.62797	0.660626
ENSG00000196187.12	chr1	225845537	225882380	-	7514	0	chr1	225870631	0.0649682	0.656446	0.000999001	9.55346e-11	2.02014e-10
ENSG00000143751.10	chr1	225982703	225999343	-	7394	-855	chr1	226000198	0.0665586	-0.373221	0.000999001	9.97617e-12	2.21567e-11
ENSG00000163041.12	chr1	226061852	226073212	+	7368	0	chr1	226070308	0.192024	0.702988	0.000999001	5.1577e-40	2.91183e-39
ENSG00000182827.9	chr1	226144680	226186741	-	7564	0	chr1	226164270	0.147545	-0.719965	0.000999001	7.21596e-29	3.00002e-28
ENSG00000185155.11	chr1	226223619	226227054	+	7459	-2869	chr1	226220750	0.285263	-0.826476	0.000999001	9.79269e-62	9.8785e-61
ENSG00000183814.15	chr1	226231150	226309869	-	7988	0	chr1	226232339	0.0177826	-0.341456	0.13986	0.136286	0.162371
ENSG00000143799.13	chr1	226360692	226408093	-	8014	-892	chr1	226408985	0.176475	-0.808308	0.000999001	5.29776e-33	2.50254e-32
ENSG00000143772.9	chr1	226631691	226739323	-	8256	933075	chr1	225698616	0.0153458	-0.231895	0.407592	0.375679	0.413606
ENSG00000143801.17	chr1	226870185	226896105	+	7937	8850	chr1	226904955	0.102283	0.55403	0.000999001	1.2858e-18	3.78254e-18
ENSG00000163050.17	chr1	226897537	226987545	+	8219	0	chr1	226966229	0.039984	0.347289	0.000999001	6.52163e-06	1.0702e-05
ENSG00000143776.18	chr1	226989866	227318474	-	8951	-9902	chr1	227328376	0.21495	-1.37171	0.000999001	1.40385e-44	9.03562e-44
ENSG00000181450.18	chr1	227563544	227677443	+	8025	154698	chr1	227832141	0.0218523	-0.245758	0.015984	0.0179839	0.0236851
ENSG00000143740.14	chr1	227728540	227781231	+	7884	0	chr1	227735217	0.0992823	-0.470547	0.000999001	2.05801e-18	6.01146e-18
ENSG00000143761.16	chr1	228082661	228099212	+	7934	-12764	chr1	228069897	0.0398159	0.308136	0.000999001	4.59212e-06	7.59819e-06
ENSG00000143793.13	chr1	228100727	228105411	-	7865	-313387	chr1	228418798	0.0123531	0.412612	0.8002	0.817046	0.837909
ENSG00000162910.19	chr1	228106680	228109312	-	7865	-96866	chr1	228206178	0.0120464	-9.19678	0.873127	0.870678	0.887527
ENSG00000143774.16	chr1	228139963	228148984	+	7833	27873	chr1	228176857	0.0167785	-0.453493	0.192807	0.191621	0.222714
ENSG00000181873.13	chr1	228165805	228182257	+	7908	-82353	chr1	228083452	0.0600819	-0.354946	0.000999001	2.78206e-10	5.76173e-10
ENSG00000154358.21	chr1	228208064	228378876	+	8363	-211322	chr1	227996742	0.0636851	1.22798	0.000999001	4.62911e-11	9.9545e-11
ENSG00000154370.16	chr1	228393674	228406835	-	7395	-839809	chr1	229246644	0.0180032	0.548762	0.122877	0.12544	0.150129
ENSG00000181218.5	chr1	228456980	228457873	-	7353	-33954	chr1	228491827	0.0241437	-0.230244	0.00599401	0.00693701	0.00946202
ENSG00000168159.13	chr1	228487383	228496188	+	7413	-566	chr1	228486817	0.19981	-0.665667	0.000999001	4.02041e-44	2.56695e-43
ENSG00000116574.6	chr1	228735480	228746664	+	7483	98743	chr1	228845407	0.0754939	-0.428163	0.000999001	1.10617e-13	2.67778e-13
ENSG00000177788.6	chr1	229256893	229271242	-	7895	-24266	chr1	229295508	0.0219569	-0.223718	0.017982	0.0218724	0.0285839
ENSG00000168118.12	chr1	229271063	229305894	+	8062	0	chr1	229303892	0.0264439	-0.234583	0.003996	0.0032702	0.00456422
ENSG00000154429.11	chr1	229321012	229343294	-	8053	47764	chr1	229273248	0.116463	-0.517945	0.000999001	2.16194e-22	7.23693e-22
ENSG00000069248.12	chr1	229440260	229508341	-	8467	0	chr1	229490419	0.196992	-0.792092	0.000999001	1.66349e-41	9.77694e-41
ENSG00000135776.5	chr1	229516583	229558707	-	8491	24446	chr1	229492137	0.132053	-0.636186	0.000999001	2.32623e-25	8.56762e-25
ENSG00000135801.9	chr1	229593112	229626047	-	8705	-312063	chr1	229938110	0.0148109	-27.7388	0.549451	0.540831	0.577221
ENSG00000135763.10	chr1	229626248	229660200	+	8874	-415162	chr1	229211086	0.0146327	-1.33476	0.589411	0.578093	0.613006
ENSG00000143641.10	chr1	230057991	230282122	+	9900	0	chr1	230174822	0.0193496	0.206612	0.0889111	0.0831279	0.101831
ENSG00000135775.14	chr1	230642482	230693982	+	9075	0	chr1	230659431	0.0861928	-0.42338	0.000999001	2.24488e-16	6.10982e-16
ENSG00000119280.17	chr1	230837120	230869589	-	9010	0	chr1	230850574	0.148754	0.57439	0.000999001	3.60992e-28	1.4627e-27
ENSG00000143643.13	chr1	230906244	230978875	-	9081	-1266	chr1	230980141	0.233585	0.700125	0.000999001	2.70663e-49	1.96138e-48
ENSG00000173409.14	chr1	230978982	231000733	+	8852	0	chr1	230985976	0.218101	-1.04914	0.000999001	6.85427e-44	4.3539e-43
ENSG00000143633.13	chr1	231223764	231241187	-	8992	612	chr1	231223152	0.0700512	0.401498	0.000999001	1.62189e-11	3.56458e-11
ENSG00000116906.13	chr1	231241208	231277973	+	9088	0	chr1	231271413	0.0519547	0.547555	0.000999001	6.9796e-08	1.27542e-07
ENSG00000116903.7	chr1	231332754	231337852	-	8890	9022	chr1	231323732	0.0198541	0.214255	0.044955	0.0553906	0.0694294
ENSG00000010072.16	chr1	231337105	231355023	+	8962	0	chr1	231350017	0.111104	-0.509104	0.000999001	4.70766e-20	1.45624e-19
ENSG00000162946.23	chr1	231626791	232041272	+	10646	0	chr1	231642128	0.258319	-0.769862	0.000999001	4.28485e-59	4.06879e-58
ENSG00000212916.4	chr1	232804893	232808407	+	9661	-3604	chr1	232801289	0.131328	-0.709492	0.000999001	1.20739e-26	4.67022e-26
ENSG00000135778.12	chr1	232950606	232983882	+	9950	0	chr1	232955717	0.508963	-1.44722	0.000999001	2.49009e-135	1.45586e-133
ENSG00000135749.19	chr1	232983436	233295725	-	11489	650496	chr1	232332940	0.0175109	0.345852	0.22977	0.224932	0.257851
ENSG00000143674.11	chr1	233327725	233385148	+	10051	76551	chr1	233461699	0.0215407	62.4397	0.024975	0.0277743	0.0358852
ENSG00000135750.15	chr1	233614107	233672514	+	10204	-12087	chr1	233602020	0.080526	0.588381	0.000999001	5.69675e-15	1.45374e-14
ENSG00000183780.13	chr1	233904677	234324511	+	11128	0	chr1	234245767	0.153963	-0.672505	0.000999001	5.18764e-30	2.23669e-29
ENSG00000168275.16	chr1	234373457	234385080	+	9290	0	chr1	234375757	0.300415	0.810589	0.000999001	6.06856e-66	6.80398e-65
ENSG00000059588.10	chr1	234391314	234479179	-	9464	0	chr1	234473367	0.263157	0.738142	0.000999001	1.08822e-55	9.54607e-55
ENSG00000168264.10	chr1	234604270	234609525	-	8981	-16546	chr1	234626071	0.021269	-0.254465	0.034965	0.0399194	0.0508881
ENSG00000173726.11	chr1	235109342	235128837	-	8574	-23559	chr1	235152396	0.0983438	0.497208	0.000999001	1.09946e-18	3.24035e-18
ENSG00000054267.22	chr1	235131635	235328219	-	9519	859275	chr1	234272360	0.0180581	0.271601	0.151848	0.151016	0.178663
ENSG00000162885.13	chr1	235447191	235504452	-	9007	0	chr1	235504390	0.387544	0.904496	0.000999001	8.81611e-98	2.06827e-96
ENSG00000143669.14	chr1	235661042	235883640	-	10061	-51969	chr1	235935609	0.0872643	-0.552855	0.000999001	1.47826e-15	3.87142e-15
ENSG00000116962.15	chr1	235975831	236065109	-	9634	-33480	chr1	236098589	0.0611967	-0.440821	0.000999001	4.07691e-10	8.37507e-10
ENSG00000077585.14	chr1	236142506	236221865	+	9816	0	chr1	236143235	0.091602	0.438199	0.000999001	4.19268e-17	1.17108e-16
ENSG00000086619.14	chr1	236215102	236281958	-	9844	0	chr1	236225830	0.186398	0.6505	0.000999001	1.825e-39	1.01645e-38
ENSG00000186197.15	chr1	236348258	236502915	+	10445	-35612	chr1	236312646	0.13815	0.544496	0.000999001	1.35824e-27	5.39767e-27
ENSG00000116977.18	chr1	236518001	236552981	+	10174	0	chr1	236531362	0.147855	-1.40264	0.000999001	4.25425e-28	1.72003e-27
ENSG00000119285.11	chr1	236549006	236604516	-	10423	0	chr1	236598478	0.0598309	-0.772091	0.000999001	2.49186e-10	5.17415e-10
ENSG00000116984.13	chr1	236795293	236921278	+	10967	0	chr1	236840904	0.0489705	1.16643	0.000999001	1.08676e-07	1.96532e-07
ENSG00000237991.3	chr1	236981340	236981708	+	10491	902055	chr1	237883763	0.0167807	-0.487292	0.300699	0.29375	0.329679
ENSG00000091483.7	chr1	241497604	241519755	-	10245	951099	chr1	240546505	0.0127185	-0.624565	0.939061	0.938742	0.947824
ENSG00000117009.12	chr1	241532135	241595642	+	10385	0	chr1	241533112	0.0442009	-0.863825	0.000999001	7.92079e-07	1.36541e-06
ENSG00000054277.14	chr1	241590103	241677376	-	10559	0	chr1	241612422	0.0669069	0.408093	0.000999001	6.59211e-12	1.47376e-11
ENSG00000174371.17	chr1	241847968	241895148	+	10612	0	chr1	241865502	0.033658	-0.260132	0.000999001	0.000178819	0.000270762
ENSG00000214837.8	chr1	243056308	243101744	-	8186	-5168	chr1	243106912	0.325036	1.03614	0.000999001	8.37488e-72	1.0725e-70
ENSG00000143702.16	chr1	243124429	243255348	-	8638	16151	chr1	243108278	0.0412607	-0.432415	0.000999001	3.041e-06	5.08214e-06
ENSG00000054282.16	chr1	243256035	243500091	+	9041	-31549	chr1	243224486	0.325666	0.839182	0.000999001	2.03143e-76	2.92709e-75
ENSG00000117020.18	chr1	243488234	243851079	-	9274	0	chr1	243681274	0.0314077	0.364699	0.000999001	0.000485244	0.000716099
ENSG00000179456.10	chr1	244048940	244057476	+	7230	108673	chr1	244166149	0.0170312	-0.246402	0.225774	0.209222	0.241013
ENSG00000035687.10	chr1	244408495	244451909	-	8349	54559	chr1	244353936	0.0912344	0.476327	0.000999001	3.00835e-16	8.14011e-16
ENSG00000121644.19	chr1	244653104	244709033	+	9220	257776	chr1	244966809	0.0203361	0.220445	0.0649351	0.0697629	0.0861868
ENSG00000203667.10	chr1	244835617	244845057	+	9598	757004	chr1	245602061	0.0195472	9.91335	0.0989011	0.102833	0.124562
ENSG00000153187.20	chr1	244840639	244864560	-	9720	8292	chr1	244832347	0.0525571	-0.405168	0.000999001	1.28464e-08	2.44305e-08
ENSG00000203666.12	chr1	244969706	245127164	+	11027	0	chr1	245035798	0.559181	-1.07732	0.000999001	1.41398e-150	1.16102e-148
ENSG00000162849.16	chr1	245154986	245709432	+	13544	0	chr1	245633962	0.0673149	0.682215	0.000999001	9.87984e-12	2.19559e-11
ENSG00000185420.19	chr1	245749343	246507312	-	15222	0	chr1	246503580	0.134511	-0.567479	0.000999001	2.20969e-24	7.86599e-24
ENSG00000162851.8	chr1	246540562	246566261	-	11624	-524515	chr1	247090776	0.0142413	-0.348712	0.706294	0.691209	0.721579
ENSG00000162852.14	chr1	246566445	246668595	+	12046	0	chr1	246625323	0.0199953	0.226565	0.0849151	0.0854244	0.104529
ENSG00000143653.10	chr1	246724410	246768137	+	11643	0	chr1	246734832	0.0794699	-0.789462	0.000999001	1.12269e-13	2.71542e-13
ENSG00000153207.16	chr1	246839099	246931948	-	12305	0	chr1	246872406	0.0449961	-0.369121	0.000999001	6.56217e-07	1.13806e-06
ENSG00000188295.14	chr1	247099963	247104372	-	11755	13162	chr1	247086801	0.0160575	-0.258223	0.395604	0.391682	0.429615
ENSG00000196418.12	chr1	247121976	247172016	-	11801	1958	chr1	247120018	0.138694	-0.586884	0.000999001	2.4126e-26	9.22654e-26
ENSG00000259865.1	chr1	247187282	247188526	-	11633	-14607	chr1	247203133	0.364599	0.946044	0.000999001	6.05873e-82	9.73494e-81
ENSG00000227671.4	chr1	247189852	247210856	-	11753	0	chr1	247195763	0.233773	-0.708245	0.000999001	2.26407e-47	1.57624e-46
ENSG00000162714.12	chr1	247297413	247331846	-	11520	0	chr1	247316033	0.271812	-0.783223	0.000999001	1.25932e-60	1.2456e-59
ENSG00000188558.6	chr1	248508074	248527337	+	8223	144454	chr1	248671791	0.239435	1.10256	0.000999001	1.49733e-49	1.09214e-48
ENSG00000224521.2	chr1	248548757	248565299	+	8002	-83057	chr1	248465700	0.134775	0.87415	0.000999001	3.57853e-24	1.2654e-23
ENSG00000175137.11	chr1	248810447	248825915	-	6449	-570	chr1	248826485	0.0319667	-0.467181	0.000999001	0.000157443	0.000239271
ENSG00000171161.13	chr1	248838211	248849517	+	6214	-178176	chr1	248660035	0.0144034	51.0579	0.446553	0.444642	0.482584
ENSG00000171163.16	chr1	248850007	248859144	-	6134	865948	chr1	247984059	0.0122863	-38.5595	0.782218	0.793098	0.815818
ENSG00000185220.12	chr1	248906197	248919946	+	5716	-173686	chr1	248732511	0.0211385	0.289716	0.016983	0.0177078	0.0233408
ENSG00000015171.19	chr10	134466	254637	+	5196	0	chr10	239062	0.0290607	-0.251306	0.001998	0.000611204	0.000894771
ENSG00000151240.17	chr10	274191	689668	-	7949	0	chr10	444116	0.0219976	0.637438	0.017982	0.0251439	0.0326643
ENSG00000107929.15	chr10	806915	931705	-	9219	-42581	chr10	974286	0.0484193	-0.434397	0.000999001	1.6078e-07	2.87453e-07
ENSG00000205740.2	chr10	971147	988341	-	9569	-21668	chr10	1010009	0.0339806	-0.332164	0.000999001	8.97701e-05	0.000138214
ENSG00000107937.19	chr10	988435	1019932	+	9705	0	chr10	996041	0.0683955	-1.53263	0.000999001	3.04036e-11	6.59e-11
ENSG00000067064.11	chr10	1039153	1049170	-	9962	923106	chr10	116047	0.0163542	-3.02026	0.338661	0.348263	0.385589
ENSG00000047056.16	chr10	1049539	1132384	+	10499	0	chr10	1101198	0.0369907	-0.373785	0.000999001	3.99804e-05	6.27581e-05
ENSG00000185736.16	chr10	1177314	1737525	-	13758	-13581	chr10	1751106	0.0232123	-0.224283	0.027972	0.0235588	0.0306836
ENSG00000067057.17	chr10	3066334	3137718	+	12124	779	chr10	3138497	0.205744	-0.72525	0.000999001	7.40634e-40	4.16029e-39
ENSG00000067082.15	chr10	3775997	3785281	-	10991	-89764	chr10	3875045	0.15153	-0.565874	0.000999001	1.38575e-29	5.87943e-29
ENSG00000173848.19	chr10	5412558	5459056	+	12089	0	chr10	5447455	0.230743	1.46604	0.000999001	2.8268e-49	2.04714e-48
ENSG00000196372.13	chr10	5638868	5666595	-	11845	0	chr10	5641707	0.198361	1.10528	0.000999001	6.17107e-41	3.57059e-40
ENSG00000108021.20	chr10	5684839	5763740	+	12208	-32636	chr10	5652203	0.0357134	0.462534	0.000999001	5.70427e-05	8.87428e-05
ENSG00000057608.17	chr10	5765224	5842132	-	12400	0	chr10	5813440	0.295655	-0.992332	0.000999001	3.6596e-61	3.65534e-60
ENSG00000134461.16	chr10	5861617	5889906	-	12010	-7489	chr10	5897395	0.0194825	-0.205153	0.120879	0.124643	0.149248
ENSG00000134452.19	chr10	5890204	5937594	+	12186	-4764	chr10	5885440	0.0229702	-0.218348	0.026973	0.0275098	0.0355517
ENSG00000134470.21	chr10	5943640	5978187	-	12177	-1397	chr10	5979584	0.0629365	-0.360697	0.000999001	4.68009e-10	9.57541e-10
ENSG00000134460.18	chr10	6010690	6062370	-	12089	0	chr10	6053965	0.0476534	0.482822	0.000999001	1.22e-07	2.19702e-07
ENSG00000134453.16	chr10	6089035	6117457	+	11877	-35070	chr10	6053965	0.0466086	0.477499	0.000999001	5.30207e-07	9.22678e-07
ENSG00000170525.21	chr10	6144935	6254644	+	12073	127618	chr10	6382262	0.0367871	0.291581	0.000999001	3.70438e-05	5.82877e-05
ENSG00000215244.3	chr10	6271170	6353827	+	11594	-37687	chr10	6233483	0.055638	-0.70495	0.000999001	9.71991e-09	1.85701e-08
ENSG00000198879.12	chr10	7158625	7411486	-	12394	-60574	chr10	7472060	0.399563	-1.00876	0.000999001	1.58142e-96	3.58937e-95
ENSG00000151657.12	chr10	7750963	7787993	-	11274	0	chr10	7776589	0.0481641	0.334317	0.000999001	2.67404e-07	4.72709e-07
ENSG00000165629.20	chr10	7788148	7807815	+	11221	0	chr10	7803806	0.296906	-0.827068	0.000999001	4.56505e-67	5.26631e-66
ENSG00000165632.8	chr10	7818506	8016631	+	11758	-321390	chr10	7497116	0.0186086	1.17702	0.162837	0.167309	0.196729
ENSG00000107485.18	chr10	8045379	8075198	+	10582	0	chr10	8047922	0.118334	0.588043	0.000999001	5.83992e-22	1.92373e-21
ENSG00000048740.18	chr10	10798398	11336675	+	12155	0	chr10	11248503	0.0708905	0.403932	0.000999001	1.00241e-11	2.22587e-11
ENSG00000148429.14	chr10	11453947	11611754	-	10510	-66555	chr10	11678309	0.0718443	0.394369	0.000999001	4.16582e-12	9.37519e-12
ENSG00000134463.15	chr10	11742367	11764070	+	10002	-1168	chr10	11741199	0.317984	0.898538	0.000999001	3.15508e-71	3.9811e-70
ENSG00000151461.20	chr10	11920023	12043170	-	10966	0	chr10	11972458	0.155318	-0.966351	0.000999001	5.0251e-30	2.16829e-29
ENSG00000181192.12	chr10	12068955	12123221	+	10925	0	chr10	12084072	0.245046	0.727311	0.000999001	2.00542e-53	1.64424e-52
ENSG00000065665.21	chr10	12129638	12169961	+	10762	6425	chr10	12176386	0.200243	0.632513	0.000999001	2.58312e-41	1.50788e-40
ENSG00000165609.13	chr10	12165331	12196144	-	10666	2039	chr10	12163292	0.115586	-0.476423	0.000999001	1.3891e-22	4.67513e-22
ENSG00000151465.14	chr10	12195966	12250589	+	10895	-435749	chr10	11760217	0.0209622	-0.686017	0.0549451	0.0537923	0.0675549
ENSG00000183049.12	chr10	12349483	12835545	+	13243	-8300	chr10	12341183	0.0419432	-0.627596	0.000999001	2.43879e-06	4.10088e-06
ENSG00000123240.17	chr10	13099450	13138308	+	11151	0	chr10	13118258	0.123759	-0.524924	0.000999001	2.55701e-22	8.53381e-22
ENSG00000065328.16	chr10	13161555	13211104	+	11176	84963	chr10	13296067	0.0167567	-0.190484	0.381618	0.365322	0.403045
ENSG00000107537.14	chr10	13277797	13302412	-	11128	0	chr10	13294104	0.423853	-1.12408	0.000999001	3.26241e-101	8.35581e-100
ENSG00000086475.15	chr10	13317429	13348298	-	11093	23325	chr10	13294104	0.0420449	-0.354034	0.000999001	3.31275e-06	5.52389e-06
ENSG00000165630.14	chr10	13586940	13630859	+	11077	-72291	chr10	13514649	0.0173205	-1.23425	0.268731	0.284702	0.320458
ENSG00000151474.23	chr10	13643707	14462142	-	15072	0	chr10	13917322	0.0933689	-0.554028	0.000999001	4.81943e-17	1.34412e-16
ENSG00000065809.13	chr10	14518558	14774897	-	12039	0	chr10	14686744	0.145324	-0.68744	0.000999001	2.30935e-29	9.73519e-29
ENSG00000187522.16	chr10	14838307	14871741	+	10622	0	chr10	14842510	0.024134	-0.40957	0.00699301	0.0111471	0.0149328
ENSG00000272853.1	chr10	14877689	14878686	-	10435	-21280	chr10	14899966	0.018029	0.220728	0.17982	0.178624	0.209022
ENSG00000152455.16	chr10	14878821	14904315	+	10517	545781	chr10	15450096	0.0158311	1.2394	0.426573	0.421866	0.459787
ENSG00000152457.18	chr10	14897360	14954432	-	10696	0	chr10	14912025	0.0197125	-0.242009	0.0829171	0.088753	0.108365
ENSG00000152464.15	chr10	15097181	15139818	+	10453	0	chr10	15099846	0.0253795	0.272829	0.00599401	0.00592686	0.00813386
ENSG00000152465.18	chr10	15102585	15168693	-	10575	-39140	chr10	15207833	0.0215826	-0.275556	0.025974	0.0324346	0.0416606
ENSG00000148468.17	chr10	15211644	15371289	-	10954	0	chr10	15317487	0.0678159	0.415468	0.000999001	1.00826e-11	2.23753e-11
ENSG00000148481.14	chr10	15778171	15860507	-	10550	-468953	chr10	16329460	0.0191578	31.7079	0.113886	0.110798	0.133673
ENSG00000165983.14	chr10	16436944	16513745	+	11133	-6739	chr10	16430205	0.357202	0.860309	0.000999001	4.78792e-81	7.57319e-80
ENSG00000165985.10	chr10	16513735	16521879	-	10633	206	chr10	16513529	0.562497	1.04767	0.000999001	8.21583e-160	8.41708e-158
ENSG00000148484.18	chr10	16590612	16817463	-	11415	0	chr10	16817401	0.293456	1.20932	0.000999001	5.39941e-65	5.87673e-64
ENSG00000107614.22	chr10	17137337	17202054	-	10688	-4614	chr10	17206668	0.239732	0.74815	0.000999001	7.57062e-52	5.92855e-51
ENSG00000229124.7	chr10	17214240	17229985	-	10496	471397	chr10	16742843	0.0216712	1.19129	0.021978	0.0285813	0.036898
ENSG00000026025.16	chr10	17228242	17237593	+	10482	2856	chr10	17240449	0.120688	0.532112	0.000999001	2.2486e-23	7.74525e-23
ENSG00000165996.14	chr10	17589033	17617374	-	10400	-74903	chr10	17692277	0.071076	0.479679	0.000999001	1.52488e-12	3.49228e-12
ENSG00000260589.1	chr10	17641285	17643878	-	10350	113780	chr10	17527505	0.0162458	-0.433042	0.344655	0.348533	0.385812
ENSG00000136738.15	chr10	17644152	17716824	+	10664	17432	chr10	17734256	0.0342046	0.332959	0.000999001	0.000107501	0.00016474
ENSG00000241058.4	chr10	18545562	18659285	-	10610	3677	chr10	18541885	0.180762	-0.732156	0.000999001	4.90277e-35	2.43655e-34
ENSG00000165997.5	chr10	18659432	18681639	+	10074	-982	chr10	18658450	0.321193	-1.08432	0.000999001	4.42292e-73	5.88686e-72
ENSG00000120594.17	chr10	19816240	20289856	+	12869	0	chr10	19946612	0.394233	-1.21974	0.000999001	3.28395e-93	6.9323e-92
ENSG00000078403.17	chr10	21524647	21743630	+	7857	-83710	chr10	21440937	0.0294323	1.24985	0.003996	0.000835515	0.00121108
ENSG00000136770.11	chr10	21756549	22003769	-	7589	795162	chr10	20961387	0.0123099	-0.356067	0.86014	0.860721	0.877939
ENSG00000168283.14	chr10	22321100	22331484	+	6384	77244	chr10	22408728	0.0189952	41.5825	0.0639361	0.0624781	0.0777027
ENSG00000150867.14	chr10	22534855	22714578	-	7527	0	chr10	22544134	0.275044	-0.828404	0.000999001	1.67379e-62	1.70696e-61
ENSG00000165312.6	chr10	23439459	23442390	+	8463	68640	chr10	23511030	0.0192163	-21.8323	0.0719281	0.0696211	0.0860299
ENSG00000120549.18	chr10	23694747	24547848	+	12199	0	chr10	24390033	0.213972	0.694442	0.000999001	3.25746e-45	2.13725e-44
ENSG00000107863.18	chr10	24583610	24723887	-	9707	-258591	chr10	24982478	0.0603727	2.02703	0.000999001	9.44539e-11	1.99766e-10
ENSG00000099256.19	chr10	24848615	24952606	-	9704	-29872	chr10	24982478	0.0514943	1.87206	0.000999001	5.49706e-08	1.01013e-07
ENSG00000077420.16	chr10	26438342	26567803	+	11602	0	chr10	26447549	0.381327	-0.926482	0.000999001	2.10898e-87	3.86082e-86
ENSG00000148459.16	chr10	26697702	26746798	+	11116	0	chr10	26698131	0.0661844	0.391093	0.000999001	1.20416e-11	2.66011e-11
ENSG00000136754.17	chr10	26746594	26861087	-	11031	-48102	chr10	26909189	0.0137518	20.5586	0.675325	0.676347	0.707585
ENSG00000107890.16	chr10	26991915	27100498	-	10668	-2264	chr10	27102762	0.178549	1.45356	0.000999001	6.21226e-35	3.08458e-34
ENSG00000136758.18	chr10	27110113	27155266	-	9987	-38711	chr10	27193977	0.224973	0.712807	0.000999001	1.59781e-50	1.20804e-49
ENSG00000120539.15	chr10	27154825	27187953	+	10064	3283	chr10	27191236	0.26068	0.765938	0.000999001	1.22791e-59	1.18208e-58
ENSG00000107897.19	chr10	27195215	27242130	-	10138	0	chr10	27200387	0.0607628	0.997996	0.000999001	4.10788e-10	8.43713e-10
ENSG00000099246.17	chr10	27504175	27542239	+	10053	6752	chr10	27548991	0.0150739	42.7103	0.473526	0.462395	0.499958
ENSG00000150054.18	chr10	28050994	28334486	-	11679	-4837	chr10	28339323	0.123333	-0.630882	0.000999001	1.13821e-23	3.9547e-23
ENSG00000254635.6	chr10	28522653	28533066	-	10031	21583	chr10	28501070	0.41299	-0.978258	0.000999001	3.68095e-98	8.74578e-97
ENSG00000095787.23	chr10	28532494	28623112	+	10548	-31599	chr10	28500895	0.122028	0.532293	0.000999001	3.54011e-24	1.25221e-23
ENSG00000224597.10	chr10	29409403	29487745	+	10799	-18640	chr10	29390763	0.218568	-0.786665	0.000999001	8.08888e-46	5.3767e-45
ENSG00000197321.15	chr10	29457339	29736959	-	12206	0	chr10	29735627	0.0489659	0.356799	0.000999001	8.27929e-08	1.50922e-07
ENSG00000259994.1	chr10	30302827	30306066	-	10311	-17645	chr10	30323711	0.177092	0.616943	0.000999001	5.08429e-35	2.52563e-34
ENSG00000107951.14	chr10	30309802	30374448	-	10434	0	chr10	30358255	0.284287	0.763297	0.000999001	7.32146e-62	7.40568e-61
ENSG00000107968.10	chr10	30434022	30461833	+	10101	50540	chr10	30512373	0.0623445	0.380985	0.000999001	9.41648e-11	1.99193e-10
ENSG00000183621.15	chr10	30820208	31031937	-	10158	0	chr10	31025205	0.0905004	0.463552	0.000999001	4.82548e-17	1.34547e-16
ENSG00000237036.5	chr10	31206279	31320447	-	9875	0	chr10	31299033	0.0874061	0.889434	0.000999001	9.68053e-16	2.55864e-15
ENSG00000148516.21	chr10	31318496	31529814	+	10345	0	chr10	31362257	0.017317	0.502281	0.217782	0.211992	0.243952
ENSG00000165322.18	chr10	31805399	31928876	-	9542	-53728	chr10	31982604	0.0581477	-0.455618	0.000999001	9.9606e-10	2.00198e-09
ENSG00000170759.11	chr10	32009016	32056425	-	9001	0	chr10	32049427	0.124499	-0.571778	0.000999001	1.25424e-24	4.50502e-24
ENSG00000120616.16	chr10	32267752	32378798	-	9382	382029	chr10	31885723	0.0143295	-0.788705	0.585415	0.570214	0.605456
ENSG00000216937.13	chr10	32446141	32882874	+	11308	0	chr10	32834572	0.133904	-0.813032	0.000999001	8.54184e-26	3.19233e-25
ENSG00000150093.19	chr10	32900319	33005792	-	10183	4589	chr10	32895730	0.118311	-0.552659	0.000999001	1.16198e-22	3.92138e-22
ENSG00000148498.16	chr10	34109561	34815325	-	10661	0	chr10	34803835	0.489053	1.12501	0.000999001	2.43349e-125	1.1663e-123
ENSG00000108094.15	chr10	35008552	35090642	-	7605	17019	chr10	34991533	0.12407	-0.667586	0.000999001	2.36601e-24	8.40905e-24
ENSG00000095794.19	chr10	35126792	35212958	+	7817	-75711	chr10	35051081	0.279885	-0.783775	0.000999001	4.35668e-64	4.66006e-63
ENSG00000108100.18	chr10	35247026	35572669	+	8946	0	chr10	35456424	0.0815896	0.421262	0.000999001	4.76398e-15	1.21989e-14
ENSG00000229644.6	chr10	36521722	36524234	-	8353	-535377	chr10	37059611	0.0107119	0.269214	0.991009	0.99172	0.993678
ENSG00000198105.15	chr10	37776527	37858106	-	8458	-269257	chr10	38127363	0.0294971	-1.59732	0.001998	0.000317283	0.000473803
ENSG00000175395.16	chr10	37949574	37976647	-	7690	-651625	chr10	38628272	0.028901	-0.483566	0.000999001	0.000684527	0.000998056
ENSG00000189180.16	chr10	38010651	38065088	+	7395	-254062	chr10	37756589	0.0441043	-0.549212	0.000999001	4.15438e-07	7.27375e-07
ENSG00000099251.14	chr10	38356381	38378505	+	6247	-33809	chr10	38322572	0.0986733	0.5663	0.000999001	4.00074e-18	1.15383e-17
ENSG00000276805.2	chr10	38403190	38452153	+	6094	308801	chr10	38760954	0.136123	0.670131	0.000999001	3.90936e-27	1.5361e-26
ENSG00000215146.5	chr10	42331867	42367974	-	6705	14766	chr10	42317101	0.43236	0.974513	0.000999001	1.2535e-107	3.82454e-106
ENSG00000234420.7	chr10	42513511	42552822	-	7520	22641	chr10	42490870	0.0680083	-0.720497	0.000999001	6.50964e-12	1.45561e-11
ENSG00000196693.15	chr10	42574186	42638570	-	7848	0	chr10	42633432	0.100179	-0.649478	0.000999001	6.1417e-19	1.83038e-18
ENSG00000165733.8	chr10	42782796	42834937	+	8420	-4724	chr10	42778072	0.13968	-0.597613	0.000999001	3.51352e-27	1.38348e-26
ENSG00000273008.1	chr10	43136825	43138334	-	9492	7050	chr10	43129775	0.041855	-0.390642	0.000999001	4.36525e-06	7.22924e-06
ENSG00000169826.8	chr10	43138446	43185302	+	9702	0	chr10	43179970	0.101028	-0.562083	0.000999001	1.42365e-19	4.34488e-19
ENSG00000198915.11	chr10	43194536	43266919	-	10059	75524	chr10	43119012	0.0599679	0.434951	0.000999001	7.12009e-10	1.44301e-09
ENSG00000169813.16	chr10	43385618	43409166	-	10143	-105866	chr10	43515032	0.0635164	0.362284	0.000999001	7.36824e-11	1.56875e-10
ENSG00000230555.2	chr10	43420739	43422100	+	10055	71087	chr10	43493187	0.19657	0.993612	0.000999001	3.4652e-42	2.07707e-41
ENSG00000243660.11	chr10	43436842	43483181	+	10340	-16917	chr10	43419925	0.0280859	-0.375332	0.000999001	0.000894233	0.00129401
ENSG00000196793.13	chr10	43556345	43574618	-	10252	24111	chr10	43532234	0.276512	0.824046	0.000999001	1.57745e-60	1.55338e-59
ENSG00000198298.13	chr10	43606420	43617904	+	10181	-76783	chr10	43529637	0.102167	0.499083	0.000999001	2.436e-18	7.09885e-18
ENSG00000107562.16	chr10	44370166	44386493	-	9887	21233	chr10	44348933	0.0239607	0.227699	0.003996	0.00822653	0.0111528
ENSG00000107551.21	chr10	44959408	44995891	+	8525	0	chr10	44975611	0.137525	0.57713	0.000999001	2.18341e-26	8.36724e-26
ENSG00000165511.6	chr10	44997699	45000888	-	8304	-1588	chr10	45002476	0.0464278	0.774222	0.000999001	3.71082e-07	6.50632e-07
ENSG00000012779.11	chr10	45374177	45446119	+	8078	-27531	chr10	45346646	0.189812	-0.997939	0.000999001	1.18669e-39	6.63252e-39
ENSG00000165406.16	chr10	45454586	45594906	-	7876	0	chr10	45454607	0.130954	-1.88983	0.000999001	4.61339e-25	1.68084e-24
ENSG00000172671.20	chr10	45615501	45672780	-	6994	-34769	chr10	45707549	0.0334377	1.35279	0.000999001	0.000147055	0.000223771
ENSG00000172661.18	chr10	45727201	45792961	+	6482	-177495	chr10	45549706	0.189104	-1.24227	0.000999001	1.83942e-36	9.47891e-36
ENSG00000188234.13	chr10	45825595	45853875	-	6114	-176341	chr10	46030216	0.51106	-1.05677	0.000999001	1.55356e-134	8.8064e-133
ENSG00000239883.8	chr10	45854094	45972154	-	6030	-58062	chr10	46030216	0.149761	0.572063	0.000999001	2.80663e-29	1.18092e-28
ENSG00000265354.4	chr10	45972490	46003742	+	5516	26532	chr10	46030274	0.174733	0.618534	0.000999001	8.41014e-37	4.37225e-36
ENSG00000266412.5	chr10	46005089	46030714	-	5399	0	chr10	46025670	0.0854231	0.460657	0.000999001	1.5372e-15	4.02106e-15
ENSG00000204177.10	chr10	46786675	46811989	+	3779	355583	chr10	47167572	0.124703	-1.50516	0.000999001	4.08901e-23	1.3981e-22
ENSG00000204172.12	chr10	47501855	47523638	-	3213	76084	chr10	47425771	0.277971	-0.92911	0.000999001	1.38172e-63	1.457e-62
ENSG00000170324.21	chr10	48153089	48274696	-	6476	0	chr10	48270324	0.0729763	-0.878765	0.000999001	1.05889e-13	2.56555e-13
ENSG00000107643.16	chr10	48306640	48439360	+	6599	-20428	chr10	48286212	0.188573	-1.42059	0.000999001	4.12114e-39	2.27713e-38
ENSG00000128805.14	chr10	48446035	48656265	-	6987	0	chr10	48613128	0.202475	0.654626	0.000999001	4.05768e-45	2.64983e-44
ENSG00000128815.19	chr10	48684877	48982956	+	7783	0	chr10	48822819	0.0485574	0.31613	0.000999001	1.20527e-07	2.1719e-07
ENSG00000165633.13	chr10	49014237	49115522	-	8199	0	chr10	49113422	0.0459019	0.380026	0.000999001	1.95067e-07	3.47031e-07
ENSG00000204161.14	chr10	49154726	49188585	-	8295	-26165	chr10	49214750	0.156455	-0.683657	0.000999001	3.67124e-30	1.59334e-29
ENSG00000225830.14	chr10	49454471	49539538	-	8605	-15163	chr10	49554701	0.0434156	-0.299532	0.000999001	8.66106e-07	1.48889e-06
ENSG00000197444.10	chr10	49734642	49762379	-	7923	-4	chr10	49762383	0.363714	1.26985	0.000999001	5.05123e-85	8.85512e-84
ENSG00000227345.8	chr10	49818280	49970203	-	8198	0	chr10	49893274	0.0623679	0.376546	0.000999001	1.11815e-10	2.35548e-10
ENSG00000099290.17	chr10	50067889	50133509	+	7698	-16667	chr10	50051222	0.110544	-0.515452	0.000999001	2.38644e-20	7.46481e-20
ENSG00000188611.15	chr10	50182779	50279720	-	7673	-482588	chr10	50762308	0.514496	1.24459	0.000999001	2.4215e-130	1.24041e-128
ENSG00000198964.14	chr10	50305587	50625163	-	8535	-66157	chr10	50691320	0.0214571	44.1952	0.02997	0.0307074	0.0395239
ENSG00000226200.7	chr10	50623467	50641451	+	7359	0	chr10	50623511	0.167774	-0.652751	0.000999001	6.14155e-33	2.89623e-32
ENSG00000231345.3	chr10	50655968	50660472	+	7253	-57837	chr10	50598131	0.594542	-1.09144	0.000999001	1.60987e-169	1.99749e-167
ENSG00000204147.10	chr10	50739319	50816495	+	7575	0	chr10	50757099	0.445351	-1.38118	0.000999001	4.06924e-121	1.74774e-119
ENSG00000122952.17	chr10	56357228	56361273	-	9812	13984	chr10	56343244	0.0824454	0.428578	0.000999001	1.25615e-15	3.3029e-15
ENSG00000287016.1	chr10	56361480	56364714	+	9800	98979	chr10	56463693	0.01439	-0.443616	0.457542	0.452461	0.490261
ENSG00000151151.6	chr10	58191518	58267894	-	8806	-90892	chr10	58358786	0.0179693	-0.60683	0.113886	0.114911	0.138337
ENSG00000122873.12	chr10	58269163	58289586	+	8463	-94457	chr10	58174706	0.019858	0.373672	0.0549451	0.0520048	0.0654279
ENSG00000072401.15	chr10	58334980	58370751	+	8471	13528	chr10	58384279	0.170364	0.711596	0.000999001	9.6559e-36	4.86806e-35
ENSG00000108064.11	chr10	58385346	58399220	+	8416	0	chr10	58396221	0.0282273	1.01308	0.000999001	0.000928479	0.0013427
ENSG00000165449.11	chr10	59650762	59736002	-	8431	0	chr10	59710007	0.234682	-1.66212	0.000999001	5.9272e-51	4.51802e-50
ENSG00000108091.11	chr10	59788748	59906556	-	8858	0	chr10	59895539	0.145522	0.554676	0.000999001	1.137e-29	4.83875e-29
ENSG00000170312.16	chr10	60778332	60794852	+	8447	0	chr10	60794716	0.25334	-0.775333	0.000999001	2.27942e-55	1.9778e-54
ENSG00000072422.17	chr10	60869439	61001440	-	8826	0	chr10	60989635	0.0884749	-0.426647	0.000999001	2.80579e-15	7.26124e-15
ENSG00000150347.16	chr10	61901685	62096944	+	8517	0	chr10	62035731	0.0265224	0.85043	0.003996	0.00274186	0.00385136
ENSG00000181915.5	chr10	62804721	62808479	+	7540	0	chr10	62805132	0.242346	-0.729155	0.000999001	1.78544e-52	1.43027e-51
ENSG00000122877.16	chr10	62811997	62919900	-	8099	174967	chr10	62637030	0.0197814	-0.250629	0.0609391	0.0547018	0.06862
ENSG00000148572.16	chr10	63133248	63155031	+	7963	-5536	chr10	63127712	0.0455581	0.37429	0.000999001	3.66618e-07	6.43108e-07
ENSG00000171988.19	chr10	63167222	63521850	-	8853	117761	chr10	63049461	0.0130122	0.382555	0.768232	0.77551	0.799863
ENSG00000165476.14	chr10	63521402	63625128	+	7803	4321	chr10	63629449	0.211489	-0.787764	0.000999001	1.16725e-46	7.98694e-46
ENSG00000228065.11	chr10	65570339	65880289	+	12753	-8755	chr10	65561584	0.197648	2.03145	0.000999001	3.94181e-39	2.1802e-38
ENSG00000096717.12	chr10	67884657	67918390	+	8279	-15677	chr10	67868980	0.131633	-0.559338	0.000999001	3.45617e-26	1.3141e-25
ENSG00000148634.15	chr10	67921900	68075348	-	8796	-86628	chr10	68161976	0.182711	-0.654668	0.000999001	1.77632e-39	9.90323e-39
ENSG00000108187.16	chr10	68282661	68333049	-	8648	771220	chr10	67511441	0.013156	39.9009	0.727273	0.726168	0.753706
ENSG00000096746.17	chr10	68331175	68343191	+	8527	-180366	chr10	68150809	0.0191236	-0.206223	0.0669331	0.071789	0.0885332
ENSG00000204130.13	chr10	68341108	68407294	-	8886	-923390	chr10	69330684	0.0202193	0.52298	0.0649351	0.0579186	0.0723869
ENSG00000138346.15	chr10	68414065	68472121	-	9093	-7216	chr10	68479337	0.437792	-1.36933	0.000999001	9.96531e-110	3.24439e-108
ENSG00000122912.15	chr10	68477999	68527523	-	9189	-23	chr10	68527546	0.117121	-0.499797	0.000999001	1.37546e-22	4.63062e-22
ENSG00000138336.9	chr10	68560338	68694487	+	9808	0	chr10	68581733	0.062301	-0.916847	0.000999001	2.15696e-10	4.49548e-10
ENSG00000060339.14	chr10	68721013	68792377	+	9637	0	chr10	68733366	0.0993099	0.723744	0.000999001	5.67514e-18	1.63042e-17
ENSG00000107625.13	chr10	68901287	68946847	+	9746	0	chr10	68946323	0.0395345	1.50004	0.000999001	9.16663e-06	1.49197e-05
ENSG00000165732.13	chr10	68956171	68985068	+	9797	-52135	chr10	68904036	0.0326625	0.266638	0.000999001	0.000158079	0.000240205
ENSG00000198954.8	chr10	68988722	69043544	+	9902	0	chr10	69007646	0.205823	-0.664238	0.000999001	2.25069e-42	1.3571e-41
ENSG00000122862.5	chr10	69088104	69104805	+	9846	-24198	chr10	69063906	0.0463128	0.527673	0.000999001	3.17165e-07	5.58729e-07
ENSG00000122958.15	chr10	69123513	69174412	+	10022	0	chr10	69152843	0.0480891	-0.400175	0.000999001	1.88587e-07	3.35824e-07
ENSG00000156502.14	chr10	69180235	69209099	+	9891	15081	chr10	69224180	0.150086	-0.570801	0.000999001	1.01367e-29	4.32213e-29
ENSG00000156515.23	chr10	69269985	69401884	+	10365	0	chr10	69318587	0.067312	-2.48788	0.000999001	6.20776e-12	1.38866e-11
ENSG00000099282.10	chr10	69451466	69507666	+	9972	0	chr10	69470578	0.23331	0.82823	0.000999001	6.93712e-48	4.8875e-47
ENSG00000042286.15	chr10	70098224	70132934	-	10719	-4827	chr10	70137761	0.0649362	-0.387033	0.000999001	7.2459e-11	1.54418e-10
ENSG00000156521.14	chr10	70137982	70146700	-	10619	-4174	chr10	70150874	0.0349023	-0.279307	0.000999001	9.03308e-05	0.000139058
ENSG00000079332.15	chr10	70147290	70170523	-	10654	0	chr10	70151258	0.218763	0.904232	0.000999001	4.32744e-46	2.90237e-45
ENSG00000180817.12	chr10	70202836	70233911	-	10633	0	chr10	70206661	0.352704	-1.6339	0.000999001	1.99082e-78	3.0002e-77
ENSG00000172731.14	chr10	70298971	70382650	-	10911	723	chr10	70298248	0.0399258	0.331548	0.000999001	1.26501e-05	2.04256e-05
ENSG00000148730.7	chr10	70404146	70428618	+	10527	0	chr10	70416377	0.131363	-0.67002	0.000999001	2.02047e-25	7.46858e-25
ENSG00000107719.9	chr10	70478768	70568450	+	10681	0	chr10	70480858	0.510133	-1.4592	0.000999001	2.28818e-128	1.14072e-126
ENSG00000180644.8	chr10	70597349	70602759	-	10236	9675	chr10	70587674	0.0433675	0.340504	0.000999001	9.93512e-07	1.7024e-06
ENSG00000166224.17	chr10	70815949	70881184	+	10287	-16697	chr10	70799252	0.0754478	0.86408	0.000999001	1.11086e-13	2.68855e-13
ENSG00000166228.9	chr10	70882281	70888565	-	9915	-5316	chr10	70893881	0.0490413	-0.331913	0.000999001	1.59525e-07	2.85255e-07
ENSG00000198246.9	chr10	71319260	71381423	+	10027	0	chr10	71334009	0.1445	0.540951	0.000999001	1.05401e-29	4.49242e-29
ENSG00000197746.14	chr10	71816299	71851325	-	8718	-149093	chr10	72000418	0.0429975	-0.299308	0.000999001	1.73333e-06	2.93764e-06
ENSG00000122863.6	chr10	71964396	72013558	+	8446	0	chr10	71985718	0.517012	-1.03869	0.000999001	3.58298e-134	1.9906e-132
ENSG00000107742.13	chr10	72059035	72089032	-	8043	0	chr10	72077109	0.211029	0.683065	0.000999001	1.91274e-44	1.22615e-43
ENSG00000138303.18	chr10	72096033	72217134	-	8233	0	chr10	72107696	0.10783	-0.501072	0.000999001	9.05363e-21	2.86733e-20
ENSG00000166295.9	chr10	72216001	72235860	+	7786	-745	chr10	72215256	0.101423	-1.6743	0.000999001	2.70586e-19	8.15996e-19
ENSG00000168209.5	chr10	72273925	72276036	+	7639	21848	chr10	72297884	0.0451788	-0.312872	0.000999001	7.18304e-07	1.2413e-06
ENSG00000148719.15	chr10	72332831	72355149	-	7625	0	chr10	72340884	0.117589	-0.489981	0.000999001	4.95079e-23	1.68656e-22
ENSG00000107745.19	chr10	72367328	72626191	-	8239	0	chr10	72377188	0.367693	-0.875611	0.000999001	2.3596e-85	4.17586e-84
ENSG00000156026.14	chr10	72692132	72887694	+	7127	649527	chr10	73537221	0.0173995	-6.49154	0.123876	0.117479	0.141185
ENSG00000122884.12	chr10	73007218	73096974	-	6303	-460449	chr10	73557423	0.0216818	-1.44844	0.016983	0.0132581	0.0176506
ENSG00000272630.1	chr10	73098045	73101297	-	5856	254917	chr10	72843128	0.0135224	-0.59829	0.476523	0.487021	0.524907
ENSG00000166321.14	chr10	73110376	73131828	+	5895	1832	chr10	73133660	0.070356	-0.826214	0.000999001	1.01489e-12	2.34401e-12
ENSG00000122882.11	chr10	73130156	73169055	-	5950	-463786	chr10	73632841	0.0167174	-0.503482	0.141858	0.135756	0.161774
ENSG00000213551.7	chr10	73183363	73247255	-	6079	-730251	chr10	73977506	0.0104582	43.507	0.96004	0.961509	0.967661
ENSG00000156042.18	chr10	73253760	73358859	-	6116	112583	chr10	73141177	0.0314261	-0.552609	0.001998	0.000132466	0.000202083
ENSG00000138279.16	chr10	73375102	73414076	-	5809	269578	chr10	73105524	0.0417825	0.651014	0.000999001	8.08689e-07	1.39276e-06
ENSG00000166343.10	chr10	73423580	73433561	-	5632	-927487	chr10	74361048	0.0171064	-1.28312	0.104895	0.109505	0.132213
ENSG00000107758.15	chr10	73436429	73496024	-	5739	-432585	chr10	73928609	0.0273051	-1.16532	0.000999001	0.000995484	0.00143681
ENSG00000221817.10	chr10	73495526	73520070	+	5587	886271	chr10	74406341	0.0119333	0.858704	0.751249	0.757879	0.783996
ENSG00000166348.18	chr10	73497539	73625953	-	5830	767305	chr10	72730234	0.0181803	-0.833765	0.0769231	0.0703666	0.0868653
ENSG00000166317.12	chr10	73644882	73663803	-	5455	0	chr10	73661890	0.0231112	-0.306629	0.004995	0.00612038	0.00839016
ENSG00000250959.2	chr10	73730563	73737311	+	5448	-348575	chr10	73381988	0.0161537	0.383652	0.13986	0.142908	0.169717
ENSG00000279088.1	chr10	73742996	73744230	-	5456	-295279	chr10	74039509	0.0113336	-37.0343	0.847153	0.833669	0.853307
ENSG00000176986.16	chr10	73744373	73772161	+	5552	2196	chr10	73774357	0.161235	-0.877388	0.000999001	6.96582e-33	3.27802e-32
ENSG00000196968.11	chr10	73772277	73780251	+	5526	-52910	chr10	73719367	0.285404	0.810127	0.000999001	8.59018e-69	1.04042e-67
ENSG00000172586.8	chr10	73782048	73783652	+	5518	437108	chr10	74220760	0.0102164	18.4018	0.943057	0.945358	0.953297
ENSG00000214655.10	chr10	73785583	73801797	+	5568	-90	chr10	73785493	0.0294252	-0.28649	0.000999001	0.000311323	0.000465276
ENSG00000148660.20	chr10	73812502	73874591	-	5691	438214	chr10	73374288	0.0142697	29.3697	0.374625	0.36746	0.405157
ENSG00000035403.18	chr10	73995194	74121363	+	5955	0	chr10	74002102	0.0554335	0.398125	0.000999001	1.07245e-09	2.15087e-09
ENSG00000185009.12	chr10	74120256	74151063	-	5620	-225768	chr10	74376831	0.0331675	0.396764	0.000999001	4.30657e-05	6.74684e-05
ENSG00000156110.14	chr10	74151203	74709963	+	7261	0	chr10	74168552	0.0612787	0.578873	0.000999001	4.22746e-10	8.67317e-10
ENSG00000156650.14	chr10	74824928	75032624	+	6270	-53541	chr10	74771387	0.0247182	-0.372703	0.004995	0.00372402	0.00517498
ENSG00000156671.15	chr10	75099587	75182123	+	5973	50563	chr10	75232686	0.0282727	-0.257248	0.000999001	0.000543537	0.000799062
ENSG00000165637.13	chr10	75210155	75231448	+	5792	0	chr10	75210855	0.35624	-0.883747	0.000999001	1.57184e-83	2.63159e-82
ENSG00000165644.11	chr10	75233642	75236030	-	5709	31481	chr10	75202161	0.115594	-1.01549	0.000999001	1.29393e-22	4.35877e-22
ENSG00000156113.23	chr10	76869602	77638369	-	10618	-80822	chr10	77719191	0.0451025	-0.696153	0.000999001	4.68556e-07	8.17685e-07
ENSG00000151208.17	chr10	77790792	77926755	-	8553	-533640	chr10	78460395	0.0144048	-0.979276	0.543457	0.563855	0.599445
ENSG00000148606.13	chr10	77969252	78029515	-	8281	0	chr10	78000819	0.0214591	-1.19554	0.031968	0.0332651	0.0426782
ENSG00000138326.21	chr10	78033761	78056813	+	8236	27238	chr10	78084051	0.232166	0.707529	0.000999001	1.96086e-45	1.29262e-44
ENSG00000108175.17	chr10	79068967	79316528	+	10708	0	chr10	79283986	0.0709068	0.395612	0.000999001	2.40063e-12	5.44985e-12
ENSG00000108179.14	chr10	79347470	79355334	+	9693	-72557	chr10	79274913	0.0281882	0.251223	0.003996	0.00126735	0.00181909
ENSG00000253626.3	chr10	79512602	79516440	+	9717	-785025	chr10	78727577	0.0136224	3.44407	0.687313	0.694231	0.724395
ENSG00000225484.7	chr10	79661395	79826594	-	10747	-12536	chr10	79839130	0.210255	-0.91164	0.000999001	1.14253e-42	6.97574e-42
ENSG00000272447.1	chr10	79825903	79827602	+	10012	9309	chr10	79836911	0.136473	0.906718	0.000999001	1.02628e-24	3.69335e-24
ENSG00000133678.14	chr10	80078647	80092557	+	10257	13388	chr10	80105945	0.048809	-0.341777	0.000999001	1.32328e-07	2.37688e-07
ENSG00000122359.18	chr10	80150890	80205572	-	10367	0	chr10	80161322	0.206636	0.940484	0.000999001	2.36285e-41	1.38074e-40
ENSG00000122378.14	chr10	80407830	80437115	+	10426	9886	chr10	80447001	0.30937	0.80734	0.000999001	6.52678e-68	7.77021e-67
ENSG00000108219.15	chr10	80454167	80533124	+	10725	0	chr10	80522995	0.186468	-0.660937	0.000999001	5.93175e-38	3.18921e-37
ENSG00000165678.21	chr10	84139510	84153568	+	9880	-32016	chr10	84107494	0.0381557	-0.318301	0.000999001	9.48613e-06	1.54284e-05
ENSG00000285972.1	chr10	84167229	84172093	-	9834	-1005	chr10	84173098	0.0353724	-0.495967	0.000999001	3.54823e-05	5.59095e-05
ENSG00000188373.5	chr10	84173802	84185294	+	9821	-85125	chr10	84088677	0.023193	0.310421	0.014985	0.0129572	0.0172706
ENSG00000148600.15	chr10	84194538	84219621	+	9915	-74	chr10	84194464	0.0974456	0.465725	0.000999001	6.83368e-19	2.03173e-18
ENSG00000107771.17	chr10	84328587	84518521	+	10913	0	chr10	84506676	0.337661	-1.1591	0.000999001	8.71786e-72	1.11387e-70
ENSG00000178429.9	chr10	84560444	84561263	+	9674	-293810	chr10	84266634	0.0115741	45.7692	0.947053	0.937947	0.947192
ENSG00000062650.19	chr10	86435257	86521792	-	7795	0	chr10	86485318	0.0628267	0.37166	0.000999001	9.70633e-11	2.0513e-10
ENSG00000227896.2	chr10	86521946	86525101	+	7368	-296994	chr10	86224952	0.0204289	0.213796	0.03996	0.0455137	0.0576707
ENSG00000272631.1	chr10	86749755	86756298	-	7425	-62593	chr10	86818891	0.0532025	0.694267	0.000999001	3.18173e-09	6.21486e-09
ENSG00000107779.14	chr10	86756602	86932825	+	7808	0	chr10	86795430	0.0570262	-0.359857	0.000999001	3.0222e-09	5.91256e-09
ENSG00000148672.9	chr10	87050203	87094843	-	7185	-392911	chr10	87487754	0.0144027	-0.362828	0.477522	0.495038	0.532725
ENSG00000122376.11	chr10	87094162	87191468	+	7385	0	chr10	87114057	0.217537	0.955977	0.000999001	5.30027e-45	3.44718e-44
ENSG00000223482.8	chr10	87201648	87342612	-	7434	0	chr10	87238320	0.112891	0.616673	0.000999001	3.38061e-21	1.08731e-20
ENSG00000224914.4	chr10	87341686	87357882	+	6809	47598	chr10	87405480	0.0288494	-0.838878	0.000999001	0.000602247	0.000882006
ENSG00000107789.16	chr10	87504876	87553461	+	6717	442383	chr10	87995844	0.0198359	-0.365542	0.0529471	0.0510326	0.0642699
ENSG00000198682.13	chr10	87659614	87747705	+	6714	-484	chr10	87659130	0.0682582	0.458196	0.000999001	1.07415e-11	2.37808e-11
ENSG00000138138.13	chr10	87751513	87841343	-	6634	726780	chr10	87024733	0.0154609	0.530519	0.345654	0.355092	0.392566
ENSG00000227268.4	chr10	87859159	87863437	-	6313	-218957	chr10	88082394	0.0195685	-0.446142	0.048951	0.0550224	0.0689834
ENSG00000171862.11	chr10	87863626	87971930	+	6628	106361	chr10	88078291	0.0418832	-0.577957	0.000999001	1.7114e-06	2.90135e-06
ENSG00000184719.12	chr10	88273865	88584530	-	8035	-18720	chr10	88603250	0.0227723	0.253136	0.012987	0.0137001	0.0182217
ENSG00000138134.12	chr10	88879735	88975153	+	7863	0	chr10	88901941	0.361744	0.980759	0.000999001	5.41319e-82	8.71024e-81
ENSG00000026103.22	chr10	88990532	89017059	+	7856	-72476	chr10	88918056	0.0374938	0.323894	0.000999001	2.01512e-05	3.21975e-05
ENSG00000107798.18	chr10	89213570	89414557	-	8953	0	chr10	89244586	0.234459	1.09401	0.000999001	1.68059e-49	1.22182e-48
ENSG00000152778.9	chr10	89414569	89420997	+	8352	6127	chr10	89427124	0.367315	-1.10778	0.000999001	2.07073e-83	3.43593e-82
ENSG00000152782.16	chr10	89579498	89645572	-	8724	-66003	chr10	89711575	0.0317456	0.301989	0.000999001	0.000179917	0.000272388
ENSG00000138182.14	chr10	89701611	89774939	+	8951	-160360	chr10	89541251	0.0228411	-1.18187	0.010989	0.0140287	0.0186432
ENSG00000148688.13	chr10	90871717	90908553	+	8185	-533588	chr10	90338129	0.0150212	0.272705	0.417582	0.412085	0.450093
ENSG00000225519.1	chr10	90994621	91006390	+	7960	-855760	chr10	90138861	0.0128327	48.1935	0.766234	0.788386	0.811719
ENSG00000180628.15	chr10	91163013	91284337	+	7656	0	chr10	91215276	0.0286995	-0.318147	0.001998	0.000631279	0.00092295
ENSG00000165338.16	chr10	91409281	91514829	+	7220	282053	chr10	91796882	0.0276161	-0.656605	0.001998	0.00123862	0.00177876
ENSG00000119938.9	chr10	91628443	91633071	-	6924	-4397	chr10	91637468	0.0472506	-0.395754	0.000999001	8.5515e-08	1.55732e-07
ENSG00000107854.6	chr10	91798427	91865475	+	7036	-1545	chr10	91796882	0.241493	-1.94167	0.000999001	1.79059e-53	1.47026e-52
ENSG00000095564.14	chr10	91923771	92030325	+	7233	0	chr10	91969979	0.081264	-0.814545	0.000999001	1.01695e-14	2.56639e-14
ENSG00000107864.15	chr10	92046693	92291078	-	7809	0	chr10	92245377	0.0640787	0.388173	0.000999001	4.64508e-11	9.98683e-11
ENSG00000198060.10	chr10	92291168	92353964	+	7143	964633	chr10	93318597	0.0130672	9.19824	0.671329	0.686398	0.71716
ENSG00000119912.17	chr10	92451685	92574093	-	7883	0	chr10	92573485	0.0754655	0.70693	0.000999001	2.09617e-13	5.01455e-13
ENSG00000138160.6	chr10	92593131	92655395	+	7941	1369	chr10	92656764	0.0338349	0.337275	0.000999001	9.05931e-05	0.000139442
ENSG00000152804.11	chr10	92689956	92695647	+	7592	46840	chr10	92742487	0.0549685	-0.585569	0.000999001	2.57839e-09	5.06204e-09
ENSG00000138190.17	chr10	92826832	93059493	+	8848	0	chr10	92958511	0.0844174	0.473473	0.000999001	7.88305e-15	1.99705e-14
ENSG00000138180.16	chr10	93496613	93529092	+	8425	0	chr10	93505018	0.158192	0.597472	0.000999001	2.67351e-32	1.23572e-31
ENSG00000148690.12	chr10	93667884	93702592	-	8289	-48654	chr10	93751246	0.313339	-0.81981	0.000999001	4.27229e-65	4.65905e-64
ENSG00000176273.15	chr10	93893974	93956062	+	8490	0	chr10	93941151	0.0432565	-0.303173	0.000999001	6.59241e-07	1.14298e-06
ENSG00000180764.13	chr10	93958192	93961540	-	8278	-368902	chr10	94330442	0.0194293	0.489238	0.0569431	0.0596904	0.0744347
ENSG00000138193.15	chr10	94030813	94332823	+	9757	0	chr10	94317112	0.396756	1.50009	0.000999001	1.4605e-95	3.23599e-94
ENSG00000173145.11	chr10	94333227	94362959	-	8415	-2122	chr10	94365081	0.0877975	0.717314	0.000999001	1.96483e-16	5.35544e-16
ENSG00000108239.9	chr10	94402542	94536332	+	8743	0	chr10	94527501	0.0186963	-0.267028	0.0939061	0.0911579	0.11107
ENSG00000119969.15	chr10	94501435	94613905	+	8622	225848	chr10	94839753	0.0317736	-0.310279	0.000999001	0.000222827	0.000335623
ENSG00000107438.9	chr10	95237573	95291012	-	7923	0	chr10	95282879	0.0780534	-0.567509	0.000999001	6.03782e-14	1.47828e-13
ENSG00000095637.22	chr10	95311772	95561414	-	8814	0	chr10	95322950	0.0358998	1.60337	0.000999001	1.4757e-05	2.37486e-05
ENSG00000059573.9	chr10	95605942	95656711	-	8329	-250330	chr10	95907041	0.0527298	0.365099	0.000999001	1.37347e-08	2.60976e-08
ENSG00000119977.21	chr10	95663397	95694143	-	8278	-107986	chr10	95802129	0.221737	0.681053	0.000999001	6.0615e-45	3.93539e-44
ENSG00000177853.14	chr10	96129716	96205288	+	7848	797006	chr10	97002294	0.0204548	-0.682918	0.048951	0.0465521	0.0588862
ENSG00000095585.17	chr10	96189172	96271587	-	7848	-561317	chr10	96832904	0.0266412	-1.87807	0.003996	0.00211219	0.00299135
ENSG00000095587.9	chr10	96364609	96513926	-	8017	-39380	chr10	96553306	0.0425517	0.322161	0.000999001	1.41418e-06	2.40734e-06
ENSG00000077147.16	chr10	96518111	96587452	-	7727	-113460	chr10	96700912	0.025279	-0.235805	0.00599401	0.00457304	0.00632489
ENSG00000155629.15	chr10	96593316	96720514	-	7809	0	chr10	96691114	0.0356132	0.280595	0.000999001	5.52697e-05	8.60564e-05
ENSG00000236552.2	chr10	96750289	96750899	+	7332	-998035	chr10	95752254	0.0135933	0.496766	0.674326	0.665965	0.697443
ENSG00000196233.13	chr10	96832283	96995959	+	7934	0	chr10	96909107	0.0181873	1.02187	0.120879	0.115404	0.13887
ENSG00000187122.17	chr10	96998039	97185959	-	7904	-52479	chr10	97238438	0.0557096	-0.365948	0.000999001	1.11976e-09	2.24293e-09
ENSG00000165879.9	chr10	97319272	97321915	+	7187	-75	chr10	97319197	0.08077	0.43425	0.000999001	1.39916e-14	3.51743e-14
ENSG00000181274.7	chr10	97332498	97334729	-	7191	75485	chr10	97257013	0.0133059	0.359355	0.739261	0.722544	0.750293
ENSG00000052749.14	chr10	97356359	97426076	-	7599	0	chr10	97399547	0.163028	0.63183	0.000999001	2.06585e-32	9.59224e-32
ENSG00000171314.9	chr10	97426192	97433444	+	7333	1999	chr10	97435443	0.143175	-1.06534	0.000999001	8.0168e-28	3.20758e-27
ENSG00000171311.13	chr10	97435910	97446017	-	7381	14976	chr10	97420934	0.0540334	-0.484146	0.000999001	2.58572e-09	5.07554e-09
ENSG00000171307.19	chr10	97446171	97457370	+	7395	264416	chr10	97721786	0.0182869	1.24695	0.111888	0.110886	0.133736
ENSG00000155229.21	chr10	97458325	97498794	-	7547	9619	chr10	97448706	0.0929308	0.44743	0.000999001	1.49764e-18	4.39185e-18
ENSG00000165886.5	chr10	97498925	97571206	+	7714	-354922	chr10	97144003	0.0165207	1.07899	0.246753	0.228796	0.26194
ENSG00000155252.13	chr10	97640687	97676434	+	7646	-10377	chr10	97630310	0.0161626	-0.227494	0.305694	0.308883	0.345656
ENSG00000119986.7	chr10	97677425	97687241	-	7552	-8424	chr10	97695665	0.0212768	-0.850595	0.038961	0.035124	0.0449702
ENSG00000155254.13	chr10	97713174	97718150	+	7610	-221	chr10	97712953	0.0658335	-0.456328	0.000999001	8.56977e-12	1.90901e-11
ENSG00000155256.17	chr10	97737122	97760907	+	7755	0	chr10	97759667	0.126318	0.655837	0.000999001	5.5634e-25	2.01906e-24
ENSG00000166024.13	chr10	98134625	98244897	+	8056	0	chr10	98153050	0.0147089	0.233944	0.47952	0.472471	0.51026
ENSG00000119943.13	chr10	98383566	98415182	-	7550	222258	chr10	98161308	0.0155479	0.834342	0.320679	0.318837	0.35569
ENSG00000107521.19	chr10	98416199	98446947	-	7455	0	chr10	98417112	0.316113	0.890877	0.000999001	1.01484e-70	1.27191e-69
ENSG00000119946.11	chr10	99329357	99394330	+	7692	0	chr10	99342862	0.0219113	-0.247773	0.014985	0.0132148	0.0175971
ENSG00000120053.12	chr10	99396871	99430624	-	7454	-628397	chr10	100059021	0.0136525	0.382368	0.576424	0.567333	0.602626
ENSG00000224934.5	chr10	99430920	99463259	+	7355	0	chr10	99444757	0.0499713	-0.340547	0.000999001	2.13558e-08	4.01685e-08
ENSG00000155287.11	chr10	99610523	99620609	-	6866	21333	chr10	99589190	0.0153775	-0.356326	0.27972	0.271401	0.306817
ENSG00000119929.13	chr10	99702559	99756134	+	7015	-228873	chr10	99473686	0.0160254	0.263315	0.251748	0.24606	0.280011
ENSG00000023839.12	chr10	99782641	99852594	+	6926	-815	chr10	99781826	0.0475098	-0.319464	0.000999001	8.61609e-08	1.56857e-07
ENSG00000107554.17	chr10	99875578	100009947	-	7006	0	chr10	99966874	0.160099	-0.597732	0.000999001	4.42622e-32	2.02241e-31
ENSG00000107566.14	chr10	100150095	100186033	-	6893	0	chr10	100150741	0.0744282	-1.25372	0.000999001	1.8369e-13	4.40091e-13
ENSG00000213341.11	chr10	100188301	100229596	-	6954	-77536	chr10	100307132	0.0555199	1.55183	0.000999001	6.7258e-09	1.29517e-08
ENSG00000095485.18	chr10	100232299	100267680	-	6933	4589	chr10	100227710	0.072898	0.392982	0.000999001	3.33178e-12	7.52701e-12
ENSG00000196072.12	chr10	100273281	100286680	-	6908	12609	chr10	100260672	0.193546	-1.49073	0.000999001	2.10848e-39	1.17258e-38
ENSG00000099194.6	chr10	100347234	100364826	+	6853	-624	chr10	100346610	0.0380029	-0.287983	0.000999001	9.69308e-06	1.57558e-05
ENSG00000235823.3	chr10	100373100	100454043	+	7025	0	chr10	100379560	0.032634	-0.313776	0.001998	0.000164618	0.000249734
ENSG00000075826.17	chr10	100486647	100519864	-	6830	-1151	chr10	100521015	0.256385	-0.90689	0.000999001	1.24283e-54	1.05221e-53
ENSG00000166135.14	chr10	100529073	100559998	+	6707	-24826	chr10	100504247	0.0415181	0.336814	0.000999001	3.74742e-06	6.23008e-06
ENSG00000119906.13	chr10	100912964	100965134	+	6175	0	chr10	100914591	0.130584	-0.526763	0.000999001	1.4476e-23	5.01718e-23
ENSG00000055950.16	chr10	100969459	100987515	-	6009	-10170	chr10	100997685	0.191478	-0.785425	0.000999001	3.21812e-40	1.82977e-39
ENSG00000107815.10	chr10	100987368	100994403	+	5963	10447	chr10	101004850	0.0308444	-0.29396	0.000999001	0.000251613	0.000377809
ENSG00000107816.17	chr10	100996619	101007836	+	5941	0	chr10	100999999	0.0437483	-0.329032	0.000999001	6.93715e-07	1.20011e-06
ENSG00000107819.13	chr10	101031235	101041244	+	5827	-10727	chr10	101020508	0.0186466	-0.212039	0.0749251	0.0726626	0.0895314
ENSG00000273162.1	chr10	101060030	101061005	-	5747	15814	chr10	101044216	0.0197717	-0.555653	0.038961	0.0440915	0.0559511
ENSG00000107821.15	chr10	101061990	101068131	+	5751	0	chr10	101067471	0.0156052	-0.24352	0.281718	0.293526	0.329494
ENSG00000166167.18	chr10	101354034	101557321	+	5958	0	chr10	101542284	0.0601138	-0.372396	0.000999001	3.88599e-10	7.99169e-10
ENSG00000166171.13	chr10	101570561	101609662	+	5451	14417	chr10	101624079	0.0252501	-0.274201	0.004995	0.00322063	0.00450066
ENSG00000107829.15	chr10	101610665	101695295	-	5564	-604446	chr10	102299741	0.0135583	40.5064	0.565435	0.566453	0.601806
ENSG00000107833.10	chr10	101781326	101783413	-	5181	457504	chr10	101323822	0.013469	-49.3741	0.588412	0.582513	0.617282
ENSG00000198408.14	chr10	101784444	101818465	-	5277	368958	chr10	101415486	0.0180345	1.26838	0.0809191	0.0791062	0.0970853
ENSG00000120029.13	chr10	101845600	102056193	-	5820	0	chr10	102055738	0.0596811	-0.48013	0.000999001	2.35558e-10	4.89847e-10
ENSG00000166189.8	chr10	102065350	102068036	+	5273	-159112	chr10	101906238	0.0234671	0.430655	0.00799201	0.00865668	0.011709
ENSG00000198728.11	chr10	102106490	102120368	-	5269	-7737	chr10	102128105	0.0800069	0.832051	0.000999001	1.30859e-13	3.15344e-13
ENSG00000148840.11	chr10	102132995	102150333	+	5236	-760823	chr10	101372172	0.0106093	0.752968	0.918082	0.914655	0.926772
ENSG00000166197.17	chr10	102152177	102163871	+	5171	-615242	chr10	101536935	0.0190229	0.592996	0.0509491	0.0532113	0.0668697
ENSG00000107862.5	chr10	102245533	102382899	+	5439	0	chr10	102322931	0.0186114	-0.204841	0.0589411	0.0576017	0.0719989
ENSG00000077150.20	chr10	102394111	102402524	+	4939	0	chr10	102401718	0.0492866	-0.820501	0.000999001	2.45838e-08	4.60616e-08
ENSG00000059915.17	chr10	102402618	102421539	-	4970	-115241	chr10	102536780	0.00909707	-0.672484	0.992008	0.99358	0.995095
ENSG00000107872.12	chr10	102419190	102423136	+	4919	330433	chr10	102753569	0.0151609	42.8335	0.264735	0.244626	0.278493
ENSG00000107874.11	chr10	102423246	102432584	-	4925	-485	chr10	102433069	0.0891909	0.545225	0.000999001	2.324e-16	6.32207e-16
ENSG00000269609.6	chr10	102449817	102461106	+	4916	-248561	chr10	102201256	0.0259766	0.758744	0.001998	0.00169731	0.00241758
ENSG00000138107.13	chr10	102461882	102502712	-	5071	0	chr10	102486933	0.328199	-0.901384	0.000999001	9.23062e-72	1.17669e-70
ENSG00000107882.12	chr10	102503973	102633535	+	5388	0	chr10	102508869	0.054904	-0.38541	0.000999001	4.67202e-09	9.05614e-09
ENSG00000171206.14	chr10	102642311	102660680	+	5149	-436	chr10	102641875	0.156692	-0.951347	0.000999001	2.81032e-30	1.22398e-29
ENSG00000138175.9	chr10	102673732	102714397	-	5260	0	chr10	102689687	0.0663828	-0.624795	0.000999001	3.00887e-12	6.81128e-12
ENSG00000156398.13	chr10	102714539	102743492	+	5275	0	chr10	102728216	0.413802	-1.34365	0.000999001	3.00559e-99	7.37658e-98
ENSG00000166272.18	chr10	102743949	102834516	+	5604	0	chr10	102814665	0.0327874	-0.262376	0.000999001	6.50738e-05	0.000101082
ENSG00000148842.18	chr10	102918295	103090222	+	6256	0	chr10	102937759	0.0226955	-0.387419	0.017982	0.0137323	0.0182623
ENSG00000076685.18	chr10	103088018	103193306	-	6241	243212	chr10	102844806	0.0361727	0.460773	0.000999001	1.71963e-05	2.75748e-05
ENSG00000156374.16	chr10	103302797	103351144	-	6406	0	chr10	103303522	0.0134839	-0.234122	0.599401	0.594967	0.629226
ENSG00000148835.11	chr10	103367977	103389065	+	6390	66194	chr10	103455259	0.0121099	0.182131	0.8002	0.801813	0.823794
ENSG00000173915.16	chr10	103389042	103396492	-	6381	73087	chr10	103315955	0.3774	-0.917063	0.000999001	3.42303e-92	7.02665e-91
ENSG00000148843.15	chr10	103396627	103446294	+	6503	0	chr10	103442561	0.226414	0.698524	0.000999001	1.81624e-48	1.29349e-47
ENSG00000138172.11	chr10	103446787	103452402	-	6418	240625	chr10	103206162	0.0244684	-0.924819	0.003996	0.00460922	0.00637414
ENSG00000107954.10	chr10	103493980	103592552	+	6872	0	chr10	103582915	0.0697972	-0.545679	0.000999001	7.68469e-13	1.78744e-12
ENSG00000107957.16	chr10	103594028	103855543	-	7450	0	chr10	103730269	0.0178689	0.508194	0.127872	0.119275	0.143204
ENSG00000107960.11	chr10	103877570	103918184	-	6835	0	chr10	103899629	0.13892	0.54715	0.000999001	7.36043e-28	2.94813e-27
ENSG00000065613.15	chr10	103967141	104029233	+	7055	0	chr10	103985943	0.261297	-0.731659	0.000999001	1.09585e-55	9.60546e-55
ENSG00000156384.14	chr10	104122059	104126385	+	7047	-5086	chr10	104116973	0.0384164	0.403736	0.000999001	1.11378e-05	1.80203e-05
ENSG00000148834.13	chr10	104235357	104267459	+	7198	221528	chr10	104488987	0.0186812	-0.548452	0.0709291	0.0716503	0.0883816
ENSG00000148841.17	chr10	104309699	104338465	-	7267	-4179	chr10	104342644	0.0542253	-0.370279	0.000999001	3.41568e-09	6.66135e-09
ENSG00000213260.3	chr10	105686323	105687051	+	8390	-345864	chr10	105340459	0.0219848	-44.7352	0.011988	0.0161258	0.021321
ENSG00000108039.18	chr10	109864767	109923553	-	8454	0	chr10	109910408	0.102701	0.525027	0.000999001	4.23244e-20	1.31324e-19
ENSG00000148700.15	chr10	109996369	110135565	+	8492	13949	chr10	110149514	0.0308455	0.634088	0.000999001	0.000253071	0.000379896
ENSG00000119950.21	chr10	110207606	110287365	+	8371	0	chr10	110215283	0.139463	0.704337	0.000999001	1.48649e-28	6.10505e-28
ENSG00000119953.13	chr10	110290731	110304938	-	8007	-396	chr10	110305334	0.0159832	-0.18324	0.31968	0.307958	0.344689
ENSG00000138166.6	chr10	110497908	110511533	+	8130	-85673	chr10	110412235	0.0330762	0.468372	0.000999001	0.000124755	0.00019058
ENSG00000108055.10	chr10	110567696	110606048	+	8436	-27104	chr10	110540592	0.024748	-0.412187	0.00899101	0.00616299	0.00844547
ENSG00000203867.8	chr10	110644337	110839468	+	9274	0	chr10	110753528	0.0804305	0.412929	0.000999001	1.49062e-14	3.74398e-14
ENSG00000150593.18	chr10	110871796	110900006	+	8539	-31895	chr10	110839901	0.343286	0.848581	0.000999001	2.43363e-76	3.50211e-75
ENSG00000214413.9	chr10	110898731	110919201	-	8549	-894865	chr10	111814066	0.0191922	1.26586	0.0679321	0.0700251	0.0864916
ENSG00000108061.12	chr10	110919594	111013666	+	8909	-79693	chr10	110839901	0.0832892	0.417984	0.000999001	9.38261e-15	2.37049e-14
ENSG00000119927.14	chr10	112149866	112215377	-	8313	0	chr10	112161853	0.0498098	0.723111	0.000999001	2.30225e-08	4.32306e-08
ENSG00000197142.10	chr10	112374019	112428380	+	7886	264816	chr10	112693196	0.0156633	0.238086	0.34965	0.35326	0.390773
ENSG00000023041.11	chr10	112424429	112446917	-	7648	63748	chr10	112360681	0.0872658	0.451287	0.000999001	3.62584e-15	9.3402e-15
ENSG00000151532.13	chr10	112446999	112818744	+	9067	0	chr10	112449945	0.0411625	0.3032	0.000999001	4.02615e-06	6.67657e-06
ENSG00000260917.1	chr10	112823491	112827726	+	7178	-3099	chr10	112820392	0.0464807	0.321076	0.000999001	2.41318e-07	4.27542e-07
ENSG00000148737.17	chr10	112950248	113167678	+	7919	-23858	chr10	112926390	0.0687707	-0.419955	0.000999001	2.00445e-12	4.56903e-12
ENSG00000165806.21	chr10	113679163	113730907	+	7939	0	chr10	113681323	0.164395	-0.661502	0.000999001	1.80225e-32	8.37525e-32
ENSG00000198924.8	chr10	113834726	113854383	-	7924	-318533	chr10	114172916	0.0174396	0.456813	0.164835	0.178413	0.208819
ENSG00000196865.4	chr10	113854662	113917194	+	8079	-892748	chr10	112961914	0.0176383	-1.62032	0.167832	0.162799	0.191851
ENSG00000165813.20	chr10	114120863	114174232	-	8088	-505088	chr10	114679320	0.0187315	-33.6496	0.110889	0.105948	0.128113
ENSG00000169129.15	chr10	114294825	114404756	-	8504	-59784	chr10	114464540	0.0277121	0.445984	0.001998	0.00169211	0.00241079
ENSG00000099204.20	chr10	114431114	114768061	-	9780	0	chr10	114471861	0.0312956	0.259685	0.001998	0.000470581	0.000695379
ENSG00000151553.15	chr10	114821745	114899832	+	8571	528254	chr10	115428086	0.0239082	1.91521	0.00799201	0.00854819	0.0115706
ENSG00000165832.6	chr10	114938196	114977676	+	8521	7139	chr10	114984815	0.312922	0.817027	0.000999001	1.22909e-71	1.55969e-70
ENSG00000165868.15	chr10	116671193	116850251	-	8642	0	chr10	116848068	0.264284	-0.773649	0.000999001	3.71621e-58	3.44962e-57
ENSG00000165650.12	chr10	117277275	117375440	-	7720	0	chr10	117343960	0.480429	1.01218	0.000999001	2.45808e-125	1.17305e-123
ENSG00000107560.12	chr10	118004917	118046941	-	8180	-21725	chr10	118068666	0.0164222	0.185996	0.27972	0.288969	0.324934
ENSG00000165669.14	chr10	118297926	118342328	-	8349	-578	chr10	118342906	0.037748	0.400874	0.000999001	1.71497e-05	2.7504e-05
ENSG00000151893.15	chr10	118674168	118755249	-	8389	18304	chr10	118655864	0.163758	0.601542	0.000999001	3.87206e-33	1.83997e-32
ENSG00000188613.7	chr10	119029715	119033730	+	7943	-128639	chr10	118901076	0.0107328	-0.590923	0.988012	0.986186	0.988931
ENSG00000107581.13	chr10	119033671	119080823	-	8139	-901717	chr10	119982540	0.0128372	-48.2021	0.784216	0.797664	0.819987
ENSG00000119979.18	chr10	119104087	119137984	+	8297	0	chr10	119134504	0.0624311	-0.371803	0.000999001	2.02322e-10	4.22384e-10
ENSG00000183605.17	chr10	119140768	119165714	-	8358	0	chr10	119157027	0.0953229	0.463582	0.000999001	2.0489e-17	5.78217e-17
ENSG00000165672.7	chr10	119167721	119178812	-	8369	0	chr10	119171411	0.184705	-0.641337	0.000999001	1.76847e-37	9.42649e-37
ENSG00000198873.12	chr10	119207572	119459745	+	9617	0	chr10	119302556	0.0281425	0.244665	0.001998	0.00117099	0.00168402
ENSG00000148908.15	chr10	119499818	119542719	-	8840	0	chr10	119538900	0.140082	-0.770149	0.000999001	2.32346e-26	8.89173e-26
ENSG00000151923.17	chr10	119571803	119597029	-	8881	-474220	chr10	120071249	0.0232131	-1.45719	0.016983	0.0140163	0.0186311
ENSG00000151929.10	chr10	119651381	119677819	+	8782	-2411	chr10	119648970	0.0375616	0.275309	0.000999001	2.53791e-05	4.02855e-05
ENSG00000198825.15	chr10	119726043	119829147	+	9366	-57131	chr10	119668912	0.0424887	0.681398	0.000999001	2.64169e-06	4.43072e-06
ENSG00000197771.12	chr10	119829405	119892556	-	9165	0	chr10	119853325	0.0279846	-0.523116	0.001998	0.00185547	0.00263647
ENSG00000107651.13	chr10	119892731	119944657	+	9138	-25506	chr10	119867225	0.0283852	-0.256228	0.001998	0.00135579	0.00194278
ENSG00000120008.16	chr10	120851306	120909524	+	9787	0	chr10	120853456	0.0633673	-1.15232	0.000999001	8.49823e-11	1.80315e-10
ENSG00000107669.17	chr10	121740422	121928801	-	10291	-5758	chr10	121934559	0.205281	0.740965	0.000999001	2.12164e-40	1.21189e-39
ENSG00000107672.15	chr10	121957092	121975217	-	9184	-257	chr10	121975474	0.0509627	-0.345798	0.000999001	5.69282e-08	1.04473e-07
ENSG00000107679.14	chr10	122374697	122442602	+	9094	-171	chr10	122374526	0.323565	-1.09922	0.000999001	7.6821e-75	1.06302e-73
ENSG00000255624.3	chr10	122879682	122898615	+	9378	-217562	chr10	122662120	0.0162125	-0.579633	0.320679	0.316413	0.353265
ENSG00000119965.13	chr10	122930902	122954311	-	9525	0	chr10	122945179	0.171714	-0.628051	0.000999001	3.82982e-34	1.86027e-33
ENSG00000179988.14	chr10	122954382	122997513	+	9661	0	chr10	122956576	0.087248	0.467589	0.000999001	1.08303e-15	2.85308e-15
ENSG00000095574.12	chr10	122990808	123008812	-	9578	-493648	chr10	123502460	0.0149384	-17.3325	0.509491	0.521935	0.559343
ENSG00000196177.13	chr10	123008980	123058290	+	9699	0	chr10	123022234	0.0497479	1.12187	0.000999001	6.93086e-08	1.26693e-07
ENSG00000188620.11	chr10	123135971	123139423	+	9113	420467	chr10	123559890	0.0859852	0.722871	0.000999001	5.18906e-15	1.326e-14
ENSG00000188816.3	chr10	123148123	123150672	+	9063	402483	chr10	123553155	0.0424922	0.547626	0.000999001	1.09296e-06	1.87022e-06
ENSG00000154473.18	chr10	123154403	123170467	+	9031	355954	chr10	123526421	0.0610106	-0.398778	0.000999001	6.04579e-10	1.2311e-09
ENSG00000182022.18	chr10	124007669	124093598	-	9608	0	chr10	124082199	0.278344	0.84409	0.000999001	4.06917e-60	3.9686e-59
ENSG00000065154.12	chr10	124397304	124418976	-	9382	0	chr10	124409701	0.259572	-0.998435	0.000999001	1.81397e-56	1.61665e-55
ENSG00000107902.14	chr10	124461824	124617888	+	10078	0	chr10	124478807	0.159703	-0.587782	0.000999001	1.66654e-32	7.75104e-32
ENSG00000165660.8	chr10	124801820	124836667	+	8996	-746143	chr10	124055677	0.0189837	0.218686	0.0999001	0.104442	0.126387
ENSG00000019995.6	chr10	124942124	124988189	+	8646	439773	chr10	125427962	0.0145012	51.2309	0.57043	0.569031	0.604315
ENSG00000175029.17	chr10	124984318	125161170	-	9465	992697	chr10	123991621	0.0232153	-1.66123	0.00999001	0.0130725	0.0174139
ENSG00000188690.15	chr10	125784981	125823258	-	9214	0	chr10	125823221	0.465466	-0.999706	0.000999001	5.03928e-121	2.14785e-119
ENSG00000107949.17	chr10	125823547	125853695	+	9269	-63546	chr10	125760001	0.0254581	0.840411	0.00699301	0.00478272	0.00660589
ENSG00000089876.12	chr10	125836338	125896436	-	9489	0	chr10	125875737	0.348851	-0.900009	0.000999001	2.52875e-80	3.94393e-79
ENSG00000132334.16	chr10	127907062	128085855	+	11546	0	chr10	128045594	0.0487417	0.344984	0.000999001	9.50997e-08	1.72623e-07
ENSG00000148773.14	chr10	128096660	128126423	-	10971	-10764	chr10	128137187	0.0194829	-0.458909	0.0899101	0.0956139	0.116256
ENSG00000170430.10	chr10	129467191	129770983	+	11998	0	chr10	129632422	0.336215	-0.817334	0.000999001	6.3977e-78	9.53847e-77
ENSG00000237489.5	chr10	130020026	130110830	-	11875	0	chr10	130073605	0.0671152	-0.643888	0.000999001	8.34973e-11	1.77265e-10
ENSG00000108010.12	chr10	130136392	130184521	+	11679	-4362	chr10	130132030	0.0560082	0.382139	0.000999001	3.06868e-09	6.00034e-09
ENSG00000175470.20	chr10	131901009	131959834	+	11737	40659	chr10	132000493	0.0571422	0.554789	0.000999001	1.13976e-09	2.28218e-09
ENSG00000176171.11	chr10	131966456	131982013	-	11429	0	chr10	131969946	0.0289136	-0.343352	0.000999001	0.00100016	0.00144337
ENSG00000151640.13	chr10	132186949	132205759	+	11528	0	chr10	132187458	0.493961	-1.01705	0.000999001	2.95354e-127	1.44659e-125
ENSG00000165752.17	chr10	132207493	132331847	-	12002	-306	chr10	132332153	0.117076	-1.03686	0.000999001	1.36613e-21	4.44639e-21
ENSG00000148814.18	chr10	132332155	132381508	+	11594	0	chr10	132344944	0.139818	0.791516	0.000999001	4.8864e-26	1.84595e-25
ENSG00000171813.14	chr10	132397169	132417859	+	11354	0	chr10	132408723	0.0197534	0.376759	0.0939061	0.0917623	0.11177
ENSG00000068383.19	chr10	132537788	132783480	+	11918	0	chr10	132742269	0.0369616	0.278285	0.000999001	5.48156e-05	8.53851e-05
ENSG00000171811.14	chr10	132808393	132942823	-	10350	0	chr10	132926861	0.136877	-0.891944	0.000999001	5.11403e-25	1.8596e-24
ENSG00000151651.16	chr10	133262421	133276868	-	7938	-787	chr10	133277655	0.18023	-0.998454	0.000999001	1.94595e-35	9.73585e-35
ENSG00000130640.13	chr10	133278631	133312337	-	7814	-13794	chr10	133326131	0.107273	-0.764831	0.000999001	3.7681e-20	1.1708e-19
ENSG00000148803.12	chr10	133355159	133358025	-	7416	33641	chr10	133321518	0.0542618	-0.829134	0.000999001	1.85098e-08	3.49685e-08
ENSG00000127884.5	chr10	133362486	133373354	-	7370	0	chr10	133368776	0.1461	1.37148	0.000999001	7.07154e-30	3.03606e-29
ENSG00000148824.19	chr10	133394095	133422520	+	7221	0	chr10	133415735	0.102211	0.535378	0.000999001	9.74997e-20	2.98787e-19
ENSG00000214279.13	chr10	133453929	133523558	+	6936	-32112	chr10	133421817	0.0641609	-0.435088	0.000999001	5.61271e-11	1.20302e-10
ENSG00000177951.17	chr11	167785	207428	-	5575	-11185	chr11	218613	0.0401649	-0.803475	0.000999001	5.53609e-06	9.11553e-06
ENSG00000177963.14	chr11	207512	215113	+	5610	2058	chr11	217171	0.234398	-0.872634	0.000999001	1.35845e-52	1.09214e-51
ENSG00000142082.15	chr11	215031	236931	-	5721	0	chr11	220243	0.0873996	0.434273	0.000999001	6.37073e-15	1.62091e-14
ENSG00000185627.18	chr11	236967	252984	+	5824	-22798	chr11	214169	0.0364568	0.304811	0.000999001	2.02569e-05	3.23618e-05
ENSG00000142102.16	chr11	289127	296107	+	6084	1531	chr11	297638	0.250356	0.862956	0.000999001	4.62333e-52	3.65384e-51
ENSG00000185201.16	chr11	307632	315272	+	6179	5564	chr11	320836	0.334775	0.862515	0.000999001	2.18546e-72	2.83779e-71
ENSG00000185187.13	chr11	405717	417455	-	6766	0	chr11	406473	0.284091	-0.897129	0.000999001	1.37617e-62	1.40601e-61
ENSG00000185101.13	chr11	417934	442011	-	6924	0	chr11	441806	0.417413	-0.953795	0.000999001	6.17745e-98	1.45229e-96
ENSG00000174915.12	chr11	448269	491399	+	7175	910	chr11	492309	0.0876671	-0.442641	0.000999001	1.95132e-15	5.0758e-15
ENSG00000023191.17	chr11	494513	507300	-	7231	-4905	chr11	512205	0.195312	0.952807	0.000999001	2.79774e-41	1.62975e-40
ENSG00000174775.17	chr11	532243	537287	-	7383	-7989	chr11	545276	0.0906727	-0.52167	0.000999001	6.50411e-17	1.80361e-16
ENSG00000161328.11	chr11	537528	554912	+	7447	-51510	chr11	486018	0.0304239	1.19823	0.001998	0.000504594	0.000743476
ENSG00000185522.9	chr11	554851	560738	-	7464	18681	chr11	536170	0.0552357	0.690347	0.000999001	2.76182e-09	5.41264e-09
ENSG00000099849.15	chr11	560405	564025	+	7478	0	chr11	562437	0.0435368	-0.370347	0.000999001	1.67737e-06	2.84539e-06
ENSG00000247095.3	chr11	565661	568457	-	7504	0	chr11	567630	0.0431115	-0.309175	0.000999001	8.07042e-07	1.39013e-06
ENSG00000070047.13	chr11	576471	612222	+	7706	-918	chr11	575553	0.0872198	-0.520796	0.000999001	4.71898e-15	1.20892e-14
ENSG00000185507.21	chr11	612554	615983	-	7725	-4944	chr11	620927	0.0565819	0.463368	0.000999001	6.37864e-09	1.22938e-08
ENSG00000177030.17	chr11	644234	706715	-	8598	0	chr11	690462	0.269873	-0.829278	0.000999001	3.53903e-54	2.96254e-53
ENSG00000177106.16	chr11	694439	727727	+	8692	0	chr11	695854	0.0476714	-0.410911	0.000999001	3.06202e-07	5.40183e-07
ENSG00000177156.11	chr11	747416	765012	+	8855	-13108	chr11	734308	0.0266043	-0.372744	0.004995	0.00336562	0.00469153
ENSG00000177225.17	chr11	767221	777488	-	8910	26942	chr11	740279	0.0544989	-0.565279	0.000999001	9.31253e-09	1.7804e-08
ENSG00000255284.2	chr11	777579	784297	+	8945	43	chr11	784340	0.351678	0.854115	0.000999001	1.06233e-81	1.69714e-80
ENSG00000184524.6	chr11	787116	790113	-	8969	2776	chr11	784340	0.246262	0.714731	0.000999001	1.52978e-48	1.09018e-47
ENSG00000177542.11	chr11	790476	798281	-	8994	128274	chr11	662202	0.0152107	-0.270078	0.537463	0.530771	0.567677
ENSG00000177595.18	chr11	799180	809753	-	9066	315	chr11	798865	0.55174	1.12991	0.000999001	1.88619e-157	1.83157e-155
ENSG00000177600.9	chr11	809966	812880	+	9082	-7064	chr11	802902	0.15125	-0.593234	0.000999001	2.43918e-28	9.95189e-28
ENSG00000177666.17	chr11	818915	825573	+	9139	0	chr11	825110	0.0309434	0.260985	0.000999001	0.000532719	0.000783674
ENSG00000177697.19	chr11	832888	839831	+	9206	0	chr11	833327	0.54343	1.15953	0.000999001	3.23267e-143	2.17465e-141
ENSG00000177700.6	chr11	837357	842529	-	9211	0	chr11	838542	0.162538	-0.613046	0.000999001	3.96436e-31	1.76727e-30
ENSG00000214063.11	chr11	842813	867116	+	9356	-2450	chr11	840363	0.225649	-0.663617	0.000999001	1.36541e-43	8.6047e-43
ENSG00000177830.18	chr11	867860	915058	-	9570	1066	chr11	866794	0.0666862	0.365016	0.000999001	4.40836e-11	9.48885e-11
ENSG00000183020.14	chr11	924895	1012245	+	10102	0	chr11	962598	0.230185	-0.69598	0.000999001	1.10893e-49	8.13094e-49
ENSG00000078902.16	chr11	1274372	1309654	-	11252	-68450	chr11	1378104	0.0271218	-0.961331	0.002997	0.00431975	0.00598272
ENSG00000182208.14	chr11	1469458	1501247	-	11094	-927808	chr11	2429055	0.0160319	0.484737	0.412587	0.410757	0.448687
ENSG00000184545.11	chr11	1554052	1572271	-	10984	-61911	chr11	1634182	0.0155252	0.442336	0.537463	0.524876	0.562085
ENSG00000130592.16	chr11	1853085	1892267	+	10675	0	chr11	1853837	0.171112	-0.644027	0.000999001	1.32487e-34	6.51754e-34
ENSG00000229671.3	chr11	1897016	1908656	+	10637	-892	chr11	1896124	0.0325378	-0.25422	0.000999001	0.000479731	0.000708431
ENSG00000214026.11	chr11	1947279	1984522	+	10825	0	chr11	1958137	0.522369	-1.4	0.000999001	1.1212e-134	6.38798e-133
ENSG00000110665.12	chr11	2295629	2303049	-	10612	0	chr11	2299865	0.514711	-1.03308	0.000999001	4.38587e-135	2.52459e-133
ENSG00000110651.12	chr11	2376178	2397397	+	10539	0	chr11	2378019	0.0242758	-0.87195	0.010989	0.01305	0.017386
ENSG00000184281.15	chr11	2400489	2403878	+	10441	-13573	chr11	2386916	0.062663	0.650405	0.000999001	6.07281e-10	1.23637e-09
ENSG00000110628.16	chr11	2899722	2925246	+	10922	0	chr11	2919262	0.18862	-1.07784	0.000999001	3.33647e-37	1.75996e-36
ENSG00000181649.8	chr11	2928274	2929420	-	10822	2982	chr11	2925292	0.0968264	0.58197	0.000999001	1.3498e-17	3.83152e-17
ENSG00000205531.13	chr11	2944432	2992377	-	10983	0	chr11	2958568	0.108919	0.591111	0.000999001	4.51536e-21	1.44727e-20
ENSG00000110619.17	chr11	3000923	3057613	-	10848	0	chr11	3040550	0.0985422	0.462253	0.000999001	5.61899e-18	1.6147e-17
ENSG00000005801.18	chr11	3339262	3379222	-	10826	0	chr11	3376222	0.464592	1.15194	0.000999001	1.43898e-120	6.04101e-119
ENSG00000110713.17	chr11	3671084	3797792	-	12258	865055	chr11	2806029	0.0178265	3.50761	0.246753	0.241292	0.274959
ENSG00000148985.20	chr11	3797725	3826371	+	12000	10220	chr11	3836591	0.0215325	0.216192	0.0539461	0.0511644	0.0644286
ENSG00000177105.10	chr11	3826979	3840959	-	11948	0	chr11	3839270	0.136901	0.889582	0.000999001	5.73453e-27	2.23986e-26
ENSG00000167323.11	chr11	3854528	4093210	+	13347	0	chr11	3945492	0.0591576	-0.376531	0.000999001	2.19806e-09	4.32982e-09
ENSG00000167325.15	chr11	4094708	4138932	+	12360	0	chr11	4103142	0.134373	0.563177	0.000999001	8.40857e-25	3.0378e-24
ENSG00000132109.10	chr11	4384898	4393702	-	12982	-8045	chr11	4401747	0.0614227	0.451192	0.000999001	2.08055e-10	4.33866e-10
ENSG00000167333.13	chr11	4598673	4608231	-	12745	-1306	chr11	4609537	0.120616	0.983694	0.000999001	1.6264e-22	5.45897e-22
ENSG00000132256.19	chr11	5663196	5938619	-	13488	0	chr11	5667914	0.192808	-0.962576	0.000999001	2.68157e-39	1.48832e-38
ENSG00000051009.11	chr11	6211346	6234711	-	11218	0	chr11	6216426	0.104764	1.16714	0.000999001	5.63898e-20	1.73808e-19
ENSG00000166311.10	chr11	6390441	6394998	+	10724	148156	chr11	6543154	0.0192293	-0.218076	0.0969031	0.094675	0.115192
ENSG00000166313.19	chr11	6395125	6419414	-	10819	-75814	chr11	6495228	0.0514613	-0.335822	0.000999001	1.41795e-08	2.6929e-08
ENSG00000110171.20	chr11	6448614	6474459	-	10721	-58380	chr11	6532839	0.064472	0.360839	0.000999001	1.39964e-10	2.93903e-10
ENSG00000132254.12	chr11	6474684	6481479	-	10520	-866	chr11	6482345	0.0363332	0.353426	0.000999001	3.18004e-05	5.02142e-05
ENSG00000179532.13	chr11	6497261	6593758	+	10994	0	chr11	6530223	0.070914	-0.390312	0.000999001	3.77778e-12	8.51564e-12
ENSG00000132275.11	chr11	6595073	6603616	-	10394	0	chr11	6597318	0.221371	0.658513	0.000999001	2.42853e-47	1.68863e-46
ENSG00000166340.17	chr11	6612769	6619448	-	10344	-8258	chr11	6627706	0.0738309	0.403129	0.000999001	3.38261e-13	7.99441e-13
ENSG00000166341.8	chr11	6621331	6655809	-	10512	-285931	chr11	6941740	0.147382	0.586725	0.000999001	1.59881e-28	6.5543e-28
ENSG00000158042.9	chr11	6680386	6683340	-	10405	0	chr11	6681188	0.0291552	0.467359	0.000999001	0.000887071	0.00128398
ENSG00000254838.5	chr11	6713537	6746439	-	10485	-1782	chr11	6748221	0.0630578	0.365269	0.000999001	2.36445e-10	4.916e-10
ENSG00000149054.16	chr11	6926405	7001004	+	10790	0	chr11	6927798	0.544707	1.12269	0.000999001	1.16674e-147	8.74429e-146
ENSG00000251364.7	chr11	7418827	7513644	-	11166	-4803	chr11	7518447	0.0729702	-0.40192	0.000999001	3.41028e-12	7.69656e-12
ENSG00000166387.13	chr11	7513299	7657127	+	11311	0	chr11	7520492	0.323371	0.826274	0.000999001	1.7629e-74	2.40077e-73
ENSG00000166394.15	chr11	7665101	7677222	-	10879	144731	chr11	7520370	0.0273668	-0.380836	0.001998	0.00218972	0.00309919
ENSG00000175390.14	chr11	7970252	8001862	+	10416	0	chr11	7994104	0.420626	1.0198	0.000999001	4.27343e-104	1.1871e-102
ENSG00000166405.15	chr11	8106057	8169055	-	10401	4866	chr11	8101191	0.0287119	-0.917573	0.001998	0.00112154	0.00161457
ENSG00000130413.15	chr11	8391869	8594289	-	10718	0	chr11	8559358	0.248636	-1.67031	0.000999001	1.71543e-53	1.40958e-52
ENSG00000166436.16	chr11	8612038	8682694	-	9694	-724	chr11	8683418	0.691275	1.24112	0.000999001	1.69727e-219	1.57945e-216
ENSG00000166441.13	chr11	8682789	8714759	+	9413	0	chr11	8687694	0.123183	-0.658942	0.000999001	1.00642e-22	3.40051e-22
ENSG00000166444.19	chr11	8693352	8910951	-	10144	0	chr11	8843632	0.198345	-0.713841	0.000999001	4.72163e-40	2.67105e-39
ENSG00000166452.12	chr11	8911140	8920084	+	8632	34459	chr11	8954543	0.376915	-0.931387	0.000999001	1.64247e-85	2.91134e-84
ENSG00000175348.11	chr11	8947203	8965011	-	8573	0	chr11	8964472	0.177983	-1.16803	0.000999001	6.30552e-35	3.1295e-34
ENSG00000254860.6	chr11	8964511	8977527	+	8560	0	chr11	8974552	0.439044	1.16409	0.000999001	1.46335e-109	4.75036e-108
ENSG00000184014.8	chr11	9138826	9265350	-	8971	-1961	chr11	9267311	0.0841138	-0.425657	0.000999001	9.40997e-16	2.48948e-15
ENSG00000166471.11	chr11	9280655	9314636	-	8325	0	chr11	9314546	0.13783	0.67234	0.000999001	5.05803e-27	1.97908e-26
ENSG00000205339.10	chr11	9384653	9448127	+	8434	168471	chr11	9616598	0.0145198	-1.01371	0.487512	0.484744	0.522655
ENSG00000268403.2	chr11	9459557	9460702	-	8202	-759021	chr11	10219723	0.0157556	-0.435789	0.2997	0.304133	0.340613
ENSG00000166478.10	chr11	9460320	9528524	+	8508	0	chr11	9486860	0.211732	1.26451	0.000999001	1.31107e-44	8.44332e-44
ENSG00000166483.11	chr11	9573671	9593457	+	8376	21372	chr11	9614829	0.139048	0.56673	0.000999001	4.44653e-26	1.68434e-25
ENSG00000133789.15	chr11	9664078	9752993	+	8822	-54656	chr11	9609422	0.550996	-1.14807	0.000999001	2.28675e-150	1.86395e-148
ENSG00000133812.15	chr11	9778668	10294207	-	11304	-206594	chr11	10500801	0.039602	-1.18125	0.000999001	1.18148e-05	1.91073e-05
ENSG00000148926.10	chr11	10305074	10307397	+	9264	6756	chr11	10314153	0.0493298	0.496685	0.000999001	3.87513e-08	7.18353e-08
ENSG00000133805.15	chr11	10308314	10507579	+	10430	3796	chr11	10511375	0.157626	-2.27419	0.000999001	1.37046e-30	6.02043e-30
ENSG00000255823.5	chr11	10507895	10509186	-	9631	-84255	chr11	10593441	0.023167	-1.06679	0.018981	0.0178749	0.0235471
ENSG00000110315.7	chr11	10511674	10541230	-	9839	299	chr11	10511375	0.16326	-2.31448	0.000999001	1.21923e-32	5.69433e-32
ENSG00000198730.9	chr11	10751247	10801625	+	10238	0	chr11	10766829	0.0990894	-0.494593	0.000999001	1.00067e-18	2.95543e-18
ENSG00000110321.18	chr11	10797051	10808940	-	10107	194544	chr11	10602507	0.0245133	-0.671152	0.00899101	0.00802717	0.0108971
ENSG00000236287.8	chr11	10812075	10858796	-	10309	-21058	chr11	10879854	0.0510932	1.43563	0.000999001	4.90652e-08	9.03696e-08
ENSG00000247271.7	chr11	10858180	10908972	+	10351	0	chr11	10881964	0.121436	-0.538277	0.000999001	5.25916e-23	1.78943e-22
ENSG00000110328.6	chr11	11270878	11622005	-	12292	0	chr11	11620891	0.191035	-0.777985	0.000999001	1.39915e-36	7.21677e-36
ENSG00000170242.19	chr11	11841424	11961887	+	10844	-925308	chr11	10916116	0.0158154	0.650253	0.465534	0.456916	0.494752
ENSG00000133816.15	chr11	12094009	12359144	+	11768	0	chr11	12174725	0.160324	-0.616006	0.000999001	1.03929e-31	4.7044e-31
ENSG00000133794.19	chr11	13276653	13387266	+	9191	-9349	chr11	13267304	0.283813	0.763617	0.000999001	2.29786e-63	2.40715e-62
ENSG00000148925.10	chr11	13388002	13463297	-	8679	0	chr11	13414403	0.0246063	0.312653	0.00699301	0.00786313	0.0106835
ENSG00000197601.13	chr11	13668669	13732346	+	7836	-55669	chr11	13613000	0.116378	0.707307	0.000999001	7.05647e-22	2.31695e-21
ENSG00000133818.14	chr11	14277923	14364506	-	7008	7875	chr11	14270048	0.14915	-0.579464	0.000999001	1.52821e-30	6.70288e-30
ENSG00000129083.12	chr11	14443441	14500027	-	6886	-12390	chr11	14512417	0.112717	0.503033	0.000999001	3.55648e-22	1.18059e-21
ENSG00000152270.9	chr11	14643805	14872044	+	7250	110737	chr11	14982781	0.0230355	2.63487	0.016983	0.0141588	0.0188093
ENSG00000186104.10	chr11	14877441	14892252	-	6367	268617	chr11	14608824	0.0166136	0.187593	0.183816	0.186146	0.216915
ENSG00000110696.10	chr11	16613133	16758340	+	7610	0	chr11	16714613	0.0579293	0.435046	0.000999001	2.9623e-10	6.12479e-10
ENSG00000166689.16	chr11	16777298	17014414	-	7788	0	chr11	16899023	0.124747	-0.725991	0.000999001	1.21036e-24	4.34881e-24
ENSG00000110700.7	chr11	17074389	17077715	-	6885	29533	chr11	17044856	0.080831	2.04021	0.000999001	1.08494e-14	2.73488e-14
ENSG00000011405.13	chr11	17077731	17207983	-	7686	-12242	chr11	17220225	0.138913	-0.761888	0.000999001	1.64436e-27	6.51848e-27
ENSG00000070081.17	chr11	17208154	17349980	+	7996	0	chr11	17273499	0.448007	-0.97956	0.000999001	6.82278e-120	2.81144e-118
ENSG00000188211.9	chr11	17351801	17377341	+	7670	-92575	chr11	17259226	0.236233	-0.71779	0.000999001	3.10121e-48	2.19881e-47
ENSG00000129158.11	chr11	17788049	18013047	-	9181	0	chr11	17980903	0.0195051	-0.206797	0.0719281	0.0774674	0.0951786
ENSG00000166788.10	chr11	18069936	18106087	-	8476	0	chr11	18101467	0.314061	-0.959941	0.000999001	1.88004e-71	2.38032e-70
ENSG00000110756.18	chr11	18278669	18322198	-	8777	0	chr11	18279583	0.207586	-0.73656	0.000999001	5.69291e-42	3.39055e-41
ENSG00000110768.12	chr11	18322296	18367045	+	8837	0	chr11	18329351	0.370323	0.933467	0.000999001	1.03564e-84	1.8014e-83
ENSG00000134333.14	chr11	18394561	18408425	+	8829	-1488	chr11	18393073	0.0488001	-0.346723	0.000999001	1.1398e-07	2.0589e-07
ENSG00000074319.13	chr11	18468337	18526951	-	9067	0	chr11	18526636	0.622834	1.15675	0.000999001	3.56907e-179	5.94863e-177
ENSG00000151116.17	chr11	18529610	18588747	-	9013	0	chr11	18574965	0.142517	-0.786195	0.000999001	1.04969e-27	4.18489e-27
ENSG00000247595.4	chr11	18588782	18610255	+	8822	-862997	chr11	17725785	0.0184698	-1.572	0.120879	0.115667	0.139172
ENSG00000179119.15	chr11	18606404	18634791	-	8857	0	chr11	18617771	0.156596	-0.60156	0.000999001	3.79804e-30	1.6471e-29
ENSG00000177054.14	chr11	19117100	19176422	+	9713	-700	chr11	19116400	0.199948	0.64259	0.000999001	8.84658e-42	5.24084e-41
ENSG00000166833.21	chr11	19350725	20121601	+	13453	0	chr11	19797069	0.0175494	-0.193694	0.288711	0.276483	0.311804
ENSG00000109854.13	chr11	20363686	20383783	+	10118	-5594	chr11	20358092	0.0593015	-0.413961	0.000999001	3.61932e-10	7.45563e-10
ENSG00000185238.13	chr11	20387559	20509338	+	10620	0	chr11	20418382	0.087137	-0.556015	0.000999001	1.20951e-15	3.18177e-15
ENSG00000171714.12	chr11	21799935	22283357	+	12668	0	chr11	22191423	0.141758	1.49057	0.000999001	5.63546e-28	2.2629e-27
ENSG00000183161.6	chr11	22622534	22625823	-	10717	0	chr11	22625820	0.145767	0.744948	0.000999001	5.23366e-29	2.1881e-28
ENSG00000148935.11	chr11	22625510	22813055	+	11597	0	chr11	22668658	0.0587959	1.03307	0.000999001	5.58447e-10	1.1382e-09
ENSG00000198168.9	chr11	22813800	22830299	-	10609	-2771	chr11	22833070	0.0690521	0.379918	0.000999001	2.87936e-12	6.52472e-12
ENSG00000109881.17	chr11	27330828	27363234	-	6963	-633716	chr11	27996950	0.0126105	-15.1342	0.758242	0.755915	0.782254
ENSG00000205213.14	chr11	27365962	27472790	-	7106	0	chr11	27385980	0.108365	0.512488	0.000999001	3.47011e-19	1.04309e-18
ENSG00000148943.12	chr11	27494419	27506769	-	6487	0	chr11	27495862	0.186156	0.625148	0.000999001	3.27019e-38	1.77618e-37
ENSG00000224411.3	chr11	27888839	27891033	-	5850	-842081	chr11	28733114	0.0110988	-26.0293	0.929071	0.926575	0.937404
ENSG00000121621.7	chr11	28020620	28108156	-	6249	34898	chr11	27985722	0.0210084	0.498092	0.025974	0.0206878	0.0270897
ENSG00000169519.21	chr11	28108249	28527041	+	7463	0	chr11	28340727	0.125522	0.710089	0.000999001	3.82645e-23	1.30993e-22
ENSG00000152219.5	chr11	30323105	30338223	+	6652	0	chr11	30323336	0.497487	-1.07033	0.000999001	4.43424e-135	2.53934e-133
ENSG00000170946.15	chr11	31369841	31432835	+	6623	0	chr11	31372070	0.0505198	-0.346952	0.000999001	1.23352e-08	2.34703e-08
ENSG00000148950.11	chr11	31432402	31509645	-	6918	80183	chr11	31352219	0.074224	-1.60774	0.000999001	1.12663e-13	2.72436e-13
ENSG00000109911.19	chr11	31509756	31790324	+	7906	0	chr11	31684472	0.0120258	3.55273	0.908092	0.905414	0.918408
ENSG00000049449.10	chr11	32091075	32105722	+	7346	-53	chr11	32091022	0.127706	-0.578704	0.000999001	6.3899e-25	2.31375e-24
ENSG00000149100.13	chr11	32583799	32606264	+	7671	164443	chr11	32770707	0.0524539	0.56733	0.000999001	5.55523e-09	1.07327e-08
ENSG00000135378.4	chr11	32829928	32858120	+	8091	5130	chr11	32863250	0.106344	-0.662644	0.000999001	7.62594e-20	2.34017e-19
ENSG00000060749.15	chr11	32892821	32993316	+	8455	-15297	chr11	32877524	0.0498547	0.796182	0.000999001	3.40211e-08	6.32346e-08
ENSG00000121690.11	chr11	33015877	33033582	+	8150	-3763	chr11	33012114	0.0832471	2.46107	0.000999001	7.26329e-16	1.93163e-15
ENSG00000176148.16	chr11	33039418	33105943	+	8318	0	chr11	33055005	0.453535	0.999245	0.000999001	6.88993e-113	2.44253e-111
ENSG00000176102.13	chr11	33077189	33162371	-	8305	0	chr11	33161497	0.0215072	0.421753	0.023976	0.0255452	0.0331586
ENSG00000110422.12	chr11	33256673	33357023	+	8482	859987	chr11	34217010	0.0170855	55.6088	0.204795	0.205225	0.236873
ENSG00000110427.16	chr11	33376084	33674102	+	9381	-3051	chr11	33373033	0.0486322	-0.336979	0.000999001	4.03903e-08	7.47619e-08
ENSG00000110429.14	chr11	33740940	33774543	-	8090	-45650	chr11	33820193	0.0824356	-0.468582	0.000999001	2.32178e-14	5.79123e-14
ENSG00000135363.12	chr11	33858577	33892076	-	8162	-49104	chr11	33941180	0.0894067	0.438679	0.000999001	2.96494e-16	8.0246e-16
ENSG00000135387.21	chr11	34051732	34102610	+	8557	0	chr11	34061450	0.0833962	0.780971	0.000999001	1.0342e-14	2.60874e-14
ENSG00000135372.9	chr11	34105618	34147670	+	8573	-23747	chr11	34081871	0.0701287	0.701792	0.000999001	9.90459e-13	2.29042e-12
ENSG00000166016.6	chr11	34150988	34358010	-	9510	0	chr11	34333552	0.027736	0.483514	0.003996	0.00186069	0.00264322
ENSG00000121691.7	chr11	34438935	34472060	+	9103	0	chr11	34462995	0.279299	-0.878567	0.000999001	4.29667e-64	4.60469e-63
ENSG00000149089.13	chr11	34853095	34916379	-	9309	-25490	chr11	34941869	0.384694	-1.12548	0.000999001	2.58932e-88	4.84663e-87
ENSG00000110435.12	chr11	34915830	35020591	+	9476	-51867	chr11	34863963	0.306283	-0.824987	0.000999001	1.04736e-67	1.23766e-66
ENSG00000026508.19	chr11	35138871	35232402	+	9770	-126111	chr11	35012760	0.0419633	0.355575	0.000999001	3.92566e-06	6.52058e-06
ENSG00000179431.7	chr11	35618461	35620865	+	9239	3037	chr11	35623902	0.0832419	0.525161	0.000999001	3.53799e-15	9.12021e-15
ENSG00000166326.7	chr11	35662776	35818007	+	9998	0	chr11	35703214	0.0611572	-0.558818	0.000999001	4.6812e-10	9.57592e-10
ENSG00000110442.12	chr11	36269285	36289449	-	8872	-4190	chr11	36293639	0.094984	-0.445833	0.000999001	6.63595e-17	1.83926e-16
ENSG00000135362.14	chr11	36296289	36465204	+	9491	0	chr11	36398154	0.125919	1.19758	0.000999001	6.78326e-24	2.37979e-23
ENSG00000175104.15	chr11	36483770	36510272	-	8822	3533	chr11	36480237	0.0155223	0.252365	0.376623	0.383694	0.421558
ENSG00000166352.16	chr11	36594494	36659290	+	9242	-31100	chr11	36563394	0.0207526	-0.34245	0.038961	0.0431552	0.0548315
ENSG00000148948.8	chr11	40114204	41459773	-	15554	0	chr11	40183953	0.037827	0.342175	0.000999001	1.9435e-05	3.10621e-05
ENSG00000166181.13	chr11	43311964	43344529	+	8832	358907	chr11	43703436	0.0156503	-1.01327	0.318681	0.321811	0.358756
ENSG00000052841.15	chr11	43358921	43494933	+	9335	-120993	chr11	43237928	0.0241238	0.636451	0.00699301	0.00786136	0.0106824
ENSG00000166199.13	chr11	43880812	43920274	+	8733	0	chr11	43882306	0.0229768	-0.554803	0.014985	0.0154526	0.0204624
ENSG00000110455.14	chr11	44065926	44084237	+	8409	0	chr11	44069849	0.398613	1.25683	0.000999001	4.6671e-95	1.01792e-93
ENSG00000151348.15	chr11	44095674	44251962	+	8894	-26195	chr11	44069479	0.124287	0.700907	0.000999001	9.95351e-25	3.5832e-24
ENSG00000085117.12	chr11	44564428	44620358	+	8683	0	chr11	44602681	0.0324086	-0.335041	0.000999001	0.000150299	0.000228663
ENSG00000019485.13	chr11	45095807	45235110	+	8534	-134556	chr11	44961251	0.0125281	0.192293	0.871129	0.878025	0.894037
ENSG00000181830.9	chr11	45804073	45813016	+	6797	0	chr11	45806474	0.096352	-0.846837	0.000999001	1.18638e-17	3.37365e-17
ENSG00000121671.12	chr11	45847119	45883248	+	6738	0	chr11	45875526	0.0417769	-0.3315	0.000999001	1.41928e-06	2.41565e-06
ENSG00000121680.16	chr11	45909664	45918812	-	6564	-9383	chr11	45928195	0.0405122	0.569914	0.000999001	2.00185e-06	3.37939e-06
ENSG00000135365.15	chr11	45929324	46121178	-	6887	-24712	chr11	46145890	0.028431	-0.339696	0.002997	0.00140214	0.00200765
ENSG00000157613.11	chr11	46277663	46321409	+	5954	0	chr11	46278761	0.0420599	-0.356567	0.000999001	6.36488e-07	1.10453e-06
ENSG00000149091.15	chr11	46332906	46380554	+	5884	0	chr11	46351761	0.0399906	0.394954	0.000999001	1.92379e-06	3.25204e-06
ENSG00000110492.15	chr11	46380757	46383837	+	5681	244686	chr11	46628523	0.0140364	-32.0185	0.488511	0.482828	0.52084
ENSG00000110497.14	chr11	46396415	46594125	-	6183	-611211	chr11	47205336	0.0177474	-17.6473	0.115884	0.112438	0.135491
ENSG00000180423.4	chr11	46602862	46617909	-	5272	828161	chr11	45774701	0.0102009	42.9683	0.974026	0.975007	0.97948
ENSG00000175224.16	chr11	46617528	46674818	+	5303	-118776	chr11	46498752	0.150219	-1.06789	0.000999001	1.29831e-30	5.71246e-30
ENSG00000175220.12	chr11	46677081	46700619	-	5076	-40347	chr11	46740966	0.0292233	-0.365868	0.000999001	0.000545251	0.000801371
ENSG00000175213.3	chr11	46701031	46705912	+	4987	-719133	chr11	45981898	0.018047	-1.65747	0.0709291	0.0741773	0.091287
ENSG00000175216.15	chr11	46743049	46846308	-	5192	0	chr11	46829908	0.0508718	0.362587	0.000999001	1.99355e-08	3.75793e-08
ENSG00000149179.14	chr11	46936690	47164385	+	5562	0	chr11	47078316	0.0505602	-0.593183	0.000999001	2.17251e-08	4.08425e-08
ENSG00000149182.15	chr11	47164300	47177125	-	5106	35674	chr11	47128626	0.0571898	0.620548	0.000999001	4.40721e-10	9.02868e-10
ENSG00000165912.16	chr11	47177523	47186443	-	5097	0	chr11	47185811	0.0206558	-0.38136	0.018981	0.0215757	0.0282093
ENSG00000134574.12	chr11	47214466	47239217	+	5251	0	chr11	47235789	0.0601974	0.497551	0.000999001	2.42772e-10	5.04379e-10
ENSG00000134575.13	chr11	47239303	47248906	-	5222	0	chr11	47241509	0.264426	-1.0381	0.000999001	1.60343e-58	1.5034e-57
ENSG00000025434.19	chr11	47248301	47269033	+	5322	0	chr11	47262311	0.0742016	-0.434042	0.000999001	3.09725e-13	7.34175e-13
ENSG00000110514.19	chr11	47269162	47330031	+	5554	-193732	chr11	47075430	0.20895	-1.47007	0.000999001	4.59227e-44	2.92705e-43
ENSG00000066336.12	chr11	47354861	47378547	-	5506	13197	chr11	47341664	0.0148985	-0.176774	0.314685	0.310924	0.34773
ENSG00000165915.14	chr11	47407133	47416496	+	5627	0	chr11	47410415	0.0363602	0.290431	0.000999001	2.312e-05	3.67989e-05
ENSG00000165916.8	chr11	47418770	47426473	-	5672	-85926	chr11	47512399	0.00986139	-0.725095	0.986014	0.986922	0.98958
ENSG00000149187.18	chr11	47465934	47565569	-	6481	-652610	chr11	48218179	0.0243128	0.392237	0.00599401	0.00598729	0.00821377
ENSG00000213619.10	chr11	47565337	47584562	+	6475	0	chr11	47581177	0.122938	-0.535004	0.000999001	1.20651e-23	4.18809e-23
ENSG00000109919.10	chr11	47617316	47642607	-	6807	-143615	chr11	47786222	0.0567358	0.56313	0.000999001	1.7575e-09	3.48226e-09
ENSG00000165923.16	chr11	47659592	47715389	-	7360	141137	chr11	47518455	0.063347	-0.502681	0.000999001	4.72732e-11	1.01558e-10
ENSG00000109920.13	chr11	47716495	47767443	-	7672	-937859	chr11	48705302	0.0189656	-2.80689	0.0599401	0.0590256	0.0736468
ENSG00000030066.13	chr11	47778088	47848555	-	7959	-28428	chr11	47876983	0.22033	0.726634	0.000999001	1.19925e-46	8.19585e-46
ENSG00000149177.13	chr11	47980559	48170841	+	9114	0	chr11	48166887	0.0373216	-0.559868	0.000999001	8.55825e-06	1.39498e-05
ENSG00000149115.14	chr11	57299639	57324952	-	8102	-15745	chr11	57340697	0.116365	-1.30697	0.000999001	1.82417e-22	6.11543e-22
ENSG00000149136.9	chr11	57325987	57335892	-	8005	0	chr11	57327032	0.0540013	0.471908	0.000999001	1.24523e-08	2.36891e-08
ENSG00000134802.17	chr11	57406955	57427580	-	8017	0	chr11	57416686	0.0781269	-0.841125	0.000999001	1.81237e-13	4.34494e-13
ENSG00000149150.9	chr11	57484535	57515780	-	7856	-637617	chr11	58153397	0.015378	-0.243391	0.308691	0.30753	0.344245
ENSG00000134809.9	chr11	57528465	57530803	-	7684	-26152	chr11	57556955	0.583071	-1.3162	0.000999001	4.86653e-159	4.8959e-157
ENSG00000214872.8	chr11	57542642	57550274	+	7676	-4104	chr11	57538538	0.375498	0.889659	0.000999001	2.03559e-90	4.00907e-89
ENSG00000156587.16	chr11	57551657	57568284	-	7656	0	chr11	57555466	0.0891878	-0.434355	0.000999001	1.30656e-16	3.58309e-16
ENSG00000172409.6	chr11	57648993	57661865	+	7560	426353	chr11	58088218	0.0125311	-1.02386	0.713287	0.718199	0.746267
ENSG00000156599.11	chr11	57667748	57701182	+	7646	11194	chr11	57712376	0.21617	1.23244	0.000999001	8.3483e-46	5.54583e-45
ENSG00000156603.19	chr11	57703715	57712323	-	7532	-46088	chr11	57758411	0.115304	0.543575	0.000999001	5.87492e-23	1.99469e-22
ENSG00000198561.15	chr11	57753244	57819546	+	7715	156315	chr11	57975861	0.0220904	0.241648	0.014985	0.0147742	0.0195989
ENSG00000110031.12	chr11	58526872	58578220	-	7620	202830	chr11	58324042	0.143466	-2.26216	0.000999001	4.76405e-29	1.99476e-28
ENSG00000189057.11	chr11	59107186	59127412	+	7555	-20089	chr11	59087097	0.147882	-1.67855	0.000999001	4.76275e-30	2.05725e-29
ENSG00000245571.7	chr11	59130134	59143015	-	7538	-6207	chr11	59149222	0.0163376	-0.55071	0.211788	0.203384	0.234894
ENSG00000166801.15	chr11	59142749	59155039	+	7502	-1799	chr11	59140950	0.140079	0.676543	0.000999001	5.49995e-28	2.21167e-27
ENSG00000110042.8	chr11	59171431	59208588	+	7561	0	chr11	59200922	0.401363	-1.35962	0.000999001	9.62325e-101	2.44234e-99
ENSG00000197629.6	chr11	59208511	59212927	-	7450	7589	chr11	59200922	0.252595	-1.0786	0.000999001	7.69445e-55	6.55908e-54
ENSG00000214797.3	chr11	59268877	59284033	-	7350	68653	chr11	59200224	0.105707	-0.697631	0.000999001	2.27773e-19	6.88001e-19
ENSG00000166889.14	chr11	59636717	59669037	-	7951	-3388	chr11	59672425	0.0336063	-0.39864	0.000999001	5.12992e-05	8.00417e-05
ENSG00000166900.17	chr11	59713457	59805882	+	8148	-162176	chr11	59551281	0.0630417	-0.633503	0.000999001	2.62842e-11	5.71932e-11
ENSG00000166902.5	chr11	59806141	59810778	-	7811	234230	chr11	59571911	0.0211646	-0.367396	0.024975	0.0298115	0.0384195
ENSG00000166928.11	chr11	60378531	60417756	+	7534	0	chr11	60385058	0.108106	-0.542084	0.000999001	4.15144e-20	1.28883e-19
ENSG00000156738.18	chr11	60455847	60470752	+	7351	-44453	chr11	60411394	0.0498693	-2.02809	0.000999001	3.60878e-08	6.70202e-08
ENSG00000110107.9	chr11	60890548	60906585	-	7198	0	chr11	60893525	0.0806538	-0.416424	0.000999001	5.7643e-14	1.41255e-13
ENSG00000006118.14	chr11	60924464	60937159	+	7205	128645	chr11	61065804	0.0921948	-0.52034	0.000999001	3.19198e-17	8.947e-17
ENSG00000110446.11	chr11	60937085	60952530	-	7230	-113274	chr11	61065804	0.0834572	-0.495069	0.000999001	7.90192e-16	2.09936e-15
ENSG00000013725.14	chr11	60971681	61020377	+	7503	66137	chr11	61086514	0.0496456	0.351731	0.000999001	5.57032e-08	1.02309e-07
ENSG00000167987.11	chr11	61130258	61161615	-	7634	0	chr11	61159150	0.104554	0.48363	0.000999001	5.16278e-19	1.54234e-18
ENSG00000167992.13	chr11	61258287	61295316	-	7854	533308	chr11	60724979	0.0176309	-56.4895	0.145854	0.146776	0.17396
ENSG00000167986.14	chr11	61299452	61342596	-	7919	-278797	chr11	61621393	0.0149497	0.446683	0.445554	0.44185	0.479881
ENSG00000149476.15	chr11	61333211	61353295	+	7716	0	chr11	61335851	0.0205061	1.05967	0.03996	0.0446647	0.0566399
ENSG00000162144.10	chr11	61348755	61362283	-	7657	196956	chr11	61151799	0.0194296	-0.204363	0.0629371	0.0648053	0.080409
ENSG00000149483.12	chr11	61362345	61369509	+	7631	920492	chr11	62290001	0.0122702	0.288061	0.87013	0.873594	0.889931
ENSG00000187049.10	chr11	61392361	61398863	+	7628	40975	chr11	61439838	0.0504117	-0.458115	0.000999001	2.56085e-08	4.79494e-08
ENSG00000149532.15	chr11	61402642	61430031	-	7761	0	chr11	61416082	0.0234931	-0.466855	0.00599401	0.00820135	0.01112
ENSG00000162148.11	chr11	61481121	61490931	+	7725	920139	chr11	62411070	0.017063	-27.8882	0.188811	0.184361	0.215014
ENSG00000134825.16	chr11	61768502	61792802	-	7115	-21382	chr11	61814184	0.118097	0.577275	0.000999001	1.63725e-22	5.49374e-22
ENSG00000134824.14	chr11	61792981	61867354	+	7279	0	chr11	61828092	0.28355	1.0739	0.000999001	7.2145e-60	6.99343e-59
ENSG00000221968.9	chr11	61873520	61892051	-	6891	0	chr11	61881558	0.0318289	-0.50907	0.000999001	0.000140202	0.000213651
ENSG00000167995.17	chr11	61950064	61965515	+	6863	12966	chr11	61978481	0.0524733	0.343353	0.000999001	1.42695e-08	2.70953e-08
ENSG00000167996.16	chr11	61959719	61967634	-	6834	196860	chr11	61762859	0.0192637	0.257696	0.0679321	0.0768066	0.0944083
ENSG00000149503.13	chr11	62123999	62153169	+	7083	42991	chr11	62196160	0.0255724	0.260027	0.004995	0.00355141	0.0049425
ENSG00000162174.12	chr11	62337449	62393412	+	7682	-7662	chr11	62329787	0.2503	1.07665	0.000999001	8.46142e-54	7.00435e-53
ENSG00000124942.14	chr11	62433543	62556235	-	8234	-46174	chr11	62602409	0.0197009	0.218298	0.0629371	0.0622751	0.0774848
ENSG00000255508.7	chr11	62559604	62591531	-	7901	673912	chr11	61885692	0.0143979	0.355994	0.548452	0.537287	0.573877
ENSG00000149480.7	chr11	62593215	62601865	-	7861	24922	chr11	62568293	0.029494	0.272787	0.000999001	0.000662889	0.000967645
ENSG00000149499.11	chr11	62602219	62612765	-	7879	0	chr11	62611329	0.304197	0.837128	0.000999001	1.71234e-65	1.89699e-64
ENSG00000149489.8	chr11	62611723	62615120	+	7873	-314357	chr11	62297366	0.0125926	1.14222	0.836164	0.833628	0.853307
ENSG00000149541.10	chr11	62615297	62622154	-	7900	926349	chr11	61688948	0.0202758	-0.735452	0.045954	0.0418769	0.053274
ENSG00000089597.18	chr11	62624827	62646726	-	7920	0	chr11	62646201	0.15754	-0.76782	0.000999001	1.21523e-31	5.4919e-31
ENSG00000185085.2	chr11	62646849	62653302	-	7846	-485034	chr11	63138336	0.0168312	0.778716	0.221778	0.223522	0.256375
ENSG00000162194.12	chr11	62662818	62672255	-	7848	0	chr11	62670175	0.111377	-0.528963	0.000999001	4.90051e-21	1.56892e-20
ENSG00000204922.5	chr11	62670274	62673686	+	7828	-775085	chr11	61895189	0.012693	-0.230351	0.826174	0.839676	0.858826
ENSG00000162191.13	chr11	62676499	62679117	-	7822	-448519	chr11	63127636	0.0127792	25.8968	0.795205	0.8154	0.836448
ENSG00000162222.14	chr11	62728070	62740293	+	7798	-5323	chr11	62722747	0.086105	0.528554	0.000999001	4.94674e-15	1.26524e-14
ENSG00000185670.9	chr11	62748320	62754184	-	7767	-865611	chr11	63619795	0.0115223	-45.6666	0.949051	0.948716	0.956079
ENSG00000168002.12	chr11	62761566	62766710	+	7752	248264	chr11	63014974	0.0206346	-0.651137	0.036963	0.0354847	0.0454163
ENSG00000168569.8	chr11	62771630	62792006	-	7824	-21137	chr11	62813143	0.0339297	-0.627583	0.000999001	4.05403e-05	6.3628e-05
ENSG00000162231.14	chr11	62792124	62806302	-	7847	305565	chr11	62486559	0.0153973	-0.71799	0.387612	0.376281	0.414146
ENSG00000162236.12	chr11	62806861	62832051	-	7916	-9495	chr11	62841546	0.0225216	-0.535462	0.01998	0.0164391	0.02173
ENSG00000133316.15	chr11	62832343	62841809	-	7890	685446	chr11	62146897	0.0110489	-0.400903	0.977023	0.979765	0.983375
ENSG00000255717.7	chr11	62851985	62855953	-	7840	-758656	chr11	63614609	0.0129906	-1.0573	0.771229	0.765885	0.790813
ENSG00000168003.16	chr11	62856103	62888875	+	7897	-409192	chr11	62446911	0.0169639	0.822232	0.215784	0.202475	0.233965
ENSG00000133321.11	chr11	63536809	63546462	+	6969	22091	chr11	63568553	0.0450234	-0.315796	0.000999001	2.62864e-07	4.6483e-07
ENSG00000133328.4	chr11	63552771	63563379	-	6980	-76653	chr11	63640032	0.0291485	0.249297	0.001998	0.00109029	0.00157181
ENSG00000176485.11	chr11	63573196	63616883	-	7091	0	chr11	63614504	0.259857	-0.759771	0.000999001	2.28984e-54	1.9255e-53
ENSG00000184743.13	chr11	63624088	63671921	-	7115	0	chr11	63645556	0.0655565	-0.492643	0.000999001	4.35759e-11	9.38681e-11
ENSG00000133318.14	chr11	63681447	63759891	+	7207	-63468	chr11	63617979	0.0235459	-0.231764	0.012987	0.00833257	0.0112883
ENSG00000188070.9	chr11	63759893	63768775	-	6969	-298549	chr11	64067324	0.0120083	-0.28259	0.882118	0.885208	0.900448
ENSG00000168005.9	chr11	63813457	63827716	+	6992	0	chr11	63814042	0.113878	0.958705	0.000999001	9.02755e-22	2.95546e-21
ENSG00000072518.20	chr11	63838929	63911019	+	7172	0	chr11	63860335	0.0677598	0.763721	0.000999001	9.04114e-12	2.0116e-11
ENSG00000167771.6	chr11	63911231	63917164	-	6978	926263	chr11	62984968	0.0140843	1.05544	0.554446	0.55142	0.587567
ENSG00000110583.13	chr11	63938960	63957319	+	7012	32655	chr11	63989974	0.0559217	-0.356488	0.000999001	1.01373e-09	2.03676e-09
ENSG00000167770.11	chr11	63985854	64001811	+	7071	-53269	chr11	63932585	0.022011	0.222571	0.014985	0.0197392	0.0258839
ENSG00000133315.11	chr11	63998559	64166113	-	7541	0	chr11	64125193	0.0127131	0.217567	0.806194	0.822555	0.842858
ENSG00000168439.17	chr11	64185273	64204543	+	6625	-54374	chr11	64130899	0.0180721	57.1918	0.112887	0.118899	0.142799
ENSG00000149781.12	chr11	64206679	64223886	+	6575	-9546	chr11	64197133	0.0651881	-0.363387	0.000999001	2.34877e-11	5.12881e-11
ENSG00000149743.14	chr11	64223800	64226254	-	6496	75735	chr11	64148065	0.0815195	0.4084	0.000999001	1.57043e-15	4.10414e-15
ENSG00000149761.9	chr11	64225942	64230686	+	6493	-80686	chr11	64145256	0.0627622	-0.518639	0.000999001	2.61328e-11	5.68749e-11
ENSG00000173511.9	chr11	64234539	64238793	+	6479	-1413	chr11	64233126	0.0703393	0.482672	0.000999001	1.44223e-12	3.30706e-12
ENSG00000173457.11	chr11	64244480	64246943	-	6461	1867	chr11	64242613	0.331172	1.04716	0.000999001	5.47508e-75	7.6045e-74
ENSG00000149782.11	chr11	64251524	64269150	+	6500	-309	chr11	64251215	0.0944416	0.559199	0.000999001	7.92051e-17	2.18986e-16
ENSG00000173264.14	chr11	64270063	64289500	+	6482	960388	chr11	65249888	0.0161189	-0.337281	0.24975	0.24789	0.282008
ENSG00000173153.16	chr11	64305498	64316743	+	6411	21239	chr11	64337982	0.0232683	-0.446678	0.010989	0.0105217	0.0141187
ENSG00000173113.7	chr11	64316461	64317559	-	6352	4990	chr11	64311471	0.352904	-1.73469	0.000999001	2.90965e-88	5.43346e-87
ENSG00000126432.14	chr11	64318122	64321811	+	6357	-6651	chr11	64311471	0.317687	-1.64586	0.000999001	1.18172e-71	1.5015e-70
ENSG00000236935.1	chr11	64325051	64329504	-	6353	4881	chr11	64320170	0.42135	0.958412	0.000999001	3.74209e-107	1.11732e-105
ENSG00000168071.22	chr11	64340205	64357534	+	6343	0	chr11	64340263	0.23311	-0.723789	0.000999001	3.58108e-48	2.53582e-47
ENSG00000162302.13	chr11	64359149	64372215	+	6294	-99153	chr11	64259996	0.0420298	-0.591106	0.000999001	1.79203e-06	3.03344e-06
ENSG00000068831.19	chr11	64726912	64745456	-	6078	-216406	chr11	64961862	0.0214881	-62.3633	0.016983	0.0206464	0.0270386
ENSG00000168066.20	chr11	64764607	64778786	-	6131	312158	chr11	64452449	0.0158952	0.575054	0.274725	0.278336	0.313799
ENSG00000168067.12	chr11	64784919	64803241	-	6159	14045	chr11	64770874	0.0260079	-1.55143	0.001998	0.00252406	0.00355482
ENSG00000133895.16	chr11	64803511	64811294	-	6128	0	chr11	64804931	0.100268	-0.466369	0.000999001	3.94537e-18	1.13874e-17
ENSG00000171219.9	chr11	64823053	64844653	-	6170	-244	chr11	64844897	0.0529593	-0.52093	0.000999001	1.63116e-08	3.08784e-08
ENSG00000110047.18	chr11	64851643	64888296	-	6220	0	chr11	64856985	0.0474337	-0.453869	0.000999001	7.38836e-08	1.34946e-07
ENSG00000110046.13	chr11	64894547	64917211	-	6217	0	chr11	64897302	0.0183747	0.205002	0.0949051	0.0973237	0.118183
ENSG00000068971.14	chr11	64917554	64934475	+	6242	-512550	chr11	64405004	0.0110344	-0.954356	0.97003	0.965709	0.971538
ENSG00000168062.10	chr11	64987946	64997018	-	6227	-3516	chr11	65000534	0.0298186	0.25744	0.000999001	0.000436907	0.000646989
ENSG00000168061.17	chr11	65040902	65044828	+	6253	-10811	chr11	65030091	0.0359494	-0.570082	0.000999001	2.26888e-05	3.61332e-05
ENSG00000168060.16	chr11	65044819	65058553	-	6274	5155	chr11	65039664	0.0226003	-0.451848	0.015984	0.0132536	0.0176467
ENSG00000146670.10	chr11	65066301	65084164	-	6273	6686	chr11	65059615	0.0650942	-0.394999	0.000999001	3.25831e-11	7.0501e-11
ENSG00000162300.13	chr11	65084211	65088398	+	6229	-472390	chr11	64611821	0.0163409	1.4623	0.238761	0.248371	0.282411
ENSG00000149823.9	chr11	65089325	65111862	+	6276	-854346	chr11	64234979	0.0174773	2.2439	0.150849	0.144649	0.171639
ENSG00000149809.16	chr11	65111846	65116408	+	6200	10170	chr11	65126578	0.0570827	-0.933064	0.000999001	6.57715e-10	1.33759e-09
ENSG00000174276.7	chr11	65116404	65117701	-	6196	-522714	chr11	65640415	0.0169589	-0.707213	0.18981	0.18472	0.215388
ENSG00000149806.11	chr11	65120631	65122177	-	6195	4239	chr11	65116392	0.0580906	0.341508	0.000999001	1.52069e-09	3.0227e-09
ENSG00000162298.18	chr11	65121781	65134533	-	6236	-28709	chr11	65163242	0.0216506	0.239048	0.015984	0.0192363	0.0252641
ENSG00000255200.1	chr11	65174118	65176470	-	6191	-6902	chr11	65183372	0.0403076	-0.315171	0.000999001	4.50937e-06	7.46459e-06
ENSG00000014216.16	chr11	65180567	65212006	+	6288	-3487	chr11	65177080	0.0252239	-0.234409	0.003996	0.00302241	0.00423001
ENSG00000133884.10	chr11	65333853	65354262	+	6315	0	chr11	65352920	0.0630969	0.39855	0.000999001	1.49976e-10	3.14631e-10
ENSG00000173825.7	chr11	65354752	65357613	+	6254	-6245	chr11	65348507	0.0146399	-0.185591	0.466533	0.454709	0.492506
ENSG00000162241.12	chr11	65375193	65383701	-	6266	-197891	chr11	65581592	0.0290339	-0.25659	0.000999001	0.000684435	0.000998052
ENSG00000126391.14	chr11	65386622	65413525	+	6341	0	chr11	65413391	0.0157737	-0.486765	0.316683	0.296817	0.33292
ENSG00000245532.9	chr11	65422775	65445540	+	6290	0	chr11	65429922	0.40358	-1.0516	0.000999001	1.25953e-96	2.873e-95
ENSG00000173727.12	chr11	65455259	65466720	+	6210	0	chr11	65456441	0.134556	-0.840789	0.000999001	1.80308e-26	6.93115e-26
ENSG00000251562.8	chr11	65497689	65506516	+	6152	-526596	chr11	64971093	0.0134736	23.3972	0.634366	0.622084	0.654989
ENSG00000142186.17	chr11	65525078	65538704	+	6156	-525827	chr11	64999251	0.0118078	65.2822	0.877123	0.877161	0.893239
ENSG00000168056.16	chr11	65538806	65558930	-	6167	-9304	chr11	65568234	0.0304422	0.271486	0.000999001	0.000399172	0.000592287
ENSG00000260233.3	chr11	65568483	65570423	-	6109	0	chr11	65568687	0.0756829	0.468671	0.000999001	2.82171e-13	6.70284e-13
ENSG00000173465.8	chr11	65570461	65573942	+	6122	-18667	chr11	65551794	0.0142369	-0.186962	0.506494	0.500351	0.537924
ENSG00000173442.13	chr11	65576047	65592650	+	6129	-43923	chr11	65532124	0.063747	0.422515	0.000999001	1.07807e-10	2.27319e-10
ENSG00000173327.8	chr11	65597757	65615382	-	6095	-7037	chr11	65622419	0.0404927	0.290753	0.000999001	2.58222e-06	4.33358e-06
ENSG00000197136.4	chr11	65615774	65637439	+	6072	900217	chr11	66537656	0.0155735	-0.189522	0.298701	0.302001	0.338327
ENSG00000213445.10	chr11	65638102	65650918	+	6052	0	chr11	65638129	0.239743	-0.901234	0.000999001	2.13943e-50	1.61099e-49
ENSG00000173039.19	chr11	65653598	65663090	-	6034	-4740	chr11	65667830	0.0163637	0.368062	0.218781	0.218254	0.250642
ENSG00000285533.2	chr11	65663007	65671716	+	6018	-542	chr11	65662465	0.0720488	0.395267	0.000999001	5.00568e-13	1.17434e-12
ENSG00000172977.13	chr11	65711997	65719604	+	5972	216141	chr11	65935745	0.011029	-36.5333	0.956044	0.952675	0.959463
ENSG00000172922.11	chr11	65714006	65720818	-	5964	18030	chr11	65695976	0.139868	-0.566212	0.000999001	8.01545e-29	3.32498e-28
ENSG00000254470.3	chr11	65773899	65780976	-	5914	-10819	chr11	65791795	0.238748	-0.719955	0.000999001	3.05227e-53	2.49339e-52
ENSG00000172732.12	chr11	65857127	65867653	+	5784	29222	chr11	65896875	0.0247604	-0.230942	0.00699301	0.00624918	0.00856043
ENSG00000172638.13	chr11	65866442	65873592	-	5746	49401	chr11	65817041	0.134924	-0.518454	0.000999001	8.49044e-26	3.17418e-25
ENSG00000172543.8	chr11	65879838	65883741	+	5775	-49	chr11	65879789	0.308881	1.02783	0.000999001	1.77488e-69	2.19006e-68
ENSG00000172500.13	chr11	65883741	65888531	-	5781	0	chr11	65885771	0.437432	1.22338	0.000999001	4.38907e-109	1.40036e-107
ENSG00000175602.4	chr11	65890674	65891635	+	5770	326219	chr11	66217854	0.0181751	0.408268	0.0879121	0.0900156	0.109798
ENSG00000175592.9	chr11	65892050	65900573	-	5794	-553407	chr11	66453980	0.0180706	-0.778678	0.0969031	0.0910242	0.110944
ENSG00000175573.7	chr11	65916811	65919062	-	5758	297642	chr11	65619169	0.0313542	1.14753	0.000999001	0.000147063	0.000223771
ENSG00000175550.8	chr11	65919275	65921563	+	5758	57784	chr11	65979347	0.0335107	0.900804	0.000999001	6.909e-05	0.000107157
ENSG00000175467.15	chr11	65961729	65980137	+	5783	0	chr11	65972899	0.0474975	-0.317694	0.000999001	1.24047e-07	2.23317e-07
ENSG00000175376.9	chr11	65996546	66002176	-	5700	24468	chr11	65972078	0.147457	0.545233	0.000999001	5.60246e-29	2.34054e-28
ENSG00000175334.8	chr11	66002229	66004149	+	5661	-30151	chr11	65972078	0.32401	-0.808216	0.000999001	9.56668e-70	1.18569e-68
ENSG00000087365.16	chr11	66050730	66069308	+	5648	0	chr11	66058480	0.113177	-0.532282	0.000999001	8.03873e-21	2.55242e-20
ENSG00000175115.12	chr11	66070273	66244744	+	5961	-145	chr11	66070128	0.0256738	0.260999	0.002997	0.00358144	0.00497995
ENSG00000174996.11	chr11	66257295	66267860	+	5487	-61883	chr11	66195412	0.0211542	-0.235494	0.022977	0.0208751	0.0273253
ENSG00000174851.16	chr11	66284581	66289145	-	5465	68667	chr11	66215914	0.019498	-0.437473	0.0559441	0.0544257	0.0682966
ENSG00000174744.14	chr11	66337334	66345125	-	5516	44259	chr11	66293075	0.0149756	0.189619	0.355644	0.354952	0.39245
ENSG00000174684.7	chr11	66345375	66347629	-	5496	-2011	chr11	66349640	0.0267861	-0.276098	0.000999001	0.00136238	0.00195173
ENSG00000174669.12	chr11	66362522	66372214	-	5504	14114	chr11	66348408	0.0431542	0.318452	0.000999001	4.74774e-07	8.28018e-07
[truncated: 9,178 more rows]

## Sheet: Top cis-inQTLs
Ensembl gene ID	gene chromosome	gene start	gene end	gene strand	tested cis-variants	Distance between top cis-QTL and gene start	top cis-QTL chromosome	top cis-QTL position	Nominal p-value of top cis-QTL association	r squared of the linear regression	beta (slope) of the linear regression	Adjusted empirical p-value	FDR corrected p value
ENSG00000227232.5	chr1	14405	29570	-	1495	1103	chr1	13302	0.0137551	-0.475258	0.25974	0.268622	0.301569
ENSG00000279457.4	chr1	185218	195411	-	2469	174635	chr1	10583	0.0136905	0.485914	0.378621	0.377722	0.408954
ENSG00000230021.10	chr1	586072	827796	-	5430	0	chr1	785910	0.0384351	0.762582	0.000999001	4.73038e-06	9.27633e-06
ENSG00000228794.10	chr1	825139	859446	+	5534	0	chr1	833843	0.0856388	-0.639949	0.000999001	7.37577e-16	2.44117e-15
ENSG00000272438.1	chr1	904835	915976	+	5729	-7897	chr1	896938	0.151458	-0.611435	0.000999001	1.36052e-30	7.85961e-30
ENSG00000188976.11	chr1	944204	959309	-	5993	1270	chr1	942934	0.0297748	0.473707	0.000999001	0.000689697	0.00115431
ENSG00000187961.14	chr1	960585	965719	+	6029	13234	chr1	978953	0.017745	0.203477	0.141858	0.146847	0.176365
ENSG00000187608.10	chr1	1001139	1014540	+	6352	0	chr1	1002736	0.129011	-1.23732	0.000999001	1.78728e-24	8.40006e-24
ENSG00000188157.15	chr1	1020121	1056118	+	6516	0	chr1	1042400	0.064697	0.602158	0.000999001	8.16319e-11	2.13082e-10
ENSG00000217801.10	chr1	1059709	1069355	+	6573	0	chr1	1068249	0.11817	-0.911314	0.000999001	5.85918e-22	2.50097e-21
ENSG00000131591.17	chr1	1081819	1116361	-	6854	0	chr1	1098863	0.0734961	-0.553597	0.000999001	2.93924e-13	8.64988e-13
ENSG00000186891.14	chr1	1203509	1206592	-	7084	4182	chr1	1199327	0.0338254	0.404913	0.000999001	0.000148945	0.000262463
ENSG00000078808.18	chr1	1216909	1232067	-	7170	0	chr1	1231507	0.291891	1.1654	0.000999001	4.38894e-60	6.04172e-59
ENSG00000160087.21	chr1	1253910	1273864	-	7299	0	chr1	1259165	0.0383828	0.731093	0.000999001	1.04039e-05	1.99278e-05
ENSG00000131584.19	chr1	1292391	1309609	-	7464	-102457	chr1	1412066	0.0209056	-1.07195	0.03996	0.0437159	0.0588769
ENSG00000127054.21	chr1	1311586	1324687	-	7531	301984	chr1	1009602	0.015091	1.63204	0.474525	0.456074	0.484755
ENSG00000162576.16	chr1	1352690	1361777	-	7782	-695152	chr1	2056929	0.0161862	-3.09958	0.333666	0.3246	0.357019
ENSG00000221978.12	chr1	1385712	1399335	-	7932	95133	chr1	1290579	0.0167794	-0.294279	0.282717	0.27917	0.311905
ENSG00000242485.6	chr1	1401910	1407293	-	7960	26268	chr1	1375642	0.0769587	0.662945	0.000999001	1.77935e-13	5.28401e-13
ENSG00000160072.20	chr1	1471766	1497848	+	8457	27063	chr1	1524911	0.0586272	-1.64126	0.000999001	6.76738e-10	1.67893e-09
ENSG00000197785.14	chr1	1512163	1534685	+	8591	553819	chr1	2088504	0.0134023	-1.89097	0.785215	0.779291	0.789325
ENSG00000160075.12	chr1	1541674	1574863	-	8771	332890	chr1	1208784	0.0202397	-2.35912	0.0519481	0.0568026	0.0749299
ENSG00000197530.12	chr1	1615416	1630610	+	9000	28450	chr1	1659060	0.0311156	0.294294	0.000999001	0.000405653	0.000690746
ENSG00000248333.8	chr1	1635228	1659012	-	9081	-20981	chr1	1679993	0.079673	-0.419278	0.000999001	3.29407e-14	1.0136e-13
ENSG00000189339.12	chr1	1659530	1692795	-	9083	0	chr1	1667722	0.160328	-1.64324	0.000999001	1.32563e-28	7.17472e-28
ENSG00000215790.7	chr1	1724839	1745999	-	9092	-105794	chr1	1851793	0.0786265	-1.52627	0.000999001	9.16508e-14	2.75611e-13
ENSG00000008130.15	chr1	1751233	1780457	-	9113	-34798	chr1	1815255	0.0684051	0.46637	0.000999001	7.44441e-11	1.94952e-10
ENSG00000078369.18	chr1	1785286	1891117	-	9659	-21023	chr1	1912140	0.0933498	0.527235	0.000999001	1.48547e-17	5.29506e-17
ENSG00000067606.17	chr1	2050412	2185395	+	9910	-2127	chr1	2048285	0.0786079	-0.488746	0.000999001	3.45744e-14	1.06138e-13
ENSG00000162585.17	chr1	2184462	2212720	-	9290	0	chr1	2210427	0.042885	0.333324	0.000999001	1.16166e-06	2.36952e-06
ENSG00000157933.10	chr1	2228320	2310213	+	9589	0	chr1	2276041	0.0177061	-0.200293	0.185814	0.197292	0.229749
ENSG00000116151.14	chr1	2321254	2391707	-	9545	93930	chr1	2227324	0.0178846	-2.0736	0.214785	0.205274	0.237769
ENSG00000157916.20	chr1	2391776	2405442	+	9288	0	chr1	2398369	0.0250504	0.431136	0.00999001	0.008697	0.0130542
ENSG00000157911.11	chr1	2403965	2413797	-	9311	0	chr1	2407956	0.0477461	0.403128	0.000999001	1.91168e-07	4.10088e-07
ENSG00000157881.16	chr1	2508538	2526597	-	9297	-963766	chr1	3490363	0.0268436	-49.4321	0.003996	0.00358006	0.00559943
ENSG00000238164.6	chr1	2549921	2557031	-	9252	-2472	chr1	2559503	0.0462516	-0.306365	0.000999001	5.37687e-07	1.12371e-06
ENSG00000157873.17	chr1	2555640	2565382	+	9262	-11867	chr1	2543773	0.0551725	0.341574	0.000999001	3.43606e-09	8.17931e-09
ENSG00000225931.3	chr1	2566411	2569888	+	9261	-14580	chr1	2551831	0.11768	0.495039	0.000999001	5.19695e-22	2.22465e-21
ENSG00000228037.1	chr1	2581561	2584533	+	9299	-6771	chr1	2574790	0.385661	0.914902	0.000999001	3.01085e-88	7.97456e-87
ENSG00000162591.16	chr1	3487952	3611508	-	11915	0	chr1	3608721	0.0421815	-0.343367	0.000999001	4.09329e-06	8.06023e-06
ENSG00000116213.16	chr1	3630768	3652761	-	11564	-5094	chr1	3657855	0.0416703	0.294354	0.000999001	5.98907e-06	1.16486e-05
ENSG00000078900.15	chr1	3652517	3736201	+	11991	318640	chr1	4054841	0.0202965	-0.516949	0.0639361	0.0708849	0.0915101
ENSG00000130764.10	chr1	3778560	3796498	-	12293	0	chr1	3785016	0.045438	0.47592	0.000999001	8.69925e-07	1.79227e-06
ENSG00000116198.13	chr1	3812087	3857214	-	12426	0	chr1	3846183	0.354154	-0.981991	0.000999001	8.56309e-87	2.19039e-85
ENSG00000169598.16	chr1	3857268	3885429	+	12365	0	chr1	3869625	0.168841	0.61342	0.000999001	3.6475e-34	2.37314e-33
ENSG00000198912.11	chr1	3889126	3900293	-	12260	0	chr1	3899944	0.152836	-0.596798	0.000999001	4.25243e-31	2.50501e-30
ENSG00000236423.6	chr1	3900353	3917225	+	12279	-1067	chr1	3899286	0.0524458	-0.419357	0.000999001	3.24728e-08	7.28879e-08
ENSG00000131697.18	chr1	5862812	5992473	-	10346	0	chr1	5875102	0.172666	-0.80913	0.000999001	1.22166e-34	8.13041e-34
ENSG00000069424.15	chr1	5990928	6101193	+	10194	0	chr1	6031838	0.0604678	0.519397	0.000999001	3.17469e-10	8.0362e-10
ENSG00000116251.11	chr1	6185021	6209389	-	9737	-692533	chr1	6901922	0.01436	-0.821061	0.662338	0.652185	0.669659
ENSG00000158286.13	chr1	6205476	6221299	+	9654	0	chr1	6206026	0.107635	-1.23233	0.000999001	2.24393e-20	8.94324e-20
ENSG00000116237.16	chr1	6221194	6235972	-	9640	215741	chr1	6005453	0.0161245	-0.789177	0.354645	0.342859	0.374934
ENSG00000158292.7	chr1	6247354	6261098	-	9595	6910	chr1	6240444	0.0404302	0.335254	0.000999001	4.74796e-06	9.30557e-06
ENSG00000097021.19	chr1	6264270	6394391	-	10011	0	chr1	6295403	0.0779855	0.578799	0.000999001	5.36935e-14	1.63392e-13
ENSG00000162408.11	chr1	6521348	6554513	-	9451	-699379	chr1	7253892	0.017038	1.07758	0.233766	0.232856	0.26578
ENSG00000204859.13	chr1	6579995	6589280	+	9288	630800	chr1	7220080	0.0187638	-1.60219	0.123876	0.128708	0.156484
ENSG00000162413.16	chr1	6590725	6614607	-	9331	136590	chr1	6454135	0.0151841	9.56578	0.517483	0.504911	0.530519
ENSG00000116273.6	chr1	6613732	6624030	+	9253	-10667	chr1	6603065	0.0153591	1.65959	0.488511	0.474268	0.50185
ENSG00000041988.15	chr1	6624867	6635586	+	9230	418387	chr1	7053973	0.0126	0.195762	0.908092	0.908625	0.911937
ENSG00000007923.16	chr1	6634169	6701924	-	9488	9323	chr1	6624846	0.0211105	-0.217715	0.04995	0.0465932	0.0624226
ENSG00000171735.19	chr1	6785455	7769706	+	12698	0	chr1	6900136	0.117518	-0.49667	0.000999001	8.60109e-22	3.64901e-21
ENSG00000049245.13	chr1	7771297	7781432	+	8221	0	chr1	7776599	0.132262	-0.537001	0.000999001	1.05806e-25	5.2018e-25
ENSG00000049246.14	chr1	7784321	7845177	+	8349	20753	chr1	7865930	0.0470501	0.346412	0.000999001	1.5571e-07	3.35953e-07
ENSG00000049249.9	chr1	7915872	7943165	-	8479	-283640	chr1	8226805	0.0188175	58.3595	0.107892	0.107839	0.133611
ENSG00000116288.13	chr1	7954292	7985505	+	8593	0	chr1	7961680	0.0325841	0.345046	0.000999001	0.000182723	0.000319246
ENSG00000116285.13	chr1	8004405	8026309	-	8596	24516	chr1	7979889	0.226197	-0.690084	0.000999001	2.91561e-47	2.83486e-46
ENSG00000142599.19	chr1	8352398	8848921	-	10648	0	chr1	8668919	0.0374835	-0.362369	0.000999001	1.36873e-05	2.6031e-05
ENSG00000074800.16	chr1	8861001	8879190	-	8380	1030	chr1	8859971	0.126578	-0.626042	0.000999001	2.97952e-24	1.38541e-23
ENSG00000142583.18	chr1	9035107	9088478	-	8229	0	chr1	9063377	0.0869484	0.689612	0.000999001	5.6339e-16	1.88012e-15
ENSG00000180758.12	chr1	9100306	9129102	-	8126	-910632	chr1	10039734	0.0142629	-18.0161	0.632368	0.632	0.650594
ENSG00000228526.7	chr1	9148012	9198906	-	8172	-651393	chr1	9850299	0.0191529	-0.456081	0.0999001	0.0996622	0.124616
ENSG00000049239.13	chr1	9234775	9271337	+	8053	0	chr1	9236429	0.0500812	-0.364876	0.000999001	3.34281e-08	7.5016e-08
ENSG00000171621.14	chr1	9292895	9369532	+	8091	885859	chr1	10255391	0.0201756	1.16272	0.0609391	0.0615325	0.0804289
ENSG00000171612.7	chr1	9539466	9585173	+	8048	-19561	chr1	9519905	0.0246761	0.233431	0.00699301	0.00853281	0.0128317
ENSG00000188807.13	chr1	9588912	9614877	+	8027	836059	chr1	10450936	0.0183608	57.6468	0.121878	0.127188	0.154816
ENSG00000171608.16	chr1	9651732	9729114	+	8219	0	chr1	9666909	0.0232986	0.331652	0.013986	0.014359	0.02094
ENSG00000171603.18	chr1	9728927	9823984	-	8452	-74552	chr1	9898536	0.0480964	0.458743	0.000999001	8.69188e-08	1.90439e-07
ENSG00000178585.15	chr1	9848277	9910336	-	8616	-38720	chr1	9949056	0.0459739	0.414935	0.000999001	1.13033e-06	2.30787e-06
ENSG00000162441.12	chr1	9922114	9943407	-	8414	2489	chr1	9919625	0.0412797	-0.41424	0.000999001	2.52438e-06	5.04298e-06
ENSG00000173614.14	chr1	9943429	9985501	+	8541	-368345	chr1	9575084	0.0235226	41.4492	0.00999001	0.014478	0.0211077
ENSG00000130939.20	chr1	10032833	10181239	+	8821	0	chr1	10173698	0.0811954	-0.636619	0.000999001	2.74094e-14	8.46641e-14
ENSG00000054523.17	chr1	10210806	10381603	+	8745	0	chr1	10265552	0.112468	0.728243	0.000999001	1.13066e-20	4.57955e-20
ENSG00000142657.21	chr1	10398593	10420511	+	7799	-183810	chr1	10214783	0.0574897	0.348878	0.000999001	4.92217e-10	1.22843e-09
ENSG00000251503.8	chr1	10430103	10452153	+	7841	895398	chr1	11347551	0.01657	1.95108	0.244755	0.24737	0.280449
ENSG00000160049.12	chr1	10456523	10472529	-	7796	-81074	chr1	10553603	0.0764515	0.403819	0.000999001	9.62499e-14	2.89109e-13
ENSG00000142655.13	chr1	10472289	10630758	+	8453	0	chr1	10580876	0.0429504	0.300851	0.000999001	8.54508e-07	1.7619e-06
ENSG00000130940.15	chr1	10636605	10796650	-	8748	-799652	chr1	11596302	0.0182058	-0.295054	0.156843	0.153114	0.183114
ENSG00000277726.4	chr1	11012663	11030528	+	8809	758338	chr1	11788866	0.0180196	-18.1391	0.142857	0.142387	0.171579
ENSG00000116649.10	chr1	11054585	11060020	-	8788	613095	chr1	10441490	0.0121543	-38.3517	0.926074	0.932563	0.935066
ENSG00000171824.14	chr1	11066619	11099869	-	8906	8286	chr1	11058333	0.0541113	-0.384488	0.000999001	5.21788e-09	1.23005e-08
ENSG00000198793.13	chr1	11106536	11262551	-	9444	0	chr1	11189075	0.0557077	-0.387958	0.000999001	4.81966e-09	1.13745e-08
ENSG00000120942.13	chr1	11273207	11296049	+	8737	-209435	chr1	11063772	0.0161403	34.3344	0.32967	0.34514	0.377192
ENSG00000132879.14	chr1	11654376	11663327	+	8484	-65	chr1	11654311	0.013739	-0.206882	0.732268	0.721299	0.7355
ENSG00000116663.11	chr1	11664201	11674354	+	8491	-4820	chr1	11659381	0.0418175	-0.306812	0.000999001	1.91248e-06	3.8485e-06
ENSG00000177674.16	chr1	11736085	11754802	+	8553	-13636	chr1	11722449	0.126382	-0.528664	0.000999001	1.30605e-24	6.17438e-24
ENSG00000177000.13	chr1	11785724	11806455	-	8680	0	chr1	11790946	0.194608	0.705684	0.000999001	3.73765e-38	2.76936e-37
ENSG00000011021.23	chr1	11806097	11848079	+	9021	0	chr1	11846552	0.0176347	0.765205	0.18981	0.192488	0.224998
ENSG00000116685.16	chr1	11919592	11926428	-	8788	-789913	chr1	12716341	0.0149156	-0.347048	0.512488	0.517182	0.542704
ENSG00000083444.17	chr1	11934206	11975538	+	8732	0	chr1	11948679	0.260075	1.61401	0.000999001	1.02191e-58	1.35848e-57
ENSG00000116688.17	chr1	11980182	12013514	+	8487	0	chr1	11982698	0.0514404	-0.333497	0.000999001	2.29333e-08	5.19888e-08
ENSG00000116691.11	chr1	12019467	12032045	+	8277	0	chr1	12031153	0.114566	-0.562552	0.000999001	3.5821e-22	1.54604e-21
ENSG00000120949.15	chr1	12063304	12144207	+	8277	-5670	chr1	12057634	0.0813898	0.42955	0.000999001	7.20373e-14	2.17568e-13
ENSG00000028137.19	chr1	12166992	12209228	+	7907	-25204	chr1	12141788	0.0334494	0.288766	0.000999001	9.10999e-05	0.000163116
ENSG00000048707.15	chr1	12230031	12512047	+	8156	-3439	chr1	12226592	0.0208807	0.702245	0.040959	0.0403098	0.0545533
ENSG00000162496.9	chr1	12567911	12618210	-	7283	-146569	chr1	12764779	0.0124409	0.206288	0.894106	0.884191	0.888181
ENSG00000116731.22	chr1	13700199	13825079	+	8730	0	chr1	13728475	0.0517228	-0.392887	0.000999001	3.60385e-09	8.56897e-09
ENSG00000189337.17	chr1	13892793	15118043	+	14184	0	chr1	14736130	0.122864	0.500373	0.000999001	2.62117e-22	1.13646e-21
ENSG00000171729.14	chr1	15152533	15220478	+	10309	0	chr1	15156201	0.0766209	-0.561076	0.000999001	7.91891e-14	2.38823e-13
ENSG00000142621.19	chr1	15247273	15400283	+	10611	-80	chr1	15247193	0.0720084	-0.405443	0.000999001	3.38715e-12	9.51312e-12
ENSG00000142634.13	chr1	15409889	15430339	+	10017	971824	chr1	16402163	0.0276761	-50.1927	0.002997	0.00192271	0.00309087
ENSG00000215704.10	chr1	15465910	15491395	+	9981	-1431	chr1	15464479	0.014889	0.219488	0.594406	0.581364	0.603336
ENSG00000132906.18	chr1	15490833	15526534	-	10008	0	chr1	15508641	0.160411	0.575595	0.000999001	1.09965e-32	6.81145e-32
ENSG00000116138.13	chr1	15526814	15592379	+	9955	0	chr1	15586119	0.108747	0.467474	0.000999001	1.92968e-19	7.40855e-19
ENSG00000197312.12	chr1	15617459	15669044	+	9699	-36011	chr1	15581448	0.0360285	0.447416	0.000999001	4.61403e-05	8.44359e-05
ENSG00000116786.13	chr1	15684321	15734769	+	9666	548010	chr1	16282779	0.0165153	0.941335	0.314685	0.331759	0.364013
ENSG00000065526.12	chr1	15836096	15940456	+	9277	0	chr1	15836236	0.0205643	-0.221853	0.0509491	0.0587116	0.0770981
ENSG00000116809.11	chr1	15941870	15976132	-	8917	0	chr1	15964975	0.057307	-0.375116	0.000999001	1.71501e-09	4.16008e-09
ENSG00000142632.17	chr1	16197855	16212652	-	8423	0	chr1	16209309	0.30448	-0.923255	0.000999001	7.45451e-70	1.34464e-68
ENSG00000237276.8	chr1	16215910	16228027	-	8396	9383	chr1	16206527	0.0551709	-0.39167	0.000999001	2.61289e-09	6.26974e-09
ENSG00000037637.11	chr1	16246841	16352480	-	9041	0	chr1	16281474	0.0666516	-0.707208	0.000999001	3.16097e-11	8.43194e-11
ENSG00000055070.17	chr1	16352576	16398145	+	8874	0	chr1	16358398	0.0252084	-0.262497	0.002997	0.00456621	0.007071
ENSG00000157191.20	chr1	16440722	16460078	+	8666	3763	chr1	16463841	0.296289	-0.863191	0.000999001	7.08571e-66	1.13523e-64
ENSG00000226029.1	chr1	16460949	16468481	+	8627	-9632	chr1	16451317	0.0618378	-0.380449	0.000999001	1.36223e-10	3.51112e-10
ENSG00000080947.15	chr1	16467437	16499257	-	8684	0	chr1	16468422	0.0866795	-0.423477	0.000999001	3.93575e-15	1.26036e-14
ENSG00000215908.10	chr1	16618254	16657232	-	8571	-297276	chr1	16954508	0.160112	-0.646206	0.000999001	3.74114e-33	2.34511e-32
ENSG00000280114.1	chr1	16681098	16688749	-	8487	-221827	chr1	16910576	0.0134744	-0.461451	0.751249	0.75485	0.766871
ENSG00000058453.17	chr1	16740274	16972964	+	9625	0	chr1	16950132	0.0832748	-0.427783	0.000999001	4.33066e-15	1.38385e-14
ENSG00000117118.10	chr1	17018723	17054032	-	8909	38270	chr1	16980453	0.0187382	0.209494	0.110889	0.118959	0.145868
ENSG00000179051.14	chr1	17406761	17439677	-	8876	11027	chr1	17395734	0.0269197	-0.596675	0.004995	0.00250946	0.00398572
ENSG00000159423.17	chr1	18871431	18902724	-	10153	0	chr1	18885382	0.0509667	-0.789485	0.000999001	3.67918e-08	8.22645e-08
ENSG00000169991.11	chr1	18904281	18956676	-	10245	-881433	chr1	19838109	0.0200112	-0.724432	0.0769231	0.0667047	0.0865944
ENSG00000127481.15	chr1	19074511	19210266	-	10403	-995	chr1	19211261	0.038475	-0.420496	0.000999001	8.68636e-06	1.67114e-05
ENSG00000230424.1	chr1	19210502	19240704	+	9787	1524	chr1	19242228	0.0392332	-0.295905	0.000999001	8.17855e-06	1.57722e-05
ENSG00000127463.15	chr1	19215661	19251527	-	9836	-582976	chr1	19834503	0.0214312	-2.49314	0.038961	0.0399058	0.0540446
ENSG00000053372.5	chr1	19251806	19260128	+	9706	0	chr1	19259866	0.0355523	0.43718	0.000999001	6.03009e-05	0.000109469
ENSG00000053371.12	chr1	19303966	19312146	-	9772	-1660	chr1	19313806	0.1119	1.22636	0.000999001	6.89948e-21	2.81632e-20
ENSG00000040487.13	chr1	19312327	19329300	+	9816	21848	chr1	19351148	0.0534475	0.358976	0.000999001	1.21664e-08	2.79808e-08
ENSG00000077549.19	chr1	19338776	19485539	-	10158	0	chr1	19354038	0.15502	0.676527	0.000999001	1.73132e-28	9.30307e-28
ENSG00000173436.15	chr1	19484404	19629821	+	10152	-607206	chr1	18877198	0.0272774	1.66153	0.001998	0.00234348	0.00373458
ENSG00000162542.13	chr1	19682214	19799945	-	9912	0	chr1	19771814	0.188443	-0.738415	0.000999001	2.28429e-38	1.7058e-37
ENSG00000169914.6	chr1	19882396	19912945	+	8919	0	chr1	19884608	0.0633276	-0.371194	0.000999001	5.06721e-11	1.34007e-10
ENSG00000244038.10	chr1	20651768	20661544	-	8363	393699	chr1	20258069	0.0149399	17.3334	0.502498	0.501684	0.52734
ENSG00000127483.19	chr1	20740267	20787323	-	8512	-218996	chr1	21006319	0.252881	-0.702035	0.000999001	1.66571e-52	1.9004e-51
ENSG00000075151.20	chr1	20806293	21176888	-	10350	0	chr1	20950444	0.022256	0.427482	0.027972	0.0286733	0.0399388
ENSG00000117298.16	chr1	21217248	21345572	-	9519	0	chr1	21293847	0.153128	-0.673909	0.000999001	2.23803e-30	1.28368e-29
ENSG00000142794.18	chr1	21440129	21485005	+	9059	-6495	chr1	21433634	0.663314	-1.18916	0.000999001	2.32481e-210	1.87094e-207
ENSG00000090686.16	chr1	21678299	21783606	-	9228	0	chr1	21727934	0.541288	1.07831	0.000999001	3.89105e-148	3.84039e-146
ENSG00000142798.20	chr1	21822245	21937310	-	9273	0	chr1	21863359	0.0275914	0.286134	0.001998	0.00185282	0.00298268
ENSG00000070831.17	chr1	22025512	22101360	+	9188	0	chr1	22051225	0.373404	-1.16413	0.000999001	6.06276e-87	1.55462e-85
ENSG00000184677.18	chr1	22428839	22531157	+	9010	0	chr1	22448624	0.0430979	-0.312281	0.000999001	3.78484e-06	7.4796e-06
ENSG00000169641.13	chr1	23084024	23177808	-	7789	0	chr1	23108326	0.0389163	-0.385104	0.000999001	5.03799e-06	9.85554e-06
ENSG00000284726.1	chr1	23297798	23302866	+	7228	819515	chr1	24122381	0.027435	2.80163	0.000999001	0.00173188	0.00279484
ENSG00000125944.20	chr1	23303772	23344336	-	7346	-7982	chr1	23352318	0.0218642	0.277481	0.032967	0.0255365	0.0359042
ENSG00000007968.7	chr1	23506439	23531233	-	7404	-90839	chr1	23622072	0.0176988	-0.363344	0.143856	0.149265	0.17892
ENSG00000197880.8	chr1	23581496	23640568	+	7795	0	chr1	23617415	0.040407	-0.338135	0.000999001	2.24407e-06	4.49674e-06
ENSG00000142676.14	chr1	23691743	23696835	+	7427	410773	chr1	24107608	0.0151284	-0.309638	0.441558	0.447857	0.477039
ENSG00000236810.6	chr1	23706902	23778296	-	7637	0	chr1	23716955	0.0522021	0.330865	0.000999001	2.81258e-08	6.34027e-08
ENSG00000057757.10	chr1	23778419	23788232	+	7388	-528615	chr1	23249804	0.0199309	-60.0612	0.0599401	0.0565085	0.0745701
ENSG00000011009.11	chr1	23791146	23795539	+	7353	-773965	chr1	23017181	0.0154359	-2.57311	0.41958	0.390516	0.421237
ENSG00000117305.15	chr1	23801886	23838620	-	7432	22843	chr1	23779043	0.0972031	-0.78047	0.000999001	2.4348e-17	8.6057e-17
ENSG00000179163.11	chr1	23845078	23868294	-	7384	11332	chr1	23833746	0.109129	-0.478184	0.000999001	6.95384e-21	2.83741e-20
ENSG00000188822.8	chr1	23870516	23913362	-	7479	0	chr1	23881936	0.123917	-0.557838	0.000999001	1.26318e-23	5.74582e-23
ENSG00000189266.13	chr1	23956840	23963462	+	7311	0	chr1	23957226	0.017099	0.256243	0.213786	0.206865	0.239352
ENSG00000188529.15	chr1	23964348	23980927	-	7406	-58095	chr1	24039022	0.101213	0.471826	0.000999001	4.8209e-17	1.68402e-16
ENSG00000185436.12	chr1	24154169	24187959	-	8014	0	chr1	24187118	0.151171	-0.575698	0.000999001	1.46693e-31	8.78479e-31
ENSG00000001460.18	chr1	24357000	24416934	-	8355	-39976	chr1	24456910	0.0458629	-0.314798	0.000999001	2.69275e-07	5.73408e-07
ENSG00000001461.17	chr1	24415803	24472976	+	8306	-8071	chr1	24407732	0.0828723	-0.655618	0.000999001	1.61959e-14	5.06552e-14
ENSG00000133226.17	chr1	24631717	24673281	+	8229	-652559	chr1	23979158	0.0203374	1.05529	0.0509491	0.0601806	0.0788589
ENSG00000169504.15	chr1	24745383	24844321	+	8507	0	chr1	24828697	0.0267623	-0.25936	0.003996	0.00253254	0.00402055
ENSG00000020633.18	chr1	24899512	24965121	-	8413	0	chr1	24927826	0.0528978	-0.343866	0.000999001	6.60898e-09	1.54648e-08
ENSG00000233755.1	chr1	25043708	25113120	-	8658	6	chr1	25043702	0.243627	0.979607	0.000999001	1.28793e-51	1.4365e-50
ENSG00000117614.10	chr1	25222277	25232502	-	8322	-29095	chr1	25261597	0.0183554	17.0074	0.120879	0.117923	0.1447
ENSG00000117616.18	chr1	25242250	25338213	-	8604	7074	chr1	25235176	0.353452	-0.910072	0.000999001	4.01954e-82	9.34498e-81
ENSG00000183726.11	chr1	25338318	25362361	+	8290	-476326	chr1	24861992	0.0161368	-1.16826	0.340659	0.314911	0.347202
ENSG00000188672.19	chr1	25362250	25430192	-	8497	0	chr1	25418713	0.0604162	0.358419	0.000999001	4.05887e-10	1.01979e-09
ENSG00000204178.11	chr1	25430859	25500209	+	8374	370153	chr1	25870362	0.0161683	-44.2337	0.302697	0.292078	0.324703
ENSG00000157978.12	chr1	25543607	25568886	+	8128	0	chr1	25549159	0.143418	-1.25673	0.000999001	1.8826e-29	1.051e-28
ENSG00000117643.14	chr1	25617469	25786207	+	8016	0	chr1	25674461	0.0169112	0.221315	0.213786	0.208635	0.241107
ENSG00000117640.18	chr1	25818641	25832942	+	7474	-870134	chr1	24948507	0.0171088	-0.273653	0.198801	0.198288	0.230678
ENSG00000127423.11	chr1	25831914	25859458	-	7496	224067	chr1	25607847	0.0137203	7.77322	0.633367	0.630705	0.649516
ENSG00000182749.5	chr1	25861211	25871253	-	7410	127210	chr1	25734001	0.028524	1.78402	0.001998	0.00127656	0.00208482
ENSG00000117632.23	chr1	25884182	25906991	-	7368	892642	chr1	24991540	0.017122	-1.61649	0.187812	0.178943	0.21068
ENSG00000158006.14	chr1	25959768	25998117	-	7310	0	chr1	25981240	0.0176932	-40.1321	0.145854	0.143196	0.172356
ENSG00000175087.10	chr1	26111166	26125555	+	6841	535900	chr1	26661455	0.0207	-0.358164	0.025974	0.0322617	0.0445515
ENSG00000130695.15	chr1	26234201	26278808	+	6806	733972	chr1	27012780	0.0204611	11.9619	0.027972	0.0351114	0.048112
ENSG00000158062.20	chr1	26281329	26318363	-	6694	0	chr1	26315104	0.556714	1.38983	0.000999001	2.35406e-147	2.28039e-145
ENSG00000169442.9	chr1	26317959	26320523	+	6431	-22854	chr1	26295105	0.0220507	-0.222516	0.015984	0.0162347	0.0234953
ENSG00000117682.17	chr1	26432283	26471306	+	6430	523275	chr1	26994581	0.0163694	-2.38857	0.207792	0.217694	0.250194
ENSG00000198830.11	chr1	26472441	26476642	+	6331	23924	chr1	26500566	0.0881966	0.43024	0.000999001	6.6731e-16	2.21702e-15
ENSG00000117676.14	chr1	26529762	26575030	+	6382	0	chr1	26573032	0.0157987	0.301856	0.254745	0.264162	0.296976
ENSG00000117713.20	chr1	26693237	26782104	+	6454	43448	chr1	26825552	0.11327	0.981499	0.000999001	1.78452e-21	7.45891e-21
ENSG00000060642.11	chr1	26787055	26800659	+	6212	-93413	chr1	26693642	0.0309505	-0.488975	0.000999001	0.000385545	0.000657898
ENSG00000204160.12	chr1	26826689	26857604	+	6179	-4909	chr1	26821780	0.136886	0.766686	0.000999001	1.92811e-28	1.0334e-27
ENSG00000142751.15	chr1	26876133	26890283	-	6120	473721	chr1	26402412	0.013891	-50.1414	0.551449	0.56207	0.584996
ENSG00000198746.13	chr1	26890489	26900467	-	6116	-74484	chr1	26974951	0.0171758	-1.3933	0.156843	0.158532	0.188902
ENSG00000090273.14	chr1	26900239	26946871	+	6370	0	chr1	26934292	0.048323	-0.651446	0.000999001	3.50079e-08	7.84435e-08
ENSG00000090020.11	chr1	27098810	27166981	-	6269	0	chr1	27151361	0.0143077	-0.18413	0.482517	0.470295	0.498364
ENSG00000142784.16	chr1	27234633	27308636	+	6132	888091	chr1	28196727	0.0208647	0.535817	0.025974	0.0324516	0.0448019
ENSG00000186501.14	chr1	27322146	27336400	+	5852	0	chr1	27325460	0.0206389	-0.630276	0.020979	0.0255632	0.0359369
ENSG00000142765.18	chr1	27342021	27353937	+	5835	-129318	chr1	27212703	0.0158775	-0.473705	0.310689	0.309255	0.341686
ENSG00000158195.11	chr1	27404231	27490167	-	6008	144534	chr1	27259697	0.0203317	-0.430558	0.03996	0.0383055	0.0521473
ENSG00000126705.15	chr1	27534036	27604431	-	5939	183118	chr1	27350918	0.0181787	0.828108	0.0969031	0.0954372	0.11991
ENSG00000000938.13	chr1	27612065	27635185	-	5760	0	chr1	27630057	0.0345992	0.949686	0.000999001	7.16414e-05	0.000129293
ENSG00000126709.15	chr1	27666065	27672198	-	5734	-47325	chr1	27719523	0.055186	1.09381	0.000999001	2.72846e-09	6.53806e-09
ENSG00000009780.15	chr1	27725980	27763122	+	5811	-273938	chr1	27452042	0.0155907	37.6723	0.30969	0.298268	0.33084
ENSG00000117758.14	chr1	27773220	27824443	+	5952	164948	chr1	27989391	0.0175125	-0.49682	0.106893	0.114137	0.140598
ENSG00000117751.18	chr1	27830783	27851676	+	5998	-966950	chr1	26863833	0.014506	0.750303	0.418581	0.41611	0.446451
ENSG00000130775.16	chr1	27872544	27886685	+	6079	-3569	chr1	27868975	0.119586	-0.790687	0.000999001	7.89297e-23	3.49751e-22
ENSG00000117748.10	chr1	27891525	27914746	-	6159	0	chr1	27914572	0.0798526	0.854823	0.000999001	1.70274e-14	5.3224e-14
ENSG00000158161.16	chr1	27970345	28088637	-	6381	0	chr1	28006502	0.0620898	0.41552	0.000999001	2.93548e-11	7.84044e-11
ENSG00000169403.12	chr1	28147167	28193936	-	6131	14571	chr1	28132596	0.027012	-0.31792	0.002997	0.0013248	0.00216057
ENSG00000126698.11	chr1	28199457	28233029	-	6046	966724	chr1	27232733	0.0139901	-1.24151	0.472527	0.49031	0.516526
ENSG00000130770.18	chr1	28236110	28246906	+	5981	0	chr1	28239893	0.482343	1.10102	0.000999001	2.82964e-125	1.58309e-123
ENSG00000130766.5	chr1	28259519	28282491	+	6022	-624910	chr1	27634609	0.0122555	-25.2326	0.766234	0.77745	0.787613
ENSG00000130772.14	chr1	28329003	28335965	+	6094	-92445	chr1	28236558	0.0133271	-49.1132	0.617383	0.624611	0.643811
ENSG00000204138.13	chr1	28369583	28500364	+	6740	-2160	chr1	28367423	0.191911	-0.68003	0.000999001	1.18992e-37	8.68127e-37
ENSG00000180198.16	chr1	28505944	28539300	+	6567	-128016	chr1	28377928	0.11235	-0.527349	0.000999001	1.61104e-22	7.06213e-22
ENSG00000180098.9	chr1	28553086	28578545	+	6665	234274	chr1	28812819	0.0184239	-1.33539	0.0909091	0.0936359	0.117899
ENSG00000197989.14	chr1	28578539	28583132	-	6655	465420	chr1	28113119	0.0132064	0.175596	0.66034	0.670343	0.686686
ENSG00000120656.11	chr1	28589324	28643085	-	6872	827417	chr1	27761907	0.0167105	26.0565	0.197802	0.198817	0.231165
ENSG00000162419.12	chr1	28668733	28719353	+	7005	712163	chr1	29431516	0.0246658	0.423696	0.004995	0.0060059	0.00917549
ENSG00000198492.16	chr1	28736622	28769775	+	7027	-3772	chr1	28732850	0.0732212	0.417215	0.000999001	1.36296e-13	4.06363e-13
ENSG00000159023.21	chr1	28887092	29120046	+	8171	588333	chr1	29708379	0.0133685	2.8391	0.714286	0.722604	0.7365
ENSG00000116350.17	chr1	29147744	29181900	-	7525	-42579	chr1	29224479	0.062166	-0.42241	0.000999001	1.71369e-10	4.39425e-10
ENSG00000116353.16	chr1	29192658	29230942	-	7708	0	chr1	29197437	0.0423467	0.967489	0.000999001	1.44129e-06	2.92224e-06
ENSG00000186056.10	chr1	30718505	30726827	+	9355	-13359	chr1	30705146	0.040048	-0.341063	0.000999001	7.34494e-06	1.41986e-05
ENSG00000162511.8	chr1	30732470	30757774	-	9341	0	chr1	30754180	0.0599226	-0.453607	0.000999001	1.49534e-10	3.8438e-10
ENSG00000134644.15	chr1	30931507	31065991	-	9118	0	chr1	31044173	0.0161933	-0.186188	0.315684	0.315156	0.347435
ENSG00000060688.13	chr1	31259569	31296788	-	8049	0	chr1	31293121	0.197075	-0.663708	0.000999001	1.84547e-39	1.41342e-38
ENSG00000121766.15	chr1	31296983	31364953	+	7948	102729	chr1	31467682	0.0156601	-28.5229	0.348651	0.353441	0.385097
ENSG00000121769.8	chr1	31365254	31376850	-	7599	53430	chr1	31311824	0.105817	0.578767	0.000999001	1.90688e-20	7.64067e-20
ENSG00000168528.12	chr1	31409566	31434680	+	7462	0	chr1	31434035	0.0246116	-0.800049	0.00699301	0.00723111	0.0109561
ENSG00000284543.1	chr1	31506227	31583306	+	7374	0	chr1	31510017	0.083438	-0.433862	0.000999001	9.67021e-16	3.18044e-15
ENSG00000162517.13	chr1	31629867	31644896	-	6746	12982	chr1	31616885	0.0231482	-0.229799	0.00899101	0.0102719	0.0152931
ENSG00000184007.21	chr1	31906422	31944856	-	6388	366509	chr1	31539913	0.0189696	3.40387	0.0709291	0.0728152	0.0937937
ENSG00000121774.18	chr1	32013869	32060850	+	6407	128704	chr1	32189554	0.0131627	0.41886	0.719281	0.712777	0.727165
ENSG00000203325.3	chr1	32052292	32073474	-	6293	-768747	chr1	32842221	0.0203536	-0.635179	0.027972	0.0286104	0.0398618
ENSG00000121775.18	chr1	32072032	32102866	+	6334	0	chr1	32085512	0.0178394	0.443942	0.120879	0.112214	0.138392
ENSG00000025800.14	chr1	32108057	32176563	+	6370	982534	chr1	33159097	0.0142845	22.8871	0.503497	0.482184	0.509454
ENSG00000084652.16	chr1	32179676	32198285	+	6024	-681693	chr1	31497983	0.0159159	-1.2397	0.256743	0.253703	0.286759
ENSG00000160050.14	chr1	32200387	32205387	+	5968	-285263	chr1	31915124	0.0148151	-51.7824	0.393606	0.400339	0.431033
ENSG00000084623.11	chr1	32221929	32231604	+	5904	0	chr1	32224256	0.01503	0.200692	0.33966	0.344822	0.376923
ENSG00000220785.7	chr1	32231659	32241620	-	5881	-780	chr1	32242400	0.0694603	1.15078	0.000999001	1.50051e-12	4.27981e-12
ENSG00000182866.17	chr1	32251240	32286165	+	5900	-77784	chr1	32173456	0.0129822	0.314157	0.689311	0.703133	0.717746
ENSG00000116478.12	chr1	32292084	32333635	+	5896	-562044	chr1	31730040	0.0140266	-50.3856	0.536464	0.530131	0.554956
ENSG00000162526.7	chr1	32351522	32364312	+	5811	-339258	chr1	32012264	0.0179371	-23.4795	0.104895	0.101167	0.126317
ENSG00000160058.18	chr1	32365104	32394731	-	5872	856171	chr1	31508933	0.0179745	46.6389	0.110889	0.104145	0.129571
ENSG00000176261.15	chr1	32600173	32650903	-	5666	0	chr1	32624851	0.0606065	-0.890111	0.000999001	1.25596e-10	3.24281e-10
ENSG00000162521.19	chr1	32651143	32686211	+	5601	-16151	chr1	32634992	0.0291602	0.823453	0.002997	0.00050911	0.000860887
ENSG00000134684.10	chr1	32775238	32818153	-	5728	-22930	chr1	32841083	0.0204703	-0.260738	0.037962	0.0355978	0.0487211
ENSG00000116497.18	chr1	32816768	32858875	+	5830	21041	chr1	32879916	0.0206885	0.338663	0.031968	0.0318744	0.0440552
ENSG00000287691.1	chr1	32925455	32951638	+	5830	0	chr1	32937880	0.265785	0.855831	0.000999001	1.21923e-57	1.57282e-56
ENSG00000116514.16	chr1	32936446	32964685	-	5857	35084	chr1	32901362	0.0190006	-1.33509	0.0649351	0.0630915	0.0823022
ENSG00000236065.2	chr1	32987076	33032469	+	6088	0	chr1	33024044	0.201902	0.720599	0.000999001	8.2729e-42	6.75125e-41
ENSG00000004455.17	chr1	33007941	33080996	-	6227	-524929	chr1	33605925	0.0150964	-0.279243	0.387612	0.376453	0.407707
ENSG00000116525.14	chr1	33145400	33182059	-	6318	-634507	chr1	33816566	0.020945	-25.1727	0.023976	0.023644	0.0334094
ENSG00000160094.15	chr1	33256493	33300719	+	6606	-277743	chr1	32978750	0.0177686	0.214707	0.13986	0.126941	0.154551
ENSG00000121903.14	chr1	33472646	33496507	+	6989	412209	chr1	33908716	0.0163749	-29.1666	0.226773	0.220791	0.253225
ENSG00000121904.17	chr1	33514000	34165842	-	9501	0	chr1	33905475	0.0190245	0.450738	0.0919081	0.103521	0.128872
ENSG00000163866.9	chr1	34712738	34859755	-	7753	0	chr1	34850318	0.0354598	-0.46362	0.000999001	3.25196e-05	6.02479e-05
ENSG00000284773.1	chr1	34974357	34985313	-	6902	-974071	chr1	35959384	0.0139642	-0.506193	0.553447	0.565852	0.588639
ENSG00000197056.11	chr1	35032173	35115859	+	6929	-18483	chr1	35013690	0.018143	0.363899	0.103896	0.109779	0.135806
ENSG00000116560.11	chr1	35176379	35193145	-	6591	-239687	chr1	35432832	0.0125202	-0.964193	0.805195	0.807024	0.815678
ENSG00000146463.12	chr1	35268710	35422058	+	6878	-509467	chr1	34759243	0.0178393	0.305835	0.138861	0.138929	0.16776
ENSG00000142687.18	chr1	35433493	35557950	-	6814	-838028	chr1	36395978	0.0155291	25.1186	0.357642	0.364227	0.395777
ENSG00000020129.16	chr1	35557474	35567274	+	6367	986626	chr1	36553900	0.0245423	-0.60229	0.00599401	0.00581079	0.0088969
ENSG00000239636.1	chr1	35569814	35577729	-	6387	24381	chr1	35545433	0.0180765	-0.355688	0.108891	0.108875	0.134799
ENSG00000116819.8	chr1	35573315	35595328	+	6443	-490411	chr1	35082904	0.0202401	0.577364	0.037962	0.0393086	0.0533671
ENSG00000126067.12	chr1	35599542	35641526	-	6462	850148	chr1	34749394	0.0193797	23.2902	0.0559441	0.0574231	0.0756816
ENSG00000092853.14	chr1	35720219	35769978	-	6279	-22843	chr1	35792821	0.0201717	-0.29461	0.044955	0.04239	0.0571869
ENSG00000134698.11	chr1	35808017	35857890	+	6136	-433850	chr1	35374167	0.0193932	1.1884	0.0539461	0.0536887	0.0711452
ENSG00000092847.13	chr1	35869809	35930532	+	6029	998433	chr1	36928965	0.0187036	-1.3454	0.0699301	0.0778623	0.0997545
ENSG00000126070.20	chr1	35930719	36072500	+	6488	0	chr1	36024585	0.393187	1.51583	0.000999001	3.49503e-100	1.20677e-98
ENSG00000116863.11	chr1	36088893	36093932	+	6042	-19850	chr1	36069043	0.0155199	0.479398	0.26973	0.274084	0.306845
ENSG00000054116.12	chr1	36136571	36156053	-	6141	120321	chr1	36016250	0.0263337	0.431958	0.002997	0.00228886	0.00365254
ENSG00000116871.15	chr1	36155580	36180849	+	6193	338401	chr1	36519250	0.0207994	0.551311	0.037962	0.0366988	0.05011
ENSG00000054118.15	chr1	36224433	36305357	+	6441	0	chr1	36264691	0.0359534	0.418409	0.000999001	2.05023e-05	3.85228e-05
ENSG00000214193.11	chr1	36306369	36329340	+	6316	-13909	chr1	36292460	0.482146	1.00937	0.000999001	3.91693e-126	2.23929e-124
ENSG00000196182.11	chr1	36339625	36385924	-	6414	-29665	chr1	36415589	0.0147461	0.359083	0.442557	0.430204	0.460364
ENSG00000181817.6	chr1	36391239	36397908	-	6352	-2655	chr1	36400563	0.0284537	-0.266684	0.001998	0.000635354	0.00106558
ENSG00000116885.18	chr1	36415828	36450451	-	6560	14550	chr1	36401278	0.111464	0.526806	0.000999001	5.04765e-21	2.07418e-20
ENSG00000116898.12	chr1	36455719	36464384	-	6522	-7074	chr1	36471458	0.0303066	-0.259518	0.000999001	0.00017407	0.000304994
ENSG00000233621.2	chr1	37350935	37474411	-	7932	-1650	chr1	37476061	0.0235256	-0.357442	0.012987	0.0114006	0.0168846
ENSG00000163874.11	chr1	37474581	37484377	+	7428	0	chr1	37476061	0.0158067	-0.292992	0.317682	0.316415	0.34875
ENSG00000163875.15	chr1	37492576	37514774	-	7420	0	chr1	37504431	0.0959499	0.451426	0.000999001	1.10912e-18	4.14415e-18
ENSG00000163877.11	chr1	37534450	37554293	-	7345	-15392	chr1	37569685	0.0838352	0.445189	0.000999001	7.64902e-15	2.42204e-14
ENSG00000134697.13	chr1	37566817	37595937	-	7326	8364	chr1	37558453	0.11228	-0.514686	0.000999001	2.95876e-21	1.22787e-20
ENSG00000116922.14	chr1	37681571	37692249	-	7330	-32931	chr1	37725180	0.0266783	-0.256021	0.002997	0.00240494	0.00382669
ENSG00000134690.11	chr1	37692482	37709719	+	7346	0	chr1	37704197	0.0731829	0.969565	0.000999001	8.17815e-13	2.3668e-12
ENSG00000196449.4	chr1	37802946	37808208	-	7372	356651	chr1	37446295	0.012522	-0.23322	0.848152	0.85163	0.857532
ENSG00000188786.10	chr1	37809575	37859592	-	7596	7799	chr1	37801776	0.0790633	0.398168	0.000999001	2.48341e-14	7.69592e-14
ENSG00000204084.13	chr1	37860698	37947057	-	7821	25150	chr1	37835548	0.627178	1.24188	0.000999001	1.22412e-195	4.26891e-193
ENSG00000183431.12	chr1	37956976	37990075	-	7750	-144	chr1	37990219	0.0384835	-0.278339	0.000999001	1.43596e-05	2.7265e-05
ENSG00000183386.10	chr1	37996771	38005606	-	7635	622	chr1	37996149	0.200226	-0.638188	0.000999001	1.49535e-42	1.24955e-41
ENSG00000183520.12	chr1	38009259	38024820	+	7719	679165	chr1	38703985	0.0220948	-0.719604	0.021978	0.0205192	0.0292708
ENSG00000224592.5	chr1	38047315	38119025	+	8003	60164	chr1	38179189	0.0378191	-0.346764	0.000999001	1.03511e-05	1.98339e-05
ENSG00000238063.3	chr1	38474826	38516520	+	7336	-3914	chr1	38470912	0.229864	-0.793444	0.000999001	6.9573e-52	7.80142e-51
ENSG00000174574.16	chr1	38991277	39006059	+	7552	8201	chr1	39014260	0.299321	0.798367	0.000999001	9.9568e-66	1.58551e-64
ENSG00000168653.11	chr1	39026319	39034636	+	7590	941	chr1	39035577	0.250451	-0.759474	0.000999001	2.98166e-51	3.28014e-50
ENSG00000127603.29	chr1	39081317	39487177	+	9101	0	chr1	39215738	0.0201311	-0.571277	0.0629371	0.0646576	0.0841772
ENSG00000183682.8	chr1	39491637	39529869	+	7654	227587	chr1	39757456	0.0855509	0.605251	0.000999001	1.25177e-15	4.10533e-15
ENSG00000243970.3	chr1	39522281	39559671	-	7758	0	chr1	39554348	0.071037	-0.98235	0.000999001	1.02466e-11	2.80115e-11
ENSG00000090621.14	chr1	39560817	39576790	-	7706	-186906	chr1	39763696	0.0180577	-0.331284	0.131868	0.128477	0.156239
ENSG00000084072.17	chr1	39692183	39763914	+	7783	4655	chr1	39768569	0.068825	-0.42354	0.000999001	6.71248e-12	1.85734e-11
ENSG00000116985.12	chr1	39757183	39788865	-	7601	0	chr1	39786897	0.505447	-1.09495	0.000999001	2.04362e-135	1.42536e-133
ENSG00000043514.17	chr1	39838111	39883511	-	7754	0	chr1	39866446	0.233652	1.47244	0.000999001	5.51069e-49	5.61371e-48
ENSG00000168389.18	chr1	39955113	39969968	+	7712	983421	chr1	40953389	0.0216851	-31.4394	0.025974	0.0245808	0.0346209
ENSG00000131236.17	chr1	40040234	40072649	+	7586	-27236	chr1	40012998	0.147543	-1.03509	0.000999001	1.18309e-29	6.64385e-29
ENSG00000131238.17	chr1	40071462	40097727	-	7502	0	chr1	40094562	0.112145	-0.526023	0.000999001	3.14166e-21	1.30067e-20
ENSG00000117000.9	chr1	40161388	40240921	+	7594	0	chr1	40205331	0.0362331	0.601521	0.000999001	3.60225e-05	6.65256e-05
ENSG00000084073.9	chr1	40258237	40294180	+	7452	0	chr1	40270815	0.103548	0.457642	0.000999001	1.19147e-19	4.60819e-19
ENSG00000049089.15	chr1	40300490	40317813	-	7473	0	chr1	40312705	0.0784904	-0.51248	0.000999001	5.45932e-14	1.66033e-13
ENSG00000084070.12	chr1	40344851	40423326	+	7792	0	chr1	40373562	0.0822072	-0.616725	0.000999001	2.52974e-14	7.83485e-14
ENSG00000284677.1	chr1	40436200	40450039	-	7652	10609	chr1	40425591	0.0309227	-0.481567	0.000999001	0.000362953	0.000620764
ENSG00000187815.10	chr1	40477291	40496343	+	7743	461536	chr1	40957879	0.0148508	0.695477	0.495504	0.489616	0.515951
ENSG00000238287.1	chr1	40493158	40508661	-	7750	-14544	chr1	40523205	0.0250977	-0.325559	0.003996	0.00371471	0.00579963
ENSG00000164002.11	chr1	40508742	40516556	+	7726	900079	chr1	41416635	0.0143769	-0.346001	0.529471	0.541794	0.56575
ENSG00000117010.17	chr1	40531574	40548167	+	7783	352220	chr1	40900387	0.0160137	0.379809	0.2997	0.304543	0.337192
ENSG00000237899.1	chr1	40669090	40687588	-	7883	-67511	chr1	40755099	0.430707	-1.14152	0.000999001	4.40527e-108	1.80031e-106
ENSG00000066136.20	chr1	40691649	40771603	+	8084	-2230	chr1	40689419	0.0755325	1.09745	0.000999001	1.08461e-12	3.11907e-12
ENSG00000117013.17	chr1	40783788	40840452	+	8000	0	chr1	40809936	0.163504	0.566686	0.000999001	4.14077e-32	2.52452e-31
ENSG00000171793.16	chr1	40979689	41012565	+	7843	0	chr1	40998765	0.0478255	0.341718	0.000999001	2.96794e-07	6.30469e-07
ENSG00000281207.1	chr1	41014591	41043890	+	7817	228527	chr1	41272417	0.0596594	-0.383129	0.000999001	1.43656e-10	3.69815e-10
ENSG00000010803.16	chr1	41027201	41242154	-	8408	0	chr1	41208826	0.396842	-0.90524	0.000999001	2.38664e-92	6.85962e-91
ENSG00000127124.16	chr1	41506366	42035925	-	9579	0	chr1	41665194	0.0396711	0.298223	0.000999001	5.08454e-06	9.94475e-06
ENSG00000198815.9	chr1	42176540	42335877	-	8331	-685626	chr1	43021503	0.0220316	-63.1471	0.020979	0.0207689	0.0296068
ENSG00000177181.15	chr1	42380793	42424232	+	7792	0	chr1	42389536	0.148329	0.577117	0.000999001	8.78724e-30	4.95858e-29
ENSG00000127125.9	chr1	42456118	42473385	+	7524	7618	chr1	42481003	0.049344	-0.337094	0.000999001	2.5874e-08	5.84147e-08
ENSG00000186409.18	chr1	42463222	42657190	+	8094	-368194	chr1	42095028	0.024341	0.369157	0.003996	0.00493831	0.00762015
ENSG00000065978.19	chr1	42682419	42703805	+	7262	-73857	chr1	42608562	0.0156162	-3.49497	0.297702	0.290598	0.323326
ENSG00000117385.16	chr1	42746336	42767084	-	7290	0	chr1	42747828	0.055091	-0.342206	0.000999001	1.62707e-09	3.95686e-09
ENSG00000283580.3	chr1	42767293	42794493	+	7272	6966	chr1	42801459	0.214099	0.740851	0.000999001	1.711e-46	1.63475e-45
ENSG00000274386.5	chr1	42785008	42816619	+	7263	-533100	chr1	42251908	0.0139158	-11.2765	0.529471	0.535989	0.560415
ENSG00000164010.15	chr1	42817123	42844991	+	7228	0	chr1	42830447	0.0359035	0.367095	0.000999001	2.57705e-05	4.81534e-05
ENSG00000164011.18	chr1	42846574	42852477	+	7145	438364	chr1	43290841	0.0159826	0.389159	0.251748	0.248502	0.28161
ENSG00000117394.23	chr1	42925376	42958868	-	7185	21360	chr1	42904016	0.109884	0.482938	0.000999001	7.194e-21	2.93197e-20
ENSG00000227533.6	chr1	42959050	42996814	+	7159	-5016	chr1	42954034	0.4103	1.18509	0.000999001	5.56161e-100	1.90772e-98
ENSG00000117395.12	chr1	43164176	43270936	-	7273	18842	chr1	43145334	0.149919	0.606455	0.000999001	3.12363e-29	1.72633e-28
ENSG00000234694.1	chr1	43354685	43358658	-	6922	301061	chr1	43053624	0.0129007	48.3211	0.703297	0.722632	0.7365
ENSG00000117399.14	chr1	43358982	43363203	+	6918	97431	chr1	43460634	0.0144272	-0.173761	0.432567	0.44573	0.475258
ENSG00000066322.15	chr1	43363399	43368074	-	6917	328965	chr1	43034434	0.0111473	-0.375085	0.947053	0.945313	0.947487
ENSG00000198198.17	chr1	43389883	43454247	+	7106	-60790	chr1	43329093	0.136431	-1.02304	0.000999001	1.77284e-25	8.62672e-25
ENSG00000237950.3	chr1	43937919	43940781	-	6866	0	chr1	43939667	0.0215392	0.250793	0.025974	0.0280782	0.0391672
ENSG00000288573.1	chr1	43944371	43946551	-	6875	104250	chr1	43840121	0.0260305	0.958913	0.000999001	0.00262184	0.00415413
ENSG00000117408.11	chr1	43946951	43968022	+	6960	444770	chr1	44412792	0.0201291	-0.313606	0.0569431	0.0495481	0.0661442
ENSG00000117411.16	chr1	43978944	43991170	+	6910	-4034	chr1	43974910	0.0123187	-29.9955	0.843157	0.849566	0.855865
ENSG00000196517.13	chr1	43991501	44031467	-	6990	812602	chr1	43178899	0.0166057	-16.6992	0.226773	0.213584	0.246201
ENSG00000178028.14	chr1	44213456	44220681	+	6328	-121765	chr1	44091691	0.014051	-0.406238	0.543457	0.548733	0.572253
ENSG00000117419.16	chr1	44221071	44355260	-	6651	0	chr1	44259920	0.0180626	0.437207	0.107892	0.115041	0.141545
ENSG00000187147.18	chr1	44405195	44651724	+	6968	505489	chr1	45157213	0.0148395	1.02257	0.420579	0.429395	0.459573
ENSG00000126106.14	chr1	44635239	44674481	-	6384	0	chr1	44671111	0.14103	-0.539804	0.000999001	6.41284e-28	3.3765e-27
ENSG00000198520.12	chr1	44674693	44725591	+	6364	327457	chr1	45053048	0.0178841	36.1415	0.126873	0.119725	0.146756
ENSG00000142945.13	chr1	44739819	44767767	+	6271	83465	chr1	44851232	0.0153635	-0.182067	0.334665	0.327184	0.359559
ENSG00000225721.5	chr1	44759038	44775810	-	6210	846512	chr1	43912526	0.0165493	-0.382845	0.196803	0.19944	0.231838
ENSG00000142937.12	chr1	44775252	44778779	+	6173	60323	chr1	44839102	0.0268078	-0.30611	0.003996	0.00168519	0.00272075
ENSG00000173846.13	chr1	44800378	44805990	+	6160	171174	chr1	44977164	0.0163323	54.3693	0.226773	0.220458	0.252898
ENSG00000222009.8	chr1	44808483	44815585	+	6157	0	chr1	44810755	0.0279669	-0.334512	0.002997	0.00109164	0.00179205
ENSG00000070785.17	chr1	44850523	44986722	-	6458	0	chr1	44937606	0.124372	0.618249	0.000999001	4.386e-25	2.10875e-24
ENSG00000126107.15	chr1	45002541	45011324	-	6044	-98571	chr1	45109895	0.013299	-31.1662	0.6004	0.59136	0.612677
ENSG00000162415.7	chr1	45016400	45306209	-	6579	0	chr1	45299131	0.0967762	0.569804	0.000999001	4.70088e-18	1.71063e-17
ENSG00000117450.14	chr1	45511037	45523047	-	5985	-547725	chr1	46070772	0.0191396	-41.7403	0.0579421	0.0584279	0.0767738
ENSG00000117448.13	chr1	45550544	45570049	+	5982	0	chr1	45554960	0.204827	-0.661652	0.000999001	3.47831e-45	3.16161e-44
ENSG00000132780.17	chr1	45583847	45618904	+	5971	99624	chr1	45718528	0.118623	0.586321	0.000999001	1.674e-23	7.58484e-23
ENSG00000159592.11	chr1	45627305	45688113	-	6020	-301648	chr1	45989761	0.0323888	-0.370379	0.001998	9.59171e-05	0.000171331
ENSG00000159596.7	chr1	45688182	45694436	+	5855	-662350	chr1	45025832	0.020831	0.208001	0.01998	0.0207291	0.0295581
ENSG00000197429.11	chr1	45694325	45750653	-	6083	-286511	chr1	46037164	0.0217737	0.218681	0.017982	0.0175768	0.025315
ENSG00000086015.22	chr1	45786988	46036122	+	6905	599323	chr1	46635445	0.0131852	-1.01792	0.635365	0.629141	0.648097
ENSG00000085998.14	chr1	46188683	46220305	-	6313	-46971	chr1	46267276	0.130474	0.664665	0.000999001	9.65647e-27	4.91372e-26
ENSG00000085999.13	chr1	46246462	46278480	+	6411	-458760	chr1	45787702	0.015022	0.823423	0.336663	0.340051	0.372252
ENSG00000132128.16	chr1	46261197	46303608	-	6454	-10484	chr1	46314092	0.0694806	-0.401927	0.000999001	6.41858e-12	1.7779e-11
ENSG00000173660.12	chr1	46303699	46316776	+	6369	-99112	chr1	46204587	0.149597	0.595847	0.000999001	1.84998e-30	1.06343e-29
ENSG00000117481.10	chr1	46340178	46365152	+	6521	270293	chr1	46635445	0.025954	1.42814	0.001998	0.00263215	0.00416983
ENSG00000117480.16	chr1	46394318	46413848	+	6611	-11560	chr1	46382758	0.130741	0.538359	0.000999001	1.4645e-25	7.15294e-25
ENSG00000079277.21	chr1	46557409	46616843	-	6952	0	chr1	46578572	0.228134	0.790728	0.000999001	3.94685e-49	4.06817e-48
ENSG00000123472.12	chr1	46632738	46673867	-	6982	-574258	chr1	47248125	0.0137101	16.8247	0.573427	0.574061	0.596467
ENSG00000159658.13	chr1	46674660	46719146	-	7011	-460033	chr1	47179179	0.0187067	11.5354	0.0709291	0.0719028	0.0927326
ENSG00000225506.2	chr1	47096654	47179271	-	7793	0	chr1	47179230	0.239255	0.766515	0.000999001	5.62504e-52	6.34151e-51
ENSG00000123473.15	chr1	47250140	47314147	-	8113	0	chr1	47286143	0.247574	0.707429	0.000999001	4.51162e-52	5.09725e-51
ENSG00000162368.13	chr1	47333798	47378839	+	8243	165486	chr1	47544325	0.0149062	-0.286831	0.447552	0.435234	0.465204
ENSG00000225762.1	chr1	47380929	47408477	-	8039	18414	chr1	47362515	0.0409483	-0.288324	0.000999001	9.47231e-07	1.94694e-06
ENSG00000185104.20	chr1	50437029	50960267	-	6836	0	chr1	50931785	0.0273008	0.247085	0.000999001	0.00073818	0.0012325
ENSG00000123080.12	chr1	50960746	50974634	+	5871	870138	chr1	51844772	0.0143936	-2.94602	0.381618	0.37739	0.40868
ENSG00000123091.5	chr1	51236274	51273447	+	6175	696667	chr1	51970114	0.0147256	2.12885	0.333666	0.340093	0.372259
ENSG00000085831.15	chr1	51287259	51345116	-	6206	-836729	chr1	52181845	0.0152402	-0.634415	0.284715	0.276697	0.309373
ENSG00000085832.17	chr1	51354264	51519266	-	6366	107844	chr1	51246420	0.049541	0.732329	0.000999001	3.18772e-08	7.16125e-08
ENSG00000227070.1	chr1	51518310	51561629	+	5930	-110031	chr1	51408279	0.0525879	-0.573079	0.000999001	4.79374e-09	1.13159e-08
ENSG00000227742.2	chr1	51561867	51594897	-	5923	0	chr1	51578174	0.0844963	0.97967	0.000999001	7.35239e-16	2.4342e-15
ENSG00000117859.19	chr1	51577180	51798427	+	6725	0	chr1	51755509	0.0956628	1.57328	0.000999001	5.59348e-18	2.02768e-17
ENSG00000078618.21	chr1	51789192	51878937	-	6500	87839	chr1	51701353	0.0962193	1.54572	0.000999001	1.57075e-18	5.83772e-18
ENSG00000117862.13	chr1	52020132	52055191	-	6728	915758	chr1	51104374	0.032707	-0.666884	0.001998	6.49893e-05	0.000117694
ENSG00000134717.18	chr1	52056200	52090716	+	6825	-687611	chr1	51368589	0.0158248	-1.01465	0.272727	0.261339	0.294309
ENSG00000157077.14	chr1	52142095	52346686	+	7727	-129570	chr1	52012525	0.0147782	1.07509	0.466533	0.456462	0.485118
ENSG00000154222.14	chr1	52345724	52366193	-	7136	0	chr1	52352516	0.0472653	-0.512589	0.000999001	9.93409e-08	2.17064e-07
ENSG00000085840.13	chr1	52372830	52404423	-	7172	36310	chr1	52336520	0.016324	-31.5673	0.218781	0.225268	0.257879
ENSG00000134748.13	chr1	52404603	52420836	+	7102	-572914	chr1	51831689	0.0127604	-5.09593	0.762238	0.765312	0.776595
ENSG00000134744.14	chr1	52408283	52553487	-	7651	187433	chr1	52220850	0.0212069	-1.33714	0.034965	0.0301826	0.041896
ENSG00000162378.13	chr1	52726454	52827336	+	7664	4134	chr1	52831470	0.0273707	-0.320095	0.000999001	0.00135382	0.00220549
ENSG00000203995.10	chr1	52842512	52894998	+	7633	32238	chr1	52927236	0.0321185	0.275883	0.000999001	9.2171e-05	0.000164977
ENSG00000121310.17	chr1	52895911	52927212	-	7559	-24	chr1	52927236	0.39383	0.966054	0.000999001	1.12122e-97	3.65427e-96
ENSG00000116171.19	chr1	52927277	53051698	+	7944	-41	chr1	52927236	0.412255	0.988393	0.000999001	6.72926e-100	2.28576e-98
ENSG00000162385.11	chr1	53226901	53238518	-	7753	-717406	chr1	53955924	0.0138283	0.227554	0.635365	0.636169	0.654435
ENSG00000157193.18	chr1	53242365	53328469	-	8069	0	chr1	53313756	0.0427541	0.345226	0.000999001	7.94539e-07	1.64408e-06
ENSG00000225675.2	chr1	53328234	53336509	+	7913	-1908	chr1	53326326	0.040515	0.614876	0.000999001	3.20859e-06	6.36727e-06
ENSG00000285954.1	chr1	53344032	53365473	+	7997	-1046	chr1	53342986	0.0173809	-0.321826	0.191808	0.173465	0.20483
ENSG00000058804.12	chr1	53765479	53838463	-	9088	-80366	chr1	53918829	0.0167314	-0.30713	0.246753	0.241122	0.274257
ENSG00000058799.15	chr1	53851720	53889798	-	9011	0	chr1	53852765	0.0204427	-0.30929	0.0599401	0.0553464	0.0731843
ENSG00000211452.11	chr1	53891240	53911086	+	8948	0	chr1	53899082	0.0419245	-0.722898	0.000999001	1.54421e-06	3.12426e-06
ENSG00000081870.11	chr1	53916575	53945929	-	9075	0	chr1	53926629	0.145488	-0.772281	0.000999001	5.56999e-27	2.85513e-26
ENSG00000116212.15	chr1	53946086	53968168	+	9134	0	chr1	53946508	0.0225292	0.299973	0.017982	0.0157527	0.022842
ENSG00000116209.12	chr1	54026682	54053504	-	9216	-840284	chr1	54893788	0.0170473	-0.384822	0.233766	0.240086	0.273198
ENSG00000116205.14	chr1	54053585	54112519	+	9215	0	chr1	54086202	0.0773265	-0.398422	0.000999001	6.75683e-14	2.04365e-13
ENSG00000256407.2	chr1	54132687	54200073	-	8929	0	chr1	54154524	0.123361	-1.4866	0.000999001	6.54549e-24	3.0061e-23
ENSG00000116221.15	chr1	54184042	54225464	+	8717	0	chr1	54217341	0.459062	1.51678	0.000999001	6.09884e-113	2.77418e-111
ENSG00000157216.15	chr1	54225433	54413479	-	9551	0	chr1	54374333	0.0198854	0.324973	0.0519481	0.0683297	0.0885611
ENSG00000116133.13	chr1	54849628	54887195	-	9286	-844082	chr1	55731277	0.0194317	0.509967	0.0989011	0.0884608	0.111962
ENSG00000162402.14	chr1	55066360	55215364	-	9722	0	chr1	55127873	0.0925834	0.527446	0.000999001	1.07776e-17	3.86148e-17
ENSG00000234810.4	chr1	55329289	56070513	+	12681	999363	chr1	57069876	0.0202311	0.43114	0.0829171	0.0755924	0.0970008
ENSG00000173406.15	chr1	56994779	58546734	-	15357	0	chr1	58543607	0.601265	1.20795	0.000999001	3.57187e-178	8.69044e-176
ENSG00000162601.11	chr1	58643441	58700077	-	8493	-16138	chr1	58716215	0.0516152	0.344539	0.000999001	3.61415e-08	8.09143e-08
ENSG00000234807.7	chr1	58785129	58901109	+	8480	459538	chr1	59360647	0.0236299	30.9851	0.00999001	0.0100209	0.0149279
ENSG00000237352.4	chr1	58933644	59240555	+	8986	0	chr1	59019605	0.106904	0.477309	0.000999001	1.03281e-20	4.18646e-20
ENSG00000172456.18	chr1	59296639	59810647	+	9689	0	chr1	59340876	0.0343811	0.283316	0.000999001	5.45845e-05	9.94191e-05
ENSG00000134709.12	chr1	59814787	59876322	+	7313	-8400	chr1	59806387	0.061751	-0.930536	0.000999001	2.20031e-10	5.61044e-10
ENSG00000134716.11	chr1	59893309	59926773	-	7285	0	chr1	59913164	0.0237974	-0.294546	0.00799201	0.00931648	0.0139401
ENSG00000162604.12	chr1	61681047	61725423	-	8039	0	chr1	61723869	0.0477909	0.382629	0.000999001	1.10026e-07	2.39861e-07
ENSG00000132849.20	chr1	61742407	62178675	+	9931	0	chr1	61748055	0.0970851	-0.461881	0.000999001	7.07988e-18	2.55942e-17
ENSG00000162607.13	chr1	62436298	62451804	+	8552	586729	chr1	63038533	0.019153	0.745421	0.0969031	0.093754	0.118019
ENSG00000116641.18	chr1	62454299	62688386	-	9529	0	chr1	62514739	0.0637384	-0.501487	0.000999001	7.8147e-11	2.04189e-10
ENSG00000235545.1	chr1	62688483	62710694	+	8681	0	chr1	62689678	0.0534856	-0.353559	0.000999001	6.09847e-09	1.43118e-08
ENSG00000125703.15	chr1	62784133	62865516	+	8839	-8108	chr1	62776025	0.231464	-0.715917	0.000999001	4.47866e-49	4.59821e-48
ENSG00000088035.18	chr1	63367576	63438553	+	8435	90951	chr1	63529504	0.205382	0.706423	0.000999001	4.70019e-44	4.13569e-43
ENSG00000142856.16	chr1	63440771	63593721	-	8692	0	chr1	63475531	0.134568	-0.60306	0.000999001	1.15495e-27	6.03551e-27
ENSG00000079739.17	chr1	63593412	63660245	+	8568	0	chr1	63593801	0.145998	-0.918731	0.000999001	8.68408e-31	5.05019e-30
ENSG00000162434.13	chr1	64833230	65067754	-	8459	122	chr1	64833108	0.0456751	-0.335148	0.000999001	3.01074e-07	6.39171e-07
ENSG00000162433.15	chr1	65147550	65232145	+	7884	0	chr1	65156150	0.0924737	-0.840426	0.000999001	5.42011e-17	1.88891e-16
ENSG00000116675.16	chr1	65248220	65415871	+	8053	-10419	chr1	65237801	0.0197945	-0.234613	0.0589411	0.0585864	0.0769627
ENSG00000116678.20	chr1	65420653	65641559	+	8360	0	chr1	65477514	0.175541	-0.601045	0.000999001	7.8488e-35	5.25027e-34
ENSG00000184588.18	chr1	65792515	66374579	+	9900	0	chr1	66290868	0.0331858	-0.477067	0.000999001	0.000196296	0.000342161
ENSG00000152763.17	chr1	66812886	66924856	-	8311	-16595	chr1	66941451	0.0475362	0.760638	0.000999001	9.02461e-08	1.97522e-07
ENSG00000198160.14	chr1	66924896	66988619	+	8221	-204447	chr1	66720449	0.0158223	-0.357556	0.312687	0.301013	0.333672
ENSG00000116704.8	chr1	66999351	67054148	-	8240	-1905	chr1	67056053	0.0705032	-0.386881	0.000999001	2.54515e-12	7.18299e-12
ENSG00000081985.12	chr1	67307365	67397090	+	8706	26103	chr1	67423193	0.0951599	0.483015	0.000999001	1.98886e-17	7.0486e-17
ENSG00000142864.14	chr1	67407811	67430415	-	8528	55116	chr1	67352695	0.0196404	-0.204699	0.0649351	0.0650509	0.084626
ENSG00000116717.13	chr1	67685202	67688334	+	8133	58930	chr1	67747264	0.0389372	0.305095	0.000999001	6.9498e-06	1.34608e-05
ENSG00000024526.17	chr1	68474153	68497221	-	7717	285767	chr1	68188386	0.015508	-0.291188	0.371628	0.377696	0.408954
ENSG00000223883.2	chr1	69055839	69229607	+	7860	-6013	chr1	69049826	0.0717967	-0.484433	0.000999001	6.4019e-13	1.85995e-12
ENSG00000066557.6	chr1	70144806	70205579	-	7171	238105	chr1	69906701	0.018954	-1.02092	0.0699301	0.0753891	0.0967637
ENSG00000116754.13	chr1	70205683	70253052	+	7140	371869	chr1	70624921	0.014217	16.1645	0.502498	0.501306	0.526998
ENSG00000118454.13	chr1	70259000	70354734	-	7364	690766	chr1	69568234	0.0252444	18.6356	0.001998	0.00387374	0.0060353
ENSG00000197568.14	chr1	70354806	70385339	+	7191	0	chr1	70384111	0.0419809	-0.540281	0.000999001	3.73342e-07	7.87322e-07
ENSG00000116761.12	chr1	70411219	70439851	+	7071	-29592	chr1	70381627	0.10603	1.14088	0.000999001	3.54147e-20	1.39499e-19
ENSG00000235079.1	chr1	71048856	71067184	+	6744	0	chr1	71052470	0.0298845	-0.289442	0.000999001	0.000432538	0.000735568
ENSG00000132485.14	chr1	71063292	71081289	-	6763	0	chr1	71067604	0.0533435	-0.383524	0.000999001	1.98919e-09	4.80955e-09
ENSG00000229956.11	chr1	71081325	71489976	+	8144	-14193	chr1	71067132	0.0207209	0.332217	0.036963	0.037358	0.0509436
ENSG00000162620.16	chr1	74026016	74198187	-	7425	-11515	chr1	74209702	0.445001	-0.973153	0.000999001	3.80586e-113	1.75405e-111
ENSG00000116791.14	chr1	74705483	74733408	-	6874	-19612	chr1	74753020	0.582029	-1.18821	0.000999001	2.80122e-168	5.5295e-166
ENSG00000162623.16	chr1	74733153	74766678	+	6957	0	chr1	74748706	0.177012	-0.612796	0.000999001	2.88234e-35	1.95305e-34
ENSG00000137968.16	chr1	75202132	75611116	-	9102	0	chr1	75395787	0.303872	-0.791208	0.000999001	7.11132e-69	1.23791e-67
ENSG00000117054.14	chr1	75724348	75787575	+	8265	0	chr1	75735642	0.336962	-0.928133	0.000999001	2.86071e-78	6.09547e-77
ENSG00000137955.16	chr1	75786198	75795086	+	8010	-11115	chr1	75775083	0.100621	0.491649	0.000999001	9.61803e-19	3.60143e-18
ENSG00000057468.7	chr1	75796883	75913242	+	8394	0	chr1	75833034	0.253018	-0.827256	0.000999001	3.10157e-52	3.51556e-51
ENSG00000142892.15	chr1	77088990	77219430	-	7930	0	chr1	77186720	0.0297685	0.34658	0.000999001	0.000433469	0.000737031
ENSG00000036549.13	chr1	77562417	77683419	-	7618	0	chr1	77587543	0.0595632	-0.378315	0.000999001	8.11476e-10	2.00512e-09
ENSG00000077254.14	chr1	77695988	77759852	-	7387	-761806	chr1	78521658	0.0248783	0.376255	0.004995	0.00506388	0.00780815
ENSG00000180488.15	chr1	77779625	77879539	+	7591	-254057	chr1	77525568	0.0342975	0.423503	0.000999001	6.66812e-05	0.000120674
ENSG00000162614.18	chr1	77888514	77943895	+	7602	0	chr1	77926761	0.150825	0.748247	0.000999001	2.49954e-31	1.48244e-30
ENSG00000162613.16	chr1	77944056	77979110	-	7518	-5723	chr1	77984833	0.0497557	-0.564217	0.000999001	2.24715e-08	5.09529e-08
ENSG00000137960.6	chr1	77979543	78138444	+	8211	-67676	chr1	77911867	0.0181838	-0.567474	0.110889	0.114001	0.140464
ENSG00000137959.16	chr1	78619923	78646145	+	8085	0	chr1	78626734	0.226061	-0.716172	0.000999001	1.57381e-50	1.68356e-49
ENSG00000137965.11	chr1	78649797	78664078	+	8172	0	chr1	78662635	0.189434	-0.650306	0.000999001	4.80944e-38	3.54341e-37
ENSG00000230817.6	chr1	82903184	83166815	+	8673	314925	chr1	83481740	0.197083	-0.798896	0.000999001	6.10299e-39	4.62342e-38
ENSG00000142875.19	chr1	84078063	84238498	+	8331	-8214	chr1	84069849	0.0311015	0.261694	0.000999001	0.000370875	0.000633899
ENSG00000117133.11	chr1	84479260	84498352	+	8044	0	chr1	84488082	0.0192789	-0.538985	0.0559441	0.057927	0.0761826
ENSG00000117151.13	chr1	84549612	84574480	-	8114	40335	chr1	84509277	0.0169136	-0.215714	0.196803	0.193139	0.225717
ENSG00000284882.1	chr1	84574130	84583620	+	8027	-2240	chr1	84571890	0.119459	0.583957	0.000999001	6.83757e-23	3.03757e-22
ENSG00000117155.16	chr1	84643708	84690803	-	8051	959045	chr1	83684663	0.0173898	-18.5639	0.160839	0.164517	0.195145
ENSG00000153898.13	chr1	84925584	84997113	-	7914	0	chr1	84987788	0.213964	0.702868	0.000999001	1.62539e-42	1.35605e-41
ENSG00000162643.13	chr1	84999148	85133138	+	8495	-95	chr1	84999053	0.122451	0.55297	0.000999001	3.76349e-23	1.69203e-22
ENSG00000097096.9	chr1	85156890	85201016	-	8450	-37736	chr1	85238752	0.0709416	0.397085	0.000999001	1.05083e-11	2.87119e-11
ENSG00000162642.14	chr1	85249954	85259672	-	8446	-13075	chr1	85272747	0.103309	-0.524927	0.000999001	1.28348e-18	4.78538e-18
ENSG00000142867.14	chr1	85265777	85276632	-	8421	53930	chr1	85211847	0.020217	-0.355211	0.041958	0.0444418	0.0597853
ENSG00000223653.6	chr1	85276389	85448124	+	9060	-14384	chr1	85262005	0.0829119	-0.712202	0.000999001	1.38246e-14	4.33292e-14
ENSG00000117174.11	chr1	85649418	85708433	-	8672	-116	chr1	85708549	0.384231	0.889567	0.000999001	8.27701e-88	2.16485e-86
ENSG00000171502.15	chr1	85729234	86156943	-	9979	0	chr1	85993372	0.189702	0.618869	0.000999001	1.42916e-39	1.09618e-38
ENSG00000122417.15	chr1	86346825	86396342	-	8258	0	chr1	86351401	0.104172	-0.500896	0.000999001	3.1502e-19	1.19889e-18
ENSG00000097033.14	chr1	86704571	86748184	+	8227	36810	chr1	86784994	0.01916	-0.280477	0.0699301	0.0687187	0.0890322
ENSG00000183291.17	chr1	86862446	86914424	-	8198	0	chr1	86905059	0.456134	1.42378	0.000999001	1.59828e-114	7.7413e-113
ENSG00000153936.17	chr1	86914636	87109982	+	8652	152042	chr1	87262024	0.0192854	-1.18616	0.0739261	0.0759456	0.0974063
ENSG00000143013.13	chr1	87328881	87348923	+	7503	0	chr1	87331207	0.0400719	1.06943	0.000999001	4.94329e-06	9.67753e-06
ENSG00000237505.8	chr1	87620804	88685204	-	11494	-695389	chr1	89380593	0.0150107	0.4589	0.544456	0.541894	0.565798
ENSG00000065243.20	chr1	88684223	88836255	+	7927	7664	chr1	88843919	0.0426957	-0.532958	0.000999001	1.0226e-06	2.09609e-06
ENSG00000137947.12	chr1	88852634	88891944	-	7515	36187	chr1	88816447	0.0875091	1.16958	0.000999001	3.78986e-16	1.27327e-15
ENSG00000137944.18	chr1	88935774	88992953	-	7487	0	chr1	88975121	0.294692	0.830583	0.000999001	2.62838e-66	4.25009e-65
ENSG00000117226.12	chr1	89006680	89022894	-	7290	-10996	chr1	89033890	0.150599	-0.580475	0.000999001	3.6005e-30	2.05614e-29
ENSG00000117228.10	chr1	89052320	89065230	-	7215	0	chr1	89064562	0.0476373	0.345948	0.000999001	1.86672e-08	4.25297e-08
ENSG00000162645.13	chr1	89106133	89150456	-	7460	-41920	chr1	89192376	0.0169167	-3.75017	0.206793	0.196855	0.229292
ENSG00000162654.9	chr1	89181145	89198942	-	7529	-15929	chr1	89214871	0.0211029	-0.209491	0.025974	0.0258609	0.0363163
ENSG00000286548.1	chr1	89427534	89525472	-	7690	0	chr1	89472295	0.151217	-0.65565	0.000999001	6.87475e-30	3.89408e-29
ENSG00000197147.13	chr1	89524837	89597864	+	7580	-52542	chr1	89472295	0.109342	-0.557525	0.000999001	1.02529e-21	4.33222e-21
ENSG00000231999.7	chr1	89581292	89632916	-	7531	-120102	chr1	89753018	0.151432	0.55542	0.000999001	7.57704e-31	4.42607e-30
ENSG00000162664.17	chr1	89995111	90035533	+	7106	0	chr1	90027467	0.0165542	-0.188959	0.21978	0.218092	0.250569
ENSG00000122482.21	chr1	90915299	91022272	-	7970	919018	chr1	89996281	0.0169919	0.968594	0.206793	0.204381	0.23695
ENSG00000162669.16	chr1	91260767	91404856	-	7788	965394	chr1	90295373	0.0183339	-1.4123	0.108891	0.11003	0.136068
ENSG00000097046.13	chr1	91500852	91525764	+	7361	-1463	chr1	91499389	0.406252	-0.947197	0.000999001	4.98904e-104	1.8708e-102
ENSG00000069702.11	chr1	91680344	91906335	-	7945	0	chr1	91700069	0.067668	-0.385826	0.000999001	7.01619e-12	1.93728e-11
ENSG00000174842.17	chr1	92246403	92298987	-	6951	-914212	chr1	93213199	0.0157645	-1.93517	0.294705	0.294345	0.326869
ENSG00000122484.9	chr1	92299060	92402056	+	7128	0	chr1	92354463	0.0995412	-0.750823	0.000999001	1.56243e-18	5.81093e-18
ENSG00000162676.12	chr1	92473044	92486925	-	6638	147849	chr1	92325195	0.019167	0.592592	0.0559441	0.0578618	0.0761255
ENSG00000067208.14	chr1	92508697	92792404	-	7586	-8987	chr1	92801391	0.0383238	0.289442	0.000999001	6.83627e-06	1.32495e-05
ENSG00000122406.14	chr1	92832014	92841924	+	6355	4180	chr1	92846104	0.0342238	0.303607	0.000999001	4.39309e-05	8.05477e-05
ENSG00000154511.12	chr1	92832738	92961522	-	6862	25897	chr1	92806841	0.0415516	0.540207	0.000999001	3.35007e-07	7.08622e-07
ENSG00000143033.18	chr1	93079236	93139079	+	6817	0	chr1	93084539	0.0447565	0.534889	0.000999001	1.41253e-07	3.05455e-07
ENSG00000117500.13	chr1	93149743	93180516	-	6711	8360	chr1	93141383	0.0257021	-0.274108	0.003996	0.00196897	0.00316085
ENSG00000122483.17	chr1	93179920	93278730	+	6901	-75041	chr1	93104879	0.194958	0.725596	0.000999001	8.1339e-40	6.29415e-39
ENSG00000223745.8	chr1	93262187	93346025	-	6919	-6236	chr1	93352261	0.209139	0.872133	0.000999001	3.91328e-45	3.55388e-44
ENSG00000117505.13	chr1	93345908	93369493	+	6795	0	chr1	93367980	0.301176	0.838117	0.000999001	4.49614e-64	6.85694e-63
ENSG00000137936.18	chr1	93561742	93847150	-	8102	0	chr1	93839296	0.0453732	0.306072	0.000999001	2.31891e-07	4.94909e-07
ENSG00000067334.14	chr1	93866285	93879918	-	7341	0	chr1	93875000	0.234927	-0.699695	0.000999001	5.84772e-52	6.58545e-51
ENSG00000023909.10	chr1	93885200	93909456	-	7456	-747184	chr1	94656640	0.0151599	23.7047	0.387612	0.392256	0.422983
ENSG00000117528.14	chr1	94418390	94518666	+	8031	0	chr1	94506307	0.121642	-0.499332	0.000999001	1.61129e-22	7.06213e-22
ENSG00000117519.16	chr1	94896950	94927223	-	7806	0	chr1	94919114	0.0237966	0.323302	0.00799201	0.00921523	0.0137945
ENSG00000235501.6	chr1	94927362	94963616	+	7826	0	chr1	94930060	0.0389741	-0.527893	0.000999001	6.65542e-06	1.29134e-05
ENSG00000172339.10	chr1	94974406	95072951	-	8111	-14298	chr1	95087249	0.0230804	0.69086	0.016983	0.0152953	0.0222218
ENSG00000228852.6	chr1	95243168	95278940	-	7711	0	chr1	95263190	0.138613	0.980513	0.000999001	2.30203e-27	1.18874e-26
ENSG00000117569.18	chr1	96721666	96823738	+	7746	0	chr1	96809637	0.200363	0.683377	0.000999001	1.61425e-42	1.34783e-41
ENSG00000188641.14	chr1	97077744	97995000	-	10529	-200924	chr1	98195924	0.0190176	-0.576269	0.102897	0.105779	0.131432
ENSG00000156869.14	chr1	99703971	99766635	-	8692	-16189	chr1	99782824	0.0529783	-0.732118	0.000999001	6.37624e-09	1.49369e-08
ENSG00000162688.17	chr1	99850362	99924023	+	8580	880595	chr1	100804618	0.0246823	31.8352	0.002997	0.00537513	0.00826117
ENSG00000283761.1	chr1	99970012	100083321	+	8284	220970	chr1	100304291	0.0161732	-0.328921	0.265734	0.269044	0.302011
ENSG00000156876.10	chr1	100083564	100132955	-	7966	-334451	chr1	100467406	0.0174095	-0.678065	0.141858	0.146529	0.176023
ENSG00000122435.10	chr1	100133151	100150498	+	7785	-376439	chr1	99756712	0.0169596	0.9492	0.180819	0.179791	0.211607
ENSG00000122477.12	chr1	100148450	100178273	-	7815	-63279	chr1	100241552	0.016354	0.436062	0.226773	0.234029	0.266944
ENSG00000137992.14	chr1	100186920	100249834	-	7956	-865093	chr1	101114927	0.0213007	39.443	0.020979	0.0217107	0.0308611
ENSG00000137996.12	chr1	100266208	100292769	+	7737	-18184	chr1	100248024	0.0213918	-0.310053	0.01998	0.0251552	0.0353871
ENSG00000079335.20	chr1	100345002	100520277	+	8665	0	chr1	100352622	0.169725	-0.617677	0.000999001	6.91574e-35	4.62908e-34
ENSG00000162694.14	chr1	100872373	100895179	-	8217	0	chr1	100894659	0.0724383	-0.637811	0.000999001	1.91658e-13	5.68346e-13
ENSG00000162695.12	chr1	100896077	100981757	+	8569	3949	chr1	100985706	0.0435306	0.542194	0.000999001	7.56796e-07	1.56753e-06
ENSG00000117543.21	chr1	100989624	101026088	-	8390	207935	chr1	100781689	0.0139552	0.956034	0.6004	0.596793	0.617572
ENSG00000233184.7	chr1	101025845	101090513	+	8488	0	chr1	101042282	0.0223324	-0.234531	0.014985	0.0166898	0.0241072
ENSG00000225938.1	chr1	101235684	101236528	-	8464	-114599	chr1	101351127	0.0328572	0.314907	0.000999001	0.000137399	0.00024257
ENSG00000170989.10	chr1	101236866	101243713	+	8492	136577	chr1	101380290	0.0143234	0.399055	0.547453	0.541084	0.565234
ENSG00000231671.1	chr1	101323338	101390303	+	9278	0	chr1	101354021	0.455124	-1.04082	0.000999001	3.67773e-111	1.59653e-109
ENSG00000224613.7	chr1	103415981	103525511	-	8812	-437308	chr1	103962819	0.0163754	-0.231376	0.255744	0.24115	0.274259
ENSG00000185946.16	chr1	103525692	103555239	+	8408	276578	chr1	103831817	0.0180692	0.199481	0.104895	0.106767	0.132471
ENSG00000240038.6	chr1	103553816	103579534	+	8522	-44035	chr1	103509781	0.0245993	0.355221	0.00599401	0.00488059	0.00753553
ENSG00000162631.18	chr1	107140008	107483458	+	9279	-4362	chr1	107135646	0.24605	1.79982	0.000999001	3.25281e-52	3.683e-51
ENSG00000085491.17	chr1	108134044	108200849	-	7752	0	chr1	108152911	0.0409396	-0.406282	0.000999001	3.24583e-06	6.43873e-06
ENSG00000162636.16	chr1	108560090	108644900	+	7522	-21744	chr1	108538346	0.0560531	-0.435616	0.000999001	4.33965e-09	1.02834e-08
ENSG00000134186.12	chr1	108692311	108702928	+	7323	-847876	chr1	107844435	0.0190009	-10.5827	0.0929071	0.0897649	0.113434
ENSG00000116266.11	chr1	108746675	108809523	+	7592	4609	chr1	108814132	0.0193286	2.41623	0.0849151	0.0716553	0.0924362
ENSG00000085433.15	chr1	108970215	109042113	-	7492	-820181	chr1	109862294	0.0166253	54.8549	0.22977	0.226252	0.258892
ENSG00000197780.10	chr1	109062487	109076003	-	7179	0	chr1	109063208	0.033037	0.746603	0.000999001	0.000116553	0.000206885
ENSG00000215717.7	chr1	109090765	109096934	+	7090	276075	chr1	109373009	0.0142571	-1.66051	0.56044	0.555424	0.578712
ENSG00000031698.13	chr1	109213919	109238182	+	6948	0	chr1	109217933	0.268142	-1.43261	0.000999001	7.0227e-63	1.03773e-61
ENSG00000143106.13	chr1	109399043	109426448	-	7281	0	chr1	109402544	0.0610835	-1.47319	0.000999001	3.2191e-10	8.1427e-10
ENSG00000162650.16	chr1	109483480	109492804	+	7513	304304	chr1	109797108	0.0198843	1.15574	0.0579421	0.0528687	0.0701652
ENSG00000174151.14	chr1	109494053	109502932	+	7500	979115	chr1	110482047	0.0201932	-60.4551	0.0629371	0.0483015	0.064579
ENSG00000065135.12	chr1	109548616	109600195	+	7654	906386	chr1	110506581	0.0201429	-0.365956	0.0599401	0.057138	0.0753343
ENSG00000134183.12	chr1	109603255	109619929	-	7560	-724671	chr1	110344600	0.0224284	-0.663264	0.023976	0.0207187	0.0295473
ENSG00000116337.19	chr1	109616105	109632053	+	7576	0	chr1	109622379	0.0280216	0.490703	0.002997	0.00156647	0.0025373
ENSG00000168765.17	chr1	109656100	109674836	+	7600	0	chr1	109656105	0.436757	-0.990467	0.000999001	2.08242e-109	8.61118e-108
ENSG00000184371.14	chr1	109910243	109930992	+	7730	0	chr1	109915612	0.0199061	-0.285997	0.0719281	0.0717377	0.0925311
ENSG00000168710.18	chr1	109984766	110023742	+	7679	-222611	chr1	109762155	0.0231279	-0.924564	0.00999001	0.0120036	0.0177184
ENSG00000143093.15	chr1	110031578	110074641	+	7762	-454399	chr1	109577179	0.016707	54.9894	0.253746	0.250704	0.283853
ENSG00000116396.14	chr1	110211344	110283100	+	7751	0	chr1	110246485	0.0248096	0.240013	0.004995	0.00489205	0.00755211
ENSG00000227963.1	chr1	110286376	110339171	-	7907	0	chr1	110334680	0.0717644	-0.388689	0.000999001	3.72479e-12	1.04418e-11
ENSG00000162775.16	chr1	110338507	110346681	+	7751	-43652	chr1	110294855	0.0235229	0.25172	0.00999001	0.0120664	0.0178027
ENSG00000224699.9	chr1	110347117	110443817	+	8254	0	chr1	110384926	0.0326764	0.266024	0.000999001	0.000149332	0.00026306
ENSG00000177301.15	chr1	110519838	110631474	-	8573	-43727	chr1	110675201	0.0297379	0.306538	0.000999001	0.000599736	0.00100794
ENSG00000143119.14	chr1	110871189	110899922	+	8260	0	chr1	110886927	0.272656	-0.905932	0.000999001	1.39437e-61	1.98745e-60
ENSG00000232811.1	chr1	110943468	110952848	+	8201	2641	chr1	110955489	0.0382826	0.298035	0.000999001	1.77657e-05	3.35738e-05
ENSG00000121931.16	chr1	110947191	110963965	-	8230	6445	chr1	110940746	0.0379087	-0.618505	0.000999001	2.26879e-05	4.25073e-05
ENSG00000156171.14	chr1	111117334	111140216	-	8585	-61690	chr1	111201906	0.134916	-0.788078	0.000999001	8.23413e-27	4.19608e-26
ENSG00000134255.14	chr1	111139628	111185104	+	8742	16802	chr1	111201906	0.084494	-0.623663	0.000999001	4.2992e-16	1.44161e-15
ENSG00000162777.17	chr1	111185970	111204535	-	8683	0	chr1	111201906	0.267263	1.10919	0.000999001	1.85525e-57	2.38155e-56
ENSG00000064886.14	chr1	111200772	111243440	+	8862	0	chr1	111225954	0.437868	-0.997181	0.000999001	1.64739e-106	6.47932e-105
ENSG00000085465.13	chr1	111414320	111427735	-	8945	0	chr1	111425705	0.0922158	-0.441066	0.000999001	1.82802e-17	6.49397e-17
ENSG00000243960.1	chr1	111438639	111441364	-	8915	-9238	chr1	111450602	0.0556525	-0.342691	0.000999001	4.63121e-09	1.09421e-08
ENSG00000116455.14	chr1	111439891	111449256	-	8941	-33203	chr1	111482459	0.0282559	-0.275601	0.001998	0.00113247	0.00185704
ENSG00000116459.11	chr1	111448865	111462773	+	8934	-12067	chr1	111436798	0.105421	-0.511744	0.000999001	4.86856e-19	1.8408e-18
ENSG00000116473.14	chr1	111542219	111716691	+	9242	0	chr1	111707261	0.0443308	0.441292	0.000999001	8.34114e-07	1.72188e-06
ENSG00000197852.12	chr1	111680631	111755824	-	8862	28039	chr1	111652592	0.0743812	-0.398437	0.000999001	5.85426e-13	1.70415e-12
ENSG00000143079.15	chr1	112396215	112463456	+	8239	0	chr1	112451376	0.108977	-0.505263	0.000999001	4.95391e-20	1.94257e-19
ENSG00000134245.18	chr1	112466542	112530165	+	8082	-31308	chr1	112435234	0.242419	-1.01729	0.000999001	1.05927e-51	1.18525e-50
ENSG00000007341.19	chr1	112523515	112620825	-	8082	0	chr1	112566482	0.0328929	-0.266191	0.000999001	0.00011064	0.000196756
ENSG00000116489.13	chr1	112619806	112671616	+	7826	0	chr1	112664298	0.0941196	-0.51313	0.000999001	1.52176e-16	5.19943e-16
ENSG00000155363.18	chr1	112673142	112700746	+	7674	920215	chr1	113620961	0.017871	-56.8728	0.134865	0.134792	0.163179
ENSG00000155366.17	chr1	112701128	112707434	-	7542	508233	chr1	112192895	0.0142769	-41.5659	0.553447	0.566381	0.589072
ENSG00000155380.12	chr1	112911848	112957013	-	7211	0	chr1	112928778	0.0560157	-0.347555	0.000999001	1.90662e-09	4.6131e-09
ENSG00000226419.8	chr1	112956416	113047055	+	7325	-54529	chr1	112901887	0.022924	-0.394527	0.00799201	0.011837	0.0174864
ENSG00000198799.12	chr1	113073199	113132260	+	7224	-67919	chr1	113005280	0.018851	1.75207	0.0899101	0.0866253	0.109798
ENSG00000081026.19	chr1	113390516	113685923	+	7843	0	chr1	113533924	0.0332209	-0.298756	0.000999001	0.000114803	0.000203951
ENSG00000116793.16	chr1	113696832	113759489	-	7045	0	chr1	113727044	0.0237746	0.329036	0.00599401	0.00831703	0.012527
ENSG00000081019.13	chr1	113761833	113812476	-	6924	0	chr1	113776105	0.153432	-0.579456	0.000999001	7.66698e-31	4.47611e-30
ENSG00000226167.1	chr1	113856636	113901237	+	6799	4055	chr1	113905292	0.0309929	-0.275624	0.000999001	0.000390007	0.000664861
ENSG00000134262.13	chr1	113894195	113905201	-	6675	-91	chr1	113905292	0.0220937	-0.232713	0.017982	0.0149013	0.0216795
ENSG00000163349.22	chr1	113929325	113977869	+	6788	-372330	chr1	113556995	0.0189525	-37.2055	0.0779221	0.0812899	0.103765
ENSG00000197323.12	chr1	114392791	114511203	-	7602	-688777	chr1	115199980	0.0170461	-1.04186	0.180819	0.18424	0.216332
ENSG00000116752.6	chr1	114567558	114581629	-	7513	-442154	chr1	115023783	0.0148237	-42.3544	0.447552	0.445539	0.475102
ENSG00000213281.5	chr1	114704470	114716771	-	7795	-675697	chr1	115392468	0.0225758	0.421537	0.014985	0.0142248	0.020753
ENSG00000009307.16	chr1	114716914	114758676	-	8037	809874	chr1	113907040	0.0149082	-0.366241	0.443556	0.441527	0.471256
ENSG00000052723.12	chr1	114769480	114780685	-	8047	271513	chr1	114497967	0.0195438	0.661868	0.046953	0.0567777	0.0749065
ENSG00000173218.15	chr1	115641971	115698224	+	8497	-1741	chr1	115640230	0.0445225	0.356485	0.000999001	5.8518e-07	1.22052e-06
ENSG00000163393.13	chr1	115976514	116070054	+	8939	0	chr1	115998201	0.0392822	0.311119	0.000999001	4.14535e-06	8.15967e-06
ENSG00000163399.16	chr1	116372669	116410261	+	8504	-498207	chr1	115874462	0.0248694	35.9442	0.00699301	0.00571276	0.00875705
ENSG00000203865.10	chr1	116390576	116418635	-	8442	334309	chr1	116056267	0.0167801	-0.823154	0.234765	0.234638	0.267608
ENSG00000233154.6	chr1	116423725	116478842	-	8458	-8248	chr1	116487090	0.0225981	0.243043	0.015984	0.0171974	0.0247925
ENSG00000286276.1	chr1	116493351	116502634	+	8199	0	chr1	116499066	0.0545897	-0.431613	0.000999001	3.51532e-09	8.36227e-09
ENSG00000116815.16	chr1	116514535	116571039	-	8307	0	chr1	116560027	0.163506	0.86891	0.000999001	5.10254e-33	3.18323e-32
ENSG00000143061.18	chr1	116574400	116667755	-	8463	608510	chr1	115965890	0.0157012	0.497929	0.362637	0.347871	0.379801
ENSG00000236137.1	chr1	117025483	117059490	-	7409	-7433	chr1	117066923	0.0380668	0.554725	0.000999001	1.02819e-05	1.97085e-05
ENSG00000116830.12	chr1	117060327	117107453	+	7365	0	chr1	117067326	0.0468062	0.807483	0.000999001	1.1892e-07	2.5855e-07
ENSG00000134253.10	chr1	117111061	117122587	-	7212	20317	chr1	117090744	0.0297946	-0.309516	0.001998	0.000380146	0.000648897
ENSG00000198162.12	chr1	117367450	117528872	+	7387	0	chr1	117379249	0.0723198	-0.580553	0.000999001	3.64313e-13	1.06823e-12
ENSG00000196505.11	chr1	117863486	117929621	-	7875	288470	chr1	117575016	0.0283142	1.61963	0.000999001	0.000809712	0.00134592
ENSG00000065183.16	chr1	117929721	117966543	+	7728	666731	chr1	118633274	0.0173317	56.008	0.143856	0.151929	0.181821
ENSG00000092607.15	chr1	118883047	118989556	-	7974	0	chr1	118924504	0.144933	0.586116	0.000999001	6.47021e-28	3.405e-27
ENSG00000116874.11	chr1	119031217	119140671	-	7895	0	chr1	119059535	0.276208	1.44881	0.000999001	8.70811e-60	1.1878e-58
ENSG00000231365.6	chr1	119140392	119275973	+	7747	0	chr1	119168569	0.446416	-1.05666	0.000999001	4.90727e-114	2.33363e-112
ENSG00000227712.2	chr1	119230314	119327915	-	7525	-17375	chr1	119345290	0.028366	-0.512824	0.000999001	0.000874101	0.00144857
ENSG00000143067.5	chr1	119619378	119648266	-	5968	-16336	chr1	119664602	0.0197374	-0.330981	0.0589411	0.051166	0.0681302
ENSG00000092621.12	chr1	119648412	119744226	+	5815	0	chr1	119712747	0.0198097	0.328874	0.038961	0.0400928	0.0542697
ENSG00000265808.4	chr1	120150899	120176520	-	3926	-818	chr1	120177338	0.189285	-1.23157	0.000999001	5.29536e-39	4.01741e-38
ENSG00000223804.5	chr1	120267335	120341871	-	3500	0	chr1	120316610	0.0869673	1.42017	0.000999001	5.07758e-17	1.77131e-16
ENSG00000270231.4	chr1	120419851	120467739	+	3024	0	chr1	120421483	0.22975	1.13837	0.000999001	3.21882e-49	3.3276e-48
ENSG00000275131.3	chr1	120489861	120701289	-	3157	606559	chr1	119883302	0.0336729	-2.04908	0.000999001	2.64617e-05	4.94008e-05
ENSG00000273136.7	chr1	120723950	120842110	+	2242	112537	chr1	120954647	0.335234	-1.19888	0.000999001	1.4227e-75	2.87897e-74
ENSG00000226067.7	chr1	120913185	121009291	+	1564	0	chr1	120954647	0.392759	-1.29767	0.000999001	6.50992e-92	1.86594e-90
ENSG00000266338.6	chr1	144421387	144461674	-	1081	0	chr1	144452236	0.036967	-1.15411	0.000999001	9.35237e-06	1.7963e-05
ENSG00000196369.11	chr1	144887266	145095528	-	1306	-692165	chr1	145787693	0.0159676	-24.1978	0.106893	0.106121	0.131763
ENSG00000272419.6	chr1	145164100	145216058	-	1222	-542332	chr1	145758390	0.0166644	-0.909375	0.0559441	0.0583796	0.0767199
ENSG00000117262.19	chr1	145607989	145670650	+	1140	172394	chr1	145843044	0.0251284	0.578138	0.001998	0.00102343	0.00168483
ENSG00000174827.14	chr1	145670853	145708148	-	1138	-66879	chr1	145775027	0.0222246	0.431977	0.00699301	0.00323477	0.00507988
ENSG00000117281.16	chr1	145719472	145739288	+	1138	282010	chr1	146021298	0.0122922	-1.15641	0.368631	0.373121	0.404433
ENSG00000265491.5	chr1	145738869	145824095	-	1138	0	chr1	145793685	0.019606	0.261066	0.020979	0.015666	0.0227288
ENSG00000186141.9	chr1	145824089	145844402	+	1119	-97702	chr1	145726387	0.011436	-0.165818	0.524476	0.51324	0.538892
ENSG00000186364.12	chr1	145845631	145848954	+	1119	-24994	chr1	145820637	0.0247805	0.237435	0.000999001	0.00109126	0.00179171
ENSG00000131788.16	chr1	145848523	145859836	-	1119	-23411	chr1	145883247	0.0180457	24.5623	0.027972	0.0267119	0.037411
ENSG00000143127.13	chr1	145891209	145910111	-	1124	0	chr1	145904824	0.0180177	0.274341	0.02997	0.0248835	0.0350237
ENSG00000131779.11	chr1	145911351	145918717	-	1131	-50280	chr1	145968997	0.0194567	-0.339978	0.015984	0.0146997	0.02141
ENSG00000265972.6	chr1	145992436	145996579	-	1181	250852	chr1	145741584	0.0139291	0.900749	0.204795	0.216933	0.249401
ENSG00000268043.7	chr1	146938745	146996202	+	5032	27570	chr1	147023772	0.175911	0.695234	0.000999001	3.92389e-35	2.64509e-34
ENSG00000131791.8	chr1	147155107	147172550	-	4741	16578	chr1	147138529	0.0358201	-0.306621	0.000999001	1.8176e-05	3.4312e-05
ENSG00000116128.11	chr1	147541502	147626216	+	5266	50712	chr1	147676928	0.0201183	-0.404056	0.038961	0.0331204	0.0456229
ENSG00000162836.12	chr1	147629653	147670524	-	5266	0	chr1	147646379	0.14804	-0.56421	0.000999001	1.43131e-29	8.01197e-29
ENSG00000188092.15	chr1	147928394	147993592	+	5509	-1947	chr1	147926447	0.0190807	-0.606948	0.0699301	0.0653453	0.0849456
ENSG00000215859.9	chr1	147993863	148014956	-	5485	-945170	chr1	148960126	0.0197717	0.664612	0.0529471	0.0496259	0.0662227
ENSG00000263956.6	chr1	148102047	148152322	-	5065	-106820	chr1	148259142	0.103828	-0.673057	0.000999001	6.58615e-20	2.57106e-19
ENSG00000274020.4	chr1	148290890	148519604	-	3979	0	chr1	148462281	0.0696485	0.684342	0.000999001	5.98257e-13	1.74054e-12
ENSG00000178104.19	chr1	148808182	149048286	+	2578	0	chr1	148967480	0.240867	-0.9534	0.000999001	1.39531e-54	1.66451e-53
ENSG00000269713.7	chr1	149054028	149103561	-	2181	64965	chr1	148989063	0.0401122	-0.99102	0.000999001	1.4958e-06	3.02983e-06
ENSG00000274265.5	chr1	149175749	149259987	+	2815	-195300	chr1	148980449	0.0539952	-0.885217	0.000999001	1.18535e-09	2.90561e-09
ENSG00000286185.1	chr1	149390624	149556361	+	3507	249466	chr1	149805827	0.0174695	-0.528059	0.0969031	0.0936712	0.117929
ENSG00000277147.6	chr1	149606335	149705716	+	3958	39770	chr1	149745486	0.0400052	-0.396846	0.000999001	2.4574e-06	4.91198e-06
ENSG00000203814.6	chr1	149782690	149812373	-	4167	-3886	chr1	149816259	0.0349575	1.10434	0.000999001	1.56355e-05	2.96284e-05
ENSG00000178096.9	chr1	149887891	149900798	+	4327	213625	chr1	150114423	0.0150142	2.4929	0.273726	0.268021	0.300959
ENSG00000159164.10	chr1	149903319	149917844	-	4369	-181675	chr1	150099519	0.0137895	-35.4293	0.455544	0.448238	0.477375
ENSG00000143368.10	chr1	149923318	149927803	-	4390	-779565	chr1	150707368	0.0169174	-45.2467	0.121878	0.132092	0.160317
ENSG00000264522.6	chr1	149937813	150010726	-	4638	11739	chr1	149926074	0.0637421	-0.667428	0.000999001	1.30919e-11	3.55852e-11
ENSG00000285184.3	chr1	150045661	150067701	-	4616	-32791	chr1	150100492	0.207434	-0.878154	0.000999001	2.12061e-43	1.81851e-42
ENSG00000136631.15	chr1	150067280	150145329	+	4879	-991504	chr1	149075776	0.0161525	0.359204	0.191808	0.187369	0.219538
ENSG00000023902.14	chr1	150149184	150164720	+	4807	-401542	chr1	149747642	0.0134881	0.519125	0.53047	0.527139	0.552211
ENSG00000285554.1	chr1	150173050	150181429	+	4803	-118213	chr1	150054837	0.0288046	-0.516897	0.000999001	0.000495073	0.00083807
ENSG00000143401.15	chr1	150218418	150236156	-	4890	23909	chr1	150194509	0.0290304	0.453621	0.000999001	0.000486486	0.000824096
ENSG00000118292.9	chr1	150268201	150280916	+	4969	338031	chr1	150618947	0.023345	-0.849698	0.00799201	0.00728462	0.0110308
ENSG00000266472.5	chr1	150293721	150308979	+	5012	-437	chr1	150293284	0.0155538	0.176425	0.260739	0.247341	0.280447
ENSG00000117360.13	chr1	150321480	150353233	+	5093	187825	chr1	150541058	0.0207958	-0.345965	0.018981	0.0220387	0.0312975
ENSG00000163125.15	chr1	150363092	150476566	+	5461	7347	chr1	150483913	0.0241647	-0.232766	0.00699301	0.00513187	0.007906
ENSG00000143374.17	chr1	150487365	150507609	+	5567	178486	chr1	150686095	0.023554	-46.3043	0.004995	0.00575577	0.00881782
ENSG00000203804.4	chr1	150560203	150574552	-	5768	102735	chr1	150457468	0.0212263	-0.452657	0.018981	0.0210239	0.0299591
ENSG00000143384.13	chr1	150574552	150579738	-	5784	-23540	chr1	150603278	0.028656	-0.604293	0.002997	0.000874008	0.00144857
ENSG00000143420.19	chr1	150600852	150629612	-	5913	-57604	chr1	150687216	0.0544991	-0.561821	0.000999001	2.69139e-09	6.45662e-09
ENSG00000143457.11	chr1	150646231	150697154	-	6061	87327	chr1	150558904	0.0220992	0.35647	0.013986	0.0145789	0.0212459
ENSG00000163131.11	chr1	150730189	150765792	-	6243	-10106	chr1	150775898	0.206849	0.677688	0.000999001	2.63597e-44	2.32918e-43
ENSG00000143387.13	chr1	150796209	150808260	-	6301	85173	chr1	150711036	0.0706526	-0.377276	0.000999001	8.90822e-13	2.57524e-12
ENSG00000143437.21	chr1	150809714	150876708	-	6529	93594	chr1	150716120	0.0381896	0.277738	0.000999001	4.69606e-06	9.21248e-06
ENSG00000143379.12	chr1	150926264	150964744	+	6629	-422637	chr1	150503627	0.0131762	-0.320948	0.688312	0.682653	0.698408
ENSG00000143418.19	chr1	150960584	150975004	-	6546	-361781	chr1	151336785	0.0163054	0.457855	0.206793	0.208126	0.240618
ENSG00000143412.10	chr1	150982250	150995634	+	6548	0	chr1	150990447	0.0327567	-0.259663	0.000999001	8.51993e-05	0.000152865
ENSG00000143409.15	chr1	150996087	151008375	-	6544	115828	chr1	150880259	0.0182169	-1.40634	0.0829171	0.0885669	0.112069
ENSG00000143363.17	chr1	151008421	151035713	+	6585	5364	chr1	151041077	0.0188688	-0.239608	0.0709291	0.0753434	0.0967169
ENSG00000143443.10	chr1	151047752	151051986	+	6448	-980602	chr1	150067150	0.016596	-0.325519	0.188811	0.205276	0.237769
ENSG00000197622.13	chr1	151050972	151070325	-	6464	0	chr1	151054339	0.141281	-0.649953	0.000999001	7.23684e-29	3.95362e-28
ENSG00000143458.12	chr1	151070579	151125542	+	6455	-14126	chr1	151056453	0.033261	-0.272774	0.000999001	5.69539e-05	0.000103538
ENSG00000163156.12	chr1	151156665	151170296	+	6187	161213	chr1	151331509	0.0121715	0.981241	0.811189	0.823929	0.83164
ENSG00000163157.15	chr1	151169987	151176284	-	6142	1250	chr1	151168737	0.0130381	-0.212101	0.635365	0.656455	0.673647
ENSG00000163159.14	chr1	151176305	151195321	-	6199	-322662	chr1	151517983	0.012047	46.695	0.827173	0.829922	0.837446
ENSG00000143398.20	chr1	151197950	151249536	+	6390	17558	chr1	151267094	0.141344	0.596942	0.000999001	1.32123e-27	6.89068e-27
ENSG00000159352.16	chr1	151254710	151267479	+	6282	-83129	chr1	151171581	0.0212262	0.278497	0.018981	0.0227744	0.0322614
ENSG00000143373.18	chr1	151281619	151292176	+	6363	-162805	chr1	151118814	0.0208478	0.275516	0.017982	0.0239108	0.0337591
ENSG00000143393.16	chr1	151291798	151327715	-	6557	-224881	chr1	151552596	0.0248837	2.11951	0.00699301	0.00473064	0.0073113
ENSG00000143390.17	chr1	151340641	151347357	-	6389	967793	chr1	150372848	0.0154848	0.562665	0.313686	0.311142	0.343553
ENSG00000143442.22	chr1	151402725	151459494	-	6519	-191110	chr1	151650604	0.017682	3.77633	0.105894	0.104903	0.130421
ENSG00000143376.14	chr1	151612007	151699091	+	6849	0	chr1	151635620	0.0436849	0.315877	0.000999001	1.83105e-07	3.93356e-07
ENSG00000143436.11	chr1	151759648	151763496	-	6634	39213	chr1	151720435	0.0977184	0.688905	0.000999001	1.23027e-17	4.40037e-17
ENSG00000182134.16	chr1	151770108	151791416	-	6721	0	chr1	151777957	0.0981747	0.469051	0.000999001	2.04897e-17	7.25917e-17
ENSG00000234614.1	chr1	151841878	151850385	+	6925	0	chr1	151841929	0.0309226	0.251006	0.001998	0.000285573	0.000491959
ENSG00000196407.12	chr1	151847102	151853712	-	6940	10512	chr1	151836590	0.0207238	0.329006	0.020979	0.0269377	0.037702
ENSG00000159445.13	chr1	151870867	151909637	-	7213	398350	chr1	151472517	0.0177966	25.6834	0.113886	0.117172	0.143863
ENSG00000163218.15	chr1	153330121	153348841	-	7926	-5155	chr1	153353996	0.0452261	-0.719876	0.000999001	1.85606e-07	3.98565e-07
ENSG00000160679.13	chr1	153633983	153646306	+	7727	9863	chr1	153656169	0.0415717	0.297266	0.000999001	1.17082e-06	2.38774e-06
ENSG00000143621.17	chr1	153661789	153671028	-	7691	621274	chr1	153040515	0.0168179	-0.548606	0.177822	0.184606	0.216713
ENSG00000143624.14	chr1	153728051	153774808	+	7775	-334166	chr1	153393885	0.0168893	-0.284218	0.203796	0.210762	0.24335
ENSG00000143614.10	chr1	153789031	153923360	-	8134	866433	chr1	152922598	0.0174821	56.2506	0.170829	0.173726	0.205068
ENSG00000284738.1	chr1	153923338	153935240	+	7386	-32388	chr1	153890950	0.157252	0.641328	0.000999001	6.60745e-30	3.74673e-29
ENSG00000198837.10	chr1	153929502	153946718	-	7405	-893436	chr1	154840154	0.0210781	0.229215	0.030969	0.0303119	0.0420532
ENSG00000160741.17	chr1	153947670	153958615	-	7337	-567846	chr1	154526461	0.0176877	35.9426	0.147852	0.14268	0.171853
ENSG00000177954.14	chr1	153990763	153992155	+	7133	949056	chr1	154941211	0.0160414	-1.03611	0.286713	0.280489	0.313111
ENSG00000143552.9	chr1	153992686	154155116	-	7484	-952323	chr1	155107439	0.0180709	1.18718	0.144855	0.135456	0.163907
ENSG00000143549.21	chr1	154155305	154194648	-	6599	-39088	chr1	154233736	0.0293033	-0.254477	0.000999001	0.00104617	0.00172038
ENSG00000143612.20	chr1	154206697	154220637	-	6386	0	chr1	154209936	0.0820801	0.432179	0.000999001	5.89088e-14	1.78897e-13
ENSG00000143569.19	chr1	154220180	154271510	+	6443	-9728	chr1	154210452	0.0166782	1.18717	0.221778	0.214206	0.246831
ENSG00000143575.15	chr1	154272590	154275875	+	6207	-649685	chr1	153622905	0.0144315	-0.168047	0.476523	0.486801	0.513502
ENSG00000143515.18	chr1	154325554	154351304	+	6160	49451	chr1	154400755	0.0377393	-0.283714	0.000999001	1.01541e-05	1.94671e-05
ENSG00000160712.13	chr1	154405194	154469450	+	6058	-14533	chr1	154390661	0.148355	0.98202	0.000999001	3.68794e-30	2.10492e-29
ENSG00000160714.10	chr1	154548578	154559028	-	5599	-752592	chr1	155311620	0.0187876	41.3546	0.0809191	0.0820705	0.104659
ENSG00000160710.17	chr1	154582058	154628013	-	5656	0	chr1	154600663	0.0685453	-0.453287	0.000999001	3.03469e-12	8.54155e-12
ENSG00000143603.19	chr1	154697456	154870281	-	5897	0	chr1	154743125	0.0691065	-0.389519	0.000999001	5.40694e-12	1.50605e-11
ENSG00000163344.6	chr1	154924741	154936719	-	5464	-1735	chr1	154938454	0.017618	-0.199918	0.125874	0.127368	0.155017
ENSG00000163346.17	chr1	154944077	154956123	-	5459	47001	chr1	154897076	0.0744614	-0.40062	0.000999001	1.92615e-13	5.71022e-13
ENSG00000163348.4	chr1	154957027	154963853	-	5457	-958492	chr1	155922345	0.0196994	-10.7911	0.0539461	0.0545569	0.0722591
ENSG00000160691.19	chr1	154962299	154974395	-	5461	-8853	chr1	154983248	0.162083	1.54217	0.000999001	1.93206e-33	1.21913e-32
ENSG00000173207.13	chr1	154974654	154979251	+	5452	953356	chr1	155932607	0.0138694	0.728209	0.58042	0.566556	0.589196
ENSG00000160688.19	chr1	154983339	154993111	+	5469	-738259	chr1	154245080	0.0121363	21.096	0.847153	0.846479	0.853002
ENSG00000160685.13	chr1	155002631	155018522	+	5502	0	chr1	155007085	0.0174834	0.66823	0.147852	0.138101	0.166876
ENSG00000143537.13	chr1	155050567	155062775	+	5495	-584900	chr1	154465667	0.0144412	-0.673768	0.485514	0.468708	0.496821
ENSG00000169241.19	chr1	155135345	155138857	+	5550	-677174	chr1	154458171	0.0134208	-0.987903	0.614386	0.635774	0.654157
ENSG00000169231.13	chr1	155195589	155209051	-	5643	-6133	chr1	155215184	0.0986418	0.469525	0.000999001	1.56657e-18	5.82426e-18
ENSG00000160766.14	chr1	155213822	155227422	-	5668	8223	chr1	155205599	0.345852	-0.869366	0.000999001	1.75698e-80	3.92768e-79
ENSG00000236675.1	chr1	155230976	155234325	+	5661	9950	chr1	155244275	0.0247686	-0.240714	0.00699301	0.0051758	0.00796898
ENSG00000177628.16	chr1	155234453	155244699	-	5682	19269	chr1	155215184	0.0398305	-0.298357	0.000999001	3.15429e-06	6.26071e-06
ENSG00000116521.11	chr1	155255980	155262430	-	5679	-114521	chr1	155376951	0.0484798	-0.354708	0.000999001	1.14342e-07	2.48855e-07
ENSG00000176444.19	chr1	155262869	155278491	-	5718	238530	chr1	155024339	0.0179235	0.641285	0.123876	0.123081	0.150429
ENSG00000143630.10	chr1	155277464	155289848	+	5715	-243490	chr1	155033974	0.0129023	-0.355113	0.708292	0.724747	0.738332
ENSG00000160752.14	chr1	155308749	155320666	+	5708	732568	chr1	156053234	0.0228887	9.06655	0.011988	0.0115305	0.0170553
ENSG00000116539.13	chr1	155335269	155562807	-	6357	-82217	chr1	155645024	0.0584167	-0.386263	0.000999001	2.38623e-09	5.74034e-09
ENSG00000225082.2	chr1	155586645	155602197	+	5659	-288316	chr1	155298329	0.0237871	-0.249281	0.00799201	0.00699247	0.0106084
ENSG00000246203.2	chr1	155614727	155660245	-	5758	-243278	chr1	155903523	0.036928	0.281559	0.000999001	1.27987e-05	2.43987e-05
ENSG00000163374.19	chr1	155659444	155689000	-	5701	37486	chr1	155621958	0.0657369	-1.73506	0.000999001	1.66402e-11	4.50426e-11
ENSG00000132676.16	chr1	155687961	155739010	+	5749	183335	chr1	155922345	0.0143948	-9.22447	0.487512	0.48554	0.512378
ENSG00000203761.5	chr1	155745830	155750137	+	5599	-478417	chr1	155267413	0.0523217	-0.76767	0.000999001	1.12116e-08	2.58646e-08
ENSG00000116580.18	chr1	155749663	155859400	-	5999	907942	chr1	154841721	0.0161026	0.262933	0.25974	0.266	0.29885
ENSG00000132718.9	chr1	155859568	155885199	+	5513	704668	chr1	156589867	0.0195126	0.443522	0.0599401	0.0603946	0.0790997
ENSG00000143622.11	chr1	155897809	155911404	-	5549	-9043	chr1	155920447	0.0408934	0.301715	0.000999001	2.5494e-06	5.09004e-06
ENSG00000132680.11	chr1	155913046	155934413	-	5598	343844	chr1	155569202	0.0137455	13.1139	0.587413	0.586171	0.607782
ENSG00000116584.20	chr1	155946852	156007070	-	5726	0	chr1	155993244	0.0286353	0.281482	0.000999001	0.000832563	0.00138302
ENSG00000160803.8	chr1	156035300	156053798	-	5670	81320	chr1	155953980	0.0144994	19.3785	0.446553	0.454578	0.483411
ENSG00000116586.12	chr1	156054783	156058506	+	5656	716731	chr1	156775237	0.0160948	-38.2765	0.25974	0.254499	0.287503
ENSG00000160789.20	chr1	156082574	156140089	+	6060	0	chr1	156108458	0.160853	0.584935	0.000999001	1.06008e-33	6.78322e-33
ENSG00000196189.13	chr1	156147367	156177752	+	6022	0	chr1	156167003	0.191481	0.633145	0.000999001	1.20054e-38	9.02302e-38
ENSG00000160785.13	chr1	156193933	156212796	+	6056	0	chr1	156195094	0.0266765	-0.37162	0.002997	0.00189938	0.00305384
ENSG00000160781.17	chr1	156243321	156248117	-	6199	-7043	chr1	156255160	0.0579697	0.384011	0.000999001	1.69364e-09	4.11206e-09
ENSG00000198952.8	chr1	156249225	156282825	-	6431	-288607	chr1	156571432	0.0165772	1.2007	0.22977	0.224303	0.256971
ENSG00000163472.19	chr1	156282936	156293185	+	6426	492572	chr1	156785757	0.0172691	55.9068	0.175824	0.183565	0.215631
ENSG00000163468.15	chr1	156308969	156367873	-	6814	0	chr1	156331440	0.192697	0.713667	0.000999001	4.41046e-40	3.4281e-39
ENSG00000125462.18	chr1	156404251	156456763	-	7046	-993166	chr1	157449929	0.018191	-0.321395	0.133866	0.128285	0.156024
ENSG00000116604.18	chr1	156463728	156500779	-	7076	25968	chr1	156437760	0.0211742	-1.14719	0.02997	0.0284815	0.039698
ENSG00000183856.11	chr1	156525406	156572604	-	7393	-923632	chr1	157496236	0.0186991	0.363048	0.0809191	0.0892519	0.112895
ENSG00000160818.16	chr1	156594488	156601496	-	7321	3679	chr1	156590809	0.0672803	-0.941759	0.000999001	5.88581e-12	1.63552e-11
ENSG00000132692.19	chr1	156641391	156659532	+	7550	5315	chr1	156664847	0.0984318	0.464481	0.000999001	5.10066e-19	1.92438e-18
ENSG00000143319.17	chr1	156721892	156728766	-	7615	166058	chr1	156555834	0.0192802	-59.0726	0.0659341	0.067436	0.0874787
ENSG00000143303.12	chr1	156728443	156736960	+	7636	11696	chr1	156748656	0.0380765	0.288017	0.000999001	1.01371e-05	1.94381e-05
ENSG00000143314.12	chr1	156737304	156741590	-	7641	-24040	chr1	156765630	0.0118168	-0.169651	0.936064	0.930492	0.933168
ENSG00000143321.19	chr1	156742110	156766925	-	7825	23750	chr1	156718360	0.0174362	-0.197532	0.15984	0.160462	0.190811
ENSG00000143294.15	chr1	156750611	156800815	+	7944	0	chr1	156779976	0.0798908	-0.402948	0.000999001	1.94963e-14	6.07597e-14
ENSG00000027869.11	chr1	156806244	156816862	-	7885	-527928	chr1	157344790	0.0183799	27.3271	0.116883	0.115529	0.142086
ENSG00000132694.18	chr1	156934841	157045370	-	8668	-572364	chr1	157617734	0.0166087	-1.20665	0.285714	0.274972	0.30774
ENSG00000117036.12	chr1	157121192	157138474	-	8719	-22171	chr1	157160645	0.0204803	-0.209494	0.043956	0.0414436	0.0559606
ENSG00000143297.19	chr1	157513378	157552515	-	9872	0	chr1	157545568	0.0845396	0.498726	0.000999001	1.68552e-15	5.49172e-15
ENSG00000163518.11	chr1	157573748	157598085	-	9788	-886481	chr1	158484566	0.0196551	-0.281101	0.0679321	0.0720989	0.0929626
ENSG00000163563.8	chr1	158831352	158849506	+	9832	1904	chr1	158851410	0.0301911	-0.333434	0.000999001	0.000371607	0.000635046
ENSG00000163564.15	chr1	158930797	158977059	+	9720	-3750	chr1	158927047	0.12004	-0.532329	0.000999001	5.2065e-23	2.32879e-22
ENSG00000163565.18	chr1	158999969	159055155	+	9767	0	chr1	159012179	0.0404886	0.515914	0.000999001	4.27367e-06	8.40909e-06
ENSG00000163568.15	chr1	159062485	159147096	-	9839	0	chr1	159075671	0.186384	-1.49634	0.000999001	6.96317e-38	5.10502e-37
ENSG00000158710.15	chr1	159918108	159925507	-	8538	0	chr1	159919896	0.020896	-0.208535	0.047952	0.0435998	0.0587281
ENSG00000177807.10	chr1	159998652	160070160	-	8727	56352	chr1	159942300	0.0174263	0.633888	0.184815	0.179827	0.211625
ENSG00000162729.14	chr1	160091341	160098943	-	8345	0	chr1	160092682	0.0641194	-0.450014	0.000999001	1.25037e-11	3.40129e-11
ENSG00000162734.13	chr1	160205381	160215376	+	8254	168623	chr1	160383999	0.0386296	-1.01448	0.000999001	1.28568e-05	2.4505e-05
ENSG00000258465.8	chr1	160216801	160285130	-	8514	-428991	chr1	160714121	0.016941	0.206964	0.214785	0.220234	0.252724
ENSG00000122218.16	chr1	160288595	160343273	-	8506	331486	chr1	159957109	0.0172983	-1.66694	0.198801	0.208226	0.240687
ENSG00000162736.17	chr1	160343317	160358952	+	8381	-299488	chr1	160043829	0.0180398	-3.12661	0.132867	0.130767	0.158858
ENSG00000162739.14	chr1	160485031	160523262	-	8365	52237	chr1	160432794	0.132901	0.530917	0.000999001	2.48505e-26	1.24574e-25
ENSG00000234425.1	chr1	160537074	160571458	+	8333	19999	chr1	160591457	0.0560993	0.37628	0.000999001	4.05296e-09	9.60844e-09
ENSG00000117090.15	chr1	160608107	160647295	-	8429	-10378	chr1	160657673	0.0347294	-0.326732	0.000999001	8.38646e-05	0.000150573
ENSG00000228863.8	chr1	160670779	160699761	+	8333	-17397	chr1	160653382	0.249362	-1.09753	0.000999001	1.05865e-53	1.2375e-52
ENSG00000117091.10	chr1	160678747	160711831	-	8375	0	chr1	160684996	0.127363	0.62752	0.000999001	1.10167e-24	5.21996e-24
ENSG00000026751.17	chr1	160739058	160754821	+	8407	0	chr1	160742014	0.435324	-1.04335	0.000999001	3.90912e-110	1.64908e-108
ENSG00000122224.18	chr1	160796075	160828261	+	8407	0	chr1	160820621	0.269776	-0.769497	0.000999001	1.37384e-56	1.7317e-55
ENSG00000122223.13	chr1	160830161	160862887	-	8344	0	chr1	160855916	0.405692	0.94673	0.000999001	3.42708e-96	1.08321e-94
ENSG00000270149.5	chr1	160997958	161038962	-	8428	0	chr1	161025602	0.519532	-1.05006	0.000999001	3.98147e-138	3.04045e-136
ENSG00000158773.14	chr1	161039252	161045977	-	8278	207551	chr1	160831701	0.0188244	0.203967	0.0969031	0.0942042	0.118543
ENSG00000186517.14	chr1	161046947	161069970	-	8377	0	chr1	161052849	0.120972	0.518456	0.000999001	1.61864e-23	7.34673e-23
ENSG00000143256.5	chr1	161100557	161118055	-	8465	-24086	chr1	161142141	0.0249036	0.249489	0.00799201	0.00740848	0.011207
ENSG00000158793.14	chr1	161118087	161125445	+	8439	975210	chr1	162100655	0.0237428	0.92197	0.004995	0.00932372	0.0139489
ENSG00000158796.17	chr1	161120975	161132688	-	8456	606772	chr1	160514203	0.0198034	-25.5383	0.0599401	0.0620741	0.0810761
ENSG00000143258.16	chr1	161159451	161165723	+	8453	-50332	chr1	161109119	0.0128837	0.170937	0.81019	0.820561	0.82848
ENSG00000143224.18	chr1	161166057	161178013	+	8468	26554	chr1	161204567	0.013802	0.574219	0.696304	0.683806	0.699519
ENSG00000158864.12	chr1	161197105	161214395	+	8506	-312719	chr1	160884386	0.0166641	31.7383	0.237762	0.254669	0.287664
ENSG00000248485.2	chr1	161258746	161285450	+	8667	94251	chr1	161379701	0.071174	0.566453	0.000999001	3.28566e-13	9.65307e-13
ENSG00000143252.15	chr1	161314382	161371964	+	8905	190	chr1	161372154	0.191011	-1.31429	0.000999001	1.99278e-37	1.43882e-36
ENSG00000283360.1	chr1	161403410	161470523	-	8995	74382	chr1	161329028	0.0596545	1.1806	0.000999001	5.06907e-11	1.34022e-10
ENSG00000132185.17	chr1	161706973	161714352	+	8415	-369	chr1	161706604	0.284619	0.79308	0.000999001	7.28346e-59	9.74419e-58
ENSG00000081721.12	chr1	161749759	161757238	+	8359	4227	chr1	161761465	0.0597415	0.84198	0.000999001	1.2494e-09	3.06046e-09
ENSG00000118217.6	chr1	161766321	161964070	+	9253	0	chr1	161911998	0.0647516	1.52204	0.000999001	7.18987e-11	1.88522e-10
ENSG00000152332.16	chr1	162497252	162529631	+	9098	7789	chr1	162537420	0.0144621	-0.17811	0.58042	0.5759	0.59814
ENSG00000117143.13	chr1	162561507	162599842	+	9104	13785	chr1	162613627	0.0139456	-0.397988	0.654346	0.656332	0.673587
ENSG00000162733.19	chr1	162631374	162787405	+	9458	0	chr1	162752362	0.0649003	0.84804	0.000999001	9.62681e-11	2.50287e-10
ENSG00000132196.15	chr1	162790703	162812817	+	8852	0	chr1	162806951	0.211163	2.19564	0.000999001	3.96918e-45	3.60152e-44
ENSG00000143248.13	chr1	163111122	163321791	-	9824	0	chr1	163234824	0.0618996	-0.445485	0.000999001	3.98349e-10	1.00157e-09
ENSG00000143228.13	chr1	163266577	163355764	+	9137	0	chr1	163349144	0.104582	0.675905	0.000999001	3.06995e-20	1.21291e-19
ENSG00000143198.13	chr1	165631214	165661796	+	9017	0	chr1	165648632	0.0587977	0.628974	0.000999001	4.61742e-10	1.15596e-09
ENSG00000143149.12	chr1	165662217	165698863	-	9223	0	chr1	165690804	0.0805363	-0.447666	0.000999001	1.46249e-14	4.57964e-14
ENSG00000143183.16	chr1	165724294	165827755	-	9562	0	chr1	165743723	0.389053	-1.31664	0.000999001	4.41088e-96	1.38996e-94
ENSG00000143179.16	chr1	165827615	165911618	+	9438	0	chr1	165893086	0.0659571	-0.404541	0.000999001	3.32494e-11	8.8603e-11
ENSG00000188859.7	chr1	166057427	166167001	-	9422	235249	chr1	165822178	0.0186319	0.313278	0.117882	0.114188	0.140645
ENSG00000143157.11	chr1	166839448	166856344	+	8706	0	chr1	166851494	0.0203794	-0.210471	0.046953	0.0441768	0.0594441
ENSG00000152382.6	chr1	166856511	166876264	-	8767	5017	chr1	166851494	0.264427	0.75814	0.000999001	3.64037e-56	4.51251e-55
ENSG00000143195.13	chr1	166895712	166975540	-	9014	0	chr1	166906842	0.231493	0.706743	0.000999001	4.07726e-49	4.19845e-48
ENSG00000143190.23	chr1	167220877	167427345	+	9316	334201	chr1	167761546	0.0187749	-0.474304	0.111888	0.110045	0.13607
ENSG00000143162.9	chr1	167529118	167553805	-	8555	-2779	chr1	167556584	0.126054	0.59726	0.000999001	1.41654e-24	6.68162e-24
ENSG00000198771.11	chr1	167630094	167708696	+	8828	0	chr1	167638103	0.221958	0.716527	0.000999001	1.50464e-45	1.3857e-44
ENSG00000197965.12	chr1	167721193	167791919	+	8600	0	chr1	167722513	0.145607	0.665977	0.000999001	1.26008e-27	6.57832e-27
ENSG00000143158.11	chr1	167916676	167937072	-	8522	-80155	chr1	168017227	0.0323503	0.278195	0.000999001	0.000213911	0.000371565
ENSG00000143164.15	chr1	167935784	168075843	+	9177	-28406	chr1	167907378	0.137046	0.567273	0.000999001	1.52336e-25	7.43349e-25
ENSG00000143155.13	chr1	168178963	168202109	+	8871	-15303	chr1	168163660	0.14506	-0.65189	0.000999001	1.38759e-28	7.49069e-28
ENSG00000213064.10	chr1	168225939	168253021	+	8965	-557208	chr1	167668731	0.0206192	-38.8069	0.047952	0.0478504	0.063984
ENSG00000143178.13	chr1	168280878	168314426	+	9158	-54119	chr1	168226759	0.0955694	-0.46785	0.000999001	4.3876e-18	1.59997e-17
ENSG00000227722.2	chr1	168317498	168376876	+	9341	0	chr1	168327198	0.0331198	0.264359	0.000999001	0.000115429	0.000205029
ENSG00000143153.13	chr1	169105698	169132722	+	9625	-62692	chr1	169043006	0.103761	0.689259	0.000999001	8.59228e-19	3.22195e-18
ENSG00000143156.14	chr1	169132532	169367948	-	10583	0	chr1	169280936	0.102928	-0.625434	0.000999001	1.13343e-18	4.23196e-18
ENSG00000117475.14	chr1	169367971	169396540	+	9845	-905103	chr1	168462868	0.0210466	50.4674	0.03996	0.0337452	0.0464041
ENSG00000117479.15	chr1	169463910	169485944	-	9776	-66371	chr1	169552315	0.0561112	-0.683117	0.000999001	3.78184e-09	8.9779e-09
ENSG00000000460.17	chr1	169662008	169854080	+	10087	25570	chr1	169879650	0.0890482	-0.427561	0.000999001	1.41954e-15	4.64246e-15
ENSG00000000457.14	chr1	169849632	169894267	-	9353	0	chr1	169876615	0.522387	-1.11963	0.000999001	1.20598e-143	1.04272e-141
ENSG00000075945.13	chr1	169921327	170085208	-	9964	0	chr1	170017992	0.118813	-0.544624	0.000999001	9.12352e-23	4.03084e-22
ENSG00000120370.12	chr1	170532130	170553446	+	9255	3444	chr1	170556890	0.0886561	-0.662353	0.000999001	7.28502e-16	2.41419e-15
ENSG00000116132.12	chr1	170662729	170739421	+	9389	-12592	chr1	170650137	0.0534498	0.599018	0.000999001	1.10217e-08	2.54377e-08
ENSG00000076258.10	chr1	171314184	171342084	+	8363	-39460	chr1	171274724	0.0247218	-0.330155	0.002997	0.00396407	0.00617144
ENSG00000117523.16	chr1	171485552	171593511	+	8452	-123929	chr1	171361623	0.0184185	5.24026	0.0909091	0.093171	0.117341
ENSG00000117533.15	chr1	171700161	171742074	-	8195	0	chr1	171728357	0.203935	0.833621	0.000999001	8.20613e-45	7.37565e-44
ENSG00000010165.20	chr1	171781661	171814023	+	8156	12091	chr1	171826114	0.0271897	0.319844	0.000999001	0.00141701	0.00230449
ENSG00000197959.14	chr1	171841499	172418466	+	10049	0	chr1	172364308	0.221847	0.673263	0.000999001	2.26245e-47	2.20389e-46
ENSG00000094975.14	chr1	172532350	172611833	+	7449	160935	chr1	172772768	0.0168344	0.781826	0.181818	0.191045	0.223545
ENSG00000117586.11	chr1	173183732	173207331	-	6769	0	chr1	173185165	0.0316959	-0.273784	0.000999001	0.00010533	0.000187632
ENSG00000203739.4	chr1	173417794	173489407	-	6810	0	chr1	173446408	0.135935	-0.687053	0.000999001	4.66251e-26	2.3184e-25
ENSG00000076321.11	chr1	173714942	173786692	+	6851	-322102	chr1	173392840	0.0259924	0.241292	0.003996	0.00229501	0.00366068
ENSG00000120334.15	chr1	173799551	173824720	-	6708	-805112	chr1	174629832	0.0160275	53.8597	0.194805	0.194007	0.226605
ENSG00000117593.12	chr1	173824654	173858808	+	6719	18215	chr1	173877023	0.0155941	53.1264	0.246753	0.246885	0.27999
ENSG00000234741.8	chr1	173858560	173868882	-	6686	36621	chr1	173821939	0.034049	-0.289958	0.000999001	2.78045e-05	5.18429e-05
ENSG00000135870.12	chr1	173931085	174022357	-	6923	0	chr1	173979617	0.0149662	-42.5575	0.311688	0.305028	0.337586
ENSG00000152061.23	chr1	174159411	174995308	+	10323	0	chr1	174881756	0.0449595	-0.348363	0.000999001	2.21388e-07	4.72976e-07
ENSG00000116161.18	chr1	174999164	175012027	+	7488	-907365	chr1	174091799	0.0284224	0.923088	0.000999001	0.000847272	0.00140567
ENSG00000120333.4	chr1	175010790	175023425	-	7484	617083	chr1	174393707	0.0179416	0.711853	0.104895	0.104853	0.13039
ENSG00000120332.16	chr1	175067834	175148075	+	7688	0	chr1	175113168	0.0571206	-0.473249	0.000999001	1.30996e-09	3.20295e-09
ENSG00000235750.10	chr1	175156987	175192999	-	7584	0	chr1	175174812	0.0704681	0.700315	0.000999001	9.89904e-13	2.85772e-12
ENSG00000227740.2	chr1	175904763	175921057	-	7355	-153609	chr1	176074666	0.129098	0.510391	0.000999001	2.45158e-25	1.18908e-24
ENSG00000143207.21	chr1	175944832	176207286	-	8112	1903	chr1	175942929	0.046962	0.454121	0.000999001	1.92551e-07	4.1297e-07
ENSG00000236021.2	chr1	176207649	176447919	+	7821	-33711	chr1	176173938	0.0216721	-1.02573	0.022977	0.0212673	0.0302719
ENSG00000116191.17	chr1	178725148	178921841	+	9335	-422790	chr1	178302358	0.0214695	44.2079	0.018981	0.0229936	0.0325476
ENSG00000116199.12	chr1	179025805	179076567	+	8441	0	chr1	179068456	0.0785325	0.405402	0.000999001	1.84404e-14	5.75547e-14
ENSG00000186283.14	chr1	179082071	179098023	+	8262	-46548	chr1	179035523	0.0333554	0.266819	0.000999001	4.75199e-05	8.69149e-05
ENSG00000143322.21	chr1	179099331	179229684	-	8858	0	chr1	179134699	0.115983	0.783944	0.000999001	8.0042e-22	3.40406e-21
ENSG00000057252.13	chr1	179293715	179358680	+	8899	-9664	chr1	179284051	0.0386561	-0.340971	0.000999001	8.33666e-06	1.60679e-05
ENSG00000169905.12	chr1	179839968	179877803	-	9229	-136000	chr1	180013803	0.0218334	0.673615	0.013986	0.0179718	0.0258342
ENSG00000143337.18	chr1	179882043	179925000	+	9301	-9071	chr1	179872972	0.0663056	0.392607	0.000999001	1.90687e-11	5.14565e-11
ENSG00000135837.16	chr1	179954774	180114875	+	9713	12139	chr1	180127014	0.0266718	0.283458	0.000999001	0.00178328	0.00287468
ENSG00000116260.17	chr1	180154870	180204030	+	9357	0	chr1	180170491	0.23462	0.921429	0.000999001	5.25317e-49	5.36182e-48
ENSG00000230124.8	chr1	180269654	180502954	-	10215	624546	chr1	179645108	0.021826	-1.66521	0.025974	0.0260746	0.0366066
ENSG00000143324.14	chr1	180632023	180890279	+	9247	0	chr1	180756206	0.0286704	0.243152	0.000999001	0.00128837	0.0021028
ENSG00000135835.12	chr1	180912898	180951614	+	8158	-1292	chr1	180911606	0.04007	0.292753	0.000999001	2.25974e-06	4.52727e-06
ENSG00000243155.1	chr1	180944043	180976482	-	8128	0	chr1	180954459	0.175014	0.856647	0.000999001	1.59323e-36	1.12245e-35
ENSG00000135823.14	chr1	180972713	181023121	-	8179	157166	chr1	180815547	0.0172302	-55.8439	0.174825	0.1758	0.207376
ENSG00000153029.14	chr1	181033426	181061938	+	8108	949492	chr1	182011430	0.0215161	-0.717213	0.027972	0.025634	0.0360267
ENSG00000237292.1	chr1	181174485	181182208	+	8014	0	chr1	181175461	0.361074	1.07105	0.000999001	1.02983e-87	2.68012e-86
ENSG00000198216.12	chr1	181317691	181808084	+	9865	0	chr1	181427974	0.540479	1.10053	0.000999001	6.92132e-151	7.31423e-149
ENSG00000135828.11	chr1	182573635	182589256	-	7537	-28798	chr1	182618054	0.0200245	-0.744027	0.03996	0.0435096	0.0586368
ENSG00000143333.7	chr1	182598624	182604389	-	7526	0	chr1	182599594	0.0386931	0.284151	0.000999001	3.59285e-06	7.10959e-06
ENSG00000135838.13	chr1	182789294	182830384	+	7922	-406253	chr1	182383041	0.0171806	39.5465	0.166833	0.166736	0.197441
ENSG00000135829.17	chr1	182839348	182887982	+	7922	-49026	chr1	182790322	0.0196278	-0.398059	0.0509491	0.052819	0.0701081
ENSG00000135862.6	chr1	183023421	183145592	+	8214	-4504	chr1	183018917	0.222206	-0.710738	0.000999001	3.57375e-47	3.45551e-46
ENSG00000116698.21	chr1	183472217	183598246	+	8044	-893973	chr1	182578244	0.0165089	-0.219346	0.205794	0.203361	0.235924
ENSG00000162704.16	chr1	183620847	183635783	-	7573	-113817	chr1	183749600	0.06382	-0.363947	0.000999001	1.13951e-10	2.95088e-10
ENSG00000143344.15	chr1	183636086	183928531	+	8352	0	chr1	183829667	0.0598891	-0.371049	0.000999001	1.61281e-10	4.14067e-10
ENSG00000198860.13	chr1	184051652	184123978	+	7314	966297	chr1	185090275	0.0169963	24.9651	0.153846	0.159054	0.189438
ENSG00000116406.19	chr1	184690238	184754907	-	6968	0	chr1	184736303	0.113242	-0.498416	0.000999001	1.43203e-22	6.28963e-22
ENSG00000135842.17	chr1	184790725	184974508	-	7512	0	chr1	184969183	0.115314	-0.605276	0.000999001	4.825e-22	2.06797e-21
ENSG00000121481.11	chr1	185045527	185102603	+	6869	0	chr1	185052278	0.0260078	0.243468	0.002997	0.00256836	0.00407494
ENSG00000121486.12	chr1	185118102	185157072	-	6815	-2737	chr1	185159809	0.0323062	-0.537947	0.000999001	8.18495e-05	0.000147082
ENSG00000116668.13	chr1	185157081	185291781	+	7303	0	chr1	185287929	0.0569677	-0.346789	0.000999001	8.05364e-10	1.99095e-09
ENSG00000116679.16	chr1	185296389	185317273	-	6726	-58359	chr1	185375632	0.157903	0.601899	0.000999001	8.07655e-31	4.70735e-30
ENSG00000261024.7	chr1	185321158	185335039	-	6674	-10896	chr1	185345935	0.0311079	0.265559	0.000999001	0.000121128	0.000214677
ENSG00000047410.14	chr1	186311653	186375693	-	7944	299232	chr1	186012421	0.0182496	-57.472	0.105894	0.109504	0.135497
ENSG00000157181.16	chr1	186375839	186421378	+	7913	-75087	chr1	186300752	0.0864514	0.60757	0.000999001	1.69725e-15	5.5265e-15
ENSG00000229739.4	chr1	186423482	186521147	+	8096	0	chr1	186444582	0.26535	1.1619	0.000999001	1.63268e-57	2.09842e-56
ENSG00000116711.10	chr1	186828950	186988981	+	8762	-269690	chr1	186559260	0.0538633	-0.37868	0.000999001	5.30643e-09	1.25008e-08
ENSG00000230426.4	chr1	187070701	187686628	+	11618	0	chr1	187080494	0.0337465	1.05354	0.000999001	4.43997e-05	8.13502e-05
ENSG00000285280.2	chr1	192167787	192957713	-	10117	0	chr1	192559379	0.0678879	-0.415419	0.000999001	9.75188e-12	2.668e-11
ENSG00000116750.13	chr1	193012251	193060080	-	7874	-11662	chr1	193071742	0.0269011	-0.281446	0.002997	0.00175662	0.00283301
ENSG00000116747.12	chr1	193059423	193091777	+	7788	222701	chr1	193314478	0.0194706	0.222391	0.0519481	0.0589571	0.0773525
ENSG00000023572.9	chr1	193090867	193106114	-	7822	-263358	chr1	193369472	0.0246493	-0.242111	0.004995	0.00470088	0.00726879
ENSG00000134371.14	chr1	193121984	193254815	+	8474	-83511	chr1	193038473	0.0434629	0.569707	0.000999001	7.40919e-07	1.53556e-06
ENSG00000227240.2	chr1	193473225	194198708	+	11984	-996882	chr1	192476343	0.0210582	-1.02735	0.036963	0.0343256	0.0471279
ENSG00000066279.18	chr1	197084128	197146694	-	7279	415654	chr1	196668474	0.0184691	0.69282	0.0889111	0.0880248	0.111424
ENSG00000177888.7	chr1	197153681	197200542	-	7135	-463486	chr1	197664028	0.0179209	-1.66072	0.124875	0.120808	0.147893
ENSG00000213047.13	chr1	197504749	197775696	-	8302	151506	chr1	197353243	0.0233845	0.234207	0.012987	0.00894362	0.0134052
ENSG00000151414.15	chr1	198156995	198322420	+	7425	0	chr1	198207730	0.0974417	-0.85353	0.000999001	2.37221e-18	8.73875e-18
ENSG00000081237.20	chr1	198638458	198757476	+	8294	-4409	chr1	198634049	0.0221989	0.231822	0.01998	0.0180811	0.0259841
ENSG00000229989.4	chr1	198777862	198937471	-	8823	-104121	chr1	199041592	0.0909098	-0.494878	0.000999001	7.0885e-17	2.45888e-16
ENSG00000230623.6	chr1	200333194	200478669	+	9369	0	chr1	200412325	0.0488181	0.781681	0.000999001	1.19896e-07	2.60617e-07
ENSG00000118193.12	chr1	200551498	200620751	-	9114	-983941	chr1	201604692	0.0222988	0.862498	0.016983	0.0179398	0.0257917
ENSG00000118197.14	chr1	200623897	200669907	-	8962	-9404	chr1	200679311	0.394285	-0.914246	0.000999001	1.30248e-93	3.83846e-92
ENSG00000260088.1	chr1	200669508	200694250	+	8760	0	chr1	200671803	0.318041	-0.805553	0.000999001	5.18171e-65	8.1398e-64
ENSG00000118200.14	chr1	200739559	200860704	+	9013	-112808	chr1	200626751	0.0662425	-0.392084	0.000999001	1.40735e-11	3.81938e-11
ENSG00000163362.11	chr1	200891049	200915742	+	8473	39330	chr1	200955072	0.038765	-0.299204	0.000999001	7.10292e-06	1.3746e-05
ENSG00000116852.14	chr1	200969391	201023700	-	8608	-661582	chr1	201685282	0.0159245	53.6862	0.353646	0.347821	0.379801
ENSG00000116857.17	chr1	201134773	201171574	-	8494	0	chr1	201161158	0.0679508	0.558775	0.000999001	1.64154e-12	4.67314e-12
ENSG00000174307.7	chr1	201464279	201469237	-	8147	0	chr1	201468349	0.0568777	0.400754	0.000999001	2.13973e-09	5.16279e-09
ENSG00000159176.14	chr1	201483531	201509456	-	8177	468580	chr1	201014951	0.0165461	-34.6004	0.275724	0.275582	0.308333
ENSG00000224536.2	chr1	201507242	201534784	+	8134	0	chr1	201526844	0.229257	-0.707924	0.000999001	1.11069e-49	1.16084e-48
ENSG00000223396.4	chr1	201518704	201584367	+	8162	-487227	chr1	201031477	0.0198156	1.53362	0.0639361	0.0704014	0.090942
ENSG00000198700.10	chr1	201829150	201884291	+	7953	428342	chr1	202312633	0.0234116	-0.331611	0.014985	0.0136407	0.0199649
ENSG00000134375.11	chr1	201955504	201970664	+	7755	0	chr1	201967037	0.0424948	0.383044	0.000999001	8.41205e-07	1.73515e-06
ENSG00000176393.11	chr1	201982373	202006147	+	7797	0	chr1	201984134	0.233059	0.70642	0.000999001	1.98066e-48	1.99055e-47
ENSG00000143862.8	chr1	202133405	202144743	-	7567	-697721	chr1	202842464	0.0185124	0.400835	0.0959041	0.103862	0.129281
ENSG00000143851.15	chr1	202147014	202161588	-	7551	0	chr1	202160698	0.0592337	-0.375456	0.000999001	6.53403e-10	1.62257e-09
ENSG00000243323.7	chr1	202168052	202189455	+	7565	12096	chr1	202201551	0.0476865	0.335167	0.000999001	1.34817e-07	2.9208e-07
ENSG00000077152.11	chr1	202331658	202341980	-	7309	-546366	chr1	202888346	0.0163231	-0.792034	0.293706	0.288163	0.320924
ENSG00000077157.22	chr1	202348700	202592706	+	8273	-613121	chr1	201735579	0.0181879	-46.915	0.133866	0.140805	0.169888
ENSG00000117139.18	chr1	202724496	202808487	-	7363	-3192	chr1	202811679	0.0758942	0.437254	0.000999001	1.49185e-13	4.44285e-13
ENSG00000183155.5	chr1	202878283	202889149	-	7213	-316874	chr1	203206023	0.0211115	-61.8144	0.023976	0.0277011	0.0386928
ENSG00000117153.16	chr1	202891117	202928636	-	7376	148502	chr1	202742615	0.0201258	-0.740483	0.045954	0.0460082	0.0617021
ENSG00000159346.13	chr1	202940827	202958572	-	7340	26463	chr1	202914364	0.0196551	-0.660492	0.0729271	0.0646971	0.0842181
ENSG00000163444.12	chr1	203007375	203024848	+	7345	3375	chr1	203028223	0.0455177	0.320394	0.000999001	4.19135e-07	8.8052e-07
ENSG00000143847.15	chr1	203026499	203078740	+	7500	450845	chr1	203529585	0.0151489	0.730348	0.442557	0.453673	0.482596
ENSG00000133063.16	chr1	203212828	203273641	-	7408	0	chr1	203268512	0.105401	-0.456823	0.000999001	1.35888e-19	5.24598e-19
ENSG00000231507.2	chr1	203273222	203288804	+	7272	-4710	chr1	203268512	0.0795262	-0.396807	0.000999001	1.85203e-14	5.77869e-14
ENSG00000159388.6	chr1	203305492	203309602	+	7286	872673	chr1	204182275	0.0206062	-1.6856	0.034965	0.0373956	0.0509882
ENSG00000058668.14	chr1	203626562	203744081	+	8170	0	chr1	203631526	0.0188557	0.202014	0.0999001	0.0995128	0.124445
ENSG00000122188.13	chr1	203765178	203776372	+	7859	0	chr1	203766960	0.0548857	-0.432828	0.000999001	5.2467e-09	1.23656e-08
ENSG00000182004.13	chr1	203861600	203871152	+	7896	1306	chr1	203872458	0.0811289	0.488773	0.000999001	7.11089e-15	2.25573e-14
ENSG00000226330.1	chr1	204377851	204435846	+	8270	0	chr1	204396869	0.0222548	-0.25115	0.020979	0.0187476	0.0269087
ENSG00000133056.13	chr1	204422629	204494724	-	8315	-75439	chr1	204570163	0.0535601	0.418746	0.000999001	8.4914e-09	1.97197e-08
ENSG00000198625.13	chr1	204516380	204558120	+	8281	0	chr1	204520429	0.104042	-0.494916	0.000999001	3.23451e-18	1.18568e-17
ENSG00000240710.1	chr1	204603036	204616565	+	8211	17823	chr1	204634388	0.0313458	0.259578	0.000999001	0.000352261	0.000602576
ENSG00000170382.12	chr1	204617171	204685738	-	8456	394313	chr1	204222858	0.0167745	-55.1004	0.22977	0.23259	0.265534
ENSG00000117222.14	chr1	205086143	205122015	-	7861	-49293	chr1	205171308	0.0511294	-0.327335	0.000999001	3.21148e-08	7.20998e-08
ENSG00000174514.13	chr1	205568886	205602918	+	7135	0	chr1	205590991	0.0545855	-0.487944	0.000999001	6.68659e-09	1.56359e-08
ENSG00000158711.14	chr1	205597557	205632011	-	7180	0	chr1	205629282	0.047249	0.571756	0.000999001	1.01181e-07	2.20901e-07
ENSG00000158715.6	chr1	205657852	205680509	-	7105	0	chr1	205667779	0.0510302	0.34753	0.000999001	3.91272e-08	8.73184e-08
ENSG00000069275.13	chr1	205712823	205750182	-	7145	0	chr1	205726567	0.107258	-0.610823	0.000999001	2.03272e-20	8.13555e-20
ENSG00000117280.13	chr1	205767987	205775482	-	6967	1224	chr1	205766763	0.0355827	-0.29792	0.000999001	4.5371e-05	8.30716e-05
ENSG00000286619.1	chr1	205813323	205896082	+	7162	0	chr1	205813590	0.557383	1.11345	0.000999001	4.44627e-153	5.22662e-151
ENSG00000285417.1	chr1	206035254	206062257	+	6765	0	chr1	206060180	0.0390579	0.310319	0.000999001	1.02905e-05	1.97214e-05
ENSG00000263961.8	chr1	206053174	206102449	+	6824	0	chr1	206053426	0.0624766	-0.54752	0.000999001	1.11209e-10	2.88201e-10
ENSG00000266028.7	chr1	206203346	206464443	+	7443	856703	chr1	207321146	0.0217963	-0.615823	0.021978	0.0198927	0.0284352
ENSG00000263528.8	chr1	206470477	206496889	+	6508	0	chr1	206487185	0.162677	0.868936	0.000999001	1.21456e-31	7.29852e-31
ENSG00000266094.8	chr1	206507532	206589448	+	6512	0	chr1	206525408	0.0449743	0.868492	0.000999001	5.485e-07	1.14585e-06
ENSG00000143486.16	chr1	206571293	206612465	-	6274	0	chr1	206605289	0.0540449	0.381989	0.000999001	1.70779e-09	4.14449e-09
ENSG00000143479.17	chr1	206635537	206684419	+	6420	0	chr1	206640532	0.247797	-0.7136	0.000999001	5.5981e-51	6.12629e-50
ENSG00000162889.11	chr1	206684906	206734281	+	6417	926675	chr1	207660956	0.0220695	0.376514	0.013986	0.0138098	0.020187
ENSG00000136634.7	chr1	206767603	206774541	-	6257	-41225	chr1	206815766	0.0197345	0.345035	0.036963	0.039292	0.0533584
ENSG00000142224.16	chr1	206770765	206842981	+	6443	0	chr1	206770888	0.207136	0.836817	0.000999001	5.17827e-45	4.69048e-44
ENSG00000162892.16	chr1	206897444	206904139	+	6301	0	chr1	206899170	0.0877395	0.441122	0.000999001	8.3935e-16	2.77099e-15
ENSG00000162894.12	chr1	206903318	206923247	-	6344	0	chr1	206907169	0.0315772	0.265323	0.000999001	0.000228882	0.000397108
ENSG00000162896.6	chr1	206928523	206946466	-	6330	-977489	chr1	207923955	0.0145017	-1.36349	0.431568	0.44076	0.470486
ENSG00000123836.15	chr1	207034367	207081024	+	6664	-484439	chr1	206549928	0.0152862	-1.41616	0.356643	0.344907	0.376976
ENSG00000123843.13	chr1	207088861	207099993	+	6505	0	chr1	207089986	0.0659412	0.373253	0.000999001	1.19468e-11	3.25488e-11
ENSG00000237074.2	chr1	207240123	207309292	+	6982	0	chr1	207274034	0.0213867	0.650201	0.030969	0.0251473	0.0353807
ENSG00000196352.16	chr1	207321533	207386804	+	7248	-14149	chr1	207307384	0.104964	0.476998	0.000999001	1.14659e-20	4.63689e-20
ENSG00000117322.18	chr1	207454231	207489895	+	7422	0	chr1	207462863	0.263212	0.910425	0.000999001	4.17439e-58	5.45906e-57
ENSG00000203710.11	chr1	207496148	207641765	+	7887	45556	chr1	207687321	0.0502837	1.01088	0.000999001	2.57487e-08	5.81695e-08
ENSG00000197721.17	chr1	207645114	207738416	+	7622	0	chr1	207649422	0.141246	-0.537766	0.000999001	6.33054e-28	3.33485e-27
ENSG00000117335.20	chr1	207752055	207795513	+	7583	0	chr1	207771508	0.0535894	-0.33426	0.000999001	7.20456e-09	1.68283e-08
ENSG00000203709.12	chr1	207801519	207879115	-	7777	0	chr1	207833084	0.0239309	-0.238206	0.00599401	0.00594699	0.0090908
ENSG00000009790.15	chr1	209756033	209782320	+	8485	0	chr1	209762145	0.105453	-0.552595	0.000999001	2.06489e-20	8.25798e-20
ENSG00000117597.18	chr1	209827973	209857565	+	8407	10387	chr1	209867952	0.054348	0.398466	0.000999001	3.71716e-09	8.83037e-09
ENSG00000054392.13	chr1	210328253	210676296	+	10151	0	chr1	210383965	0.0612894	0.394115	0.000999001	3.4936e-10	8.81574e-10
ENSG00000143473.13	chr1	210676824	211134165	-	10580	0	chr1	210687216	0.104288	-0.476318	0.000999001	4.03192e-18	1.47232e-17
ENSG00000117625.13	chr1	211258378	211316385	+	9330	-51276	chr1	211207102	0.0555922	0.49544	0.000999001	1.25221e-08	2.87862e-08
ENSG00000082512.15	chr1	211326616	211374946	+	9174	0	chr1	211340784	0.0503318	-0.790071	0.000999001	2.42327e-08	5.4875e-08
ENSG00000287033.1	chr1	211376835	211382717	-	8930	-63320	chr1	211446037	0.02361	0.512678	0.00799201	0.00957663	0.0143027
ENSG00000153363.13	chr1	211382737	211435570	+	9073	0	chr1	211423526	0.063497	-1.08468	0.000999001	4.76019e-11	1.26143e-10
ENSG00000117650.13	chr1	211658658	211675630	-	8618	0	chr1	211669734	0.0931025	0.441653	0.000999001	4.84542e-17	1.69145e-16
ENSG00000123684.13	chr1	211743458	211830763	-	9038	44954	chr1	211698504	0.0412438	-0.46647	0.000999001	3.62336e-06	7.16725e-06
ENSG00000143493.13	chr1	211940400	212035557	-	9235	0	chr1	211975657	0.0402305	0.693775	0.000999001	5.23645e-06	1.02285e-05
ENSG00000143476.18	chr1	212035554	212107400	+	8927	0	chr1	212072795	0.0220111	0.337235	0.013986	0.0197346	0.0282208
ENSG00000066027.12	chr1	212285411	212361853	+	8369	2358	chr1	212364211	0.269464	0.765402	0.000999001	6.31214e-55	7.59053e-54
ENSG00000065600.12	chr1	212363932	212414901	-	8303	179165	chr1	212184767	0.0568938	0.681879	0.000999001	2.18718e-09	5.27363e-09
ENSG00000117691.10	chr1	212432921	212446379	+	8154	0	chr1	212442533	0.0208516	-0.210784	0.02997	0.0348536	0.0477964
ENSG00000162772.17	chr1	212565335	212620777	+	8176	820241	chr1	213441018	0.01593	-43.9064	0.304695	0.305309	0.337758
ENSG00000123685.9	chr1	212686418	212699840	-	8018	-4278	chr1	212704118	0.280138	0.787945	0.000999001	1.99863e-59	2.705e-58
ENSG00000117697.15	chr1	212726154	212791782	-	8184	0	chr1	212777095	0.166963	-0.589868	0.000999001	1.196e-33	7.6296e-33
ENSG00000203705.11	chr1	212791829	212816830	+	7992	0	chr1	212798199	0.0977028	-1.12369	0.000999001	4.14397e-18	1.51218e-17
ENSG00000162769.13	chr1	212858276	212899363	+	8027	-64126	chr1	212794150	0.140766	-0.708245	0.000999001	2.71788e-28	1.44852e-27
ENSG00000143494.15	chr1	212950521	212992037	+	7949	0	chr1	212979049	0.216281	-0.681405	0.000999001	2.10549e-43	1.80851e-42
ENSG00000174606.14	chr1	212992183	213015867	-	7865	0	chr1	213004738	0.27908	-0.79754	0.000999001	9.29917e-60	1.26677e-58
ENSG00000136643.12	chr1	213051234	213274774	+	8575	-617898	chr1	212433336	0.024906	2.98378	0.001998	0.00537584	0.00826117
ENSG00000143499.14	chr1	214281103	214337131	+	8523	0	chr1	214321796	0.401695	-0.913735	0.000999001	2.57619e-99	8.69423e-98
ENSG00000152104.12	chr1	214348701	214552449	-	8858	-74884	chr1	214627333	0.0159263	1.34224	0.341658	0.341671	0.373752
ENSG00000117724.13	chr1	214603196	214664571	+	8021	0	chr1	214635064	0.0160132	-0.579489	0.287712	0.284832	0.317451
ENSG00000136636.13	chr1	215567305	215621807	+	8045	-896477	chr1	214670828	0.0163829	23.2283	0.266733	0.257869	0.290902
ENSG00000092978.11	chr1	217426993	217631090	-	10222	0	chr1	217585899	0.0319082	-0.307393	0.000999001	0.000183718	0.000320878
ENSG00000067533.6	chr1	218285294	218337983	+	8897	0	chr1	218298041	0.567214	-1.11885	0.000999001	1.57649e-161	2.57707e-159
ENSG00000228063.2	chr1	218983024	219173961	-	9237	-117796	chr1	219291757	0.0383445	0.293799	0.000999001	1.08475e-05	2.07547e-05
ENSG00000143353.12	chr1	219173870	219212865	+	8238	0	chr1	219209850	0.0486238	0.323376	0.000999001	3.98301e-08	8.88491e-08
ENSG00000228536.3	chr1	219409040	219459369	-	8325	0	chr1	219413873	0.0236119	-0.273116	0.012987	0.00822942	0.0124004
ENSG00000136628.18	chr1	219968601	220046530	-	8430	0	chr1	219981886	0.101001	0.498864	0.000999001	2.35666e-18	8.68453e-18
ENSG00000162813.18	chr1	220057483	220090462	-	8117	-965535	chr1	221055997	0.0182668	-0.70203	0.100899	0.0958342	0.120276
ENSG00000067704.10	chr1	220094133	220148041	+	8159	183524	chr1	220331565	0.0304617	-1.21138	0.000999001	0.000326714	0.000560801
ENSG00000118873.16	chr1	220148294	220272453	-	8345	0	chr1	220223574	0.125717	-1.06067	0.000999001	8.70805e-24	3.9818e-23
ENSG00000117791.16	chr1	220748226	220784815	+	8205	-33107	chr1	220715119	0.214319	0.762429	0.000999001	7.83443e-44	6.84172e-43
ENSG00000143507.18	chr1	221701425	221742089	-	7782	-79094	chr1	221821183	0.0652688	-0.414654	0.000999001	2.6261e-12	7.40746e-12
ENSG00000143498.18	chr1	222557903	222589933	-	7607	0	chr1	222569334	0.294218	0.81501	0.000999001	2.4003e-68	4.14388e-67
ENSG00000154305.18	chr1	222618098	222668007	+	7609	0	chr1	222650401	0.298296	-0.922763	0.000999001	6.7439e-65	1.05621e-63
ENSG00000186063.13	chr1	222668014	222713210	-	7518	-133499	chr1	222846709	0.0183375	3.61388	0.104895	0.103195	0.128481
ENSG00000162819.12	chr1	222712554	222735196	+	7396	32214	chr1	222767410	0.081016	0.489857	0.000999001	2.30787e-14	7.16042e-14
ENSG00000162909.18	chr1	223701594	223776018	+	7821	-40966	chr1	223660628	0.0510082	0.461677	0.000999001	2.50845e-08	5.67548e-08
ENSG00000143514.17	chr1	223779894	223845954	-	7837	0	chr1	223835404	0.0276786	0.257343	0.001998	0.00134033	0.00218454
ENSG00000272645.3	chr1	223951395	223992594	-	7842	3333	chr1	223948062	0.147402	-0.603388	0.000999001	1.91704e-28	1.02852e-27
ENSG00000185495.10	chr1	223992744	224010612	+	7762	-5481	chr1	223987263	0.523968	1.06413	0.000999001	2.88078e-138	2.2325e-136
ENSG00000229930.1	chr1	224030705	224035056	-	7669	-2963	chr1	224038019	0.0866635	-0.441178	0.000999001	7.48735e-16	2.47653e-15
ENSG00000143756.12	chr1	224114112	224162047	+	7933	-150546	chr1	223963566	0.0187684	-1.30767	0.0669331	0.0731994	0.0942074
ENSG00000143753.13	chr1	224175757	224193441	+	7783	601959	chr1	224795400	0.0179804	-0.567396	0.116883	0.112892	0.139196
ENSG00000143748.18	chr1	224227335	224330189	-	8117	0	chr1	224328371	0.0937609	1.06473	0.000999001	2.582e-17	9.11058e-17
ENSG00000143771.12	chr1	224356859	224379459	+	7950	61483	chr1	224440942	0.179505	-0.70296	0.000999001	1.44221e-36	1.01742e-35
ENSG00000162923.16	chr1	224385144	224437033	-	8085	-260564	chr1	224697597	0.0165982	-31.8313	0.218781	0.217895	0.25037
ENSG00000143786.8	chr1	224434661	224740554	+	8935	236767	chr1	224977321	0.0243937	-1.14187	0.002997	0.00639819	0.00974492
ENSG00000185842.15	chr1	224896263	225399292	+	9256	594272	chr1	225993564	0.0202798	-26.0383	0.046953	0.0505947	0.0674209
ENSG00000143815.15	chr1	225401503	225428925	-	7551	-488051	chr1	225916976	0.0140271	-0.410794	0.495504	0.489494	0.515875
ENSG00000143742.13	chr1	225777814	225790468	+	7401	0	chr1	225787842	0.14431	-0.920558	0.000999001	4.2075e-28	2.2288e-27
ENSG00000143819.12	chr1	225810093	225845563	+	7507	-6837	chr1	225803256	0.0225297	-0.214635	0.012987	0.0130005	0.0190973
ENSG00000196187.12	chr1	225845537	225882380	-	7514	0	chr1	225866105	0.0734714	-0.456283	0.000999001	3.55205e-13	1.04298e-12
ENSG00000255835.1	chr1	225886697	225924278	-	7569	0	chr1	225920500	0.068555	-0.511854	0.000999001	6.23455e-12	1.72921e-11
ENSG00000143751.10	chr1	225982703	225999343	-	7394	-82740	chr1	226082083	0.0190718	2.47208	0.0749251	0.0679053	0.0880438
ENSG00000272562.2	chr1	226045562	226061898	-	7432	0	chr1	226060941	0.0557046	0.673715	0.000999001	2.4539e-09	5.89906e-09
ENSG00000163041.12	chr1	226061852	226073212	+	7368	-61654	chr1	226000198	0.034046	-0.26693	0.000999001	6.73495e-05	0.0001218
ENSG00000182827.9	chr1	226144680	226186741	-	7564	-962005	chr1	227148746	0.0210615	-1.21583	0.033966	0.0330319	0.0455249
ENSG00000183814.15	chr1	226231150	226309869	-	7988	0	chr1	226244304	0.0333272	0.296021	0.000999001	0.000120701	0.000213993
ENSG00000143799.13	chr1	226360692	226408093	-	8014	245940	chr1	226114752	0.0179841	-0.637207	0.12987	0.123945	0.151361
ENSG00000143772.9	chr1	226631691	226739323	-	8256	-740494	chr1	227479817	0.020872	-1.4223	0.031968	0.0358022	0.0489688
ENSG00000143801.17	chr1	226870185	226896105	+	7937	18227	chr1	226914332	0.0229944	0.222563	0.00599401	0.0108071	0.0160511
ENSG00000163050.17	chr1	226897537	226987545	+	8219	0	chr1	226897761	0.15604	0.68657	0.000999001	1.31689e-31	7.89983e-31
ENSG00000143776.18	chr1	226989866	227318474	-	8951	0	chr1	227115888	0.193233	-1.32478	0.000999001	1.69812e-38	1.27262e-37
ENSG00000181450.18	chr1	227563544	227677443	+	8025	0	chr1	227642480	0.102543	-0.592914	0.000999001	8.11186e-20	3.15958e-19
ENSG00000143740.14	chr1	227728540	227781231	+	7884	432656	chr1	228213887	0.0218332	0.3662	0.024975	0.0199866	0.0285577
ENSG00000143761.16	chr1	228082661	228099212	+	7934	-292766	chr1	227789895	0.0218411	14.8946	0.016983	0.0202243	0.0288816
ENSG00000143774.16	chr1	228139963	228148984	+	7833	324033	chr1	228473017	0.0216496	0.397611	0.01998	0.0203035	0.02898
ENSG00000154370.16	chr1	228393674	228406835	-	7395	87535	chr1	228306139	0.0166922	-0.493681	0.197802	0.199692	0.232077
ENSG00000162931.12	chr1	228407936	228416861	-	7354	501256	chr1	227906680	0.0154551	30.7157	0.367632	0.366703	0.398261
ENSG00000168159.13	chr1	228487383	228496188	+	7413	3885	chr1	228500073	0.255773	1.29703	0.000999001	4.66629e-53	5.39433e-52
ENSG00000168118.12	chr1	229271063	229305894	+	8062	-759287	chr1	228511776	0.015699	0.320016	0.358641	0.356986	0.388474
ENSG00000154429.11	chr1	229321012	229343294	-	8053	45050	chr1	229275962	0.243513	-0.745152	0.000999001	2.26514e-49	2.35098e-48
ENSG00000069248.12	chr1	229440260	229508341	-	8467	0	chr1	229497624	0.0150536	-0.20175	0.503497	0.490173	0.516434
ENSG00000135776.5	chr1	229516583	229558707	-	8491	0	chr1	229524044	0.0356921	0.319791	0.000999001	7.37594e-05	0.000133001
ENSG00000135801.9	chr1	229593112	229626047	-	8705	-15980	chr1	229642027	0.023284	-0.423485	0.011988	0.0131074	0.0192382
ENSG00000135763.10	chr1	229626248	229660200	+	8874	-49893	chr1	229576355	0.0191685	48.1631	0.0939061	0.0991984	0.124081
ENSG00000143641.10	chr1	230057991	230282122	+	9900	0	chr1	230225682	0.0268087	-0.348658	0.00599401	0.00271437	0.00429417
ENSG00000135775.14	chr1	230642482	230693982	+	9075	27268	chr1	230721250	0.0185035	-0.36496	0.136863	0.125371	0.152906
ENSG00000143643.13	chr1	230906244	230978875	-	9081	-1266	chr1	230980141	0.128277	0.518832	0.000999001	3.47227e-25	1.67637e-24
ENSG00000173409.14	chr1	230978982	231000733	+	8852	-7909	chr1	230971073	0.0893508	-0.512233	0.000999001	8.75538e-16	2.88773e-15
ENSG00000143633.13	chr1	231223764	231241187	-	8992	-188107	chr1	231429294	0.0210368	-2.29106	0.046953	0.03879	0.052752
ENSG00000116906.13	chr1	231241208	231277973	+	9088	0	chr1	231274864	0.247831	0.727581	0.000999001	1.11987e-54	1.34051e-53
ENSG00000010072.16	chr1	231337105	231355023	+	8962	45802	chr1	231400825	0.0491245	0.346655	0.000999001	4.77539e-08	1.06095e-07
ENSG00000270106.6	chr1	231528654	231819244	+	10254	997510	chr1	232816754	0.0190186	-0.742514	0.108891	0.114631	0.141124
ENSG00000162946.23	chr1	231626791	232041272	+	10646	0	chr1	231642128	0.218147	-0.707471	0.000999001	7.29084e-45	6.59263e-44
ENSG00000135778.12	chr1	232950606	232983882	+	9950	-9552	chr1	232941054	0.113022	0.586738	0.000999001	2.0476e-20	8.19197e-20
ENSG00000135749.19	chr1	232983436	233295725	-	11489	0	chr1	233281704	0.0204058	-0.869317	0.0649351	0.0636727	0.0829879
ENSG00000135750.15	chr1	233614107	233672514	+	10204	-12087	chr1	233602020	0.0587055	0.502377	0.000999001	9.65409e-10	2.37594e-09
ENSG00000183780.13	chr1	233904677	234324511	+	11128	0	chr1	234245767	0.132221	-0.623215	0.000999001	3.44661e-25	1.66475e-24
ENSG00000236358.1	chr1	234357007	234365828	+	9277	0	chr1	234357123	0.0214094	-0.473521	0.02997	0.0286193	0.0398689
ENSG00000231663.1	chr1	234372808	234373593	-	9267	-1285	chr1	234374878	0.21072	1.04954	0.000999001	4.01552e-41	3.22413e-40
ENSG00000168275.16	chr1	234373457	234385080	+	9290	4712	chr1	234389792	0.0357611	-0.432068	0.000999001	3.23084e-05	5.98672e-05
ENSG00000059588.10	chr1	234391314	234479179	-	9464	0	chr1	234475837	0.169603	0.600888	0.000999001	3.12496e-34	2.04589e-33
ENSG00000230628.1	chr1	234669524	234696153	-	9024	0	chr1	234694000	0.242455	0.72839	0.000999001	2.60069e-50	2.75947e-49
ENSG00000286263.1	chr1	234811053	234932653	-	9077	0	chr1	234843606	0.169578	-0.947306	0.000999001	1.5678e-33	9.92877e-33
ENSG00000238005.4	chr1	234957343	234970062	-	8554	5850	chr1	234951493	0.211731	-0.683977	0.000999001	1.81602e-44	1.61558e-43
ENSG00000173726.11	chr1	235109342	235128837	-	8574	-516138	chr1	235644975	0.0217458	-2.50128	0.032967	0.0330835	0.045584
ENSG00000054267.22	chr1	235131635	235328219	-	9519	-671989	chr1	236000208	0.0164531	0.253548	0.326673	0.317682	0.350073
ENSG00000285053.1	chr1	235328571	235448952	+	9149	-27266	chr1	235301305	0.255469	-0.776928	0.000999001	1.02631e-56	1.29991e-55
ENSG00000162885.13	chr1	235447191	235504452	-	9007	0	chr1	235503886	0.0972898	0.448707	0.000999001	1.81292e-17	6.44252e-17
ENSG00000143669.14	chr1	235661042	235883640	-	10061	-52000	chr1	235935640	0.0519296	-0.417565	0.000999001	4.50164e-08	1.00226e-07
ENSG00000116962.15	chr1	235975831	236065109	-	9634	-33480	chr1	236098589	0.0390664	-0.352208	0.000999001	7.55002e-06	1.45816e-05
ENSG00000077585.14	chr1	236142506	236221865	+	9816	0	chr1	236150173	0.109011	-0.68975	0.000999001	4.26748e-21	1.75773e-20
ENSG00000086619.14	chr1	236215102	236281958	-	9844	10074	chr1	236205028	0.0193671	0.678828	0.105894	0.0946805	0.11907
ENSG00000186197.15	chr1	236348258	236502915	+	10445	-35612	chr1	236312646	0.116323	0.499633	0.000999001	2.04588e-22	8.91462e-22
ENSG00000116977.18	chr1	236518001	236552981	+	10174	0	chr1	236540467	0.515926	-1.12521	0.000999001	3.98122e-139	3.15542e-137
ENSG00000119285.11	chr1	236549006	236604516	-	10423	-26444	chr1	236630960	0.0172632	1.28682	0.250749	0.244906	0.277957
ENSG00000116984.13	chr1	236795293	236921278	+	10967	0	chr1	236825063	0.0585889	-0.372343	0.000999001	1.61825e-10	4.15361e-10
ENSG00000091483.7	chr1	241497604	241519755	-	10245	19952	chr1	241477652	0.226671	0.718107	0.000999001	6.27246e-48	6.17333e-47
ENSG00000117009.12	chr1	241532135	241595642	+	10385	0	chr1	241557259	0.0478161	-0.320237	0.000999001	7.17123e-08	1.58048e-07
ENSG00000054277.14	chr1	241590103	241677376	-	10559	0	chr1	241626455	0.0900384	0.869142	0.000999001	6.88734e-16	2.28457e-15
ENSG00000174371.17	chr1	241847968	241895148	+	10612	0	chr1	241889740	0.0810968	0.84469	0.000999001	5.7932e-15	1.84164e-14
ENSG00000214837.8	chr1	243056308	243101744	-	8186	-5168	chr1	243106912	0.308226	1.00899	0.000999001	3.31493e-69	5.84836e-68
ENSG00000143702.16	chr1	243124429	243255348	-	8638	0	chr1	243135528	0.0742387	-0.612743	0.000999001	6.9468e-13	2.01378e-12
ENSG00000054282.16	chr1	243256035	243500091	+	9041	0	chr1	243337711	0.168092	1.68946	0.000999001	2.44838e-33	1.54029e-32
ENSG00000117020.18	chr1	243488234	243851079	-	9274	0	chr1	243672208	0.0163606	54.4164	0.343656	0.336407	0.368533
ENSG00000179456.10	chr1	244048940	244057476	+	7230	-59939	chr1	243989001	0.018551	29.2299	0.114885	0.118689	0.145579
ENSG00000240963.1	chr1	244375101	244409592	-	8171	-926053	chr1	245335645	0.0157166	-14.2253	0.418581	0.407459	0.437888
ENSG00000035687.10	chr1	244408495	244451909	-	8349	54559	chr1	244353936	0.0525277	0.361426	0.000999001	6.67827e-09	1.562e-08
ENSG00000179397.18	chr1	244454378	244641177	+	9280	-30614	chr1	244423764	0.0949535	0.454246	0.000999001	5.41722e-18	1.96651e-17
ENSG00000121644.19	chr1	244653104	244709033	+	9220	0	chr1	244673185	0.0547462	-0.390105	0.000999001	2.97431e-09	7.11088e-09
ENSG00000203667.10	chr1	244835617	244845057	+	9598	0	chr1	244837616	0.0320959	0.346566	0.000999001	0.000275505	0.000474927
ENSG00000203666.12	chr1	244969706	245127164	+	11027	0	chr1	245035798	0.547621	-1.06613	0.000999001	1.94065e-159	2.85959e-157
ENSG00000162849.16	chr1	245154986	245709432	+	13544	0	chr1	245628635	0.0444572	0.555784	0.000999001	1.60543e-06	3.24185e-06
ENSG00000185420.19	chr1	245749343	246507312	-	15222	0	chr1	246289688	0.0721204	0.630752	0.000999001	7.32029e-12	2.01805e-11
ENSG00000162851.8	chr1	246540562	246566261	-	11624	0	chr1	246551535	0.0504151	-0.318801	0.000999001	4.3567e-08	9.70816e-08
ENSG00000162852.14	chr1	246566445	246668595	+	12046	0	chr1	246654166	0.109127	-0.563766	0.000999001	5.41693e-21	2.22243e-20
ENSG00000143653.10	chr1	246724410	246768137	+	11643	19682	chr1	246787819	0.0510498	-0.357386	0.000999001	5.43061e-08	1.20371e-07
ENSG00000153207.16	chr1	246839099	246931948	-	12305	0	chr1	246856878	0.0370057	0.342163	0.000999001	5.432e-05	9.8989e-05
ENSG00000196418.12	chr1	247121976	247172016	-	11801	0	chr1	247124299	0.357175	-0.943657	0.000999001	1.58488e-82	3.72607e-81
ENSG00000227671.4	chr1	247189852	247210856	-	11753	0	chr1	247195162	0.109388	1.64508	0.000999001	2.99311e-20	1.183e-19
ENSG00000162714.12	chr1	247297413	247331846	-	11520	0	chr1	247303442	0.554166	-1.11904	0.000999001	2.81553e-146	2.60673e-144
ENSG00000286216.1	chr1	247337887	247348076	-	11492	7027	chr1	247330860	0.0250997	-0.239491	0.00799201	0.00936681	0.0140114
ENSG00000175137.11	chr1	248810447	248825915	-	6449	-40923	chr1	248866838	0.018001	-46.6733	0.0979021	0.0956431	0.120122
ENSG00000171161.13	chr1	248838211	248849517	+	6214	-395291	chr1	248442920	0.0116587	45.9361	0.908092	0.894903	0.89851
ENSG00000171163.16	chr1	248850007	248859144	-	6134	202003	chr1	248648004	0.0181945	-0.852816	0.0919081	0.0971849	0.121825
ENSG00000185220.12	chr1	248906197	248919946	+	5716	0	chr1	248911223	0.0216587	-1.48852	0.014985	0.0149843	0.0217912
ENSG00000015171.19	chr10	134466	254637	+	5196	296362	chr10	550999	0.0136888	-0.654237	0.552448	0.557264	0.580398
ENSG00000151240.17	chr10	274191	689668	-	7949	0	chr10	377140	0.0274231	0.778026	0.001998	0.00196926	0.00316085
ENSG00000107929.15	chr10	806915	931705	-	9219	605541	chr10	201374	0.0178901	-0.708899	0.182817	0.181859	0.213752
ENSG00000205740.2	chr10	971147	988341	-	9569	98177	chr10	872970	0.0301191	-0.317333	0.000999001	0.000693379	0.00115992
ENSG00000107937.19	chr10	988435	1019932	+	9705	5469	chr10	1025401	0.0391165	0.322514	0.000999001	1.11732e-05	2.13661e-05
ENSG00000232656.8	chr10	1022631	1045425	+	9936	0	chr10	1031540	0.0843393	0.468691	0.000999001	2.90082e-15	9.35812e-15
ENSG00000067064.11	chr10	1039153	1049170	-	9962	-126957	chr10	1176127	0.0154539	1.01736	0.497502	0.490636	0.516766
ENSG00000047056.16	chr10	1049539	1132384	+	10499	0	chr10	1052062	0.0832	-0.500928	0.000999001	1.88991e-14	5.89512e-14
ENSG00000185736.16	chr10	1177314	1737525	-	13758	0	chr10	1706873	0.0307757	-0.375936	0.000999001	0.000628177	0.00105388
ENSG00000067057.17	chr10	3066334	3137718	+	12124	0	chr10	3121781	0.338759	-1.01749	0.000999001	2.50742e-76	5.11357e-75
ENSG00000233321.2	chr10	3433509	3502915	-	11599	-165784	chr10	3668699	0.0231891	-0.268375	0.015984	0.0192982	0.0276345
ENSG00000229672.3	chr10	3748967	3763712	+	11084	0	chr10	3758048	0.0751071	-0.408526	0.000999001	2.2047e-13	6.51202e-13
ENSG00000067082.15	chr10	3775997	3785281	-	10991	-90701	chr10	3875982	0.0484476	-0.319105	0.000999001	1.0422e-07	2.2744e-07
ENSG00000173848.19	chr10	5412558	5459056	+	12089	0	chr10	5422743	0.0232927	0.23432	0.015984	0.0186449	0.0267649
ENSG00000108021.20	chr10	5684839	5763740	+	12208	69255	chr10	5832995	0.0280655	-0.26246	0.002997	0.00181454	0.00292372
ENSG00000057608.17	chr10	5765224	5842132	-	12400	0	chr10	5812430	0.0487231	-0.479255	0.000999001	1.37867e-07	2.98379e-07
ENSG00000134461.16	chr10	5861617	5889906	-	12010	-14783	chr10	5904689	0.0177453	0.353255	0.24975	0.241745	0.274727
ENSG00000134452.19	chr10	5890204	5937594	+	12186	0	chr10	5897471	0.194306	-0.810025	0.000999001	1.28531e-39	9.89471e-39
ENSG00000134470.21	chr10	5943640	5978187	-	12177	-1397	chr10	5979584	0.126996	-0.512374	0.000999001	1.76832e-24	8.31468e-24
ENSG00000134460.18	chr10	6010690	6062370	-	12089	0	chr10	6053965	0.110898	0.736548	0.000999001	1.70611e-20	6.85195e-20
ENSG00000134453.16	chr10	6089035	6117457	+	11877	0	chr10	6111905	0.0376414	-0.275423	0.000999001	4.43726e-05	8.13148e-05
ENSG00000170525.21	chr10	6144935	6254644	+	12073	0	chr10	6160921	0.0392279	-0.352396	0.000999001	7.24256e-06	1.40084e-05
ENSG00000215244.3	chr10	6271170	6353827	+	11594	-37687	chr10	6233483	0.103155	-0.959881	0.000999001	2.42113e-19	9.25799e-19
ENSG00000065675.15	chr10	6427144	6580301	-	12007	19820	chr10	6407324	0.0339693	0.307736	0.000999001	0.000205061	0.000356785
ENSG00000198879.12	chr10	7158625	7411486	-	12394	-60574	chr10	7472060	0.284996	-0.851949	0.000999001	2.0817e-61	2.95907e-60
ENSG00000232591.2	chr10	7444341	7472040	-	11252	-20	chr10	7472060	0.192612	-0.700384	0.000999001	4.14279e-37	2.95647e-36
ENSG00000151655.19	chr10	7703317	7749520	+	11336	47449	chr10	7796969	0.23255	-0.70732	0.000999001	1.42112e-50	1.52803e-49
ENSG00000151657.12	chr10	7750963	7787993	-	11274	-361664	chr10	8149657	0.0157147	53.3314	0.478521	0.474401	0.50194
ENSG00000165629.20	chr10	7788148	7807815	+	11221	-7133	chr10	7781015	0.0608689	0.455865	0.000999001	3.45335e-10	8.71627e-10
ENSG00000165632.8	chr10	7818506	8016631	+	11758	0	chr10	7980910	0.0283808	-0.246	0.003996	0.00230018	0.00366786
ENSG00000107485.18	chr10	8045379	8075198	+	10582	0	chr10	8049695	0.118858	0.594823	0.000999001	7.36901e-23	3.26949e-22
ENSG00000048740.18	chr10	10798398	11336675	+	12155	0	chr10	11249694	0.0274731	0.465008	0.00599401	0.00223987	0.00357709
ENSG00000148429.14	chr10	11453947	11611754	-	10510	-58105	chr10	11669859	0.0275195	-0.248889	0.001998	0.00219844	0.00351629
ENSG00000134463.15	chr10	11742367	11764070	+	10002	-1613	chr10	11740754	0.239352	0.780149	0.000999001	9.96642e-50	1.04269e-48
ENSG00000151461.20	chr10	11920023	12043170	-	10966	0	chr10	12004248	0.0988415	-0.831322	0.000999001	5.62013e-18	2.03664e-17
ENSG00000181192.12	chr10	12068955	12123221	+	10925	0	chr10	12083615	0.16713	0.598936	0.000999001	4.22415e-34	2.7415e-33
ENSG00000065665.21	chr10	12129638	12169961	+	10762	0	chr10	12161432	0.258364	0.713654	0.000999001	8.19196e-58	1.06201e-56
ENSG00000165609.13	chr10	12165331	12196144	-	10666	-746708	chr10	12942852	0.017139	18.0854	0.295704	0.292084	0.324703
ENSG00000151465.14	chr10	12195966	12250589	+	10895	-514095	chr10	11681871	0.0229309	0.607856	0.015984	0.0213444	0.0303734
ENSG00000183049.12	chr10	12349483	12835545	+	13243	-16419	chr10	12333064	0.0310984	0.261499	0.000999001	0.000756716	0.00126103
ENSG00000123240.17	chr10	13099450	13138308	+	11151	0	chr10	13117058	0.0284726	1.05008	0.002997	0.00148803	0.00241398
ENSG00000065328.16	chr10	13161555	13211104	+	11176	-823554	chr10	12338001	0.021949	-0.216269	0.023976	0.035388	0.0484593
ENSG00000107537.14	chr10	13277797	13302412	-	11128	0	chr10	13293920	0.0606375	-0.424217	0.000999001	2.77014e-10	7.0394e-10
ENSG00000086475.15	chr10	13317429	13348298	-	11093	18381	chr10	13299048	0.0473655	-0.466435	0.000999001	3.61535e-07	7.63192e-07
ENSG00000151474.23	chr10	13643707	14462142	-	15072	0	chr10	13911252	0.200934	0.942598	0.000999001	4.39071e-37	3.13126e-36
ENSG00000065809.13	chr10	14518558	14774897	-	12039	0	chr10	14647836	0.102703	-0.492524	0.000999001	8.8465e-20	3.43804e-19
ENSG00000185267.10	chr10	14819246	14838575	-	10599	0	chr10	14824514	0.0311335	-0.686596	0.002997	0.000376414	0.000642841
ENSG00000187522.16	chr10	14838307	14871741	+	10622	26954	chr10	14898695	0.0311372	-0.388897	0.000999001	0.00032693	0.00056108
ENSG00000152455.16	chr10	14878821	14904315	+	10517	0	chr10	14901478	0.0379003	-0.319711	0.000999001	2.07537e-05	3.89742e-05
ENSG00000152457.18	chr10	14897360	14954432	-	10696	877168	chr10	14020192	0.0175616	0.667173	0.182817	0.195261	0.227765
ENSG00000152464.15	chr10	15097181	15139818	+	10453	-827764	chr10	14269417	0.0171673	0.189552	0.22977	0.224675	0.257313
ENSG00000152465.18	chr10	15102585	15168693	-	10575	890306	chr10	14212279	0.020419	-49.7093	0.041958	0.0531939	0.0705431
ENSG00000148468.17	chr10	15211644	15371289	-	10954	2506	chr10	15209138	0.045538	-0.399861	0.000999001	2.79948e-07	5.9553e-07
ENSG00000148481.14	chr10	15778171	15860507	-	10550	390332	chr10	15387839	0.0201585	-2.85052	0.0589411	0.0608158	0.0796115
ENSG00000165983.14	chr10	16436944	16513745	+	11133	0	chr10	16462611	0.0659502	0.382181	0.000999001	1.4386e-11	3.90115e-11
ENSG00000165985.10	chr10	16513735	16521879	-	10633	206	chr10	16513529	0.601852	1.0837	0.000999001	1.2722e-174	2.83186e-172
ENSG00000148484.18	chr10	16590612	16817463	-	11415	0	chr10	16809935	0.109135	0.716567	0.000999001	1.17013e-20	4.73026e-20
ENSG00000107614.22	chr10	17137337	17202054	-	10688	0	chr10	17195955	0.0634157	0.514823	0.000999001	1.09598e-10	2.84167e-10
ENSG00000229124.7	chr10	17214240	17229985	-	10496	0	chr10	17229401	0.39016	0.951721	0.000999001	1.38202e-91	3.92899e-90
ENSG00000026025.16	chr10	17228242	17237593	+	10482	0	chr10	17229111	0.0225592	0.240716	0.020979	0.022776	0.0322614
ENSG00000165996.14	chr10	17589033	17617374	-	10400	0	chr10	17615153	0.0521599	0.345402	0.000999001	2.14161e-08	4.86231e-08
ENSG00000136738.15	chr10	17644152	17716824	+	10664	-258737	chr10	17385415	0.0196453	37.8794	0.0819181	0.0824353	0.105047
ENSG00000165995.21	chr10	18140425	18543557	+	12470	0	chr10	18525048	0.0446489	0.589152	0.000999001	5.64991e-07	1.17959e-06
ENSG00000240291.1	chr10	18513116	18545651	-	10131	0	chr10	18534710	0.0353148	0.272058	0.000999001	3.8838e-05	7.15232e-05
ENSG00000241058.4	chr10	18545562	18659285	-	10610	0	chr10	18586620	0.150695	0.674778	0.000999001	2.19874e-28	1.17664e-27
ENSG00000165997.5	chr10	18659432	18681639	+	10074	-145460	chr10	18513972	0.0551234	0.640662	0.000999001	3.25918e-09	7.77575e-09
ENSG00000078403.17	chr10	21524647	21743630	+	7857	-865627	chr10	20659020	0.0192353	-59.0037	0.0689311	0.0714352	0.0921864
ENSG00000136770.11	chr10	21756549	22003769	-	7589	-512890	chr10	22516659	0.0157771	-7.03948	0.308691	0.306751	0.339242
ENSG00000077327.16	chr10	22345446	22454224	+	6748	78382	chr10	22532606	0.0149703	-42.5633	0.377622	0.382854	0.413868
ENSG00000150867.14	chr10	22534855	22714578	-	7527	0	chr10	22584278	0.0199292	0.206077	0.0539461	0.0517666	0.0688861
ENSG00000286924.1	chr10	22964927	23133804	-	8566	0	chr10	23119614	0.036187	-0.291957	0.000999001	3.10287e-05	5.75878e-05
ENSG00000120549.18	chr10	23694747	24547848	+	12199	0	chr10	24392162	0.184958	0.64411	0.000999001	1.09061e-38	8.2027e-38
ENSG00000107863.18	chr10	24583610	24723887	-	9707	-258591	chr10	24982478	0.045549	1.76068	0.000999001	5.16223e-07	1.07928e-06
ENSG00000099256.19	chr10	24848615	24952606	-	9704	-29872	chr10	24982478	0.053627	1.91043	0.000999001	1.06354e-08	2.45678e-08
ENSG00000077420.16	chr10	26438342	26567803	+	11602	0	chr10	26445947	0.220227	-0.702218	0.000999001	8.06292e-46	7.51821e-45
ENSG00000236894.3	chr10	26577677	26622338	-	11122	358	chr10	26577319	0.048128	0.326164	0.000999001	7.48049e-08	1.64656e-07
ENSG00000148459.16	chr10	26697702	26746798	+	11116	0	chr10	26705483	0.117747	0.518736	0.000999001	2.16118e-22	9.40527e-22
ENSG00000136754.17	chr10	26746594	26861087	-	11031	0	chr10	26782636	0.180934	0.625542	0.000999001	6.17589e-38	4.54056e-37
ENSG00000107890.16	chr10	26991915	27100498	-	10668	-40043	chr10	27140541	0.15074	1.32105	0.000999001	8.24164e-31	4.80089e-30
ENSG00000136758.18	chr10	27110113	27155266	-	9987	0	chr10	27140548	0.079269	-0.523464	0.000999001	5.11299e-14	1.55817e-13
ENSG00000120539.15	chr10	27154825	27187953	+	10064	0	chr10	27155834	0.390719	0.946236	0.000999001	3.27199e-98	1.07646e-96
ENSG00000107897.19	chr10	27195215	27242130	-	10138	0	chr10	27226217	0.106909	1.34371	0.000999001	3.33634e-21	1.37909e-20
ENSG00000099246.17	chr10	27504175	27542239	+	10053	-629389	chr10	26874786	0.0168948	3.32923	0.233766	0.232775	0.265717
ENSG00000254635.6	chr10	28522653	28533066	-	10031	-100332	chr10	28633398	0.404085	0.937018	0.000999001	2.4531e-94	7.43894e-93
ENSG00000095787.23	chr10	28532494	28623112	+	10548	14058	chr10	28637170	0.0263689	0.421859	0.003996	0.00413823	0.00643492
ENSG00000224597.10	chr10	29409403	29487745	+	10799	-12094	chr10	29397309	0.310601	0.944078	0.000999001	3.38333e-66	5.46241e-65
ENSG00000197321.15	chr10	29457339	29736959	-	12206	-5609	chr10	29742568	0.0340879	-0.339263	0.000999001	0.000123283	0.000218349
ENSG00000107951.14	chr10	30309802	30374448	-	10434	0	chr10	30311297	0.12827	-0.525224	0.000999001	9.58702e-25	4.55286e-24
ENSG00000107968.10	chr10	30434022	30461833	+	10101	0	chr10	30442964	0.129068	0.565838	0.000999001	8.80503e-25	4.18529e-24
ENSG00000287420.1	chr10	30529518	30554625	+	9824	0	chr10	30529895	0.286202	-0.821802	0.000999001	1.3267e-64	2.05934e-63
ENSG00000234814.8	chr10	30655490	30717266	+	9844	0	chr10	30705313	0.111005	1.06375	0.000999001	9.65725e-22	4.08384e-21
ENSG00000183621.15	chr10	30820208	31031937	-	10158	-12614	chr10	31044551	0.178733	0.773321	0.000999001	3.83039e-37	2.73726e-36
ENSG00000287564.1	chr10	31033090	31143813	+	9585	0	chr10	31100336	0.0570788	0.349076	0.000999001	1.18007e-09	2.89334e-09
ENSG00000237036.5	chr10	31206279	31320447	-	9875	578158	chr10	30628121	0.0173106	-0.969834	0.195804	0.206958	0.239433
ENSG00000148516.21	chr10	31318496	31529814	+	10345	0	chr10	31345784	0.106524	-0.533792	0.000999001	7.08074e-21	2.88806e-20
ENSG00000237797.1	chr10	31693085	31707388	-	9163	-583	chr10	31707971	0.0874327	-0.544741	0.000999001	2.6613e-16	9.00761e-16
ENSG00000165322.18	chr10	31805399	31928876	-	9542	-146866	chr10	32075742	0.0219417	-0.216602	0.020979	0.0220098	0.0312607
ENSG00000170759.11	chr10	32009016	32056425	-	9001	801641	chr10	31207375	0.0176725	46.2455	0.154845	0.146792	0.176319
ENSG00000120616.16	chr10	32267752	32378798	-	9382	147483	chr10	32120269	0.0233063	0.763456	0.012987	0.0134003	0.0196295
ENSG00000216937.13	chr10	32446141	32882874	+	11308	0	chr10	32500378	0.289317	1.01204	0.000999001	1.42076e-64	2.19557e-63
ENSG00000150093.19	chr10	32900319	33005792	-	10183	195979	chr10	32704340	0.0511994	-0.339074	0.000999001	3.89571e-08	8.69574e-08
ENSG00000148498.16	chr10	34109561	34815325	-	10661	0	chr10	34803835	0.478136	1.11238	0.000999001	1.41805e-124	7.84954e-123
ENSG00000108094.15	chr10	35008552	35090642	-	7605	108512	chr10	34900040	0.0146695	-0.307718	0.471528	0.468866	0.496938
ENSG00000230534.6	chr10	35098007	35127020	-	7381	73351	chr10	35024656	0.0643271	0.48952	0.000999001	2.50332e-11	6.70157e-11
ENSG00000095794.19	chr10	35126792	35212958	+	7817	-19808	chr10	35106984	0.446411	-0.992213	0.000999001	1.19978e-114	5.83819e-113
ENSG00000108100.18	chr10	35247026	35572669	+	8946	400891	chr10	35973560	0.0156202	0.277015	0.388611	0.373204	0.404482
ENSG00000198105.15	chr10	37776527	37858106	-	8458	-100702	chr10	37958808	0.0386034	0.325995	0.000999001	6.95041e-06	1.34608e-05
ENSG00000175395.16	chr10	37949574	37976647	-	7690	752316	chr10	37197258	0.0156905	1.22734	0.22977	0.216068	0.248544
ENSG00000189180.16	chr10	38010651	38065088	+	7395	0	chr10	38054332	0.156196	0.775793	0.000999001	8.12537e-30	4.59004e-29
ENSG00000099251.14	chr10	38356381	38378505	+	6247	299064	chr10	38677569	0.214846	0.671864	0.000999001	6.7082e-46	6.26059e-45
ENSG00000120555.13	chr10	38383070	38402916	-	6158	-92831	chr10	38495747	0.115273	0.509507	0.000999001	2.06135e-21	8.59882e-21
ENSG00000276805.2	chr10	38403190	38452153	+	6094	-150751	chr10	38252439	0.0682924	0.468474	0.000999001	1.09627e-11	2.99144e-11
ENSG00000215146.5	chr10	42331867	42367974	-	6705	14766	chr10	42317101	0.457118	1.00203	0.000999001	9.69629e-116	4.74031e-114
ENSG00000234420.7	chr10	42513511	42552822	-	7520	802039	chr10	41711472	0.0342298	-0.761919	0.000999001	4.11273e-05	7.55662e-05
ENSG00000196693.15	chr10	42574186	42638570	-	7848	-315734	chr10	42954304	0.0322293	2.05972	0.001998	0.000211614	0.000367758
ENSG00000165733.8	chr10	42782796	42834937	+	8420	0	chr10	42808550	0.0578464	-0.366634	0.000999001	4.66518e-10	1.16736e-09
ENSG00000169826.8	chr10	43138446	43185302	+	9702	501	chr10	43185803	0.320696	-1.10704	0.000999001	4.7971e-70	8.69797e-69
ENSG00000169813.16	chr10	43385618	43409166	-	10143	-81203	chr10	43490369	0.0853646	-0.479375	0.000999001	2.04286e-15	6.62505e-15
ENSG00000196793.13	chr10	43556345	43574618	-	10252	0	chr10	43574415	0.229399	1.0383	0.000999001	2.13249e-48	2.13698e-47
ENSG00000198298.13	chr10	43606420	43617904	+	10181	-75497	chr10	43530923	0.0254623	0.248839	0.001998	0.00616081	0.00939979
ENSG00000224812.3	chr10	44793120	44959709	-	9348	0	chr10	44955916	0.099207	-0.746518	0.000999001	2.02323e-18	7.46896e-18
ENSG00000107551.21	chr10	44959408	44995891	+	8525	0	chr10	44972741	0.0767272	0.406728	0.000999001	2.24737e-13	6.63618e-13
ENSG00000012779.11	chr10	45374177	45446119	+	8078	-27531	chr10	45346646	0.147726	-0.88038	0.000999001	6.76583e-29	3.70404e-28
ENSG00000165406.16	chr10	45454586	45594906	-	7876	0	chr10	45463433	0.280165	-0.89219	0.000999001	1.52618e-60	2.13176e-59
ENSG00000172671.20	chr10	45615501	45672780	-	6994	-50168	chr10	45722948	0.0497999	-0.824779	0.000999001	3.19874e-08	7.18292e-08
ENSG00000172661.18	chr10	45727201	45792961	+	6482	-159086	chr10	45568115	0.0345249	-0.621426	0.000999001	3.02008e-05	5.6091e-05
ENSG00000188234.13	chr10	45825595	45853875	-	6114	-176341	chr10	46030216	0.413891	0.951016	0.000999001	4.68226e-102	1.71279e-100
ENSG00000239883.8	chr10	45854094	45972154	-	6030	-52537	chr10	46024691	0.214392	1.15649	0.000999001	3.94303e-44	3.47239e-43
ENSG00000265354.4	chr10	45972490	46003742	+	5516	9394	chr10	46013136	0.104583	0.673803	0.000999001	3.21957e-20	1.27058e-19
ENSG00000266412.5	chr10	46005089	46030714	-	5399	2621	chr10	46002468	0.026417	0.351103	0.004995	0.00221781	0.00354348
ENSG00000263482.3	chr10	46233886	46273557	-	5445	0	chr10	46268654	0.523898	-1.06929	0.000999001	2.38674e-140	1.98175e-138
ENSG00000204177.10	chr10	46786675	46811989	+	3779	355583	chr10	47167572	0.110174	-1.41477	0.000999001	2.10202e-20	8.39364e-20
ENSG00000224919.1	chr10	47496213	47502195	+	3112	-60592	chr10	47435621	0.179283	-0.795705	0.000999001	2.39846e-38	1.7885e-37
ENSG00000254929.6	chr10	47517817	47553514	-	3326	98487	chr10	47419330	0.291618	-0.920167	0.000999001	1.85798e-64	2.86699e-63
ENSG00000170324.21	chr10	48153089	48274696	-	6476	0	chr10	48261517	0.0474107	-0.712241	0.000999001	1.65638e-07	3.56785e-07
ENSG00000107643.16	chr10	48306640	48439360	+	6599	0	chr10	48311487	0.138044	-1.00027	0.000999001	1.12102e-27	5.86699e-27
ENSG00000128805.14	chr10	48446035	48656265	-	6987	0	chr10	48613128	0.317957	0.820335	0.000999001	2.75562e-72	5.27044e-71
ENSG00000128815.19	chr10	48684877	48982956	+	7783	0	chr10	48766548	0.101324	-0.498565	0.000999001	7.07181e-20	2.75653e-19
ENSG00000204161.14	chr10	49154726	49188585	-	8295	-22086	chr10	49210671	0.182471	-0.714192	0.000999001	1.67397e-37	1.21366e-36
ENSG00000235939.1	chr10	49419278	49472903	+	8477	89309	chr10	49562212	0.359318	-0.954273	0.000999001	4.96513e-83	1.1779e-81
ENSG00000225830.14	chr10	49454471	49539538	-	8605	0	chr10	49462544	0.0520814	0.332229	0.000999001	1.44263e-08	3.30475e-08
ENSG00000227345.8	chr10	49818280	49970203	-	8198	8561	chr10	49809719	0.219135	0.705205	0.000999001	2.6498e-44	2.33943e-43
ENSG00000178440.7	chr10	49942057	50011654	+	7783	-127744	chr10	49814313	0.214328	-0.745422	0.000999001	3.24541e-45	2.95505e-44
ENSG00000235618.8	chr10	50021183	50067803	-	7594	0	chr10	50063289	0.168623	-0.657517	0.000999001	7.88835e-35	5.27335e-34
ENSG00000099290.17	chr10	50067889	50133509	+	7698	-7807	chr10	50060082	0.0294643	0.321759	0.000999001	0.000735636	0.00122864
[truncated: 9,205 more rows]

## Sheet: Top cis-ex-inQTLs
Ensembl gene ID	gene chromosome	gene start	gene end	gene strand	tested cis-variants	Distance between top cis-QTL and gene start	top cis-QTL chromosome	top cis-QTL position	Nominal p-value of top cis-QTL association	r squared of the linear regression	beta (slope) of the linear regression	Adjusted empirical p-value	FDR corrected p value
[truncated: 9,022 more rows]
