# Supplementary material for: Disentangling genetic effects on transcriptional and post-transcriptional gene regulation through integrating exon and intron expression QTLs
Source: Nat Commun. 2024 May 6;15:3786. doi: 10.1038/s41467-024-48244-x (PMC11074126; doi:10.1038/s41467-024-48244-x)
Supplement: Supplementary file 5 — Supplementary Data 2 [file 41467_2024_48244_MOESM5_ESM.xlsx]

## Sheet: Genes sharing top cis-QTL types
Genes with shared top cis-QTLs	shared ex&inQTL	shared ex&ex-inQTL	shared in&ex-inQTL	shared ex&in&ex-inQTL
ENSG00000000419.12	-	-	ENSG00000000419.12	-
ENSG00000000457.14	-	-	ENSG00000000457.14	-
ENSG00000000938.13	ENSG00000000938.13	-	-	-
ENSG00000001084.13	ENSG00000001084.13	-	-	-
ENSG00000001460.18	ENSG00000001460.18	-	-	-
ENSG00000001461.17	-	ENSG00000001461.17	ENSG00000001461.17	-
ENSG00000001561.7	-	-	ENSG00000001561.7	-
ENSG00000002587.10	-	-	ENSG00000002587.10	-
ENSG00000002834.18	-	-	ENSG00000002834.18	-
ENSG00000003056.8	ENSG00000003056.8	-	-	-
ENSG00000003147.19	-	ENSG00000003147.19	-	-
ENSG00000003249.14	ENSG00000003249.14	-	-	-
ENSG00000003400.15	-	ENSG00000003400.15	-	-
ENSG00000003402.20	-	-	ENSG00000003402.20	-
ENSG00000003509.16	-	-	ENSG00000003509.16	-
ENSG00000004142.12	ENSG00000004142.12	-	ENSG00000004142.12	-
ENSG00000004468.13	ENSG00000004468.13	-	-	-
ENSG00000004534.15	-	-	ENSG00000004534.15	-
ENSG00000004660.15	ENSG00000004660.15	-	-	-
ENSG00000004700.16	-	-	ENSG00000004700.16	-
ENSG00000004766.17	-	-	ENSG00000004766.17	-
ENSG00000004777.18	ENSG00000004777.18	-	-	-
ENSG00000004779.10	-	-	ENSG00000004779.10	-
ENSG00000005075.15	-	-	ENSG00000005075.15	-
ENSG00000005156.12	ENSG00000005156.12	-	-	-
ENSG00000005175.10	-	-	ENSG00000005175.10	-
ENSG00000005194.15	-	-	ENSG00000005194.15	-
ENSG00000005436.14	-	-	ENSG00000005436.14	-
ENSG00000005469.12	ENSG00000005469.12	-	-	-
ENSG00000005471.18	ENSG00000005471.18	-	-	-
ENSG00000005483.21	-	-	ENSG00000005483.21	-
ENSG00000005486.17	-	-	ENSG00000005486.17	-
ENSG00000005700.15	ENSG00000005700.15	-	-	-
ENSG00000005801.18	-	ENSG00000005801.18	ENSG00000005801.18	-
ENSG00000005810.18	ENSG00000005810.18	-	-	-
ENSG00000006125.18	-	-	ENSG00000006125.18	-
ENSG00000006432.15	ENSG00000006432.15	-	-	-
ENSG00000006453.14	-	ENSG00000006453.14	-	-
ENSG00000006459.11	ENSG00000006459.11	ENSG00000006459.11	ENSG00000006459.11	ENSG00000006459.11
ENSG00000006530.18	-	-	ENSG00000006530.18	-
ENSG00000006576.16	-	ENSG00000006576.16	-	-
ENSG00000006607.14	ENSG00000006607.14	-	-	-
ENSG00000006634.8	-	-	ENSG00000006634.8	-
ENSG00000006652.14	-	-	ENSG00000006652.14	-
ENSG00000006715.16	-	-	ENSG00000006715.16	-
ENSG00000006740.17	ENSG00000006740.17	ENSG00000006740.17	ENSG00000006740.17	ENSG00000006740.17
ENSG00000006744.19	-	-	ENSG00000006744.19	-
ENSG00000006831.10	-	-	ENSG00000006831.10	-
ENSG00000007080.11	-	-	ENSG00000007080.11	-
ENSG00000007129.18	ENSG00000007129.18	-	-	-
ENSG00000007168.13	-	-	ENSG00000007168.13	-
ENSG00000007341.19	-	ENSG00000007341.19	-	-
ENSG00000007944.15	ENSG00000007944.15	-	-	-
ENSG00000008018.9	ENSG00000008018.9	-	ENSG00000008018.9	-
ENSG00000008083.14	ENSG00000008083.14	-	-	-
ENSG00000008130.15	-	-	ENSG00000008130.15	-
ENSG00000008256.16	ENSG00000008256.16	-	-	-
ENSG00000008277.14	ENSG00000008277.14	-	-	-
ENSG00000008282.8	-	-	ENSG00000008282.8	-
ENSG00000008294.21	-	-	ENSG00000008294.21	-
ENSG00000008311.15	ENSG00000008311.15	-	-	-
ENSG00000008382.15	-	ENSG00000008382.15	ENSG00000008382.15	-
ENSG00000008513.16	ENSG00000008513.16	ENSG00000008513.16	ENSG00000008513.16	ENSG00000008513.16
ENSG00000008517.17	ENSG00000008517.17	-	-	-
ENSG00000008838.20	-	-	ENSG00000008838.20	-
ENSG00000008988.9	ENSG00000008988.9	ENSG00000008988.9	ENSG00000008988.9	ENSG00000008988.9
ENSG00000009335.18	-	-	ENSG00000009335.18	-
ENSG00000009790.15	ENSG00000009790.15	ENSG00000009790.15	ENSG00000009790.15	ENSG00000009790.15
ENSG00000009830.11	ENSG00000009830.11	-	-	-
ENSG00000009844.16	-	-	ENSG00000009844.16	-
ENSG00000010030.14	ENSG00000010030.14	ENSG00000010030.14	ENSG00000010030.14	ENSG00000010030.14
ENSG00000010072.16	ENSG00000010072.16	ENSG00000010072.16	ENSG00000010072.16	ENSG00000010072.16
ENSG00000010219.13	-	ENSG00000010219.13	-	-
ENSG00000010270.13	-	-	ENSG00000010270.13	-
ENSG00000010310.9	ENSG00000010310.9	-	-	-
ENSG00000010322.16	ENSG00000010322.16	-	-	-
ENSG00000010361.14	-	ENSG00000010361.14	-	-
ENSG00000010539.11	-	-	ENSG00000010539.11	-
ENSG00000010626.15	-	ENSG00000010626.15	-	-
ENSG00000010704.18	-	-	ENSG00000010704.18	-
ENSG00000010803.16	-	-	ENSG00000010803.16	-
ENSG00000010810.17	ENSG00000010810.17	-	-	-
ENSG00000010818.10	-	-	ENSG00000010818.10	-
ENSG00000011260.14	-	ENSG00000011260.14	-	-
ENSG00000011275.18	-	-	ENSG00000011275.18	-
ENSG00000011295.16	-	ENSG00000011295.16	ENSG00000011295.16	-
ENSG00000011523.14	-	-	ENSG00000011523.14	-
ENSG00000011590.14	ENSG00000011590.14	-	-	-
ENSG00000011638.10	-	-	ENSG00000011638.10	-
ENSG00000012048.23	-	ENSG00000012048.23	ENSG00000012048.23	-
ENSG00000012660.14	-	-	ENSG00000012660.14	-
ENSG00000012779.11	ENSG00000012779.11	-	-	-
ENSG00000012983.11	ENSG00000012983.11	-	-	-
ENSG00000013288.9	-	ENSG00000013288.9	-	-
ENSG00000013364.19	-	ENSG00000013364.19	-	-
ENSG00000013374.16	ENSG00000013374.16	-	-	-
ENSG00000013441.16	-	-	ENSG00000013441.16	-
ENSG00000013503.10	-	ENSG00000013503.10	ENSG00000013503.10	-
ENSG00000013573.17	-	ENSG00000013573.17	-	-
ENSG00000013725.14	ENSG00000013725.14	ENSG00000013725.14	ENSG00000013725.14	ENSG00000013725.14
ENSG00000013810.19	-	-	ENSG00000013810.19	-
ENSG00000014164.7	-	-	ENSG00000014164.7	-
ENSG00000014824.14	ENSG00000014824.14	-	-	-
ENSG00000015153.14	ENSG00000015153.14	ENSG00000015153.14	ENSG00000015153.14	ENSG00000015153.14
ENSG00000015475.18	ENSG00000015475.18	-	-	-
ENSG00000015532.10	-	ENSG00000015532.10	-	-
ENSG00000015676.18	ENSG00000015676.18	ENSG00000015676.18	ENSG00000015676.18	ENSG00000015676.18
ENSG00000016391.11	ENSG00000016391.11	-	-	-
ENSG00000016864.18	ENSG00000016864.18	-	-	-
ENSG00000018189.13	ENSG00000018189.13	-	-	-
ENSG00000018408.14	-	ENSG00000018408.14	-	-
ENSG00000018510.16	-	-	ENSG00000018510.16	-
ENSG00000018699.13	-	ENSG00000018699.13	-	-
ENSG00000019582.15	-	-	ENSG00000019582.15	-
ENSG00000020129.16	-	-	ENSG00000020129.16	-
ENSG00000020256.20	ENSG00000020256.20	-	-	-
ENSG00000020577.14	ENSG00000020577.14	-	-	-
ENSG00000020633.18	-	-	ENSG00000020633.18	-
ENSG00000020922.13	ENSG00000020922.13	-	-	-
ENSG00000021355.13	ENSG00000021355.13	-	-	-
ENSG00000021574.12	-	ENSG00000021574.12	ENSG00000021574.12	-
ENSG00000021776.11	ENSG00000021776.11	ENSG00000021776.11	ENSG00000021776.11	ENSG00000021776.11
ENSG00000022277.12	-	-	ENSG00000022277.12	-
ENSG00000022556.16	ENSG00000022556.16	-	-	-
ENSG00000022840.16	-	ENSG00000022840.16	-	-
ENSG00000023191.17	-	-	ENSG00000023191.17	-
ENSG00000023287.13	-	-	ENSG00000023287.13	-
ENSG00000023330.15	ENSG00000023330.15	-	-	-
ENSG00000023445.16	ENSG00000023445.16	-	-	-
ENSG00000023697.13	ENSG00000023697.13	-	-	-
ENSG00000023892.11	ENSG00000023892.11	-	-	-
ENSG00000023909.10	-	ENSG00000023909.10	-	-
ENSG00000024862.17	-	-	ENSG00000024862.17	-
ENSG00000025039.15	ENSG00000025039.15	-	-	-
ENSG00000025156.13	ENSG00000025156.13	-	-	-
ENSG00000025434.19	ENSG00000025434.19	-	-	-
ENSG00000025708.14	ENSG00000025708.14	-	-	-
ENSG00000025796.14	-	ENSG00000025796.14	-	-
ENSG00000026025.16	ENSG00000026025.16	-	-	-
ENSG00000026751.17	ENSG00000026751.17	-	-	-
ENSG00000027001.10	-	-	ENSG00000027001.10	-
ENSG00000027075.15	ENSG00000027075.15	-	-	-
ENSG00000027847.14	-	ENSG00000027847.14	-	-
ENSG00000028116.17	-	ENSG00000028116.17	-	-
ENSG00000028137.19	ENSG00000028137.19	-	-	-
ENSG00000028203.18	-	-	ENSG00000028203.18	-
ENSG00000028839.10	ENSG00000028839.10	-	-	-
ENSG00000029153.14	-	-	ENSG00000029153.14	-
ENSG00000029534.21	ENSG00000029534.21	ENSG00000029534.21	ENSG00000029534.21	ENSG00000029534.21
ENSG00000029639.11	-	-	ENSG00000029639.11	-
ENSG00000031081.11	-	-	ENSG00000031081.11	-
ENSG00000031698.13	ENSG00000031698.13	ENSG00000031698.13	ENSG00000031698.13	ENSG00000031698.13
ENSG00000031823.14	-	-	ENSG00000031823.14	-
ENSG00000032444.16	-	-	ENSG00000032444.16	-
ENSG00000033030.15	ENSG00000033030.15	-	-	-
ENSG00000033100.16	-	ENSG00000033100.16	-	-
ENSG00000033170.17	-	-	ENSG00000033170.17	-
ENSG00000033327.13	-	-	ENSG00000033327.13	-
ENSG00000033800.13	-	-	ENSG00000033800.13	-
ENSG00000034152.19	-	-	ENSG00000034152.19	-
ENSG00000034533.11	-	-	ENSG00000034533.11	-
ENSG00000034677.13	ENSG00000034677.13	-	-	-
ENSG00000035141.8	-	-	ENSG00000035141.8	-
ENSG00000035403.18	ENSG00000035403.18	-	-	-
ENSG00000035499.13	-	-	ENSG00000035499.13	-
ENSG00000035664.11	ENSG00000035664.11	-	-	-
ENSG00000035681.9	-	ENSG00000035681.9	-	-
ENSG00000035687.10	ENSG00000035687.10	-	-	-
ENSG00000036549.13	-	-	ENSG00000036549.13	-
ENSG00000036828.17	-	-	ENSG00000036828.17	-
ENSG00000037042.9	ENSG00000037042.9	-	-	-
ENSG00000037474.15	-	-	ENSG00000037474.15	-
ENSG00000037637.11	-	ENSG00000037637.11	-	-
ENSG00000037757.14	-	-	ENSG00000037757.14	-
ENSG00000038002.9	ENSG00000038002.9	-	-	-
ENSG00000038210.14	-	-	ENSG00000038210.14	-
ENSG00000038219.13	ENSG00000038219.13	-	-	-
ENSG00000038274.17	-	-	ENSG00000038274.17	-
ENSG00000038382.20	ENSG00000038382.20	-	-	-
ENSG00000038427.16	ENSG00000038427.16	-	-	-
ENSG00000038532.16	-	-	ENSG00000038532.16	-
ENSG00000039068.19	-	ENSG00000039068.19	ENSG00000039068.19	-
ENSG00000039123.16	-	-	ENSG00000039123.16	-
ENSG00000039650.12	ENSG00000039650.12	-	-	-
ENSG00000040275.17	-	-	ENSG00000040275.17	-
ENSG00000040487.13	-	-	ENSG00000040487.13	-
ENSG00000040933.16	-	-	ENSG00000040933.16	-
ENSG00000041357.16	-	-	ENSG00000041357.16	-
ENSG00000042286.15	-	-	ENSG00000042286.15	-
ENSG00000042317.17	-	-	ENSG00000042317.17	-
ENSG00000042493.16	ENSG00000042493.16	-	-	-
ENSG00000043143.20	ENSG00000043143.20	-	-	-
ENSG00000043514.17	-	ENSG00000043514.17	-	-
ENSG00000046604.13	ENSG00000046604.13	-	-	-
ENSG00000047056.16	-	-	ENSG00000047056.16	-
ENSG00000047188.16	-	ENSG00000047188.16	-	-
ENSG00000047346.12	ENSG00000047346.12	-	-	-
ENSG00000047365.12	ENSG00000047365.12	-	-	-
ENSG00000047578.13	-	ENSG00000047578.13	-	-
ENSG00000047849.21	ENSG00000047849.21	-	ENSG00000047849.21	-
ENSG00000047932.14	-	-	ENSG00000047932.14	-
ENSG00000048052.21	ENSG00000048052.21	-	-	-
ENSG00000048392.12	ENSG00000048392.12	-	-	-
ENSG00000048405.10	-	-	ENSG00000048405.10	-
ENSG00000048544.6	ENSG00000048544.6	ENSG00000048544.6	ENSG00000048544.6	ENSG00000048544.6
ENSG00000048649.13	-	ENSG00000048649.13	-	-
ENSG00000048740.18	-	-	ENSG00000048740.18	-
ENSG00000049089.15	ENSG00000049089.15	-	-	-
ENSG00000049167.14	-	-	ENSG00000049167.14	-
ENSG00000049192.15	ENSG00000049192.15	ENSG00000049192.15	ENSG00000049192.15	ENSG00000049192.15
ENSG00000049239.13	-	ENSG00000049239.13	-	-
ENSG00000049245.13	-	-	ENSG00000049245.13	-
ENSG00000049246.14	ENSG00000049246.14	-	-	-
ENSG00000049541.11	-	ENSG00000049541.11	-	-
ENSG00000049656.14	-	-	ENSG00000049656.14	-
ENSG00000049759.18	ENSG00000049759.18	-	-	-
ENSG00000049860.14	-	-	ENSG00000049860.14	-
ENSG00000050327.15	-	-	ENSG00000050327.15	-
ENSG00000050393.11	-	-	ENSG00000050393.11	-
ENSG00000050405.13	-	-	ENSG00000050405.13	-
ENSG00000050426.16	-	ENSG00000050426.16	-	-
ENSG00000050438.17	ENSG00000050438.17	-	-	-
ENSG00000050730.16	ENSG00000050730.16	-	-	-
ENSG00000050748.17	-	-	ENSG00000050748.17	-
ENSG00000051009.11	ENSG00000051009.11	ENSG00000051009.11	ENSG00000051009.11	ENSG00000051009.11
ENSG00000051108.15	ENSG00000051108.15	-	-	-
ENSG00000051180.17	-	-	ENSG00000051180.17	-
ENSG00000051382.9	ENSG00000051382.9	-	-	-
ENSG00000051523.11	-	-	ENSG00000051523.11	-
ENSG00000051596.10	-	ENSG00000051596.10	-	-
ENSG00000051620.11	ENSG00000051620.11	-	-	-
ENSG00000051825.15	ENSG00000051825.15	-	-	-
ENSG00000052795.13	-	-	ENSG00000052795.13	-
ENSG00000053371.12	-	-	ENSG00000053371.12	-
ENSG00000053372.5	-	ENSG00000053372.5	-	-
ENSG00000053747.16	ENSG00000053747.16	ENSG00000053747.16	ENSG00000053747.16	ENSG00000053747.16
ENSG00000053770.12	-	ENSG00000053770.12	-	-
ENSG00000053900.10	ENSG00000053900.10	ENSG00000053900.10	ENSG00000053900.10	ENSG00000053900.10
ENSG00000054118.15	ENSG00000054118.15	-	-	-
ENSG00000054148.18	ENSG00000054148.18	-	-	-
ENSG00000054277.14	-	-	ENSG00000054277.14	-
ENSG00000054282.16	-	-	ENSG00000054282.16	-
ENSG00000054392.13	ENSG00000054392.13	-	-	-
ENSG00000054523.17	ENSG00000054523.17	ENSG00000054523.17	ENSG00000054523.17	ENSG00000054523.17
ENSG00000054611.14	-	-	ENSG00000054611.14	-
ENSG00000054967.13	-	-	ENSG00000054967.13	-
ENSG00000054983.17	ENSG00000054983.17	-	-	-
ENSG00000055044.11	ENSG00000055044.11	ENSG00000055044.11	ENSG00000055044.11	ENSG00000055044.11
ENSG00000055130.17	ENSG00000055130.17	-	ENSG00000055130.17	-
ENSG00000055147.19	-	-	ENSG00000055147.19	-
ENSG00000055163.20	ENSG00000055163.20	-	-	-
ENSG00000055208.19	ENSG00000055208.19	-	-	-
ENSG00000055332.18	-	-	ENSG00000055332.18	-
ENSG00000055483.19	-	-	ENSG00000055483.19	-
ENSG00000055609.18	ENSG00000055609.18	-	-	-
ENSG00000055917.15	-	-	ENSG00000055917.15	-
ENSG00000056050.7	ENSG00000056050.7	-	-	-
ENSG00000056558.11	ENSG00000056558.11	-	ENSG00000056558.11	-
ENSG00000056736.10	ENSG00000056736.10	ENSG00000056736.10	ENSG00000056736.10	ENSG00000056736.10
ENSG00000057608.17	-	ENSG00000057608.17	-	-
ENSG00000057663.16	-	-	ENSG00000057663.16	-
ENSG00000057704.13	-	-	ENSG00000057704.13	-
ENSG00000057935.13	ENSG00000057935.13	-	-	-
ENSG00000058056.9	ENSG00000058056.9	-	-	-
ENSG00000058091.17	-	ENSG00000058091.17	-	-
ENSG00000058262.10	-	-	ENSG00000058262.10	-
ENSG00000058668.14	-	ENSG00000058668.14	-	-
ENSG00000058866.15	ENSG00000058866.15	-	-	-
ENSG00000059122.16	ENSG00000059122.16	-	-	-
ENSG00000059145.19	-	-	ENSG00000059145.19	-
ENSG00000059377.18	-	ENSG00000059377.18	-	-
ENSG00000059573.9	-	-	ENSG00000059573.9	-
ENSG00000059588.10	ENSG00000059588.10	-	-	-
ENSG00000059691.12	-	-	ENSG00000059691.12	-
ENSG00000060237.17	-	-	ENSG00000060237.17	-
ENSG00000060339.14	ENSG00000060339.14	-	-	-
ENSG00000060491.16	-	-	ENSG00000060491.16	-
ENSG00000060558.4	-	-	ENSG00000060558.4	-
ENSG00000060642.11	ENSG00000060642.11	-	-	-
ENSG00000060688.13	-	-	ENSG00000060688.13	-
ENSG00000060709.15	ENSG00000060709.15	ENSG00000060709.15	ENSG00000060709.15	ENSG00000060709.15
ENSG00000060762.19	ENSG00000060762.19	-	-	-
ENSG00000060971.18	-	ENSG00000060971.18	-	-
ENSG00000060982.15	-	-	ENSG00000060982.15	-
ENSG00000061273.18	ENSG00000061273.18	-	-	-
ENSG00000061676.15	-	ENSG00000061676.15	-	-
ENSG00000061794.13	-	-	ENSG00000061794.13	-
ENSG00000061918.13	ENSG00000061918.13	-	-	-
ENSG00000061938.19	-	-	ENSG00000061938.19	-
ENSG00000061987.16	-	-	ENSG00000061987.16	-
ENSG00000062194.16	ENSG00000062194.16	-	-	-
ENSG00000062282.15	-	-	ENSG00000062282.15	-
ENSG00000063127.16	ENSG00000063127.16	-	-	-
ENSG00000063241.8	-	-	ENSG00000063241.8	-
ENSG00000063761.16	-	ENSG00000063761.16	-	-
ENSG00000063978.16	-	-	ENSG00000063978.16	-
ENSG00000064012.22	-	-	ENSG00000064012.22	-
ENSG00000064225.12	ENSG00000064225.12	-	-	-
ENSG00000064419.13	-	-	ENSG00000064419.13	-
ENSG00000064601.19	-	-	ENSG00000064601.19	-
ENSG00000064607.17	ENSG00000064607.17	-	-	-
ENSG00000064651.14	-	-	ENSG00000064651.14	-
ENSG00000064666.15	-	-	ENSG00000064666.15	-
ENSG00000064787.13	ENSG00000064787.13	-	-	-
ENSG00000064886.14	ENSG00000064886.14	-	-	-
ENSG00000064933.18	-	ENSG00000064933.18	-	-
ENSG00000064995.18	-	-	ENSG00000064995.18	-
ENSG00000065000.19	-	-	ENSG00000065000.19	-
ENSG00000065029.15	ENSG00000065029.15	-	-	-
ENSG00000065060.17	-	ENSG00000065060.17	-	-
ENSG00000065243.20	-	-	ENSG00000065243.20	-
ENSG00000065320.9	ENSG00000065320.9	-	-	-
ENSG00000065413.20	-	-	ENSG00000065413.20	-
ENSG00000065485.20	-	-	ENSG00000065485.20	-
ENSG00000065491.8	ENSG00000065491.8	-	-	-
ENSG00000065518.8	-	-	ENSG00000065518.8	-
ENSG00000065548.18	-	-	ENSG00000065548.18	-
ENSG00000065559.15	ENSG00000065559.15	-	-	-
ENSG00000065613.15	ENSG00000065613.15	-	-	-
ENSG00000065665.21	ENSG00000065665.21	-	-	-
ENSG00000065802.12	-	-	ENSG00000065802.12	-
ENSG00000065809.13	ENSG00000065809.13	-	-	-
ENSG00000065833.9	-	ENSG00000065833.9	-	-
ENSG00000065882.16	ENSG00000065882.16	ENSG00000065882.16	ENSG00000065882.16	ENSG00000065882.16
ENSG00000065883.16	ENSG00000065883.16	-	-	-
ENSG00000065911.12	ENSG00000065911.12	-	-	-
ENSG00000065970.9	-	-	ENSG00000065970.9	-
ENSG00000065989.16	ENSG00000065989.16	-	-	-
ENSG00000066027.12	-	-	ENSG00000066027.12	-
ENSG00000066136.20	-	-	ENSG00000066136.20	-
ENSG00000066427.24	-	-	ENSG00000066427.24	-
ENSG00000066455.13	-	-	ENSG00000066455.13	-
ENSG00000066651.20	-	ENSG00000066651.20	-	-
ENSG00000066827.16	ENSG00000066827.16	-	-	-
ENSG00000067057.17	-	-	ENSG00000067057.17	-
ENSG00000067066.17	-	-	ENSG00000067066.17	-
ENSG00000067082.15	ENSG00000067082.15	-	-	-
ENSG00000067113.17	-	ENSG00000067113.17	-	-
ENSG00000067167.8	-	-	ENSG00000067167.8	-
ENSG00000067182.8	-	-	ENSG00000067182.8	-
ENSG00000067208.14	-	ENSG00000067208.14	-	-
ENSG00000067221.14	ENSG00000067221.14	-	-	-
ENSG00000067334.14	ENSG00000067334.14	-	-	-
ENSG00000067369.14	ENSG00000067369.14	-	-	-
ENSG00000067533.6	-	-	ENSG00000067533.6	-
ENSG00000067560.12	-	-	ENSG00000067560.12	-
ENSG00000067606.17	ENSG00000067606.17	ENSG00000067606.17	ENSG00000067606.17	ENSG00000067606.17
ENSG00000067704.10	-	-	ENSG00000067704.10	-
ENSG00000068024.16	-	ENSG00000068024.16	-	-
ENSG00000068028.17	-	-	ENSG00000068028.17	-
ENSG00000068079.8	ENSG00000068079.8	-	-	-
ENSG00000068097.15	ENSG00000068097.15	-	-	-
ENSG00000068137.15	ENSG00000068137.15	-	-	-
ENSG00000068305.17	ENSG00000068305.17	-	-	-
ENSG00000068654.16	ENSG00000068654.16	-	-	-
ENSG00000068878.15	-	-	ENSG00000068878.15	-
ENSG00000069275.13	-	-	ENSG00000069275.13	-
ENSG00000069329.18	-	-	ENSG00000069329.18	-
ENSG00000069399.15	ENSG00000069399.15	-	-	-
ENSG00000069424.15	-	-	ENSG00000069424.15	-
ENSG00000069493.15	-	-	ENSG00000069493.15	-
ENSG00000069702.11	ENSG00000069702.11	ENSG00000069702.11	ENSG00000069702.11	ENSG00000069702.11
ENSG00000069869.16	ENSG00000069869.16	ENSG00000069869.16	ENSG00000069869.16	ENSG00000069869.16
ENSG00000069956.12	-	-	ENSG00000069956.12	-
ENSG00000069974.16	-	-	ENSG00000069974.16	-
ENSG00000069998.12	-	-	ENSG00000069998.12	-
ENSG00000070010.19	-	-	ENSG00000070010.19	-
ENSG00000070047.13	ENSG00000070047.13	-	-	-
ENSG00000070061.15	-	-	ENSG00000070061.15	-
ENSG00000070087.14	-	ENSG00000070087.14	-	-
ENSG00000070190.13	-	-	ENSG00000070190.13	-
ENSG00000070413.20	-	-	ENSG00000070413.20	-
ENSG00000070423.18	-	-	ENSG00000070423.18	-
ENSG00000070444.15	ENSG00000070444.15	-	-	-
ENSG00000070476.15	ENSG00000070476.15	-	ENSG00000070476.15	-
ENSG00000070501.12	ENSG00000070501.12	-	-	-
ENSG00000070610.14	ENSG00000070610.14	-	-	-
ENSG00000070614.15	ENSG00000070614.15	-	-	-
ENSG00000070756.16	-	-	ENSG00000070756.16	-
ENSG00000070761.8	-	-	ENSG00000070761.8	-
ENSG00000070770.9	ENSG00000070770.9	-	-	-
ENSG00000070831.17	-	-	ENSG00000070831.17	-
ENSG00000070882.13	-	-	ENSG00000070882.13	-
ENSG00000071054.16	-	ENSG00000071054.16	-	-
ENSG00000071082.11	-	-	ENSG00000071082.11	-
ENSG00000071127.17	ENSG00000071127.17	-	-	-
ENSG00000071242.12	-	ENSG00000071242.12	-	-
ENSG00000071246.11	ENSG00000071246.11	-	-	-
ENSG00000071564.17	ENSG00000071564.17	-	-	-
ENSG00000071626.17	-	-	ENSG00000071626.17	-
ENSG00000071794.16	-	-	ENSG00000071794.16	-
ENSG00000071909.18	ENSG00000071909.18	ENSG00000071909.18	ENSG00000071909.18	ENSG00000071909.18
ENSG00000071994.11	-	-	ENSG00000071994.11	-
ENSG00000072110.13	ENSG00000072110.13	ENSG00000072110.13	ENSG00000072110.13	ENSG00000072110.13
ENSG00000072134.15	-	ENSG00000072134.15	-	-
ENSG00000072135.13	ENSG00000072135.13	-	-	-
ENSG00000072210.19	ENSG00000072210.19	-	-	-
ENSG00000072274.13	ENSG00000072274.13	ENSG00000072274.13	ENSG00000072274.13	ENSG00000072274.13
ENSG00000072364.13	ENSG00000072364.13	-	-	-
ENSG00000072401.15	ENSG00000072401.15	-	-	-
ENSG00000072571.20	-	-	ENSG00000072571.20	-
ENSG00000072682.18	-	ENSG00000072682.18	ENSG00000072682.18	-
ENSG00000072736.19	-	-	ENSG00000072736.19	-
ENSG00000072756.17	-	-	ENSG00000072756.17	-
ENSG00000072778.20	ENSG00000072778.20	-	-	-
ENSG00000072786.13	ENSG00000072786.13	-	-	-
ENSG00000072818.12	-	ENSG00000072818.12	-	-
ENSG00000072832.15	ENSG00000072832.15	-	-	-
ENSG00000072840.13	ENSG00000072840.13	-	-	-
ENSG00000072858.10	ENSG00000072858.10	-	-	-
ENSG00000072954.7	ENSG00000072954.7	ENSG00000072954.7	ENSG00000072954.7	ENSG00000072954.7
ENSG00000072958.8	ENSG00000072958.8	-	ENSG00000072958.8	-
ENSG00000073050.12	-	ENSG00000073050.12	-	-
ENSG00000073060.16	ENSG00000073060.16	-	-	-
ENSG00000073169.14	-	ENSG00000073169.14	ENSG00000073169.14	-
ENSG00000073350.14	ENSG00000073350.14	-	-	-
ENSG00000073614.13	-	-	ENSG00000073614.13	-
ENSG00000073803.14	ENSG00000073803.14	ENSG00000073803.14	ENSG00000073803.14	ENSG00000073803.14
ENSG00000073861.3	ENSG00000073861.3	-	-	-
ENSG00000073910.22	ENSG00000073910.22	-	-	-
ENSG00000073921.18	-	-	ENSG00000073921.18	-
ENSG00000074054.18	ENSG00000074054.18	-	-	-
ENSG00000074071.15	ENSG00000074071.15	-	ENSG00000074071.15	-
ENSG00000074201.9	ENSG00000074201.9	-	ENSG00000074201.9	-
ENSG00000074266.21	ENSG00000074266.21	ENSG00000074266.21	ENSG00000074266.21	ENSG00000074266.21
ENSG00000074319.13	ENSG00000074319.13	-	-	-
ENSG00000074356.17	-	-	ENSG00000074356.17	-
ENSG00000074370.18	-	-	ENSG00000074370.18	-
ENSG00000074416.14	-	-	ENSG00000074416.14	-
ENSG00000074582.15	-	-	ENSG00000074582.15	-
ENSG00000074695.6	-	-	ENSG00000074695.6	-
ENSG00000074696.13	ENSG00000074696.13	-	-	-
ENSG00000074800.16	-	-	ENSG00000074800.16	-
ENSG00000074855.11	ENSG00000074855.11	ENSG00000074855.11	ENSG00000074855.11	ENSG00000074855.11
ENSG00000074935.14	ENSG00000074935.14	-	-	-
ENSG00000074966.11	ENSG00000074966.11	ENSG00000074966.11	-	-
ENSG00000075131.10	-	-	ENSG00000075131.10	-
ENSG00000075188.9	ENSG00000075188.9	ENSG00000075188.9	ENSG00000075188.9	ENSG00000075188.9
ENSG00000075234.17	ENSG00000075234.17	ENSG00000075234.17	ENSG00000075234.17	ENSG00000075234.17
ENSG00000075239.14	-	-	ENSG00000075239.14	-
ENSG00000075240.17	ENSG00000075240.17	-	-	-
ENSG00000075275.17	ENSG00000075275.17	ENSG00000075275.17	ENSG00000075275.17	ENSG00000075275.17
ENSG00000075292.19	ENSG00000075292.19	-	ENSG00000075292.19	-
ENSG00000075399.14	-	-	ENSG00000075399.14	-
ENSG00000075413.18	-	-	ENSG00000075413.18	-
ENSG00000075420.13	ENSG00000075420.13	-	-	-
ENSG00000075618.18	ENSG00000075618.18	-	-	-
ENSG00000075643.6	-	ENSG00000075643.6	-	-
ENSG00000075711.21	-	-	ENSG00000075711.21	-
ENSG00000075785.13	-	-	ENSG00000075785.13	-
ENSG00000075826.17	ENSG00000075826.17	ENSG00000075826.17	ENSG00000075826.17	ENSG00000075826.17
ENSG00000075914.13	-	-	ENSG00000075914.13	-
ENSG00000075945.13	-	-	ENSG00000075945.13	-
ENSG00000076003.5	-	-	ENSG00000076003.5	-
ENSG00000076067.13	-	-	ENSG00000076067.13	-
ENSG00000076258.10	ENSG00000076258.10	-	-	-
ENSG00000076513.17	ENSG00000076513.17	-	-	-
ENSG00000076555.15	ENSG00000076555.15	ENSG00000076555.15	ENSG00000076555.15	ENSG00000076555.15
ENSG00000076641.4	ENSG00000076641.4	-	-	-
ENSG00000076650.7	ENSG00000076650.7	ENSG00000076650.7	ENSG00000076650.7	ENSG00000076650.7
ENSG00000076662.10	-	-	ENSG00000076662.10	-
ENSG00000076685.18	-	-	ENSG00000076685.18	-
ENSG00000076924.12	ENSG00000076924.12	ENSG00000076924.12	ENSG00000076924.12	ENSG00000076924.12
ENSG00000077097.15	-	-	ENSG00000077097.15	-
ENSG00000077147.16	-	-	ENSG00000077147.16	-
ENSG00000077150.20	-	ENSG00000077150.20	-	-
ENSG00000077238.14	ENSG00000077238.14	-	-	-
ENSG00000077380.15	-	-	ENSG00000077380.15	-
ENSG00000077420.16	ENSG00000077420.16	-	-	-
ENSG00000077514.9	ENSG00000077514.9	ENSG00000077514.9	ENSG00000077514.9	ENSG00000077514.9
ENSG00000077549.19	ENSG00000077549.19	ENSG00000077549.19	ENSG00000077549.19	ENSG00000077549.19
ENSG00000077782.21	ENSG00000077782.21	ENSG00000077782.21	-	-
ENSG00000077935.17	ENSG00000077935.17	ENSG00000077935.17	ENSG00000077935.17	ENSG00000077935.17
ENSG00000078043.16	ENSG00000078043.16	-	-	-
ENSG00000078124.12	-	ENSG00000078124.12	-	-
ENSG00000078140.14	-	-	ENSG00000078140.14	-
ENSG00000078142.13	ENSG00000078142.13	-	-	-
ENSG00000078177.14	ENSG00000078177.14	-	-	-
ENSG00000078269.15	ENSG00000078269.15	ENSG00000078269.15	-	-
ENSG00000078319.9	ENSG00000078319.9	-	-	-
ENSG00000078369.18	ENSG00000078369.18	ENSG00000078369.18	ENSG00000078369.18	ENSG00000078369.18
ENSG00000078401.7	ENSG00000078401.7	-	-	-
ENSG00000078618.21	-	-	ENSG00000078618.21	-
ENSG00000078687.17	ENSG00000078687.17	ENSG00000078687.17	ENSG00000078687.17	ENSG00000078687.17
ENSG00000078747.15	-	-	ENSG00000078747.15	-
ENSG00000078808.18	-	-	ENSG00000078808.18	-
ENSG00000078902.16	-	ENSG00000078902.16	-	-
ENSG00000079134.12	-	-	ENSG00000079134.12	-
ENSG00000079246.16	-	-	ENSG00000079246.16	-
ENSG00000079263.19	ENSG00000079263.19	-	-	-
ENSG00000079277.21	ENSG00000079277.21	ENSG00000079277.21	ENSG00000079277.21	ENSG00000079277.21
ENSG00000079335.20	ENSG00000079335.20	-	-	-
ENSG00000079387.14	-	-	ENSG00000079387.14	-
ENSG00000079459.13	-	-	ENSG00000079459.13	-
ENSG00000079691.18	ENSG00000079691.18	-	-	-
ENSG00000079819.19	ENSG00000079819.19	-	-	-
ENSG00000079931.15	ENSG00000079931.15	-	-	-
ENSG00000079950.14	ENSG00000079950.14	-	-	-
ENSG00000080189.15	-	-	ENSG00000080189.15	-
ENSG00000080200.10	ENSG00000080200.10	ENSG00000080200.10	ENSG00000080200.10	ENSG00000080200.10
ENSG00000080345.18	-	-	ENSG00000080345.18	-
ENSG00000080802.18	-	-	ENSG00000080802.18	-
ENSG00000080819.9	-	-	ENSG00000080819.9	-
ENSG00000080822.17	-	-	ENSG00000080822.17	-
ENSG00000080839.12	-	ENSG00000080839.12	-	-
ENSG00000080845.17	ENSG00000080845.17	-	-	-
ENSG00000080947.15	ENSG00000080947.15	-	-	-
ENSG00000080986.13	-	-	ENSG00000080986.13	-
ENSG00000081019.13	-	-	ENSG00000081019.13	-
ENSG00000081026.19	-	ENSG00000081026.19	-	-
ENSG00000081052.13	ENSG00000081052.13	-	-	-
ENSG00000081059.20	ENSG00000081059.20	-	-	-
ENSG00000081148.12	ENSG00000081148.12	-	-	-
ENSG00000081154.12	-	-	ENSG00000081154.12	-
ENSG00000081237.20	ENSG00000081237.20	-	-	-
ENSG00000081320.11	ENSG00000081320.11	-	-	-
ENSG00000081721.12	ENSG00000081721.12	ENSG00000081721.12	ENSG00000081721.12	ENSG00000081721.12
ENSG00000081760.17	-	-	ENSG00000081760.17	-
ENSG00000081791.9	-	ENSG00000081791.9	-	-
ENSG00000081870.11	ENSG00000081870.11	-	ENSG00000081870.11	-
ENSG00000081913.14	ENSG00000081913.14	-	-	-
ENSG00000082068.9	ENSG00000082068.9	ENSG00000082068.9	ENSG00000082068.9	ENSG00000082068.9
ENSG00000082074.18	ENSG00000082074.18	ENSG00000082074.18	ENSG00000082074.18	ENSG00000082074.18
ENSG00000082146.13	ENSG00000082146.13	-	-	-
ENSG00000082213.18	-	-	ENSG00000082213.18	-
ENSG00000082258.13	ENSG00000082258.13	ENSG00000082258.13	ENSG00000082258.13	ENSG00000082258.13
ENSG00000082269.16	-	ENSG00000082269.16	ENSG00000082269.16	-
ENSG00000082512.15	ENSG00000082512.15	-	-	-
ENSG00000082641.16	-	-	ENSG00000082641.16	-
ENSG00000082701.16	-	-	ENSG00000082701.16	-
ENSG00000082805.20	ENSG00000082805.20	ENSG00000082805.20	ENSG00000082805.20	ENSG00000082805.20
ENSG00000082898.17	-	-	ENSG00000082898.17	-
ENSG00000083123.15	ENSG00000083123.15	ENSG00000083123.15	ENSG00000083123.15	ENSG00000083123.15
ENSG00000083290.20	ENSG00000083290.20	-	-	-
ENSG00000083312.17	-	-	ENSG00000083312.17	-
ENSG00000083444.17	-	-	ENSG00000083444.17	-
ENSG00000083457.12	-	ENSG00000083457.12	-	-
ENSG00000083520.15	-	ENSG00000083520.15	ENSG00000083520.15	-
ENSG00000083535.16	-	ENSG00000083535.16	-	-
ENSG00000083635.8	ENSG00000083635.8	-	-	-
ENSG00000083720.13	ENSG00000083720.13	-	-	-
ENSG00000083799.17	-	-	ENSG00000083799.17	-
ENSG00000083807.10	-	ENSG00000083807.10	ENSG00000083807.10	-
ENSG00000083812.12	-	-	ENSG00000083812.12	-
ENSG00000083838.16	-	-	ENSG00000083838.16	-
ENSG00000083844.10	-	-	ENSG00000083844.10	-
ENSG00000083896.12	ENSG00000083896.12	-	-	-
ENSG00000084073.9	ENSG00000084073.9	ENSG00000084073.9	ENSG00000084073.9	ENSG00000084073.9
ENSG00000084090.13	ENSG00000084090.13	-	ENSG00000084090.13	-
ENSG00000084092.7	ENSG00000084092.7	-	ENSG00000084092.7	-
ENSG00000084093.18	-	-	ENSG00000084093.18	-
ENSG00000084207.18	ENSG00000084207.18	-	-	-
ENSG00000084676.15	ENSG00000084676.15	-	-	-
ENSG00000084693.16	-	-	ENSG00000084693.16	-
ENSG00000084754.12	ENSG00000084754.12	-	-	-
ENSG00000085117.12	ENSG00000085117.12	-	-	-
ENSG00000085231.14	-	-	ENSG00000085231.14	-
ENSG00000085377.14	-	-	ENSG00000085377.14	-
ENSG00000085415.16	-	ENSG00000085415.16	-	-
ENSG00000085465.13	ENSG00000085465.13	-	-	-
ENSG00000085491.17	-	ENSG00000085491.17	-	-
ENSG00000085511.20	ENSG00000085511.20	-	-	-
ENSG00000085719.13	-	-	ENSG00000085719.13	-
ENSG00000085733.16	ENSG00000085733.16	-	-	-
ENSG00000085760.15	-	-	ENSG00000085760.15	-
ENSG00000085788.14	ENSG00000085788.14	ENSG00000085788.14	ENSG00000085788.14	ENSG00000085788.14
ENSG00000085871.9	ENSG00000085871.9	-	-	-
ENSG00000085978.22	-	-	ENSG00000085978.22	-
ENSG00000085982.13	ENSG00000085982.13	-	-	-
ENSG00000085998.14	-	-	ENSG00000085998.14	-
ENSG00000086062.12	ENSG00000086062.12	-	-	-
ENSG00000086102.19	ENSG00000086102.19	-	-	-
ENSG00000086200.16	-	-	ENSG00000086200.16	-
ENSG00000086232.13	ENSG00000086232.13	-	-	-
ENSG00000086300.16	ENSG00000086300.16	-	-	-
ENSG00000086475.15	-	-	ENSG00000086475.15	-
ENSG00000086570.12	-	-	ENSG00000086570.12	-
ENSG00000086619.14	-	ENSG00000086619.14	-	-
ENSG00000086666.19	-	-	ENSG00000086666.19	-
ENSG00000086730.17	ENSG00000086730.17	-	ENSG00000086730.17	-
ENSG00000086827.9	-	-	ENSG00000086827.9	-
ENSG00000087077.14	-	ENSG00000087077.14	-	-
ENSG00000087087.20	-	-	ENSG00000087087.20	-
ENSG00000087088.20	-	-	ENSG00000087088.20	-
ENSG00000087157.19	-	-	ENSG00000087157.19	-
ENSG00000087206.17	-	-	ENSG00000087206.17	-
ENSG00000087237.12	-	ENSG00000087237.12	-	-
ENSG00000087299.12	-	ENSG00000087299.12	-	-
ENSG00000087301.9	-	ENSG00000087301.9	-	-
ENSG00000087302.9	-	-	ENSG00000087302.9	-
ENSG00000087338.5	-	-	ENSG00000087338.5	-
ENSG00000087448.11	-	-	ENSG00000087448.11	-
ENSG00000087460.25	-	-	ENSG00000087460.25	-
ENSG00000087502.18	ENSG00000087502.18	ENSG00000087502.18	ENSG00000087502.18	ENSG00000087502.18
ENSG00000087586.17	-	-	ENSG00000087586.17	-
ENSG00000088035.18	-	-	ENSG00000088035.18	-
ENSG00000088038.19	-	-	ENSG00000088038.19	-
ENSG00000088325.16	-	-	ENSG00000088325.16	-
ENSG00000088387.19	ENSG00000088387.19	-	-	-
ENSG00000088448.14	-	-	ENSG00000088448.14	-
ENSG00000088451.11	ENSG00000088451.11	ENSG00000088451.11	ENSG00000088451.11	ENSG00000088451.11
ENSG00000088808.18	ENSG00000088808.18	-	-	-
ENSG00000088833.17	-	-	ENSG00000088833.17	-
ENSG00000088854.12	ENSG00000088854.12	ENSG00000088854.12	ENSG00000088854.12	ENSG00000088854.12
ENSG00000088882.8	ENSG00000088882.8	-	-	-
ENSG00000088888.18	-	-	ENSG00000088888.18	-
ENSG00000088930.8	-	-	ENSG00000088930.8	-
ENSG00000088970.16	ENSG00000088970.16	-	-	-
ENSG00000088992.18	ENSG00000088992.18	-	-	-
ENSG00000089006.16	-	ENSG00000089006.16	-	-
ENSG00000089022.14	-	-	ENSG00000089022.14	-
ENSG00000089041.17	-	-	ENSG00000089041.17	-
ENSG00000089053.13	ENSG00000089053.13	-	-	-
ENSG00000089057.15	ENSG00000089057.15	-	-	-
ENSG00000089063.15	-	-	ENSG00000089063.15	-
ENSG00000089091.16	-	-	ENSG00000089091.16	-
ENSG00000089094.19	ENSG00000089094.19	-	-	-
ENSG00000089154.11	ENSG00000089154.11	-	-	-
ENSG00000089157.16	ENSG00000089157.16	ENSG00000089157.16	ENSG00000089157.16	ENSG00000089157.16
ENSG00000089177.18	ENSG00000089177.18	ENSG00000089177.18	ENSG00000089177.18	ENSG00000089177.18
ENSG00000089220.5	-	ENSG00000089220.5	-	-
ENSG00000089248.7	ENSG00000089248.7	-	-	-
ENSG00000089327.15	-	ENSG00000089327.15	-	-
ENSG00000089335.21	ENSG00000089335.21	-	-	-
ENSG00000089486.17	-	ENSG00000089486.17	-	-
ENSG00000089597.18	ENSG00000089597.18	-	-	-
ENSG00000089639.11	-	-	ENSG00000089639.11	-
ENSG00000089685.15	ENSG00000089685.15	ENSG00000089685.15	ENSG00000089685.15	ENSG00000089685.15
ENSG00000089693.10	ENSG00000089693.10	-	-	-
ENSG00000089775.11	-	-	ENSG00000089775.11	-
ENSG00000089847.12	ENSG00000089847.12	-	-	-
ENSG00000089876.12	ENSG00000089876.12	-	-	-
ENSG00000089916.18	ENSG00000089916.18	-	-	-
ENSG00000090060.18	ENSG00000090060.18	ENSG00000090060.18	ENSG00000090060.18	ENSG00000090060.18
ENSG00000090266.13	-	ENSG00000090266.13	-	-
ENSG00000090273.14	-	-	ENSG00000090273.14	-
ENSG00000090316.16	ENSG00000090316.16	ENSG00000090316.16	ENSG00000090316.16	ENSG00000090316.16
ENSG00000090376.11	ENSG00000090376.11	-	-	-
ENSG00000090470.15	ENSG00000090470.15	ENSG00000090470.15	ENSG00000090470.15	ENSG00000090470.15
ENSG00000090520.11	-	-	ENSG00000090520.11	-
ENSG00000090565.17	-	-	ENSG00000090565.17	-
ENSG00000090661.12	-	-	ENSG00000090661.12	-
ENSG00000090686.16	ENSG00000090686.16	-	-	-
ENSG00000090857.14	-	-	ENSG00000090857.14	-
ENSG00000090861.16	-	-	ENSG00000090861.16	-
ENSG00000090863.12	-	-	ENSG00000090863.12	-
ENSG00000091073.19	-	-	ENSG00000091073.19	-
ENSG00000091127.14	ENSG00000091127.14	-	-	-
ENSG00000091129.21	ENSG00000091129.21	ENSG00000091129.21	ENSG00000091129.21	ENSG00000091129.21
ENSG00000091157.13	-	ENSG00000091157.13	-	-
ENSG00000091483.7	-	-	ENSG00000091483.7	-
ENSG00000091490.11	ENSG00000091490.11	-	-	-
ENSG00000091527.15	ENSG00000091527.15	-	-	-
ENSG00000091622.16	ENSG00000091622.16	-	-	-
ENSG00000091640.8	ENSG00000091640.8	-	-	-
ENSG00000091651.9	-	-	ENSG00000091651.9	-
ENSG00000091732.17	-	-	ENSG00000091732.17	-
ENSG00000091844.8	ENSG00000091844.8	-	ENSG00000091844.8	-
ENSG00000091947.10	-	-	ENSG00000091947.10	-
ENSG00000091972.18	-	ENSG00000091972.18	-	-
ENSG00000092094.11	ENSG00000092094.11	-	-	-
ENSG00000092199.17	-	-	ENSG00000092199.17	-
ENSG00000092295.12	ENSG00000092295.12	ENSG00000092295.12	ENSG00000092295.12	ENSG00000092295.12
ENSG00000092421.16	ENSG00000092421.16	-	-	-
ENSG00000092470.12	-	-	ENSG00000092470.12	-
ENSG00000092607.15	ENSG00000092607.15	ENSG00000092607.15	ENSG00000092607.15	ENSG00000092607.15
ENSG00000092820.18	ENSG00000092820.18	-	-	-
ENSG00000092929.11	ENSG00000092929.11	-	-	-
ENSG00000092931.11	-	-	ENSG00000092931.11	-
ENSG00000093000.19	-	-	ENSG00000093000.19	-
ENSG00000093009.11	-	ENSG00000093009.11	ENSG00000093009.11	-
ENSG00000093072.18	ENSG00000093072.18	ENSG00000093072.18	ENSG00000093072.18	ENSG00000093072.18
ENSG00000093167.18	-	ENSG00000093167.18	-	-
ENSG00000093183.14	-	-	ENSG00000093183.14	-
ENSG00000093217.11	-	ENSG00000093217.11	-	-
ENSG00000095002.15	-	-	ENSG00000095002.15	-
ENSG00000095015.6	-	-	ENSG00000095015.6	-
ENSG00000095066.11	-	ENSG00000095066.11	-	-
ENSG00000095209.12	-	ENSG00000095209.12	-	-
ENSG00000095261.14	-	-	ENSG00000095261.14	-
ENSG00000095303.17	ENSG00000095303.17	-	-	-
ENSG00000095370.20	ENSG00000095370.20	-	-	-
ENSG00000095380.11	-	-	ENSG00000095380.11	-
ENSG00000095574.12	-	-	ENSG00000095574.12	-
ENSG00000095585.17	-	-	ENSG00000095585.17	-
ENSG00000095587.9	ENSG00000095587.9	-	-	-
ENSG00000095787.23	-	-	ENSG00000095787.23	-
ENSG00000095794.19	ENSG00000095794.19	-	ENSG00000095794.19	-
ENSG00000096060.14	ENSG00000096060.14	-	-	-
ENSG00000096063.16	-	-	ENSG00000096063.16	-
ENSG00000096093.16	-	ENSG00000096093.16	-	-
ENSG00000096264.14	ENSG00000096264.14	-	-	-
ENSG00000096384.20	-	-	ENSG00000096384.20	-
ENSG00000096717.12	-	ENSG00000096717.12	-	-
ENSG00000096872.16	-	ENSG00000096872.16	ENSG00000096872.16	-
ENSG00000096968.14	-	ENSG00000096968.14	-	-
ENSG00000096996.16	ENSG00000096996.16	ENSG00000096996.16	-	-
ENSG00000097007.19	ENSG00000097007.19	-	-	-
ENSG00000097033.14	-	ENSG00000097033.14	-	-
ENSG00000097046.13	ENSG00000097046.13	-	-	-
ENSG00000097096.9	ENSG00000097096.9	-	-	-
ENSG00000099194.6	-	ENSG00000099194.6	ENSG00000099194.6	-
ENSG00000099204.20	-	ENSG00000099204.20	-	-
ENSG00000099256.19	ENSG00000099256.19	-	-	-
ENSG00000099282.10	ENSG00000099282.10	ENSG00000099282.10	ENSG00000099282.10	ENSG00000099282.10
ENSG00000099341.11	-	-	ENSG00000099341.11	-
ENSG00000099385.11	-	-	ENSG00000099385.11	-
ENSG00000099783.12	-	-	ENSG00000099783.12	-
ENSG00000099785.10	-	ENSG00000099785.10	-	-
ENSG00000099797.15	-	-	ENSG00000099797.15	-
ENSG00000099804.9	-	-	ENSG00000099804.9	-
ENSG00000099821.14	ENSG00000099821.14	-	-	-
ENSG00000099840.14	-	-	ENSG00000099840.14	-
ENSG00000099917.17	ENSG00000099917.17	-	ENSG00000099917.17	-
ENSG00000099940.12	ENSG00000099940.12	ENSG00000099940.12	ENSG00000099940.12	ENSG00000099940.12
ENSG00000099991.18	ENSG00000099991.18	-	-	-
ENSG00000100023.19	-	ENSG00000100023.19	-	-
ENSG00000100024.15	-	ENSG00000100024.15	-	-
ENSG00000100027.16	ENSG00000100027.16	-	-	-
ENSG00000100055.21	-	-	ENSG00000100055.21	-
ENSG00000100058.12	-	-	ENSG00000100058.12	-
ENSG00000100060.18	ENSG00000100060.18	ENSG00000100060.18	ENSG00000100060.18	ENSG00000100060.18
ENSG00000100068.13	ENSG00000100068.13	-	-	-
ENSG00000100083.19	ENSG00000100083.19	-	-	-
ENSG00000100084.14	-	-	ENSG00000100084.14	-
ENSG00000100097.12	ENSG00000100097.12	-	-	-
ENSG00000100104.13	-	ENSG00000100104.13	ENSG00000100104.13	-
ENSG00000100109.17	-	ENSG00000100109.17	-	-
ENSG00000100124.15	ENSG00000100124.15	-	-	-
ENSG00000100129.18	-	ENSG00000100129.18	-	-
ENSG00000100147.13	ENSG00000100147.13	-	-	-
ENSG00000100162.15	-	ENSG00000100162.15	-	-
ENSG00000100207.18	ENSG00000100207.18	-	-	-
ENSG00000100209.11	-	-	ENSG00000100209.11	-
ENSG00000100219.16	ENSG00000100219.16	-	-	-
ENSG00000100220.12	-	-	ENSG00000100220.12	-
ENSG00000100226.16	ENSG00000100226.16	-	-	-
ENSG00000100241.21	-	ENSG00000100241.21	-	-
ENSG00000100243.21	-	ENSG00000100243.21	-	-
ENSG00000100258.18	-	-	ENSG00000100258.18	-
ENSG00000100263.14	-	ENSG00000100263.14	-	-
ENSG00000100290.3	ENSG00000100290.3	ENSG00000100290.3	ENSG00000100290.3	ENSG00000100290.3
ENSG00000100294.13	ENSG00000100294.13	ENSG00000100294.13	ENSG00000100294.13	ENSG00000100294.13
ENSG00000100304.13	ENSG00000100304.13	-	-	-
ENSG00000100316.16	-	-	ENSG00000100316.16	-
ENSG00000100321.15	ENSG00000100321.15	ENSG00000100321.15	ENSG00000100321.15	ENSG00000100321.15
ENSG00000100324.14	-	-	ENSG00000100324.14	-
ENSG00000100325.15	ENSG00000100325.15	-	-	-
ENSG00000100330.16	ENSG00000100330.16	-	-	-
ENSG00000100335.15	-	-	ENSG00000100335.15	-
ENSG00000100345.22	-	ENSG00000100345.22	-	-
ENSG00000100347.15	-	ENSG00000100347.15	-	-
ENSG00000100350.14	ENSG00000100350.14	-	-	-
ENSG00000100353.18	ENSG00000100353.18	-	-	-
ENSG00000100360.15	ENSG00000100360.15	ENSG00000100360.15	ENSG00000100360.15	ENSG00000100360.15
ENSG00000100364.18	ENSG00000100364.18	-	-	-
ENSG00000100368.14	ENSG00000100368.14	-	-	-
ENSG00000100376.12	ENSG00000100376.12	-	-	-
ENSG00000100385.14	ENSG00000100385.14	-	-	-
ENSG00000100401.19	ENSG00000100401.19	-	-	-
ENSG00000100412.16	ENSG00000100412.16	ENSG00000100412.16	ENSG00000100412.16	ENSG00000100412.16
ENSG00000100418.8	ENSG00000100418.8	-	-	-
ENSG00000100422.14	-	ENSG00000100422.14	ENSG00000100422.14	-
ENSG00000100441.10	ENSG00000100441.10	-	-	-
ENSG00000100461.18	-	-	ENSG00000100461.18	-
ENSG00000100473.18	ENSG00000100473.18	-	-	-
ENSG00000100478.15	ENSG00000100478.15	-	-	-
ENSG00000100479.13	-	ENSG00000100479.13	-	-
ENSG00000100483.14	-	ENSG00000100483.14	-	-
ENSG00000100503.24	-	-	ENSG00000100503.24	-
ENSG00000100505.13	ENSG00000100505.13	ENSG00000100505.13	ENSG00000100505.13	ENSG00000100505.13
ENSG00000100522.10	-	-	ENSG00000100522.10	-
ENSG00000100523.16	-	-	ENSG00000100523.16	-
ENSG00000100526.20	ENSG00000100526.20	-	-	-
ENSG00000100528.12	-	ENSG00000100528.12	-	-
ENSG00000100564.9	ENSG00000100564.9	-	-	-
ENSG00000100578.17	-	-	ENSG00000100578.17	-
ENSG00000100580.8	-	-	ENSG00000100580.8	-
ENSG00000100591.8	ENSG00000100591.8	ENSG00000100591.8	ENSG00000100591.8	ENSG00000100591.8
ENSG00000100592.15	ENSG00000100592.15	-	-	-
ENSG00000100596.6	ENSG00000100596.6	ENSG00000100596.6	ENSG00000100596.6	ENSG00000100596.6
ENSG00000100599.16	-	-	ENSG00000100599.16	-
ENSG00000100601.10	ENSG00000100601.10	ENSG00000100601.10	ENSG00000100601.10	ENSG00000100601.10
ENSG00000100605.17	ENSG00000100605.17	-	-	-
ENSG00000100614.18	-	-	ENSG00000100614.18	-
ENSG00000100628.12	ENSG00000100628.12	-	-	-
ENSG00000100629.17	-	-	ENSG00000100629.17	-
ENSG00000100714.17	-	-	ENSG00000100714.17	-
ENSG00000100721.11	ENSG00000100721.11	-	-	-
ENSG00000100722.20	-	-	ENSG00000100722.20	-
ENSG00000100726.15	-	-	ENSG00000100726.15	-
ENSG00000100731.16	-	-	ENSG00000100731.16	-
ENSG00000100767.17	ENSG00000100767.17	-	-	-
ENSG00000100784.12	ENSG00000100784.12	-	-	-
ENSG00000100796.17	-	-	ENSG00000100796.17	-
ENSG00000100804.19	ENSG00000100804.19	ENSG00000100804.19	ENSG00000100804.19	ENSG00000100804.19
ENSG00000100814.18	-	-	ENSG00000100814.18	-
ENSG00000100888.14	-	ENSG00000100888.14	ENSG00000100888.14	-
ENSG00000100908.14	ENSG00000100908.14	-	-	-
ENSG00000100934.15	-	-	ENSG00000100934.15	-
ENSG00000100949.14	-	-	ENSG00000100949.14	-
ENSG00000100979.15	-	ENSG00000100979.15	ENSG00000100979.15	-
ENSG00000100991.12	-	-	ENSG00000100991.12	-
ENSG00000100997.20	ENSG00000100997.20	-	-	-
ENSG00000101003.10	ENSG00000101003.10	ENSG00000101003.10	ENSG00000101003.10	ENSG00000101003.10
ENSG00000101019.22	-	ENSG00000101019.22	-	-
ENSG00000101052.13	-	ENSG00000101052.13	-	-
ENSG00000101057.16	ENSG00000101057.16	-	-	-
ENSG00000101079.21	-	ENSG00000101079.21	-	-
ENSG00000101096.20	ENSG00000101096.20	-	-	-
ENSG00000101109.12	-	ENSG00000101109.12	ENSG00000101109.12	-
ENSG00000101138.12	-	ENSG00000101138.12	-	-
ENSG00000101146.13	-	-	ENSG00000101146.13	-
ENSG00000101150.17	-	-	ENSG00000101150.17	-
ENSG00000101152.11	-	-	ENSG00000101152.11	-
ENSG00000101160.14	-	-	ENSG00000101160.14	-
ENSG00000101161.8	ENSG00000101161.8	ENSG00000101161.8	ENSG00000101161.8	ENSG00000101161.8
ENSG00000101187.16	-	-	ENSG00000101187.16	-
ENSG00000101190.13	ENSG00000101190.13	-	-	-
ENSG00000101193.8	-	-	ENSG00000101193.8	-
ENSG00000101194.18	-	-	ENSG00000101194.18	-
ENSG00000101220.18	-	ENSG00000101220.18	-	-
ENSG00000101224.17	ENSG00000101224.17	-	-	-
ENSG00000101236.17	-	-	ENSG00000101236.17	-
ENSG00000101247.18	ENSG00000101247.18	-	-	-
ENSG00000101255.11	ENSG00000101255.11	-	-	-
ENSG00000101265.16	ENSG00000101265.16	-	-	-
ENSG00000101290.14	-	ENSG00000101290.14	-	-
ENSG00000101294.18	-	-	ENSG00000101294.18	-
ENSG00000101310.17	-	-	ENSG00000101310.17	-
ENSG00000101336.15	-	ENSG00000101336.15	-	-
ENSG00000101346.14	-	-	ENSG00000101346.14	-
ENSG00000101350.8	-	-	ENSG00000101350.8	-
ENSG00000101363.12	-	ENSG00000101363.12	-	-
ENSG00000101407.13	ENSG00000101407.13	-	-	-
ENSG00000101413.12	-	-	ENSG00000101413.12	-
ENSG00000101421.4	-	-	ENSG00000101421.4	-
ENSG00000101442.10	ENSG00000101442.10	-	-	-
ENSG00000101443.18	ENSG00000101443.18	-	-	-
ENSG00000101445.10	-	-	ENSG00000101445.10	-
ENSG00000101447.15	ENSG00000101447.15	-	-	-
ENSG00000101452.15	-	ENSG00000101452.15	-	-
ENSG00000101464.10	ENSG00000101464.10	ENSG00000101464.10	ENSG00000101464.10	ENSG00000101464.10
ENSG00000101473.17	-	ENSG00000101473.17	-	-
ENSG00000101493.11	-	ENSG00000101493.11	-	-
ENSG00000101544.9	-	-	ENSG00000101544.9	-
ENSG00000101558.14	-	-	ENSG00000101558.14	-
ENSG00000101577.9	ENSG00000101577.9	-	-	-
ENSG00000101605.13	ENSG00000101605.13	-	-	-
ENSG00000101608.12	-	-	ENSG00000101608.12	-
ENSG00000101639.18	-	ENSG00000101639.18	-	-
ENSG00000101670.12	ENSG00000101670.12	-	-	-
ENSG00000102445.18	ENSG00000102445.18	-	-	-
ENSG00000102524.11	-	-	ENSG00000102524.11	-
ENSG00000102531.16	ENSG00000102531.16	-	-	-
ENSG00000102543.14	-	-	ENSG00000102543.14	-
ENSG00000102595.20	ENSG00000102595.20	-	-	-
ENSG00000102606.18	ENSG00000102606.18	-	-	-
ENSG00000102710.20	ENSG00000102710.20	-	-	-
ENSG00000102738.8	-	-	ENSG00000102738.8	-
ENSG00000102753.10	-	ENSG00000102753.10	ENSG00000102753.10	-
ENSG00000102755.12	ENSG00000102755.12	-	-	-
ENSG00000102760.13	ENSG00000102760.13	-	-	-
ENSG00000102763.18	-	ENSG00000102763.18	-	-
ENSG00000102780.16	-	-	ENSG00000102780.16	-
ENSG00000102781.14	ENSG00000102781.14	-	-	-
ENSG00000102786.15	-	-	ENSG00000102786.15	-
ENSG00000102882.12	ENSG00000102882.12	-	-	-
ENSG00000102893.16	-	-	ENSG00000102893.16	-
ENSG00000102897.10	-	-	ENSG00000102897.10	-
ENSG00000102900.13	ENSG00000102900.13	-	-	-
ENSG00000102908.22	-	-	ENSG00000102908.22	-
ENSG00000102910.14	-	ENSG00000102910.14	-	-
ENSG00000102921.8	-	-	ENSG00000102921.8	-
ENSG00000102962.5	ENSG00000102962.5	-	-	-
ENSG00000102967.12	ENSG00000102967.12	ENSG00000102967.12	ENSG00000102967.12	ENSG00000102967.12
ENSG00000103021.9	ENSG00000103021.9	-	-	-
ENSG00000103035.11	-	-	ENSG00000103035.11	-
ENSG00000103043.15	ENSG00000103043.15	-	-	-
ENSG00000103051.20	-	-	ENSG00000103051.20	-
ENSG00000103066.13	-	ENSG00000103066.13	-	-
ENSG00000103126.15	-	-	ENSG00000103126.15	-
ENSG00000103148.16	ENSG00000103148.16	-	-	-
ENSG00000103160.12	ENSG00000103160.12	-	-	-
ENSG00000103168.16	-	ENSG00000103168.16	-	-
ENSG00000103202.13	ENSG00000103202.13	-	-	-
ENSG00000103222.19	-	ENSG00000103222.19	-	-
ENSG00000103227.19	-	ENSG00000103227.19	-	-
ENSG00000103248.19	-	ENSG00000103248.19	-	-
ENSG00000103249.18	ENSG00000103249.18	ENSG00000103249.18	ENSG00000103249.18	ENSG00000103249.18
ENSG00000103257.9	-	-	ENSG00000103257.9	-
ENSG00000103326.12	ENSG00000103326.12	-	-	-
ENSG00000103351.13	-	ENSG00000103351.13	-	-
ENSG00000103356.17	-	ENSG00000103356.17	ENSG00000103356.17	-
ENSG00000103365.15	-	ENSG00000103365.15	-	-
ENSG00000103423.14	-	-	ENSG00000103423.14	-
ENSG00000103429.11	-	ENSG00000103429.11	-	-
ENSG00000103479.16	ENSG00000103479.16	ENSG00000103479.16	ENSG00000103479.16	ENSG00000103479.16
ENSG00000103485.19	-	-	ENSG00000103485.19	-
ENSG00000103489.12	-	ENSG00000103489.12	-	-
ENSG00000103494.14	-	ENSG00000103494.14	-	-
ENSG00000103510.20	-	-	ENSG00000103510.20	-
ENSG00000103512.15	-	-	ENSG00000103512.15	-
ENSG00000103522.16	-	-	ENSG00000103522.16	-
ENSG00000103528.17	ENSG00000103528.17	ENSG00000103528.17	ENSG00000103528.17	ENSG00000103528.17
ENSG00000103540.16	ENSG00000103540.16	-	-	-
ENSG00000103544.15	-	ENSG00000103544.15	-	-
ENSG00000103591.13	ENSG00000103591.13	-	-	-
ENSG00000103653.16	-	-	ENSG00000103653.16	-
ENSG00000103657.14	ENSG00000103657.14	-	-	-
ENSG00000103671.10	-	ENSG00000103671.10	-	-
ENSG00000103707.10	ENSG00000103707.10	ENSG00000103707.10	ENSG00000103707.10	ENSG00000103707.10
ENSG00000103811.17	ENSG00000103811.17	-	-	-
ENSG00000103852.13	-	-	ENSG00000103852.13	-
ENSG00000103932.12	-	-	ENSG00000103932.12	-
ENSG00000103966.11	ENSG00000103966.11	-	-	-
ENSG00000103994.17	-	ENSG00000103994.17	ENSG00000103994.17	-
ENSG00000103995.14	ENSG00000103995.14	ENSG00000103995.14	ENSG00000103995.14	ENSG00000103995.14
ENSG00000104047.15	-	ENSG00000104047.15	-	-
ENSG00000104064.17	ENSG00000104064.17	ENSG00000104064.17	ENSG00000104064.17	ENSG00000104064.17
ENSG00000104081.14	ENSG00000104081.14	-	-	-
ENSG00000104177.18	ENSG00000104177.18	-	-	-
ENSG00000104219.13	ENSG00000104219.13	-	-	-
ENSG00000104228.13	-	-	ENSG00000104228.13	-
ENSG00000104290.11	-	ENSG00000104290.11	ENSG00000104290.11	-
ENSG00000104320.14	-	-	ENSG00000104320.14	-
ENSG00000104325.7	-	ENSG00000104325.7	-	-
ENSG00000104361.10	ENSG00000104361.10	-	-	-
ENSG00000104368.18	-	-	ENSG00000104368.18	-
ENSG00000104375.17	ENSG00000104375.17	-	-	-
ENSG00000104381.13	-	-	ENSG00000104381.13	-
ENSG00000104388.15	-	-	ENSG00000104388.15	-
ENSG00000104408.10	-	-	ENSG00000104408.10	-
ENSG00000104412.8	-	-	ENSG00000104412.8	-
ENSG00000104419.16	-	ENSG00000104419.16	-	-
ENSG00000104432.14	ENSG00000104432.14	ENSG00000104432.14	ENSG00000104432.14	ENSG00000104432.14
ENSG00000104442.10	ENSG00000104442.10	-	ENSG00000104442.10	-
ENSG00000104490.18	ENSG00000104490.18	-	-	-
ENSG00000104497.14	ENSG00000104497.14	-	-	-
ENSG00000104517.13	ENSG00000104517.13	-	-	-
ENSG00000104613.12	-	-	ENSG00000104613.12	-
ENSG00000104635.14	ENSG00000104635.14	-	-	-
ENSG00000104643.10	-	-	ENSG00000104643.10	-
ENSG00000104687.14	-	-	ENSG00000104687.14	-
ENSG00000104689.10	ENSG00000104689.10	-	-	-
ENSG00000104691.15	-	-	ENSG00000104691.15	-
ENSG00000104714.14	-	-	ENSG00000104714.14	-
ENSG00000104731.14	-	-	ENSG00000104731.14	-
ENSG00000104756.16	-	ENSG00000104756.16	-	-
ENSG00000104774.13	-	ENSG00000104774.13	ENSG00000104774.13	-
ENSG00000104783.14	-	-	ENSG00000104783.14	-
ENSG00000104805.16	-	-	ENSG00000104805.16	-
ENSG00000104825.17	-	-	ENSG00000104825.17	-
ENSG00000104852.15	-	-	ENSG00000104852.15	-
ENSG00000104853.16	-	-	ENSG00000104853.16	-
ENSG00000104859.15	-	-	ENSG00000104859.15	-
ENSG00000104884.16	-	ENSG00000104884.16	-	-
ENSG00000104885.18	ENSG00000104885.18	-	-	-
ENSG00000104897.10	ENSG00000104897.10	-	-	-
ENSG00000104921.15	-	-	ENSG00000104921.15	-
ENSG00000104936.18	-	ENSG00000104936.18	-	-
ENSG00000104946.13	ENSG00000104946.13	ENSG00000104946.13	ENSG00000104946.13	ENSG00000104946.13
ENSG00000104951.16	ENSG00000104951.16	ENSG00000104951.16	-	-
ENSG00000104953.20	ENSG00000104953.20	-	-	-
ENSG00000104957.14	-	-	ENSG00000104957.14	-
ENSG00000104964.15	ENSG00000104964.15	-	-	-
ENSG00000104969.10	ENSG00000104969.10	-	-	-
ENSG00000104972.15	-	ENSG00000104972.15	-	-
ENSG00000104980.8	ENSG00000104980.8	ENSG00000104980.8	ENSG00000104980.8	ENSG00000104980.8
ENSG00000104983.8	-	-	ENSG00000104983.8	-
ENSG00000104998.4	-	-	ENSG00000104998.4	-
ENSG00000105053.11	-	-	ENSG00000105053.11	-
ENSG00000105063.19	-	-	ENSG00000105063.19	-
ENSG00000105122.13	ENSG00000105122.13	ENSG00000105122.13	ENSG00000105122.13	ENSG00000105122.13
ENSG00000105127.9	-	-	ENSG00000105127.9	-
ENSG00000105185.12	-	-	ENSG00000105185.12	-
ENSG00000105220.17	-	-	ENSG00000105220.17	-
ENSG00000105223.20	ENSG00000105223.20	-	-	-
ENSG00000105229.7	-	-	ENSG00000105229.7	-
ENSG00000105245.9	ENSG00000105245.9	-	-	-
ENSG00000105246.6	-	-	ENSG00000105246.6	-
ENSG00000105248.16	ENSG00000105248.16	-	-	-
ENSG00000105281.12	-	-	ENSG00000105281.12	-
ENSG00000105298.14	-	-	ENSG00000105298.14	-
ENSG00000105321.14	ENSG00000105321.14	-	-	-
ENSG00000105323.17	-	-	ENSG00000105323.17	-
ENSG00000105325.14	-	-	ENSG00000105325.14	-
ENSG00000105329.10	-	-	ENSG00000105329.10	-
ENSG00000105369.10	-	-	ENSG00000105369.10	-
ENSG00000105376.5	ENSG00000105376.5	-	-	-
ENSG00000105397.14	-	-	ENSG00000105397.14	-
ENSG00000105401.9	ENSG00000105401.9	ENSG00000105401.9	ENSG00000105401.9	ENSG00000105401.9
ENSG00000105426.17	-	ENSG00000105426.17	-	-
ENSG00000105429.13	-	-	ENSG00000105429.13	-
ENSG00000105483.18	ENSG00000105483.18	-	-	-
ENSG00000105486.14	-	-	ENSG00000105486.14	-
ENSG00000105497.8	ENSG00000105497.8	-	-	-
ENSG00000105499.14	ENSG00000105499.14	-	-	-
ENSG00000105552.15	ENSG00000105552.15	ENSG00000105552.15	ENSG00000105552.15	ENSG00000105552.15
ENSG00000105556.11	-	-	ENSG00000105556.11	-
ENSG00000105559.12	-	-	ENSG00000105559.12	-
ENSG00000105568.18	-	-	ENSG00000105568.18	-
ENSG00000105639.19	ENSG00000105639.19	-	-	-
ENSG00000105640.13	-	-	ENSG00000105640.13	-
ENSG00000105643.10	-	-	ENSG00000105643.10	-
ENSG00000105669.14	-	-	ENSG00000105669.14	-
ENSG00000105698.16	-	-	ENSG00000105698.16	-
ENSG00000105699.16	-	ENSG00000105699.16	-	-
ENSG00000105708.9	-	-	ENSG00000105708.9	-
ENSG00000105717.14	ENSG00000105717.14	-	-	-
ENSG00000105738.11	-	-	ENSG00000105738.11	-
ENSG00000105750.15	-	-	ENSG00000105750.15	-
ENSG00000105755.8	ENSG00000105755.8	-	-	-
ENSG00000105771.14	ENSG00000105771.14	ENSG00000105771.14	ENSG00000105771.14	ENSG00000105771.14
ENSG00000105778.19	-	-	ENSG00000105778.19	-
ENSG00000105829.13	ENSG00000105829.13	-	-	-
ENSG00000105835.12	ENSG00000105835.12	-	ENSG00000105835.12	-
ENSG00000105849.6	-	-	ENSG00000105849.6	-
ENSG00000105854.13	ENSG00000105854.13	-	-	-
ENSG00000105855.10	ENSG00000105855.10	-	-	-
ENSG00000105887.11	-	-	ENSG00000105887.11	-
ENSG00000105926.15	ENSG00000105926.15	-	-	-
ENSG00000105928.16	ENSG00000105928.16	-	-	-
ENSG00000105939.13	ENSG00000105939.13	-	-	-
ENSG00000105968.19	-	-	ENSG00000105968.19	-
ENSG00000105982.16	-	-	ENSG00000105982.16	-
ENSG00000105993.15	-	-	ENSG00000105993.15	-
ENSG00000106028.11	ENSG00000106028.11	ENSG00000106028.11	ENSG00000106028.11	ENSG00000106028.11
ENSG00000106049.9	ENSG00000106049.9	-	-	-
ENSG00000106086.20	-	ENSG00000106086.20	-	-
ENSG00000106105.14	-	-	ENSG00000106105.14	-
ENSG00000106153.13	-	ENSG00000106153.13	-	-
ENSG00000106245.11	-	-	ENSG00000106245.11	-
ENSG00000106266.11	-	-	ENSG00000106266.11	-
ENSG00000106299.8	ENSG00000106299.8	-	-	-
ENSG00000106305.10	-	-	ENSG00000106305.10	-
ENSG00000106327.13	ENSG00000106327.13	-	-	-
ENSG00000106351.13	-	-	ENSG00000106351.13	-
ENSG00000106355.10	-	-	ENSG00000106355.10	-
ENSG00000106367.15	-	-	ENSG00000106367.15	-
ENSG00000106392.11	-	-	ENSG00000106392.11	-
ENSG00000106397.12	ENSG00000106397.12	-	-	-
ENSG00000106404.13	ENSG00000106404.13	-	-	-
ENSG00000106415.13	ENSG00000106415.13	-	-	-
ENSG00000106443.16	-	-	ENSG00000106443.16	-
ENSG00000106460.19	-	-	ENSG00000106460.19	-
ENSG00000106477.19	-	ENSG00000106477.19	-	-
ENSG00000106603.19	ENSG00000106603.19	ENSG00000106603.19	ENSG00000106603.19	ENSG00000106603.19
ENSG00000106609.16	-	ENSG00000106609.16	ENSG00000106609.16	-
ENSG00000106610.15	-	-	ENSG00000106610.15	-
ENSG00000106615.10	ENSG00000106615.10	-	-	-
ENSG00000106617.15	-	ENSG00000106617.15	-	-
ENSG00000106628.10	ENSG00000106628.10	-	-	-
ENSG00000106636.8	ENSG00000106636.8	-	-	-
ENSG00000106682.14	-	-	ENSG00000106682.14	-
ENSG00000106683.15	ENSG00000106683.15	-	-	-
ENSG00000106692.14	-	-	ENSG00000106692.14	-
ENSG00000106701.12	ENSG00000106701.12	-	-	-
ENSG00000106733.21	ENSG00000106733.21	-	-	-
ENSG00000106780.9	ENSG00000106780.9	-	ENSG00000106780.9	-
ENSG00000106785.15	ENSG00000106785.15	-	-	-
ENSG00000106799.13	-	ENSG00000106799.13	-	-
ENSG00000106803.10	-	-	ENSG00000106803.10	-
ENSG00000106804.8	-	ENSG00000106804.8	-	-
ENSG00000106829.19	ENSG00000106829.19	-	-	-
ENSG00000106853.20	ENSG00000106853.20	-	-	-
ENSG00000106868.17	ENSG00000106868.17	-	-	-
ENSG00000107020.10	-	ENSG00000107020.10	-	-
ENSG00000107036.12	ENSG00000107036.12	-	-	-
ENSG00000107164.16	-	-	ENSG00000107164.16	-
ENSG00000107201.10	ENSG00000107201.10	ENSG00000107201.10	ENSG00000107201.10	ENSG00000107201.10
ENSG00000107242.20	ENSG00000107242.20	-	-	-
ENSG00000107249.23	ENSG00000107249.23	ENSG00000107249.23	ENSG00000107249.23	ENSG00000107249.23
ENSG00000107263.18	-	-	ENSG00000107263.18	-
ENSG00000107281.10	ENSG00000107281.10	-	-	-
ENSG00000107290.14	ENSG00000107290.14	-	-	-
ENSG00000107341.5	-	ENSG00000107341.5	-	-
ENSG00000107362.13	-	-	ENSG00000107362.13	-
ENSG00000107372.13	-	-	ENSG00000107372.13	-
ENSG00000107438.9	-	-	ENSG00000107438.9	-
ENSG00000107485.18	ENSG00000107485.18	-	-	-
ENSG00000107521.19	-	-	ENSG00000107521.19	-
ENSG00000107537.14	ENSG00000107537.14	ENSG00000107537.14	ENSG00000107537.14	ENSG00000107537.14
ENSG00000107551.21	ENSG00000107551.21	-	-	-
ENSG00000107554.17	ENSG00000107554.17	-	-	-
ENSG00000107581.13	-	-	ENSG00000107581.13	-
ENSG00000107625.13	-	-	ENSG00000107625.13	-
ENSG00000107651.13	-	-	ENSG00000107651.13	-
ENSG00000107672.15	-	-	ENSG00000107672.15	-
ENSG00000107679.14	ENSG00000107679.14	-	-	-
ENSG00000107719.9	ENSG00000107719.9	ENSG00000107719.9	ENSG00000107719.9	ENSG00000107719.9
ENSG00000107745.19	ENSG00000107745.19	ENSG00000107745.19	ENSG00000107745.19	ENSG00000107745.19
ENSG00000107771.17	ENSG00000107771.17	ENSG00000107771.17	ENSG00000107771.17	ENSG00000107771.17
ENSG00000107779.14	-	ENSG00000107779.14	-	-
ENSG00000107798.18	-	ENSG00000107798.18	-	-
ENSG00000107816.17	ENSG00000107816.17	-	-	-
ENSG00000107854.6	ENSG00000107854.6	-	-	-
ENSG00000107863.18	ENSG00000107863.18	-	-	-
ENSG00000107864.15	ENSG00000107864.15	-	-	-
ENSG00000107882.12	-	ENSG00000107882.12	-	-
ENSG00000107890.16	ENSG00000107890.16	-	-	-
ENSG00000107897.19	ENSG00000107897.19	ENSG00000107897.19	ENSG00000107897.19	ENSG00000107897.19
ENSG00000107937.19	-	ENSG00000107937.19	-	-
ENSG00000107949.17	-	-	ENSG00000107949.17	-
ENSG00000107951.14	ENSG00000107951.14	ENSG00000107951.14	ENSG00000107951.14	ENSG00000107951.14
ENSG00000107954.10	-	ENSG00000107954.10	-	-
ENSG00000107960.11	-	ENSG00000107960.11	-	-
ENSG00000107968.10	-	-	ENSG00000107968.10	-
ENSG00000108010.12	-	-	ENSG00000108010.12	-
ENSG00000108021.20	-	-	ENSG00000108021.20	-
ENSG00000108039.18	ENSG00000108039.18	-	-	-
ENSG00000108064.11	-	ENSG00000108064.11	-	-
ENSG00000108091.11	-	ENSG00000108091.11	-	-
ENSG00000108094.15	-	ENSG00000108094.15	-	-
ENSG00000108100.18	-	ENSG00000108100.18	-	-
ENSG00000108175.17	ENSG00000108175.17	ENSG00000108175.17	ENSG00000108175.17	ENSG00000108175.17
ENSG00000108179.14	-	-	ENSG00000108179.14	-
ENSG00000108219.15	ENSG00000108219.15	-	-	-
ENSG00000108256.9	-	-	ENSG00000108256.9	-
ENSG00000108352.12	ENSG00000108352.12	-	-	-
ENSG00000108370.17	ENSG00000108370.17	-	-	-
ENSG00000108384.15	ENSG00000108384.15	-	-	-
ENSG00000108395.14	-	ENSG00000108395.14	-	-
ENSG00000108406.10	-	ENSG00000108406.10	-	-
ENSG00000108443.14	-	ENSG00000108443.14	-	-
ENSG00000108468.15	ENSG00000108468.15	ENSG00000108468.15	ENSG00000108468.15	ENSG00000108468.15
ENSG00000108474.17	-	-	ENSG00000108474.17	-
ENSG00000108509.21	-	-	ENSG00000108509.21	-
ENSG00000108510.10	-	ENSG00000108510.10	-	-
ENSG00000108523.16	-	-	ENSG00000108523.16	-
ENSG00000108557.19	-	ENSG00000108557.19	-	-
ENSG00000108561.8	-	-	ENSG00000108561.8	-
ENSG00000108576.10	ENSG00000108576.10	-	-	-
ENSG00000108578.15	-	-	ENSG00000108578.15	-
ENSG00000108582.12	-	ENSG00000108582.12	-	-
ENSG00000108587.15	ENSG00000108587.15	-	-	-
ENSG00000108588.14	-	-	ENSG00000108588.14	-
ENSG00000108591.10	ENSG00000108591.10	-	-	-
ENSG00000108592.17	-	ENSG00000108592.17	-	-
ENSG00000108599.15	ENSG00000108599.15	-	ENSG00000108599.15	-
ENSG00000108604.16	-	ENSG00000108604.16	-	-
ENSG00000108639.7	-	ENSG00000108639.7	-	-
ENSG00000108669.16	ENSG00000108669.16	-	-	-
ENSG00000108771.13	ENSG00000108771.13	ENSG00000108771.13	-	-
ENSG00000108826.16	-	-	ENSG00000108826.16	-
ENSG00000108829.10	-	ENSG00000108829.10	ENSG00000108829.10	-
ENSG00000108840.15	-	-	ENSG00000108840.15	-
ENSG00000108854.16	ENSG00000108854.16	ENSG00000108854.16	ENSG00000108854.16	ENSG00000108854.16
ENSG00000108883.13	-	-	ENSG00000108883.13	-
ENSG00000108946.15	-	-	ENSG00000108946.15	-
ENSG00000108963.18	-	-	ENSG00000108963.18	-
ENSG00000108984.15	ENSG00000108984.15	-	-	-
ENSG00000109046.15	-	-	ENSG00000109046.15	-
ENSG00000109066.14	-	-	ENSG00000109066.14	-
ENSG00000109133.13	-	ENSG00000109133.13	-	-
ENSG00000109171.15	-	-	ENSG00000109171.15	-
ENSG00000109180.14	-	-	ENSG00000109180.14	-
ENSG00000109184.15	-	ENSG00000109184.15	-	-
ENSG00000109189.13	-	-	ENSG00000109189.13	-
ENSG00000109320.13	-	-	ENSG00000109320.13	-
ENSG00000109323.11	ENSG00000109323.11	ENSG00000109323.11	ENSG00000109323.11	ENSG00000109323.11
ENSG00000109452.12	ENSG00000109452.12	ENSG00000109452.12	ENSG00000109452.12	ENSG00000109452.12
ENSG00000109466.14	-	-	ENSG00000109466.14	-
ENSG00000109519.13	ENSG00000109519.13	-	-	-
ENSG00000109572.14	-	-	ENSG00000109572.14	-
ENSG00000109586.12	ENSG00000109586.12	-	-	-
ENSG00000109606.13	-	-	ENSG00000109606.13	-
ENSG00000109670.16	ENSG00000109670.16	-	-	-
ENSG00000109674.4	-	-	ENSG00000109674.4	-
ENSG00000109680.11	-	-	ENSG00000109680.11	-
ENSG00000109684.15	ENSG00000109684.15	-	-	-
ENSG00000109689.17	ENSG00000109689.17	-	-	-
ENSG00000109756.9	ENSG00000109756.9	-	-	-
ENSG00000109775.11	ENSG00000109775.11	-	-	-
ENSG00000109787.13	-	-	ENSG00000109787.13	-
ENSG00000109790.16	ENSG00000109790.16	ENSG00000109790.16	ENSG00000109790.16	ENSG00000109790.16
ENSG00000109794.13	ENSG00000109794.13	ENSG00000109794.13	ENSG00000109794.13	ENSG00000109794.13
ENSG00000109805.10	ENSG00000109805.10	ENSG00000109805.10	ENSG00000109805.10	ENSG00000109805.10
ENSG00000109854.13	ENSG00000109854.13	-	-	-
ENSG00000109861.16	ENSG00000109861.16	-	-	-
ENSG00000109919.10	-	-	ENSG00000109919.10	-
ENSG00000109929.10	-	-	ENSG00000109929.10	-
ENSG00000109971.14	-	-	ENSG00000109971.14	-
ENSG00000110042.8	ENSG00000110042.8	-	-	-
ENSG00000110047.18	-	ENSG00000110047.18	-	-
ENSG00000110074.11	-	ENSG00000110074.11	-	-
ENSG00000110075.14	-	-	ENSG00000110075.14	-
ENSG00000110080.18	ENSG00000110080.18	ENSG00000110080.18	ENSG00000110080.18	ENSG00000110080.18
ENSG00000110107.9	-	ENSG00000110107.9	-	-
ENSG00000110237.5	ENSG00000110237.5	-	-	-
ENSG00000110315.7	-	-	ENSG00000110315.7	-
ENSG00000110328.6	ENSG00000110328.6	ENSG00000110328.6	ENSG00000110328.6	ENSG00000110328.6
ENSG00000110330.8	-	-	ENSG00000110330.8	-
ENSG00000110367.13	ENSG00000110367.13	-	-	-
ENSG00000110375.3	-	ENSG00000110375.3	-	-
ENSG00000110400.11	ENSG00000110400.11	-	-	-
ENSG00000110427.16	-	-	ENSG00000110427.16	-
ENSG00000110429.14	-	-	ENSG00000110429.14	-
ENSG00000110446.11	ENSG00000110446.11	-	-	-
ENSG00000110455.14	ENSG00000110455.14	-	-	-
ENSG00000110583.13	ENSG00000110583.13	-	ENSG00000110583.13	-
ENSG00000110619.17	-	-	ENSG00000110619.17	-
ENSG00000110700.7	-	-	ENSG00000110700.7	-
ENSG00000110713.17	-	-	ENSG00000110713.17	-
ENSG00000110719.10	-	-	ENSG00000110719.10	-
ENSG00000110768.12	ENSG00000110768.12	-	-	-
ENSG00000110841.14	ENSG00000110841.14	-	-	-
ENSG00000110844.13	-	-	ENSG00000110844.13	-
ENSG00000110852.4	ENSG00000110852.4	-	-	-
ENSG00000110917.8	-	-	ENSG00000110917.8	-
ENSG00000110925.7	-	-	ENSG00000110925.7	-
ENSG00000110931.19	-	-	ENSG00000110931.19	-
ENSG00000110958.16	-	-	ENSG00000110958.16	-
ENSG00000110987.9	ENSG00000110987.9	-	-	-
ENSG00000111011.18	-	-	ENSG00000111011.18	-
ENSG00000111144.10	ENSG00000111144.10	-	-	-
ENSG00000111186.13	-	ENSG00000111186.13	-	-
ENSG00000111196.10	-	ENSG00000111196.10	-	-
ENSG00000111203.13	-	-	ENSG00000111203.13	-
ENSG00000111231.9	-	-	ENSG00000111231.9	-
ENSG00000111247.14	-	-	ENSG00000111247.14	-
ENSG00000111276.11	ENSG00000111276.11	-	-	-
ENSG00000111300.10	-	-	ENSG00000111300.10	-
ENSG00000111328.7	-	ENSG00000111328.7	-	-
ENSG00000111358.14	-	-	ENSG00000111358.14	-
ENSG00000111361.13	ENSG00000111361.13	-	-	-
ENSG00000111364.16	ENSG00000111364.16	-	-	-
ENSG00000111371.16	ENSG00000111371.16	-	-	-
ENSG00000111412.6	-	-	ENSG00000111412.6	-
ENSG00000111445.14	-	-	ENSG00000111445.14	-
ENSG00000111450.14	-	-	ENSG00000111450.14	-
ENSG00000111452.13	ENSG00000111452.13	ENSG00000111452.13	ENSG00000111452.13	ENSG00000111452.13
ENSG00000111481.10	-	-	ENSG00000111481.10	-
ENSG00000111530.13	ENSG00000111530.13	-	ENSG00000111530.13	-
ENSG00000111540.16	-	-	ENSG00000111540.16	-
ENSG00000111581.10	-	-	ENSG00000111581.10	-
ENSG00000111596.13	-	-	ENSG00000111596.13	-
ENSG00000111602.12	ENSG00000111602.12	ENSG00000111602.12	ENSG00000111602.12	ENSG00000111602.12
ENSG00000111615.14	ENSG00000111615.14	-	-	-
ENSG00000111647.13	ENSG00000111647.13	-	-	-
ENSG00000111652.10	-	ENSG00000111652.10	-	-
ENSG00000111666.11	ENSG00000111666.11	ENSG00000111666.11	ENSG00000111666.11	ENSG00000111666.11
ENSG00000111669.15	-	-	ENSG00000111669.15	-
ENSG00000111670.16	-	ENSG00000111670.16	-	-
ENSG00000111671.9	ENSG00000111671.9	-	ENSG00000111671.9	-
ENSG00000111674.9	ENSG00000111674.9	-	-	-
ENSG00000111679.17	ENSG00000111679.17	-	ENSG00000111679.17	-
ENSG00000111696.12	-	-	ENSG00000111696.12	-
ENSG00000111707.12	-	-	ENSG00000111707.12	-
ENSG00000111725.11	-	ENSG00000111725.11	-	-
ENSG00000111786.9	-	-	ENSG00000111786.9	-
ENSG00000111788.10	ENSG00000111788.10	ENSG00000111788.10	ENSG00000111788.10	ENSG00000111788.10
ENSG00000111790.14	-	-	ENSG00000111790.14	-
ENSG00000111801.16	-	-	ENSG00000111801.16	-
ENSG00000111816.8	ENSG00000111816.8	-	-	-
ENSG00000111817.19	-	-	ENSG00000111817.19	-
ENSG00000111832.13	-	-	ENSG00000111832.13	-
ENSG00000111843.14	ENSG00000111843.14	-	-	-
ENSG00000111845.5	-	ENSG00000111845.5	-	-
ENSG00000111846.18	ENSG00000111846.18	-	-	-
ENSG00000111859.17	ENSG00000111859.17	-	-	-
ENSG00000111863.12	ENSG00000111863.12	ENSG00000111863.12	ENSG00000111863.12	ENSG00000111863.12
ENSG00000111880.16	ENSG00000111880.16	-	-	-
ENSG00000111886.11	ENSG00000111886.11	-	-	-
ENSG00000111897.7	-	-	ENSG00000111897.7	-
ENSG00000111906.18	ENSG00000111906.18	-	ENSG00000111906.18	-
ENSG00000111911.7	-	-	ENSG00000111911.7	-
ENSG00000111913.20	-	ENSG00000111913.20	-	-
ENSG00000111962.8	-	ENSG00000111962.8	-	-
ENSG00000112031.16	-	ENSG00000112031.16	-	-
ENSG00000112039.5	-	ENSG00000112039.5	-	-
ENSG00000112062.10	-	-	ENSG00000112062.10	-
ENSG00000112078.14	-	-	ENSG00000112078.14	-
ENSG00000112079.9	ENSG00000112079.9	ENSG00000112079.9	ENSG00000112079.9	ENSG00000112079.9
ENSG00000112081.17	-	-	ENSG00000112081.17	-
ENSG00000112118.20	-	-	ENSG00000112118.20	-
ENSG00000112130.17	ENSG00000112130.17	ENSG00000112130.17	ENSG00000112130.17	ENSG00000112130.17
ENSG00000112139.16	ENSG00000112139.16	-	-	-
ENSG00000112146.16	-	ENSG00000112146.16	-	-
ENSG00000112159.12	-	ENSG00000112159.12	-	-
ENSG00000112167.10	-	-	ENSG00000112167.10	-
ENSG00000112210.12	ENSG00000112210.12	ENSG00000112210.12	ENSG00000112210.12	ENSG00000112210.12
ENSG00000112218.9	ENSG00000112218.9	-	-	-
ENSG00000112282.18	-	-	ENSG00000112282.18	-
ENSG00000112290.13	ENSG00000112290.13	ENSG00000112290.13	ENSG00000112290.13	ENSG00000112290.13
ENSG00000112294.13	ENSG00000112294.13	-	-	-
ENSG00000112297.17	ENSG00000112297.17	-	-	-
ENSG00000112303.14	-	-	ENSG00000112303.14	-
ENSG00000112304.11	-	-	ENSG00000112304.11	-
ENSG00000112305.15	ENSG00000112305.15	-	-	-
ENSG00000112308.13	ENSG00000112308.13	-	-	-
ENSG00000112335.15	-	-	ENSG00000112335.15	-
ENSG00000112343.11	-	ENSG00000112343.11	-	-
ENSG00000112357.13	-	ENSG00000112357.13	-	-
ENSG00000112365.5	-	-	ENSG00000112365.5	-
ENSG00000112367.11	-	ENSG00000112367.11	-	-
ENSG00000112419.14	ENSG00000112419.14	ENSG00000112419.14	ENSG00000112419.14	ENSG00000112419.14
ENSG00000112425.15	ENSG00000112425.15	-	-	-
ENSG00000112561.18	-	-	ENSG00000112561.18	-
ENSG00000112576.13	-	-	ENSG00000112576.13	-
ENSG00000112584.13	-	-	ENSG00000112584.13	-
ENSG00000112655.16	ENSG00000112655.16	ENSG00000112655.16	ENSG00000112655.16	ENSG00000112655.16
ENSG00000112659.14	-	-	ENSG00000112659.14	-
ENSG00000112679.14	ENSG00000112679.14	-	-	-
ENSG00000112685.14	ENSG00000112685.14	-	-	-
ENSG00000112695.11	-	-	ENSG00000112695.11	-
ENSG00000112697.17	ENSG00000112697.17	ENSG00000112697.17	ENSG00000112697.17	ENSG00000112697.17
ENSG00000112699.11	ENSG00000112699.11	-	-	-
ENSG00000112701.18	ENSG00000112701.18	-	-	-
ENSG00000112715.24	-	ENSG00000112715.24	ENSG00000112715.24	-
ENSG00000112739.17	-	-	ENSG00000112739.17	-
ENSG00000112796.10	-	-	ENSG00000112796.10	-
ENSG00000112799.9	ENSG00000112799.9	-	-	-
ENSG00000112851.14	ENSG00000112851.14	-	-	-
ENSG00000112874.10	ENSG00000112874.10	ENSG00000112874.10	-	-
ENSG00000112877.8	-	-	ENSG00000112877.8	-
ENSG00000112893.9	ENSG00000112893.9	-	-	-
ENSG00000112992.18	-	ENSG00000112992.18	-	-
ENSG00000113013.15	-	-	ENSG00000113013.15	-
ENSG00000113048.16	ENSG00000113048.16	ENSG00000113048.16	ENSG00000113048.16	ENSG00000113048.16
ENSG00000113269.14	ENSG00000113269.14	-	-	-
ENSG00000113300.13	-	-	ENSG00000113300.13	-
ENSG00000113312.11	-	-	ENSG00000113312.11	-
ENSG00000113328.19	-	-	ENSG00000113328.19	-
ENSG00000113356.12	ENSG00000113356.12	-	-	-
ENSG00000113384.14	-	-	ENSG00000113384.14	-
ENSG00000113387.12	ENSG00000113387.12	-	-	-
ENSG00000113391.19	ENSG00000113391.19	ENSG00000113391.19	ENSG00000113391.19	ENSG00000113391.19
ENSG00000113407.13	-	ENSG00000113407.13	-	-
ENSG00000113456.19	ENSG00000113456.19	ENSG00000113456.19	ENSG00000113456.19	ENSG00000113456.19
ENSG00000113494.17	ENSG00000113494.17	ENSG00000113494.17	ENSG00000113494.17	ENSG00000113494.17
ENSG00000113504.21	ENSG00000113504.21	-	ENSG00000113504.21	-
ENSG00000113532.13	-	ENSG00000113532.13	-	-
ENSG00000113552.16	-	-	ENSG00000113552.16	-
ENSG00000113555.5	-	ENSG00000113555.5	-	-
ENSG00000113580.15	-	-	ENSG00000113580.15	-
ENSG00000113593.12	-	-	ENSG00000113593.12	-
ENSG00000113595.15	ENSG00000113595.15	ENSG00000113595.15	ENSG00000113595.15	ENSG00000113595.15
ENSG00000113597.18	-	-	ENSG00000113597.18	-
ENSG00000113649.11	-	-	ENSG00000113649.11	-
ENSG00000113658.18	-	-	ENSG00000113658.18	-
ENSG00000113716.13	ENSG00000113716.13	-	-	-
ENSG00000113719.16	-	-	ENSG00000113719.16	-
ENSG00000113732.9	ENSG00000113732.9	ENSG00000113732.9	ENSG00000113732.9	ENSG00000113732.9
ENSG00000113742.14	ENSG00000113742.14	-	-	-
ENSG00000113761.12	-	-	ENSG00000113761.12	-
ENSG00000113790.11	ENSG00000113790.11	ENSG00000113790.11	ENSG00000113790.11	ENSG00000113790.11
ENSG00000113838.13	-	-	ENSG00000113838.13	-
ENSG00000113845.10	-	-	ENSG00000113845.10	-
ENSG00000114013.16	ENSG00000114013.16	-	-	-
ENSG00000114021.12	-	-	ENSG00000114021.12	-
ENSG00000114026.21	ENSG00000114026.21	-	-	-
ENSG00000114030.13	ENSG00000114030.13	-	-	-
ENSG00000114054.14	-	ENSG00000114054.14	-	-
ENSG00000114062.21	-	-	ENSG00000114062.21	-
ENSG00000114107.9	ENSG00000114107.9	-	-	-
ENSG00000114126.17	-	-	ENSG00000114126.17	-
ENSG00000114209.15	-	-	ENSG00000114209.15	-
ENSG00000114268.12	ENSG00000114268.12	-	ENSG00000114268.12	-
ENSG00000114331.15	-	ENSG00000114331.15	-	-
ENSG00000114391.13	-	-	ENSG00000114391.13	-
ENSG00000114416.18	-	-	ENSG00000114416.18	-
ENSG00000114423.23	ENSG00000114423.23	-	-	-
ENSG00000114439.19	-	-	ENSG00000114439.19	-
ENSG00000114446.5	ENSG00000114446.5	-	-	-
ENSG00000114455.13	ENSG00000114455.13	ENSG00000114455.13	ENSG00000114455.13	ENSG00000114455.13
ENSG00000114473.14	ENSG00000114473.14	ENSG00000114473.14	ENSG00000114473.14	ENSG00000114473.14
ENSG00000114480.13	ENSG00000114480.13	-	-	-
ENSG00000114491.14	-	ENSG00000114491.14	-	-
ENSG00000114520.11	-	-	ENSG00000114520.11	-
ENSG00000114544.16	-	-	ENSG00000114544.16	-
ENSG00000114573.10	ENSG00000114573.10	-	-	-
ENSG00000114648.12	-	-	ENSG00000114648.12	-
ENSG00000114650.20	-	-	ENSG00000114650.20	-
ENSG00000114738.11	-	-	ENSG00000114738.11	-
ENSG00000114744.9	-	ENSG00000114744.9	ENSG00000114744.9	-
ENSG00000114757.19	ENSG00000114757.19	-	-	-
ENSG00000114770.17	-	ENSG00000114770.17	-	-
ENSG00000114796.16	-	-	ENSG00000114796.16	-
ENSG00000114841.17	ENSG00000114841.17	-	-	-
ENSG00000114942.14	-	-	ENSG00000114942.14	-
ENSG00000114956.20	-	-	ENSG00000114956.20	-
ENSG00000114993.17	ENSG00000114993.17	-	-	-
ENSG00000114999.8	-	-	ENSG00000114999.8	-
ENSG00000115008.6	ENSG00000115008.6	-	-	-
ENSG00000115020.17	ENSG00000115020.17	-	-	-
ENSG00000115042.10	-	-	ENSG00000115042.10	-
ENSG00000115053.16	-	-	ENSG00000115053.16	-
ENSG00000115084.15	-	-	ENSG00000115084.15	-
ENSG00000115085.13	ENSG00000115085.13	-	-	-
ENSG00000115091.12	ENSG00000115091.12	-	-	-
ENSG00000115109.14	-	ENSG00000115109.14	-	-
ENSG00000115145.10	-	-	ENSG00000115145.10	-
ENSG00000115165.10	-	-	ENSG00000115165.10	-
ENSG00000115183.15	ENSG00000115183.15	ENSG00000115183.15	ENSG00000115183.15	ENSG00000115183.15
ENSG00000115207.13	-	-	ENSG00000115207.13	-
ENSG00000115232.14	-	-	ENSG00000115232.14	-
ENSG00000115233.12	-	-	ENSG00000115233.12	-
ENSG00000115239.24	-	-	ENSG00000115239.24	-
ENSG00000115307.17	-	-	ENSG00000115307.17	-
ENSG00000115350.12	ENSG00000115350.12	-	-	-
ENSG00000115355.17	ENSG00000115355.17	ENSG00000115355.17	ENSG00000115355.17	ENSG00000115355.17
ENSG00000115368.10	-	-	ENSG00000115368.10	-
ENSG00000115414.20	-	-	ENSG00000115414.20	-
ENSG00000115419.13	-	-	ENSG00000115419.13	-
ENSG00000115421.13	-	-	ENSG00000115421.13	-
ENSG00000115423.19	-	-	ENSG00000115423.19	-
ENSG00000115425.14	-	-	ENSG00000115425.14	-
ENSG00000115459.18	-	-	ENSG00000115459.18	-
ENSG00000115464.15	-	-	ENSG00000115464.15	-
ENSG00000115484.15	-	-	ENSG00000115484.15	-
ENSG00000115486.12	ENSG00000115486.12	ENSG00000115486.12	ENSG00000115486.12	ENSG00000115486.12
ENSG00000115514.12	-	-	ENSG00000115514.12	-
ENSG00000115524.17	ENSG00000115524.17	-	-	-
ENSG00000115525.18	ENSG00000115525.18	-	-	-
ENSG00000115548.17	-	-	ENSG00000115548.17	-
ENSG00000115568.15	ENSG00000115568.15	ENSG00000115568.15	ENSG00000115568.15	ENSG00000115568.15
ENSG00000115590.14	ENSG00000115590.14	-	-	-
ENSG00000115594.12	ENSG00000115594.12	-	-	-
ENSG00000115604.10	-	-	ENSG00000115604.10	-
ENSG00000115677.17	-	-	ENSG00000115677.17	-
ENSG00000115687.14	ENSG00000115687.14	-	-	-
ENSG00000115694.15	-	-	ENSG00000115694.15	-
ENSG00000115750.17	ENSG00000115750.17	-	-	-
ENSG00000115760.14	-	-	ENSG00000115760.14	-
ENSG00000115761.16	-	ENSG00000115761.16	-	-
ENSG00000115762.16	ENSG00000115762.16	ENSG00000115762.16	ENSG00000115762.16	ENSG00000115762.16
ENSG00000115808.12	-	ENSG00000115808.12	-	-
ENSG00000115816.15	-	ENSG00000115816.15	-	-
ENSG00000115827.14	ENSG00000115827.14	ENSG00000115827.14	ENSG00000115827.14	ENSG00000115827.14
ENSG00000115839.18	-	-	ENSG00000115839.18	-
ENSG00000115841.21	ENSG00000115841.21	-	-	-
ENSG00000115884.11	ENSG00000115884.11	-	-	-
ENSG00000115944.15	-	-	ENSG00000115944.15	-
ENSG00000115977.19	-	-	ENSG00000115977.19	-
ENSG00000115993.13	ENSG00000115993.13	ENSG00000115993.13	ENSG00000115993.13	ENSG00000115993.13
ENSG00000116005.12	-	ENSG00000116005.12	-	-
ENSG00000116044.16	-	ENSG00000116044.16	ENSG00000116044.16	-
ENSG00000116062.17	ENSG00000116062.17	-	-	-
ENSG00000116120.11	-	-	ENSG00000116120.11	-
ENSG00000116127.18	-	ENSG00000116127.18	ENSG00000116127.18	-
ENSG00000116132.12	ENSG00000116132.12	-	-	-
ENSG00000116138.13	-	-	ENSG00000116138.13	-
ENSG00000116161.18	-	-	ENSG00000116161.18	-
ENSG00000116171.19	ENSG00000116171.19	ENSG00000116171.19	ENSG00000116171.19	ENSG00000116171.19
ENSG00000116191.17	ENSG00000116191.17	-	-	-
ENSG00000116205.14	-	-	ENSG00000116205.14	-
ENSG00000116213.16	ENSG00000116213.16	-	-	-
ENSG00000116221.15	-	-	ENSG00000116221.15	-
ENSG00000116260.17	ENSG00000116260.17	-	-	-
ENSG00000116288.13	ENSG00000116288.13	-	-	-
ENSG00000116337.19	ENSG00000116337.19	-	-	-
ENSG00000116353.16	-	-	ENSG00000116353.16	-
ENSG00000116396.14	ENSG00000116396.14	-	-	-
ENSG00000116406.19	-	ENSG00000116406.19	-	-
ENSG00000116455.14	-	-	ENSG00000116455.14	-
ENSG00000116459.11	-	-	ENSG00000116459.11	-
ENSG00000116489.13	ENSG00000116489.13	-	-	-
ENSG00000116521.11	-	-	ENSG00000116521.11	-
ENSG00000116584.20	-	-	ENSG00000116584.20	-
ENSG00000116604.18	ENSG00000116604.18	-	-	-
ENSG00000116663.11	ENSG00000116663.11	-	-	-
ENSG00000116668.13	-	-	ENSG00000116668.13	-
ENSG00000116678.20	ENSG00000116678.20	-	-	-
ENSG00000116679.16	ENSG00000116679.16	-	-	-
ENSG00000116688.17	-	-	ENSG00000116688.17	-
ENSG00000116691.11	ENSG00000116691.11	ENSG00000116691.11	ENSG00000116691.11	ENSG00000116691.11
ENSG00000116704.8	ENSG00000116704.8	-	-	-
ENSG00000116711.10	ENSG00000116711.10	-	-	-
ENSG00000116717.13	ENSG00000116717.13	-	-	-
ENSG00000116731.22	ENSG00000116731.22	-	-	-
ENSG00000116761.12	ENSG00000116761.12	-	-	-
ENSG00000116791.14	ENSG00000116791.14	-	-	-
ENSG00000116793.16	ENSG00000116793.16	ENSG00000116793.16	ENSG00000116793.16	ENSG00000116793.16
ENSG00000116809.11	ENSG00000116809.11	-	-	-
ENSG00000116815.16	ENSG00000116815.16	-	-	-
ENSG00000116857.17	ENSG00000116857.17	-	-	-
ENSG00000116885.18	-	-	ENSG00000116885.18	-
ENSG00000116898.12	-	-	ENSG00000116898.12	-
ENSG00000116906.13	-	-	ENSG00000116906.13	-
ENSG00000116922.14	-	ENSG00000116922.14	-	-
ENSG00000116962.15	ENSG00000116962.15	-	-	-
ENSG00000116984.13	-	-	ENSG00000116984.13	-
ENSG00000117009.12	-	-	ENSG00000117009.12	-
ENSG00000117013.17	ENSG00000117013.17	-	-	-
ENSG00000117054.14	-	-	ENSG00000117054.14	-
ENSG00000117090.15	-	-	ENSG00000117090.15	-
ENSG00000117118.10	-	ENSG00000117118.10	-	-
ENSG00000117139.18	ENSG00000117139.18	-	-	-
ENSG00000117222.14	ENSG00000117222.14	-	ENSG00000117222.14	-
ENSG00000117226.12	-	ENSG00000117226.12	-	-
ENSG00000117228.10	-	-	ENSG00000117228.10	-
ENSG00000117280.13	ENSG00000117280.13	-	-	-
ENSG00000117298.16	ENSG00000117298.16	-	-	-
ENSG00000117305.15	ENSG00000117305.15	ENSG00000117305.15	ENSG00000117305.15	ENSG00000117305.15
ENSG00000117322.18	ENSG00000117322.18	-	-	-
ENSG00000117335.20	-	ENSG00000117335.20	-	-
ENSG00000117385.16	ENSG00000117385.16	-	-	-
ENSG00000117395.12	ENSG00000117395.12	ENSG00000117395.12	ENSG00000117395.12	ENSG00000117395.12
ENSG00000117448.13	-	-	ENSG00000117448.13	-
ENSG00000117479.15	ENSG00000117479.15	-	-	-
ENSG00000117481.10	-	ENSG00000117481.10	-	-
ENSG00000117505.13	ENSG00000117505.13	-	-	-
ENSG00000117528.14	-	-	ENSG00000117528.14	-
ENSG00000117533.15	ENSG00000117533.15	ENSG00000117533.15	ENSG00000117533.15	ENSG00000117533.15
ENSG00000117586.11	-	-	ENSG00000117586.11	-
ENSG00000117593.12	-	ENSG00000117593.12	-	-
ENSG00000117597.18	-	-	ENSG00000117597.18	-
ENSG00000117616.18	-	-	ENSG00000117616.18	-
ENSG00000117625.13	-	-	ENSG00000117625.13	-
ENSG00000117650.13	-	-	ENSG00000117650.13	-
ENSG00000117682.17	-	ENSG00000117682.17	-	-
ENSG00000117697.15	ENSG00000117697.15	ENSG00000117697.15	ENSG00000117697.15	ENSG00000117697.15
ENSG00000117713.20	ENSG00000117713.20	-	-	-
ENSG00000117748.10	ENSG00000117748.10	-	-	-
ENSG00000117791.16	ENSG00000117791.16	-	-	-
ENSG00000117859.19	-	-	ENSG00000117859.19	-
ENSG00000117868.17	-	ENSG00000117868.17	-	-
ENSG00000118046.16	ENSG00000118046.16	-	-	-
ENSG00000118058.23	-	-	ENSG00000118058.23	-
ENSG00000118096.8	ENSG00000118096.8	ENSG00000118096.8	ENSG00000118096.8	ENSG00000118096.8
ENSG00000118181.11	-	-	ENSG00000118181.11	-
ENSG00000118197.14	ENSG00000118197.14	ENSG00000118197.14	ENSG00000118197.14	ENSG00000118197.14
ENSG00000118200.14	ENSG00000118200.14	-	-	-
ENSG00000118242.16	ENSG00000118242.16	-	-	-
ENSG00000118260.15	-	-	ENSG00000118260.15	-
ENSG00000118263.15	-	-	ENSG00000118263.15	-
ENSG00000118292.9	ENSG00000118292.9	ENSG00000118292.9	ENSG00000118292.9	ENSG00000118292.9
ENSG00000118308.15	ENSG00000118308.15	-	-	-
ENSG00000118363.12	ENSG00000118363.12	ENSG00000118363.12	ENSG00000118363.12	ENSG00000118363.12
ENSG00000118369.13	-	-	ENSG00000118369.13	-
ENSG00000118412.12	-	-	ENSG00000118412.12	-
ENSG00000118418.14	-	-	ENSG00000118418.14	-
ENSG00000118432.12	ENSG00000118432.12	-	-	-
ENSG00000118454.13	-	-	ENSG00000118454.13	-
ENSG00000118482.12	-	-	ENSG00000118482.12	-
ENSG00000118495.20	ENSG00000118495.20	-	-	-
ENSG00000118507.17	ENSG00000118507.17	ENSG00000118507.17	ENSG00000118507.17	ENSG00000118507.17
ENSG00000118514.14	ENSG00000118514.14	-	-	-
ENSG00000118557.16	ENSG00000118557.16	-	-	-
ENSG00000118596.12	-	-	ENSG00000118596.12	-
ENSG00000118600.12	-	-	ENSG00000118600.12	-
ENSG00000118640.11	-	-	ENSG00000118640.11	-
ENSG00000118680.13	-	-	ENSG00000118680.13	-
ENSG00000118689.15	ENSG00000118689.15	ENSG00000118689.15	ENSG00000118689.15	ENSG00000118689.15
ENSG00000118705.17	ENSG00000118705.17	-	-	-
ENSG00000118762.8	ENSG00000118762.8	-	-	-
ENSG00000118816.10	-	-	ENSG00000118816.10	-
ENSG00000118855.21	-	-	ENSG00000118855.21	-
ENSG00000118873.16	-	-	ENSG00000118873.16	-
ENSG00000118922.17	ENSG00000118922.17	-	-	-
ENSG00000118960.13	-	-	ENSG00000118960.13	-
ENSG00000118961.15	-	ENSG00000118961.15	-	-
ENSG00000118965.15	-	-	ENSG00000118965.15	-
ENSG00000118985.16	-	-	ENSG00000118985.16	-
ENSG00000119041.11	-	-	ENSG00000119041.11	-
ENSG00000119048.8	-	-	ENSG00000119048.8	-
ENSG00000119125.17	ENSG00000119125.17	ENSG00000119125.17	ENSG00000119125.17	ENSG00000119125.17
ENSG00000119185.12	-	-	ENSG00000119185.12	-
ENSG00000119203.14	-	-	ENSG00000119203.14	-
ENSG00000119227.8	ENSG00000119227.8	-	-	-
ENSG00000119314.15	ENSG00000119314.15	-	-	-
ENSG00000119318.13	-	-	ENSG00000119318.13	-
ENSG00000119321.9	-	-	ENSG00000119321.9	-
ENSG00000119326.15	ENSG00000119326.15	-	-	-
ENSG00000119402.17	-	-	ENSG00000119402.17	-
ENSG00000119403.15	ENSG00000119403.15	-	-	-
ENSG00000119408.16	-	ENSG00000119408.16	-	-
ENSG00000119411.11	ENSG00000119411.11	-	-	-
ENSG00000119414.11	-	-	ENSG00000119414.11	-
ENSG00000119487.17	-	-	ENSG00000119487.17	-
ENSG00000119541.10	-	-	ENSG00000119541.10	-
ENSG00000119574.13	-	-	ENSG00000119574.13	-
ENSG00000119599.17	ENSG00000119599.17	-	-	-
ENSG00000119630.14	ENSG00000119630.14	ENSG00000119630.14	ENSG00000119630.14	ENSG00000119630.14
ENSG00000119638.13	-	-	ENSG00000119638.13	-
ENSG00000119640.9	-	ENSG00000119640.9	ENSG00000119640.9	-
ENSG00000119684.15	-	ENSG00000119684.15	-	-
ENSG00000119685.20	ENSG00000119685.20	-	-	-
ENSG00000119688.21	-	ENSG00000119688.21	-	-
ENSG00000119689.15	-	-	ENSG00000119689.15	-
ENSG00000119705.10	-	-	ENSG00000119705.10	-
ENSG00000119707.14	-	-	ENSG00000119707.14	-
ENSG00000119720.18	-	-	ENSG00000119720.18	-
ENSG00000119723.17	ENSG00000119723.17	-	-	-
ENSG00000119729.12	ENSG00000119729.12	-	-	-
ENSG00000119760.16	-	-	ENSG00000119760.16	-
ENSG00000119771.15	ENSG00000119771.15	ENSG00000119771.15	ENSG00000119771.15	ENSG00000119771.15
ENSG00000119787.14	-	-	ENSG00000119787.14	-
ENSG00000119801.13	ENSG00000119801.13	-	-	-
ENSG00000119812.19	-	-	ENSG00000119812.19	-
ENSG00000119844.15	ENSG00000119844.15	-	-	-
ENSG00000119866.22	ENSG00000119866.22	-	-	-
ENSG00000119906.13	ENSG00000119906.13	-	-	-
ENSG00000119912.17	-	ENSG00000119912.17	-	-
ENSG00000119927.14	-	-	ENSG00000119927.14	-
ENSG00000119943.13	-	-	ENSG00000119943.13	-
ENSG00000119946.11	ENSG00000119946.11	-	-	-
ENSG00000119950.21	ENSG00000119950.21	-	-	-
ENSG00000119953.13	-	-	ENSG00000119953.13	-
ENSG00000119965.13	ENSG00000119965.13	ENSG00000119965.13	ENSG00000119965.13	ENSG00000119965.13
ENSG00000119969.15	-	-	ENSG00000119969.15	-
ENSG00000119979.18	-	-	ENSG00000119979.18	-
ENSG00000120008.16	-	-	ENSG00000120008.16	-
ENSG00000120071.14	ENSG00000120071.14	-	ENSG00000120071.14	-
ENSG00000120137.7	-	-	ENSG00000120137.7	-
ENSG00000120159.13	-	-	ENSG00000120159.13	-
ENSG00000120162.10	ENSG00000120162.10	ENSG00000120162.10	ENSG00000120162.10	ENSG00000120162.10
ENSG00000120217.14	-	-	ENSG00000120217.14	-
ENSG00000120253.14	-	-	ENSG00000120253.14	-
ENSG00000120332.16	-	-	ENSG00000120332.16	-
ENSG00000120370.12	ENSG00000120370.12	-	-	-
ENSG00000120437.9	ENSG00000120437.9	-	ENSG00000120437.9	-
ENSG00000120451.10	-	-	ENSG00000120451.10	-
ENSG00000120458.12	-	-	ENSG00000120458.12	-
ENSG00000120519.15	-	-	ENSG00000120519.15	-
ENSG00000120526.11	-	-	ENSG00000120526.11	-
ENSG00000120533.13	-	-	ENSG00000120533.13	-
ENSG00000120539.15	-	ENSG00000120539.15	ENSG00000120539.15	-
ENSG00000120549.18	ENSG00000120549.18	ENSG00000120549.18	ENSG00000120549.18	ENSG00000120549.18
ENSG00000120658.13	ENSG00000120658.13	ENSG00000120658.13	ENSG00000120658.13	ENSG00000120658.13
ENSG00000120659.15	ENSG00000120659.15	ENSG00000120659.15	ENSG00000120659.15	ENSG00000120659.15
ENSG00000120662.16	-	-	ENSG00000120662.16	-
ENSG00000120675.6	ENSG00000120675.6	-	-	-
ENSG00000120685.20	-	ENSG00000120685.20	-	-
ENSG00000120686.12	-	-	ENSG00000120686.12	-
ENSG00000120688.9	ENSG00000120688.9	ENSG00000120688.9	ENSG00000120688.9	ENSG00000120688.9
ENSG00000120690.16	-	-	ENSG00000120690.16	-
ENSG00000120697.9	-	-	ENSG00000120697.9	-
ENSG00000120705.13	-	-	ENSG00000120705.13	-
ENSG00000120709.11	-	-	ENSG00000120709.11	-
ENSG00000120742.11	-	-	ENSG00000120742.11	-
ENSG00000120800.5	-	ENSG00000120800.5	-	-
ENSG00000120802.13	-	-	ENSG00000120802.13	-
ENSG00000120832.10	-	-	ENSG00000120832.10	-
ENSG00000120837.8	ENSG00000120837.8	-	-	-
ENSG00000120860.11	ENSG00000120860.11	-	-	-
ENSG00000120868.14	-	ENSG00000120868.14	-	-
ENSG00000120875.9	-	-	ENSG00000120875.9	-
ENSG00000120889.13	ENSG00000120889.13	-	-	-
ENSG00000120899.18	-	-	ENSG00000120899.18	-
ENSG00000120910.14	ENSG00000120910.14	-	-	-
ENSG00000120915.14	-	ENSG00000120915.14	-	-
ENSG00000121060.18	ENSG00000121060.18	-	ENSG00000121060.18	-
ENSG00000121152.10	-	-	ENSG00000121152.10	-
ENSG00000121210.16	ENSG00000121210.16	-	-	-
ENSG00000121281.13	ENSG00000121281.13	-	-	-
ENSG00000121289.18	-	ENSG00000121289.18	-	-
ENSG00000121310.17	ENSG00000121310.17	-	-	-
ENSG00000121380.12	ENSG00000121380.12	ENSG00000121380.12	ENSG00000121380.12	ENSG00000121380.12
ENSG00000121417.14	ENSG00000121417.14	-	-	-
ENSG00000121481.11	ENSG00000121481.11	ENSG00000121481.11	ENSG00000121481.11	ENSG00000121481.11
ENSG00000121486.12	ENSG00000121486.12	-	-	-
ENSG00000121577.13	-	ENSG00000121577.13	ENSG00000121577.13	-
ENSG00000121578.13	-	-	ENSG00000121578.13	-
ENSG00000121594.12	-	-	ENSG00000121594.12	-
ENSG00000121644.19	-	-	ENSG00000121644.19	-
ENSG00000121671.12	-	-	ENSG00000121671.12	-
ENSG00000121680.16	-	-	ENSG00000121680.16	-
ENSG00000121690.11	ENSG00000121690.11	-	-	-
ENSG00000121691.7	-	ENSG00000121691.7	-	-
ENSG00000121741.16	-	-	ENSG00000121741.16	-
ENSG00000121749.15	-	-	ENSG00000121749.15	-
ENSG00000121766.15	-	ENSG00000121766.15	-	-
ENSG00000121858.11	ENSG00000121858.11	-	-	-
ENSG00000121864.10	-	-	ENSG00000121864.10	-
ENSG00000121879.5	-	ENSG00000121879.5	-	-
ENSG00000121892.15	-	ENSG00000121892.15	-	-
ENSG00000121895.8	-	ENSG00000121895.8	-	-
ENSG00000121897.15	-	-	ENSG00000121897.15	-
ENSG00000121966.7	ENSG00000121966.7	-	-	-
ENSG00000121988.18	-	ENSG00000121988.18	-	-
ENSG00000122008.15	-	-	ENSG00000122008.15	-
ENSG00000122026.10	-	-	ENSG00000122026.10	-
ENSG00000122033.14	-	-	ENSG00000122033.14	-
ENSG00000122034.16	ENSG00000122034.16	-	-	-
ENSG00000122068.13	ENSG00000122068.13	-	-	-
ENSG00000122085.17	-	-	ENSG00000122085.17	-
ENSG00000122188.13	ENSG00000122188.13	-	-	-
ENSG00000122223.13	ENSG00000122223.13	-	-	-
ENSG00000122257.20	-	-	ENSG00000122257.20	-
ENSG00000122378.14	ENSG00000122378.14	-	-	-
ENSG00000122417.15	ENSG00000122417.15	-	-	-
ENSG00000122482.21	-	ENSG00000122482.21	-	-
ENSG00000122484.9	-	-	ENSG00000122484.9	-
ENSG00000122507.21	ENSG00000122507.21	ENSG00000122507.21	ENSG00000122507.21	ENSG00000122507.21
ENSG00000122512.16	-	-	ENSG00000122512.16	-
ENSG00000122515.15	-	-	ENSG00000122515.15	-
ENSG00000122545.20	-	-	ENSG00000122545.20	-
ENSG00000122550.18	ENSG00000122550.18	-	-	-
ENSG00000122566.21	-	-	ENSG00000122566.21	-
ENSG00000122591.12	-	-	ENSG00000122591.12	-
ENSG00000122642.11	ENSG00000122642.11	-	-	-
ENSG00000122643.22	-	-	ENSG00000122643.22	-
ENSG00000122674.12	ENSG00000122674.12	-	-	-
ENSG00000122678.17	ENSG00000122678.17	-	-	-
ENSG00000122692.9	-	-	ENSG00000122692.9	-
ENSG00000122694.16	ENSG00000122694.16	-	-	-
ENSG00000122705.17	-	-	ENSG00000122705.17	-
ENSG00000122729.19	-	-	ENSG00000122729.19	-
ENSG00000122778.10	ENSG00000122778.10	-	-	-
ENSG00000122783.16	-	-	ENSG00000122783.16	-
ENSG00000122862.5	ENSG00000122862.5	-	-	-
ENSG00000122882.11	-	-	ENSG00000122882.11	-
ENSG00000122912.15	-	-	ENSG00000122912.15	-
ENSG00000122965.11	ENSG00000122965.11	ENSG00000122965.11	ENSG00000122965.11	ENSG00000122965.11
ENSG00000122966.16	-	ENSG00000122966.16	-	-
ENSG00000122971.9	ENSG00000122971.9	-	-	-
ENSG00000122986.13	-	ENSG00000122986.13	-	-
ENSG00000123066.8	ENSG00000123066.8	-	-	-
ENSG00000123119.12	-	ENSG00000123119.12	-	-
ENSG00000123124.14	-	-	ENSG00000123124.14	-
ENSG00000123136.15	ENSG00000123136.15	-	-	-
ENSG00000123143.13	-	-	ENSG00000123143.13	-
ENSG00000123159.16	ENSG00000123159.16	-	-	-
ENSG00000123179.14	ENSG00000123179.14	-	-	-
ENSG00000123200.16	-	-	ENSG00000123200.16	-
ENSG00000123213.23	ENSG00000123213.23	-	-	-
ENSG00000123219.13	ENSG00000123219.13	-	-	-
ENSG00000123240.17	-	-	ENSG00000123240.17	-
ENSG00000123352.18	-	-	ENSG00000123352.18	-
ENSG00000123358.20	ENSG00000123358.20	ENSG00000123358.20	ENSG00000123358.20	ENSG00000123358.20
ENSG00000123360.12	-	ENSG00000123360.12	-	-
ENSG00000123415.15	ENSG00000123415.15	ENSG00000123415.15	ENSG00000123415.15	ENSG00000123415.15
ENSG00000123472.12	-	ENSG00000123472.12	-	-
ENSG00000123473.15	-	-	ENSG00000123473.15	-
ENSG00000123485.12	-	-	ENSG00000123485.12	-
ENSG00000123552.17	-	ENSG00000123552.17	-	-
ENSG00000123607.15	-	-	ENSG00000123607.15	-
ENSG00000123609.11	-	-	ENSG00000123609.11	-
ENSG00000123636.18	ENSG00000123636.18	-	-	-
ENSG00000123643.13	ENSG00000123643.13	ENSG00000123643.13	ENSG00000123643.13	ENSG00000123643.13
ENSG00000123684.13	ENSG00000123684.13	-	-	-
ENSG00000123685.9	ENSG00000123685.9	-	-	-
ENSG00000123737.13	ENSG00000123737.13	-	-	-
ENSG00000123843.13	ENSG00000123843.13	-	-	-
ENSG00000123892.12	ENSG00000123892.12	ENSG00000123892.12	ENSG00000123892.12	ENSG00000123892.12
ENSG00000123933.17	-	-	ENSG00000123933.17	-
ENSG00000124120.11	ENSG00000124120.11	-	-	-
ENSG00000124151.19	-	-	ENSG00000124151.19	-
ENSG00000124155.18	ENSG00000124155.18	ENSG00000124155.18	ENSG00000124155.18	ENSG00000124155.18
ENSG00000124171.9	ENSG00000124171.9	-	-	-
ENSG00000124177.15	ENSG00000124177.15	ENSG00000124177.15	ENSG00000124177.15	ENSG00000124177.15
ENSG00000124191.18	ENSG00000124191.18	-	-	-
ENSG00000124209.4	-	-	ENSG00000124209.4	-
ENSG00000124214.19	-	-	ENSG00000124214.19	-
ENSG00000124224.17	-	-	ENSG00000124224.17	-
ENSG00000124225.16	ENSG00000124225.16	-	-	-
ENSG00000124226.11	-	-	ENSG00000124226.11	-
ENSG00000124256.15	-	-	ENSG00000124256.15	-
ENSG00000124299.15	-	ENSG00000124299.15	-	-
ENSG00000124357.13	ENSG00000124357.13	-	-	-
ENSG00000124383.9	-	-	ENSG00000124383.9	-
ENSG00000124459.12	-	-	ENSG00000124459.12	-
ENSG00000124491.16	ENSG00000124491.16	ENSG00000124491.16	ENSG00000124491.16	ENSG00000124491.16
ENSG00000124496.12	ENSG00000124496.12	-	-	-
ENSG00000124523.16	ENSG00000124523.16	-	-	-
ENSG00000124532.14	-	-	ENSG00000124532.14	-
ENSG00000124541.7	ENSG00000124541.7	-	-	-
ENSG00000124562.10	ENSG00000124562.10	ENSG00000124562.10	ENSG00000124562.10	ENSG00000124562.10
ENSG00000124574.15	ENSG00000124574.15	-	-	-
ENSG00000124587.14	-	ENSG00000124587.14	-	-
ENSG00000124588.20	-	ENSG00000124588.20	-	-
ENSG00000124596.17	-	-	ENSG00000124596.17	-
ENSG00000124613.8	ENSG00000124613.8	-	-	-
ENSG00000124721.18	ENSG00000124721.18	-	-	-
ENSG00000124762.14	-	-	ENSG00000124762.14	-
ENSG00000124767.7	-	-	ENSG00000124767.7	-
ENSG00000124782.20	-	-	ENSG00000124782.20	-
ENSG00000124788.18	ENSG00000124788.18	-	-	-
ENSG00000124789.12	-	-	ENSG00000124789.12	-
ENSG00000124795.17	-	ENSG00000124795.17	-	-
ENSG00000124831.19	-	-	ENSG00000124831.19	-
ENSG00000125037.12	-	-	ENSG00000125037.12	-
ENSG00000125089.17	-	-	ENSG00000125089.17	-
ENSG00000125107.18	-	-	ENSG00000125107.18	-
ENSG00000125124.12	ENSG00000125124.12	ENSG00000125124.12	ENSG00000125124.12	ENSG00000125124.12
ENSG00000125166.13	-	ENSG00000125166.13	ENSG00000125166.13	-
ENSG00000125247.15	ENSG00000125247.15	-	-	-
ENSG00000125249.7	ENSG00000125249.7	ENSG00000125249.7	ENSG00000125249.7	ENSG00000125249.7
ENSG00000125319.14	ENSG00000125319.14	-	-	-
ENSG00000125375.16	-	ENSG00000125375.16	-	-
ENSG00000125388.20	ENSG00000125388.20	-	-	-
ENSG00000125450.11	ENSG00000125450.11	-	-	-
ENSG00000125482.13	-	-	ENSG00000125482.13	-
ENSG00000125484.12	-	ENSG00000125484.12	-	-
ENSG00000125485.17	ENSG00000125485.17	ENSG00000125485.17	ENSG00000125485.17	ENSG00000125485.17
ENSG00000125503.13	-	-	ENSG00000125503.13	-
ENSG00000125629.15	-	ENSG00000125629.15	-	-
ENSG00000125630.16	-	-	ENSG00000125630.16	-
ENSG00000125648.15	ENSG00000125648.15	-	-	-
ENSG00000125656.11	-	-	ENSG00000125656.11	-
ENSG00000125657.5	-	ENSG00000125657.5	-	-
ENSG00000125726.11	-	ENSG00000125726.11	-	-
ENSG00000125731.13	-	-	ENSG00000125731.13	-
ENSG00000125734.15	ENSG00000125734.15	-	-	-
ENSG00000125735.10	ENSG00000125735.10	-	-	-
ENSG00000125743.10	ENSG00000125743.10	ENSG00000125743.10	ENSG00000125743.10	ENSG00000125743.10
ENSG00000125746.17	-	-	ENSG00000125746.17	-
ENSG00000125753.14	ENSG00000125753.14	-	-	-
ENSG00000125755.19	ENSG00000125755.19	-	-	-
ENSG00000125812.16	-	-	ENSG00000125812.16	-
ENSG00000125818.18	-	ENSG00000125818.18	-	-
ENSG00000125821.13	-	-	ENSG00000125821.13	-
ENSG00000125826.21	ENSG00000125826.21	-	-	-
ENSG00000125835.19	-	-	ENSG00000125835.19	-
ENSG00000125844.16	ENSG00000125844.16	-	-	-
ENSG00000125868.16	ENSG00000125868.16	-	-	-
ENSG00000125869.10	ENSG00000125869.10	-	-	-
ENSG00000125875.14	-	-	ENSG00000125875.14	-
ENSG00000125910.6	ENSG00000125910.6	-	-	-
ENSG00000125912.11	-	-	ENSG00000125912.11	-
ENSG00000125944.20	ENSG00000125944.20	-	-	-
ENSG00000125952.20	-	-	ENSG00000125952.20	-
ENSG00000125970.12	-	-	ENSG00000125970.12	-
ENSG00000125991.19	-	-	ENSG00000125991.19	-
ENSG00000126001.16	-	ENSG00000126001.16	-	-
ENSG00000126070.20	-	-	ENSG00000126070.20	-
ENSG00000126214.21	ENSG00000126214.21	ENSG00000126214.21	ENSG00000126214.21	ENSG00000126214.21
ENSG00000126216.15	-	-	ENSG00000126216.15	-
ENSG00000126217.21	ENSG00000126217.21	-	-	-
ENSG00000126249.8	ENSG00000126249.8	-	-	-
ENSG00000126254.12	-	-	ENSG00000126254.12	-
ENSG00000126267.11	ENSG00000126267.11	ENSG00000126267.11	ENSG00000126267.11	ENSG00000126267.11
ENSG00000126353.3	ENSG00000126353.3	-	-	-
ENSG00000126432.14	ENSG00000126432.14	-	-	-
ENSG00000126457.21	-	-	ENSG00000126457.21	-
ENSG00000126561.16	-	ENSG00000126561.16	-	-
ENSG00000126602.11	-	ENSG00000126602.11	ENSG00000126602.11	-
ENSG00000126709.15	-	-	ENSG00000126709.15	-
ENSG00000126773.13	-	-	ENSG00000126773.13	-
ENSG00000126775.9	-	-	ENSG00000126775.9	-
ENSG00000126777.18	ENSG00000126777.18	-	-	-
ENSG00000126787.13	-	-	ENSG00000126787.13	-
ENSG00000126882.13	-	-	ENSG00000126882.13	-
ENSG00000126883.17	-	-	ENSG00000126883.17	-
ENSG00000126934.14	ENSG00000126934.14	ENSG00000126934.14	ENSG00000126934.14	ENSG00000126934.14
ENSG00000127080.10	ENSG00000127080.10	-	-	-
ENSG00000127084.19	-	ENSG00000127084.19	-	-
ENSG00000127124.16	ENSG00000127124.16	-	-	-
ENSG00000127125.9	-	-	ENSG00000127125.9	-
ENSG00000127311.10	ENSG00000127311.10	-	-	-
ENSG00000127314.18	-	-	ENSG00000127314.18	-
ENSG00000127328.21	-	-	ENSG00000127328.21	-
ENSG00000127415.13	ENSG00000127415.13	-	-	-
ENSG00000127445.14	-	-	ENSG00000127445.14	-
ENSG00000127483.19	-	-	ENSG00000127483.19	-
ENSG00000127507.18	ENSG00000127507.18	-	-	-
ENSG00000127511.9	-	-	ENSG00000127511.9	-
ENSG00000127616.18	ENSG00000127616.18	-	-	-
ENSG00000127666.9	-	-	ENSG00000127666.9	-
ENSG00000127720.8	-	-	ENSG00000127720.8	-
ENSG00000127870.17	-	-	ENSG00000127870.17	-
ENSG00000127922.9	-	-	ENSG00000127922.9	-
ENSG00000127946.17	-	ENSG00000127946.17	-	-
ENSG00000127947.16	-	-	ENSG00000127947.16	-
ENSG00000127948.16	-	-	ENSG00000127948.16	-
ENSG00000127952.17	-	ENSG00000127952.17	-	-
ENSG00000127957.18	-	-	ENSG00000127957.18	-
ENSG00000127980.16	-	ENSG00000127980.16	-	-
ENSG00000127989.14	-	-	ENSG00000127989.14	-
ENSG00000128059.8	-	-	ENSG00000128059.8	-
ENSG00000128191.16	-	-	ENSG00000128191.16	-
ENSG00000128203.7	-	-	ENSG00000128203.7	-
ENSG00000128268.12	ENSG00000128268.12	-	-	-
ENSG00000128272.14	-	ENSG00000128272.14	-	-
ENSG00000128274.17	ENSG00000128274.17	ENSG00000128274.17	-	-
ENSG00000128294.16	-	ENSG00000128294.16	-	-
ENSG00000128335.14	-	-	ENSG00000128335.14	-
ENSG00000128340.15	-	-	ENSG00000128340.15	-
ENSG00000128394.17	ENSG00000128394.17	ENSG00000128394.17	ENSG00000128394.17	ENSG00000128394.17
ENSG00000128513.16	-	-	ENSG00000128513.16	-
ENSG00000128534.8	-	-	ENSG00000128534.8	-
ENSG00000128585.18	-	-	ENSG00000128585.18	-
ENSG00000128595.17	-	-	ENSG00000128595.17	-
ENSG00000128602.11	ENSG00000128602.11	-	-	-
ENSG00000128604.20	-	ENSG00000128604.20	ENSG00000128604.20	-
ENSG00000128607.14	-	-	ENSG00000128607.14	-
ENSG00000128609.15	-	-	ENSG00000128609.15	-
ENSG00000128641.19	-	ENSG00000128641.19	ENSG00000128641.19	-
ENSG00000128731.18	ENSG00000128731.18	-	-	-
ENSG00000128789.21	ENSG00000128789.21	-	-	-
ENSG00000128791.12	-	ENSG00000128791.12	-	-
ENSG00000128805.14	ENSG00000128805.14	-	-	-
ENSG00000128815.19	-	ENSG00000128815.19	-	-
ENSG00000128829.12	-	-	ENSG00000128829.12	-
ENSG00000128872.10	-	-	ENSG00000128872.10	-
ENSG00000128881.17	-	-	ENSG00000128881.17	-
ENSG00000128891.15	ENSG00000128891.15	ENSG00000128891.15	ENSG00000128891.15	ENSG00000128891.15
ENSG00000128915.12	ENSG00000128915.12	-	-	-
ENSG00000128928.10	ENSG00000128928.10	-	-	-
ENSG00000128951.14	ENSG00000128951.14	ENSG00000128951.14	ENSG00000128951.14	ENSG00000128951.14
ENSG00000128989.10	-	-	ENSG00000128989.10	-
ENSG00000129003.19	-	ENSG00000129003.19	-	-
ENSG00000129103.18	-	-	ENSG00000129103.18	-
ENSG00000129128.13	ENSG00000129128.13	-	-	-
ENSG00000129158.11	-	-	ENSG00000129158.11	-
ENSG00000129187.14	-	-	ENSG00000129187.14	-
ENSG00000129292.20	ENSG00000129292.20	-	-	-
ENSG00000129460.16	-	ENSG00000129460.16	ENSG00000129460.16	-
ENSG00000129484.13	-	ENSG00000129484.13	-	-
ENSG00000129521.15	-	-	ENSG00000129521.15	-
ENSG00000129534.14	ENSG00000129534.14	-	-	-
ENSG00000129566.13	ENSG00000129566.13	-	-	-
ENSG00000129625.13	-	-	ENSG00000129625.13	-
ENSG00000129657.16	-	-	ENSG00000129657.16	-
ENSG00000129667.12	ENSG00000129667.12	-	-	-
ENSG00000129810.15	ENSG00000129810.15	ENSG00000129810.15	ENSG00000129810.15	ENSG00000129810.15
ENSG00000129925.11	-	ENSG00000129925.11	-	-
ENSG00000129993.15	-	-	ENSG00000129993.15	-
ENSG00000130023.16	-	ENSG00000130023.16	-	-
ENSG00000130024.15	-	-	ENSG00000130024.15	-
ENSG00000130038.10	ENSG00000130038.10	-	-	-
ENSG00000130158.14	-	ENSG00000130158.14	-	-
ENSG00000130175.9	ENSG00000130175.9	ENSG00000130175.9	ENSG00000130175.9	ENSG00000130175.9
ENSG00000130177.16	ENSG00000130177.16	-	-	-
ENSG00000130193.8	-	ENSG00000130193.8	-	-
ENSG00000130204.13	ENSG00000130204.13	ENSG00000130204.13	ENSG00000130204.13	ENSG00000130204.13
ENSG00000130299.17	-	-	ENSG00000130299.17	-
ENSG00000130305.17	-	-	ENSG00000130305.17	-
ENSG00000130313.7	-	ENSG00000130313.7	-	-
ENSG00000130338.13	ENSG00000130338.13	-	-	-
ENSG00000130340.16	ENSG00000130340.16	-	-	-
ENSG00000130347.13	ENSG00000130347.13	-	-	-
ENSG00000130349.10	-	-	ENSG00000130349.10	-
ENSG00000130382.9	ENSG00000130382.9	-	-	-
ENSG00000130396.20	-	-	ENSG00000130396.20	-
ENSG00000130402.12	-	-	ENSG00000130402.12	-
ENSG00000130413.15	ENSG00000130413.15	-	-	-
ENSG00000130517.14	-	-	ENSG00000130517.14	-
ENSG00000130560.9	ENSG00000130560.9	-	-	-
ENSG00000130589.16	-	-	ENSG00000130589.16	-
ENSG00000130590.14	ENSG00000130590.14	-	ENSG00000130590.14	-
ENSG00000130592.16	ENSG00000130592.16	-	-	-
ENSG00000130635.16	ENSG00000130635.16	ENSG00000130635.16	ENSG00000130635.16	ENSG00000130635.16
ENSG00000130638.17	-	-	ENSG00000130638.17	-
ENSG00000130640.13	-	ENSG00000130640.13	-	-
ENSG00000130653.16	ENSG00000130653.16	-	-	-
ENSG00000130669.17	-	ENSG00000130669.17	-	-
ENSG00000130699.18	-	-	ENSG00000130699.18	-
ENSG00000130703.17	-	-	ENSG00000130703.17	-
ENSG00000130714.17	-	-	ENSG00000130714.17	-
ENSG00000130723.20	-	-	ENSG00000130723.20	-
ENSG00000130734.10	-	-	ENSG00000130734.10	-
ENSG00000130764.10	-	-	ENSG00000130764.10	-
ENSG00000130770.18	-	-	ENSG00000130770.18	-
ENSG00000130775.16	-	ENSG00000130775.16	-	-
ENSG00000130779.20	ENSG00000130779.20	-	-	-
ENSG00000130812.10	ENSG00000130812.10	-	-	-
ENSG00000130813.18	ENSG00000130813.18	-	-	-
ENSG00000130816.16	-	-	ENSG00000130816.16	-
ENSG00000130844.18	ENSG00000130844.18	-	-	-
ENSG00000130856.16	ENSG00000130856.16	-	-	-
ENSG00000130935.10	ENSG00000130935.10	-	-	-
ENSG00000130939.20	-	-	ENSG00000130939.20	-
ENSG00000130956.14	ENSG00000130956.14	ENSG00000130956.14	ENSG00000130956.14	ENSG00000130956.14
ENSG00000130958.13	-	ENSG00000130958.13	-	-
ENSG00000131013.4	ENSG00000131013.4	-	-	-
ENSG00000131023.13	-	-	ENSG00000131023.13	-
ENSG00000131051.24	ENSG00000131051.24	-	-	-
ENSG00000131069.20	-	ENSG00000131069.20	-	-
ENSG00000131127.14	-	-	ENSG00000131127.14	-
ENSG00000131149.19	ENSG00000131149.19	-	-	-
ENSG00000131153.9	-	-	ENSG00000131153.9	-
ENSG00000131188.12	ENSG00000131188.12	-	-	-
ENSG00000131236.17	-	-	ENSG00000131236.17	-
ENSG00000131238.17	ENSG00000131238.17	-	-	-
ENSG00000131323.16	ENSG00000131323.16	-	-	-
ENSG00000131370.16	ENSG00000131370.16	ENSG00000131370.16	ENSG00000131370.16	ENSG00000131370.16
ENSG00000131373.15	-	ENSG00000131373.15	-	-
ENSG00000131374.14	ENSG00000131374.14	-	-	-
ENSG00000131378.14	ENSG00000131378.14	ENSG00000131378.14	ENSG00000131378.14	ENSG00000131378.14
ENSG00000131389.17	ENSG00000131389.17	-	-	-
ENSG00000131398.15	ENSG00000131398.15	-	-	-
ENSG00000131408.15	-	-	ENSG00000131408.15	-
ENSG00000131446.16	-	-	ENSG00000131446.16	-
ENSG00000131469.15	-	ENSG00000131469.15	-	-
ENSG00000131470.14	-	ENSG00000131470.14	-	-
ENSG00000131473.17	-	-	ENSG00000131473.17	-
ENSG00000131480.9	-	-	ENSG00000131480.9	-
ENSG00000131507.11	ENSG00000131507.11	-	-	-
ENSG00000131508.16	-	-	ENSG00000131508.16	-
ENSG00000131558.15	-	ENSG00000131558.15	-	-
ENSG00000131697.18	-	-	ENSG00000131697.18	-
ENSG00000131732.12	-	-	ENSG00000131732.12	-
ENSG00000131748.16	-	ENSG00000131748.16	-	-
ENSG00000131797.12	ENSG00000131797.12	-	-	-
ENSG00000131844.16	-	-	ENSG00000131844.16	-
ENSG00000131845.14	ENSG00000131845.14	-	ENSG00000131845.14	-
ENSG00000131876.17	-	-	ENSG00000131876.17	-
ENSG00000131943.18	-	-	ENSG00000131943.18	-
ENSG00000131979.19	ENSG00000131979.19	-	-	-
ENSG00000132109.10	-	-	ENSG00000132109.10	-
ENSG00000132141.14	-	ENSG00000132141.14	ENSG00000132141.14	-
ENSG00000132155.12	-	-	ENSG00000132155.12	-
ENSG00000132182.12	-	-	ENSG00000132182.12	-
ENSG00000132185.17	ENSG00000132185.17	-	-	-
ENSG00000132196.15	-	-	ENSG00000132196.15	-
ENSG00000132256.19	-	-	ENSG00000132256.19	-
[truncated: 3,047 more rows]

## Sheet: Genes sharing top cis-exQTLs
reference gene	shared gene 1	shared gene 2	shared gene 3	shared gene 4	shared gene 5
ENSG00000002587.10	ENSG00000109684.15
ENSG00000002834.18	ENSG00000125691.14
ENSG00000003249.14	ENSG00000141013.17
ENSG00000003402.20	ENSG00000196290.15	ENSG00000240344.9
ENSG00000004142.12	ENSG00000076351.13	ENSG00000109084.14
ENSG00000004660.15	ENSG00000074370.18
ENSG00000005469.12	ENSG00000085563.15
ENSG00000006007.12	ENSG00000103540.16
ENSG00000006118.14	ENSG00000110446.11
ENSG00000006194.10	ENSG00000010539.11
ENSG00000008300.17	ENSG00000177479.19	ENSG00000178149.17
ENSG00000008382.15	ENSG00000141985.9	ENSG00000167671.12
ENSG00000008710.20	ENSG00000127554.13
ENSG00000009954.11	ENSG00000106635.8
ENSG00000010322.16	ENSG00000114841.17	ENSG00000243224.1
ENSG00000010539.11	ENSG00000006194.10	ENSG00000140993.11	ENSG00000162086.15
ENSG00000011009.11	ENSG00000117305.15
ENSG00000011132.12	ENSG00000183617.5
ENSG00000011478.12	ENSG00000125743.10
ENSG00000011523.14	ENSG00000237638.2
ENSG00000013573.17	ENSG00000245614.4
ENSG00000015475.18	ENSG00000269220.1
ENSG00000015532.10	ENSG00000108829.10
ENSG00000016864.18	ENSG00000163938.17
ENSG00000018189.13	ENSG00000173542.9
ENSG00000018869.16	ENSG00000197016.12
ENSG00000021355.13	ENSG00000124535.16
ENSG00000022556.16	ENSG00000167634.12
ENSG00000023445.16	ENSG00000137673.9
ENSG00000023697.13	ENSG00000023734.11
ENSG00000023734.11	ENSG00000023697.13
ENSG00000025293.17	ENSG00000088340.17	ENSG00000171222.10
ENSG00000025708.14	ENSG00000025770.19	ENSG00000177989.13
ENSG00000025770.19	ENSG00000025708.14
ENSG00000030066.13	ENSG00000213619.10
ENSG00000035681.9	ENSG00000137575.12
ENSG00000041988.15	ENSG00000204859.13
ENSG00000047056.16	ENSG00000205740.2
ENSG00000047346.12	ENSG00000128833.13	ENSG00000128989.10	ENSG00000197535.14
ENSG00000048392.12	ENSG00000104517.13	ENSG00000155090.15	ENSG00000253633.2
ENSG00000048544.6	ENSG00000112599.9
ENSG00000048649.13	ENSG00000074201.9
ENSG00000052723.12	ENSG00000213281.5
ENSG00000054148.18	ENSG00000107223.13
ENSG00000055211.14	ENSG00000220848.5
ENSG00000057757.10	ENSG00000179163.11	ENSG00000188822.8
ENSG00000060762.19	ENSG00000176381.6
ENSG00000061656.10	ENSG00000088340.17
ENSG00000061918.13	ENSG00000164116.16	ENSG00000260244.1
ENSG00000064225.12	ENSG00000239445.6
ENSG00000064419.13	ENSG00000135253.14
ENSG00000064547.14	ENSG00000105717.14
ENSG00000064607.17	ENSG00000105676.14	ENSG00000181035.14
ENSG00000064886.14	ENSG00000173947.14
ENSG00000065060.17	ENSG00000124562.10
ENSG00000065526.12	ENSG00000116809.11
ENSG00000065548.18	ENSG00000237877.7
ENSG00000065665.21	ENSG00000165609.13
ENSG00000065911.12	ENSG00000114978.18
ENSG00000065989.16	ENSG00000105401.9
ENSG00000066427.24	ENSG00000100815.12
ENSG00000066923.17	ENSG00000213420.8
ENSG00000066933.16	ENSG00000137817.17
ENSG00000067369.14	ENSG00000092470.12	ENSG00000166762.19	ENSG00000167004.13
ENSG00000068137.15	ENSG00000108797.12	ENSG00000141699.11	ENSG00000184451.5
ENSG00000068305.17	ENSG00000279846.1
ENSG00000068489.13	ENSG00000153982.11
ENSG00000068650.18	ENSG00000274922.1
ENSG00000069248.12	ENSG00000135776.5
ENSG00000070047.13	ENSG00000099849.15
ENSG00000070770.9	ENSG00000103021.9
ENSG00000071794.16	ENSG00000163754.18
ENSG00000071909.18	ENSG00000128683.14
ENSG00000072163.19	ENSG00000169994.18
ENSG00000072310.17	ENSG00000175662.17
ENSG00000072832.15	ENSG00000072840.13	ENSG00000173040.13
ENSG00000072840.13	ENSG00000072832.15	ENSG00000173040.13
ENSG00000073050.12	ENSG00000176472.10
ENSG00000073605.18	ENSG00000172057.10	ENSG00000186075.12
ENSG00000073803.14	ENSG00000113790.11
ENSG00000073969.18	ENSG00000185829.18
ENSG00000074071.15	ENSG00000197774.13
ENSG00000074201.9	ENSG00000048649.13
ENSG00000074370.18	ENSG00000004660.15
ENSG00000074621.14	ENSG00000138614.15
ENSG00000074755.15	ENSG00000167740.10
ENSG00000074855.11	ENSG00000130299.17
ENSG00000074935.14	ENSG00000203778.8
ENSG00000075399.14	ENSG00000158792.16
ENSG00000075856.12	ENSG00000136003.15
ENSG00000076201.15	ENSG00000160796.18	ENSG00000280173.1
ENSG00000076351.13	ENSG00000004142.12	ENSG00000109084.14
ENSG00000076685.18	ENSG00000148842.18
ENSG00000077147.16	ENSG00000155629.15
ENSG00000077463.15	ENSG00000089847.12
ENSG00000078043.16	ENSG00000101638.13
ENSG00000078699.22	ENSG00000101417.12	ENSG00000131061.14
ENSG00000079263.19	ENSG00000135899.17
ENSG00000080802.18	ENSG00000155561.15
ENSG00000081377.17	ENSG00000130956.14	ENSG00000158122.12
ENSG00000082146.13	ENSG00000115993.13
ENSG00000083642.19	ENSG00000277151.1
ENSG00000083812.12	ENSG00000083838.16
ENSG00000083838.16	ENSG00000083812.12
ENSG00000083896.12	ENSG00000196620.10	ENSG00000197888.2
ENSG00000084207.18	ENSG00000167792.13	ENSG00000172531.15
ENSG00000085465.13	ENSG00000116459.11	ENSG00000260948.1
ENSG00000085563.15	ENSG00000005469.12
ENSG00000085719.13	ENSG00000176623.12
ENSG00000085788.14	ENSG00000147548.17
ENSG00000086475.15	ENSG00000107537.14
ENSG00000086666.19	ENSG00000140379.8
ENSG00000087077.14	ENSG00000087085.15
ENSG00000087085.15	ENSG00000087077.14
ENSG00000087586.17	ENSG00000124098.10
ENSG00000088340.17	ENSG00000025293.17	ENSG00000061656.10	ENSG00000214078.12
ENSG00000088451.11	ENSG00000152749.8
ENSG00000089022.14	ENSG00000111300.10
ENSG00000089060.11	ENSG00000123064.12	ENSG00000166578.10
ENSG00000089847.12	ENSG00000077463.15
ENSG00000090339.9	ENSG00000105376.5
ENSG00000090470.15	ENSG00000246922.8
ENSG00000090861.16	ENSG00000223496.3	ENSG00000261556.10
ENSG00000090924.15	ENSG00000105197.11
ENSG00000092010.15	ENSG00000100911.16
ENSG00000092094.11	ENSG00000100823.12
ENSG00000092108.21	ENSG00000092140.16
ENSG00000092140.16	ENSG00000092108.21
ENSG00000092201.10	ENSG00000100888.14
ENSG00000092208.17	ENSG00000100941.9
ENSG00000092470.12	ENSG00000067369.14	ENSG00000140259.7	ENSG00000166762.19	ENSG00000167004.13
ENSG00000092929.11	ENSG00000188878.19
ENSG00000093217.11	ENSG00000114739.14
ENSG00000095015.6	ENSG00000155545.19
ENSG00000095066.11	ENSG00000105607.13
ENSG00000095139.14	ENSG00000118096.8
ENSG00000095321.17	ENSG00000119383.19
ENSG00000095787.23	ENSG00000254635.6
ENSG00000096092.6	ENSG00000216775.3
ENSG00000096093.16	ENSG00000225791.7
ENSG00000099251.14	ENSG00000276805.2
ENSG00000099256.19	ENSG00000107863.18
ENSG00000099364.16	ENSG00000099381.18	ENSG00000167395.10
ENSG00000099365.11	ENSG00000099385.11
ENSG00000099381.18	ENSG00000099364.16	ENSG00000167395.10
ENSG00000099385.11	ENSG00000099365.11
ENSG00000099849.15	ENSG00000070047.13	ENSG00000174775.17
ENSG00000100027.16	ENSG00000100030.15
ENSG00000100030.15	ENSG00000100027.16
ENSG00000100147.13	ENSG00000184068.2	ENSG00000196419.12
ENSG00000100167.20	ENSG00000242247.11
ENSG00000100201.22	ENSG00000100221.10	ENSG00000100226.16
ENSG00000100221.10	ENSG00000100201.22	ENSG00000100226.16
ENSG00000100226.16	ENSG00000100201.22	ENSG00000100221.10
ENSG00000100319.13	ENSG00000100325.15
ENSG00000100325.15	ENSG00000100319.13
ENSG00000100365.16	ENSG00000100368.14
ENSG00000100368.14	ENSG00000100365.16
ENSG00000100416.15	ENSG00000277232.2
ENSG00000100425.18	ENSG00000182858.14
ENSG00000100583.4	ENSG00000100591.8
ENSG00000100591.8	ENSG00000100583.4
ENSG00000100697.14	ENSG00000165959.12
ENSG00000100711.13	ENSG00000126214.21
ENSG00000100814.18	ENSG00000129566.13	ENSG00000165782.10	ENSG00000198805.12
ENSG00000100815.12	ENSG00000066427.24
ENSG00000100823.12	ENSG00000092094.11
ENSG00000100888.14	ENSG00000092201.10	ENSG00000165821.12
ENSG00000100911.16	ENSG00000092010.15
ENSG00000100941.9	ENSG00000092208.17
ENSG00000100983.12	ENSG00000131069.20
ENSG00000101150.17	ENSG00000268858.2
ENSG00000101161.8	ENSG00000171700.14
ENSG00000101210.12	ENSG00000125534.10
ENSG00000101407.13	ENSG00000101413.12
ENSG00000101413.12	ENSG00000101407.13
ENSG00000101417.12	ENSG00000078699.22	ENSG00000131061.14
ENSG00000101558.14	ENSG00000154845.15
ENSG00000101638.13	ENSG00000078043.16
ENSG00000101752.11	ENSG00000167088.11
ENSG00000102547.19	ENSG00000136169.16
ENSG00000102580.15	ENSG00000247400.4
ENSG00000102755.12	ENSG00000132963.8
ENSG00000102879.16	ENSG00000149930.18
ENSG00000102898.12	ENSG00000102981.9	ENSG00000124067.17	ENSG00000124074.12	ENSG00000167264.18
ENSG00000102901.13	ENSG00000141084.11	ENSG00000159761.15	ENSG00000205220.12
ENSG00000102981.9	ENSG00000102898.12	ENSG00000124074.12
ENSG00000103021.9	ENSG00000070770.9
ENSG00000103245.14	ENSG00000103253.18
ENSG00000103253.18	ENSG00000103245.14
ENSG00000103254.10	ENSG00000103260.9
ENSG00000103260.9	ENSG00000103254.10
ENSG00000103319.12	ENSG00000237296.9
ENSG00000103356.17	ENSG00000103365.15
ENSG00000103365.15	ENSG00000103356.17
ENSG00000103415.12	ENSG00000153406.13
ENSG00000103490.14	ENSG00000103507.14	ENSG00000169896.18
ENSG00000103507.14	ENSG00000103490.14
ENSG00000103510.20	ENSG00000167394.13
ENSG00000103512.15	ENSG00000166780.11
ENSG00000103540.16	ENSG00000006007.12
ENSG00000104205.16	ENSG00000245910.8
ENSG00000104290.11	ENSG00000214050.8
ENSG00000104375.17	ENSG00000164920.9
ENSG00000104432.14	ENSG00000171033.13
ENSG00000104517.13	ENSG00000048392.12	ENSG00000155090.15	ENSG00000253633.2
ENSG00000104529.17	ENSG00000147813.16
ENSG00000104660.19	ENSG00000133872.14
ENSG00000104679.11	ENSG00000173530.6
ENSG00000104756.16	ENSG00000184661.14
ENSG00000104946.13	ENSG00000104951.16
ENSG00000104951.16	ENSG00000104946.13
ENSG00000104969.10	ENSG00000172009.15
ENSG00000104970.11	ENSG00000239998.6
ENSG00000105197.11	ENSG00000090924.15
ENSG00000105339.10	ENSG00000169398.19
ENSG00000105376.5	ENSG00000090339.9
ENSG00000105401.9	ENSG00000065989.16
ENSG00000105483.18	ENSG00000268001.1
ENSG00000105486.14	ENSG00000105499.14
ENSG00000105499.14	ENSG00000105486.14
ENSG00000105607.13	ENSG00000095066.11
ENSG00000105676.14	ENSG00000064607.17	ENSG00000181035.14
ENSG00000105698.16	ENSG00000126266.3
ENSG00000105705.16	ENSG00000167491.17
ENSG00000105708.9	ENSG00000181896.12
ENSG00000105717.14	ENSG00000064547.14
ENSG00000105755.8	ENSG00000176531.10
ENSG00000105855.10	ENSG00000183742.13	ENSG00000233834.6
ENSG00000105875.14	ENSG00000122783.16	ENSG00000172331.12	ENSG00000287733.1
ENSG00000105879.12	ENSG00000241764.4
ENSG00000106012.18	ENSG00000136295.15	ENSG00000174945.13
ENSG00000106244.13	ENSG00000196652.11
ENSG00000106290.15	ENSG00000166529.15	ENSG00000221838.10
ENSG00000106404.13	ENSG00000214253.9
ENSG00000106635.8	ENSG00000009954.11
ENSG00000106733.21	ENSG00000134996.12
ENSG00000107223.13	ENSG00000054148.18
ENSG00000107281.10	ENSG00000107331.17
ENSG00000107331.17	ENSG00000107281.10
ENSG00000107537.14	ENSG00000086475.15
ENSG00000107854.6	ENSG00000165338.16
ENSG00000107863.18	ENSG00000099256.19
ENSG00000107929.15	ENSG00000205740.2
ENSG00000107951.14	ENSG00000259994.1
ENSG00000108061.12	ENSG00000150593.18
ENSG00000108175.17	ENSG00000108179.14
ENSG00000108179.14	ENSG00000108175.17
ENSG00000108352.12	ENSG00000171475.14
ENSG00000108384.15	ENSG00000108389.9
ENSG00000108389.9	ENSG00000108384.15
ENSG00000108479.12	ENSG00000132475.10
ENSG00000108582.12	ENSG00000108587.15
ENSG00000108587.15	ENSG00000108582.12
ENSG00000108588.14	ENSG00000108604.16	ENSG00000198231.13
ENSG00000108604.16	ENSG00000108588.14	ENSG00000198231.13
ENSG00000108639.7	ENSG00000187997.11
ENSG00000108654.15	ENSG00000258890.7
ENSG00000108669.16	ENSG00000184557.4	ENSG00000187775.17
ENSG00000108671.11	ENSG00000176749.9
ENSG00000108797.12	ENSG00000068137.15	ENSG00000184451.5
ENSG00000108829.10	ENSG00000015532.10
ENSG00000108840.15	ENSG00000125319.14	ENSG00000267080.6
ENSG00000109063.15	ENSG00000133028.12
ENSG00000109084.14	ENSG00000004142.12	ENSG00000076351.13
ENSG00000109270.13	ENSG00000164032.12
ENSG00000109390.12	ENSG00000164134.13
ENSG00000109684.15	ENSG00000002587.10
ENSG00000109762.16	ENSG00000151729.11	ENSG00000186352.9
ENSG00000109861.16	ENSG00000123892.12
ENSG00000110013.13	ENSG00000149564.12
ENSG00000110042.8	ENSG00000197629.6	ENSG00000214797.3
ENSG00000110171.20	ENSG00000166313.19	ENSG00000179532.13
ENSG00000110315.7	ENSG00000133805.15	ENSG00000133812.15
ENSG00000110321.18	ENSG00000133812.15	ENSG00000255823.5
ENSG00000110324.11	ENSG00000137747.16
ENSG00000110330.8	ENSG00000137673.9	ENSG00000152558.15
ENSG00000110446.11	ENSG00000006118.14
ENSG00000110455.14	ENSG00000151348.15
ENSG00000110583.13	ENSG00000167770.11
ENSG00000110876.9	ENSG00000257221.4
ENSG00000110917.8	ENSG00000157782.9
ENSG00000111231.9	ENSG00000196510.12
ENSG00000111300.10	ENSG00000089022.14
ENSG00000111371.16	ENSG00000134294.14
ENSG00000111452.13	ENSG00000132341.12
ENSG00000111669.15	ENSG00000111671.9
ENSG00000111671.9	ENSG00000111669.15
ENSG00000112290.13	ENSG00000168438.15
ENSG00000112293.15	ENSG00000112294.13
ENSG00000112294.13	ENSG00000112293.15
ENSG00000112599.9	ENSG00000048544.6
ENSG00000112624.12	ENSG00000146223.16
ENSG00000112699.11	ENSG00000250903.9
ENSG00000112855.17	ENSG00000113141.18	ENSG00000120314.18	ENSG00000131495.9	ENSG00000146007.11
ENSG00000113068.10	ENSG00000120306.11
ENSG00000113141.18	ENSG00000112855.17
ENSG00000113356.12	ENSG00000176055.10
ENSG00000113494.17	ENSG00000152582.14
ENSG00000113595.15	ENSG00000113597.18
ENSG00000113597.18	ENSG00000113595.15
ENSG00000113758.13	ENSG00000198055.11
ENSG00000113790.11	ENSG00000073803.14
ENSG00000113838.13	ENSG00000213139.8
ENSG00000114302.16	ENSG00000224424.8
ENSG00000114316.13	ENSG00000177352.10
ENSG00000114446.5	ENSG00000196776.16	ENSG00000243701.7	ENSG00000271856.1	ENSG00000279277.2
ENSG00000114503.11	ENSG00000119227.8
ENSG00000114573.10	ENSG00000178075.20	ENSG00000184307.16
ENSG00000114648.12	ENSG00000280173.1
ENSG00000114739.14	ENSG00000093217.11
ENSG00000114841.17	ENSG00000010322.16	ENSG00000243224.1
ENSG00000114902.14	ENSG00000163938.17	ENSG00000163939.18
ENSG00000114978.18	ENSG00000065911.12
ENSG00000115008.6	ENSG00000169607.13
ENSG00000115207.13	ENSG00000115211.16	ENSG00000115241.11	ENSG00000138002.15	ENSG00000234072.1
ENSG00000115211.16	ENSG00000115207.13	ENSG00000115241.11	ENSG00000138002.15	ENSG00000234072.1
ENSG00000115241.11	ENSG00000115207.13	ENSG00000115211.16	ENSG00000138002.15	ENSG00000234072.1
ENSG00000115275.14	ENSG00000115307.17	ENSG00000257702.3
ENSG00000115307.17	ENSG00000115275.14
ENSG00000115350.12	ENSG00000204792.2
ENSG00000115738.10	ENSG00000236790.6
ENSG00000115750.17	ENSG00000269973.1
ENSG00000115993.13	ENSG00000082146.13
ENSG00000116095.11	ENSG00000204311.15
ENSG00000116151.14	ENSG00000157916.20
ENSG00000116171.19	ENSG00000121310.17	ENSG00000203995.10
ENSG00000116459.11	ENSG00000085465.13	ENSG00000260948.1
ENSG00000116688.17	ENSG00000120949.15
ENSG00000116809.11	ENSG00000065526.12
ENSG00000117139.18	ENSG00000228288.7
ENSG00000117222.14	ENSG00000174529.7
ENSG00000117305.15	ENSG00000011009.11
ENSG00000117399.14	ENSG00000159479.17
ENSG00000117448.13	ENSG00000117450.14	ENSG00000132763.15
ENSG00000117450.14	ENSG00000117448.13	ENSG00000117461.15
ENSG00000117461.15	ENSG00000117450.14
ENSG00000117632.23	ENSG00000158006.14
ENSG00000117676.14	ENSG00000117682.17
ENSG00000117682.17	ENSG00000117676.14
ENSG00000118096.8	ENSG00000095139.14
ENSG00000118418.14	ENSG00000270362.1
ENSG00000118620.13	ENSG00000182141.10	ENSG00000198521.12
ENSG00000119004.16	ENSG00000138442.10	ENSG00000163596.16
ENSG00000119013.9	ENSG00000196290.15
ENSG00000119227.8	ENSG00000114503.11
ENSG00000119383.19	ENSG00000095321.17
ENSG00000119684.15	ENSG00000119718.11
ENSG00000119718.11	ENSG00000119684.15
ENSG00000119812.19	ENSG00000152689.18
ENSG00000120265.18	ENSG00000131013.4
ENSG00000120306.11	ENSG00000113068.10
ENSG00000120314.18	ENSG00000112855.17	ENSG00000131495.9	ENSG00000146007.11
ENSG00000120333.4	ENSG00000227373.6
ENSG00000120820.12	ENSG00000120837.8
ENSG00000120837.8	ENSG00000120820.12
ENSG00000120949.15	ENSG00000116688.17
ENSG00000121310.17	ENSG00000116171.19	ENSG00000203995.10
ENSG00000121766.15	ENSG00000121769.8
ENSG00000121769.8	ENSG00000121766.15
ENSG00000122203.15	ENSG00000175414.7
ENSG00000122512.16	ENSG00000187953.10
ENSG00000122674.12	ENSG00000146574.15
ENSG00000122783.16	ENSG00000105875.14	ENSG00000172331.12	ENSG00000287733.1
ENSG00000122986.13	ENSG00000204856.12
ENSG00000123064.12	ENSG00000089060.11
ENSG00000123119.12	ENSG00000253250.3
ENSG00000123411.15	ENSG00000139641.12	ENSG00000229117.9
ENSG00000123684.13	ENSG00000143493.13
ENSG00000123892.12	ENSG00000109861.16
ENSG00000124067.17	ENSG00000102898.12
ENSG00000124074.12	ENSG00000102898.12	ENSG00000102981.9	ENSG00000141098.13	ENSG00000167264.18
ENSG00000124098.10	ENSG00000087586.17
ENSG00000124198.9	ENSG00000124228.14
ENSG00000124228.14	ENSG00000124198.9
ENSG00000124459.12	ENSG00000159905.14
ENSG00000124491.16	ENSG00000124785.9
ENSG00000124535.16	ENSG00000021355.13	ENSG00000124570.21
ENSG00000124562.10	ENSG00000065060.17
ENSG00000124570.21	ENSG00000124535.16
ENSG00000124602.10	ENSG00000161912.18
ENSG00000124635.9	ENSG00000272468.1
ENSG00000124785.9	ENSG00000124491.16
ENSG00000125124.12	ENSG00000159461.15
ENSG00000125319.14	ENSG00000108840.15
ENSG00000125534.10	ENSG00000101210.12
ENSG00000125538.12	ENSG00000169607.13
ENSG00000125691.14	ENSG00000002834.18
ENSG00000125743.10	ENSG00000011478.12
ENSG00000125844.16	ENSG00000125868.16
ENSG00000125868.16	ENSG00000125844.16
ENSG00000125910.6	ENSG00000125912.11
ENSG00000125912.11	ENSG00000125910.6
ENSG00000126214.21	ENSG00000100711.13
ENSG00000126266.3	ENSG00000105698.16
ENSG00000126432.14	ENSG00000162302.13	ENSG00000173113.7	ENSG00000173153.16
ENSG00000126522.17	ENSG00000169902.15
ENSG00000126705.15	ENSG00000158195.11
ENSG00000126775.9	ENSG00000131981.16
ENSG00000127054.21	ENSG00000224051.7
ENSG00000127191.18	ENSG00000159069.14
ENSG00000127337.7	ENSG00000166226.13
ENSG00000127415.13	ENSG00000127418.15
ENSG00000127418.15	ENSG00000127415.13
ENSG00000127554.13	ENSG00000008710.20	ENSG00000182685.7
ENSG00000127947.16	ENSG00000186088.16
ENSG00000128268.12	ENSG00000187051.9
ENSG00000128309.16	ENSG00000128311.14
ENSG00000128311.14	ENSG00000128309.16
ENSG00000128563.13	ENSG00000160991.16
ENSG00000128683.14	ENSG00000071909.18
ENSG00000128833.13	ENSG00000047346.12	ENSG00000128989.10	ENSG00000197535.14
ENSG00000128872.10	ENSG00000140280.14
ENSG00000128891.15	ENSG00000137812.20
ENSG00000128928.10	ENSG00000128944.13
ENSG00000128944.13	ENSG00000128928.10
ENSG00000128951.14	ENSG00000259488.2
ENSG00000128989.10	ENSG00000047346.12	ENSG00000128833.13	ENSG00000197535.14
ENSG00000129055.12	ENSG00000182923.17
ENSG00000129128.13	ENSG00000150627.15
ENSG00000129204.17	ENSG00000167840.13
ENSG00000129465.16	ENSG00000139899.11
ENSG00000129566.13	ENSG00000100814.18	ENSG00000165782.10	ENSG00000198805.12
ENSG00000130227.17	ENSG00000147443.13
ENSG00000130299.17	ENSG00000074855.11
ENSG00000130590.14	ENSG00000171700.14	ENSG00000171703.17
ENSG00000130725.8	ENSG00000130726.12
ENSG00000130726.12	ENSG00000130725.8
ENSG00000130733.10	ENSG00000142453.12
ENSG00000130812.10	ENSG00000130813.18
ENSG00000130813.18	ENSG00000130812.10
ENSG00000130818.12	ENSG00000197961.11
ENSG00000130956.14	ENSG00000081377.17	ENSG00000158122.12
ENSG00000131013.4	ENSG00000120265.18
ENSG00000131061.14	ENSG00000078699.22	ENSG00000101417.12
ENSG00000131069.20	ENSG00000100983.12
ENSG00000131398.15	ENSG00000269404.7
ENSG00000131495.9	ENSG00000112855.17	ENSG00000120314.18	ENSG00000146007.11
ENSG00000131584.19	ENSG00000224051.7
ENSG00000131899.11	ENSG00000177731.16
ENSG00000131981.16	ENSG00000126775.9
ENSG00000132016.11	ENSG00000132024.17
ENSG00000132024.17	ENSG00000132016.11
ENSG00000132185.17	ENSG00000162746.14
ENSG00000132341.12	ENSG00000111452.13
ENSG00000132475.10	ENSG00000108479.12
ENSG00000132676.16	ENSG00000160752.14
ENSG00000132716.19	ENSG00000162734.13
ENSG00000132718.9	ENSG00000160752.14
ENSG00000132740.9	ENSG00000197345.13
ENSG00000132744.8	ENSG00000167799.10
ENSG00000132763.15	ENSG00000117448.13
ENSG00000132963.8	ENSG00000102755.12
ENSG00000133028.12	ENSG00000109063.15
ENSG00000133318.14	ENSG00000133328.4	ENSG00000176485.11
ENSG00000133328.4	ENSG00000133318.14
ENSG00000133561.15	ENSG00000179144.5
ENSG00000133624.13	ENSG00000196453.8
ENSG00000133805.15	ENSG00000110315.7	ENSG00000133812.15
ENSG00000133812.15	ENSG00000110315.7	ENSG00000110321.18	ENSG00000133805.15	ENSG00000148926.10	ENSG00000255823.5
ENSG00000133872.14	ENSG00000104660.19
ENSG00000134253.10	ENSG00000143061.18
ENSG00000134255.14	ENSG00000156171.14	ENSG00000162777.17
ENSG00000134294.14	ENSG00000111371.16
ENSG00000134453.16	ENSG00000134460.18
ENSG00000134460.18	ENSG00000134453.16
ENSG00000134574.12	ENSG00000134575.13
ENSG00000134575.13	ENSG00000134574.12
ENSG00000134755.17	ENSG00000134762.17
ENSG00000134762.17	ENSG00000134755.17
ENSG00000134851.13	ENSG00000134852.15
ENSG00000134852.15	ENSG00000134851.13
ENSG00000134882.16	ENSG00000228889.7
ENSG00000134996.12	ENSG00000106733.21
ENSG00000135253.14	ENSG00000064419.13
ENSG00000135404.11	ENSG00000135424.18
ENSG00000135424.18	ENSG00000135404.11
ENSG00000135587.9	ENSG00000135596.18
ENSG00000135596.18	ENSG00000135587.9
ENSG00000135776.5	ENSG00000069248.12
ENSG00000135899.17	ENSG00000079263.19
ENSG00000135976.20	ENSG00000228486.10
ENSG00000136003.15	ENSG00000075856.12
ENSG00000136156.15	ENSG00000136159.4	ENSG00000152207.7
ENSG00000136159.4	ENSG00000136156.15	ENSG00000139687.15	ENSG00000152207.7
ENSG00000136169.16	ENSG00000102547.19
ENSG00000136273.13	ENSG00000183696.14
ENSG00000136295.15	ENSG00000106012.18	ENSG00000146535.14	ENSG00000174945.13
ENSG00000136378.15	ENSG00000185787.15
ENSG00000136573.14	ENSG00000154319.16
ENSG00000136710.10	ENSG00000136718.10
ENSG00000136718.10	ENSG00000136710.10
ENSG00000136738.15	ENSG00000165996.14
ENSG00000136819.15	ENSG00000136827.12	ENSG00000136878.13
ENSG00000136827.12	ENSG00000136819.15	ENSG00000136878.13
ENSG00000136842.14	ENSG00000196116.8
ENSG00000136870.10	ENSG00000136897.8
ENSG00000136878.13	ENSG00000136819.15	ENSG00000136827.12
ENSG00000136897.8	ENSG00000136870.10
ENSG00000136935.14	ENSG00000136950.13
ENSG00000136950.13	ENSG00000136935.14
ENSG00000137135.18	ENSG00000159884.12
ENSG00000137274.13	ENSG00000137275.14
ENSG00000137275.14	ENSG00000137274.13
ENSG00000137310.12	ENSG00000204536.14	ENSG00000272501.1
ENSG00000137338.5	ENSG00000189298.14
ENSG00000137494.14	ENSG00000137500.9
ENSG00000137500.9	ENSG00000137494.14
ENSG00000137575.12	ENSG00000035681.9
ENSG00000137673.9	ENSG00000023445.16	ENSG00000110330.8	ENSG00000152558.15
ENSG00000137709.10	ENSG00000181264.9	ENSG00000196914.9
ENSG00000137713.16	ENSG00000137720.8
ENSG00000137720.8	ENSG00000137713.16
ENSG00000137747.16	ENSG00000110324.11
ENSG00000137812.20	ENSG00000128891.15
ENSG00000137817.17	ENSG00000066933.16
ENSG00000138002.15	ENSG00000115207.13	ENSG00000115211.16	ENSG00000115241.11	ENSG00000234072.1
ENSG00000138175.9	ENSG00000171206.14
ENSG00000138279.16	ENSG00000156042.18	ENSG00000166321.14
ENSG00000138442.10	ENSG00000119004.16	ENSG00000163596.16
ENSG00000138496.16	ENSG00000163840.10	ENSG00000173200.13
ENSG00000138614.15	ENSG00000074621.14
ENSG00000138642.15	ENSG00000138646.9
ENSG00000138646.9	ENSG00000138642.15
ENSG00000138660.12	ENSG00000174749.6
ENSG00000138663.9	ENSG00000145287.10	ENSG00000173083.15	ENSG00000173085.15	ENSG00000189308.11
ENSG00000138686.10	ENSG00000145386.10
ENSG00000139182.15	ENSG00000139194.8
ENSG00000139194.8	ENSG00000139182.15	ENSG00000205885.7
ENSG00000139323.14	ENSG00000270344.3
ENSG00000139626.16	ENSG00000172819.17
ENSG00000139641.12	ENSG00000123411.15	ENSG00000229117.9
ENSG00000139675.12	ENSG00000165416.14
ENSG00000139687.15	ENSG00000136159.4
ENSG00000139697.14	ENSG00000183955.13
ENSG00000139899.11	ENSG00000129465.16
ENSG00000140259.7	ENSG00000092470.12	ENSG00000167004.13
ENSG00000140280.14	ENSG00000128872.10
ENSG00000140379.8	ENSG00000086666.19
ENSG00000140400.17	ENSG00000169371.14	ENSG00000177971.8
ENSG00000140465.14	ENSG00000179361.17
ENSG00000140650.12	ENSG00000183044.12	ENSG00000260276.2
ENSG00000140988.16	ENSG00000140990.15
ENSG00000140990.15	ENSG00000140988.16
ENSG00000140993.11	ENSG00000010539.11
ENSG00000141013.17	ENSG00000003249.14
ENSG00000141084.11	ENSG00000102901.13	ENSG00000159761.15	ENSG00000205220.12
ENSG00000141098.13	ENSG00000124074.12
ENSG00000141219.15	ENSG00000166685.12
ENSG00000141425.18	ENSG00000141428.17
ENSG00000141428.17	ENSG00000141425.18
ENSG00000141562.18	ENSG00000265458.2
ENSG00000141699.11	ENSG00000068137.15	ENSG00000184451.5
ENSG00000141759.15	ENSG00000226742.4
ENSG00000141985.9	ENSG00000008382.15	ENSG00000167671.12
ENSG00000142453.12	ENSG00000130733.10
ENSG00000142534.7	ENSG00000142541.17
ENSG00000142541.17	ENSG00000142534.7
ENSG00000142937.12	ENSG00000198520.12
ENSG00000143061.18	ENSG00000134253.10
ENSG00000143157.11	ENSG00000152382.6
ENSG00000143195.13	ENSG00000152382.6
ENSG00000143319.17	ENSG00000143321.19
ENSG00000143321.19	ENSG00000143319.17
ENSG00000143353.12	ENSG00000277007.1
ENSG00000143384.13	ENSG00000143420.19
ENSG00000143387.13	ENSG00000143437.21
ENSG00000143390.17	ENSG00000159352.16
ENSG00000143420.19	ENSG00000143384.13
ENSG00000143437.21	ENSG00000143387.13
ENSG00000143493.13	ENSG00000123684.13
ENSG00000143553.11	ENSG00000143621.17
ENSG00000143621.17	ENSG00000143553.11	ENSG00000196754.13
ENSG00000143624.14	ENSG00000169418.10
ENSG00000144736.14	ENSG00000163602.10	ENSG00000241163.8
ENSG00000145088.9	ENSG00000173226.17
ENSG00000145103.15	ENSG00000163406.11
ENSG00000145287.10	ENSG00000138663.9	ENSG00000173083.15	ENSG00000173085.15	ENSG00000189308.11
ENSG00000145365.11	ENSG00000178403.4
ENSG00000145386.10	ENSG00000138686.10
ENSG00000145703.16	ENSG00000181104.7
ENSG00000145907.15	ENSG00000177556.12
ENSG00000146007.11	ENSG00000112855.17	ENSG00000120314.18	ENSG00000131495.9
ENSG00000146112.12	ENSG00000204574.13	ENSG00000204592.9
ENSG00000146223.16	ENSG00000112624.12
ENSG00000146535.14	ENSG00000136295.15
ENSG00000146556.14	ENSG00000279267.1
ENSG00000146574.15	ENSG00000122674.12
ENSG00000146834.14	ENSG00000188186.10	ENSG00000197093.11	ENSG00000213420.8
ENSG00000146856.14	ENSG00000172331.12	ENSG00000287733.1
ENSG00000147316.13	ENSG00000246089.3
ENSG00000147443.13	ENSG00000130227.17
ENSG00000147548.17	ENSG00000085788.14
ENSG00000147669.11	ENSG00000156509.14
ENSG00000147677.11	ENSG00000147679.12
ENSG00000147679.12	ENSG00000147677.11
ENSG00000147684.9	ENSG00000170881.5
ENSG00000147813.16	ENSG00000104529.17
ENSG00000148154.10	ENSG00000259953.2
ENSG00000148297.16	ENSG00000160323.18
ENSG00000148334.15	ENSG00000234771.3
ENSG00000148824.19	ENSG00000214279.13
ENSG00000148842.18	ENSG00000076685.18
ENSG00000148926.10	ENSG00000133812.15
ENSG00000149054.16	ENSG00000166341.8
ENSG00000149179.14	ENSG00000165912.16
ENSG00000149308.17	ENSG00000166266.14
ENSG00000149564.12	ENSG00000110013.13
ENSG00000149577.16	ENSG00000149591.17
ENSG00000149591.17	ENSG00000149577.16
ENSG00000149743.14	ENSG00000149781.12
ENSG00000149781.12	ENSG00000149743.14
ENSG00000149782.11	ENSG00000173457.11	ENSG00000173511.9
ENSG00000149930.18	ENSG00000102879.16	ENSG00000149932.17
ENSG00000149932.17	ENSG00000149930.18
ENSG00000150593.18	ENSG00000108061.12
ENSG00000150627.15	ENSG00000129128.13
ENSG00000151164.18	ENSG00000204856.12
ENSG00000151348.15	ENSG00000110455.14
ENSG00000151498.12	ENSG00000151500.15	ENSG00000151502.11
ENSG00000151500.15	ENSG00000151498.12	ENSG00000151502.11
ENSG00000151502.11	ENSG00000151498.12	ENSG00000151500.15
ENSG00000151729.11	ENSG00000109762.16	ENSG00000186352.9
ENSG00000152207.7	ENSG00000136156.15	ENSG00000136159.4
ENSG00000152382.6	ENSG00000143157.11	ENSG00000143195.13
ENSG00000152558.15	ENSG00000110330.8	ENSG00000137673.9
ENSG00000152582.14	ENSG00000113494.17
ENSG00000152689.18	ENSG00000119812.19
ENSG00000152749.8	ENSG00000088451.11
ENSG00000152942.19	ENSG00000280187.1
ENSG00000153093.18	ENSG00000169679.15
ENSG00000153283.13	ENSG00000240891.8
ENSG00000153406.13	ENSG00000103415.12
ENSG00000153982.11	ENSG00000068489.13
ENSG00000154277.13	ENSG00000163697.17
ENSG00000154319.16	ENSG00000136573.14
ENSG00000154429.11	ENSG00000168118.12	ENSG00000177788.6
ENSG00000154473.18	ENSG00000188816.3
ENSG00000154760.14	ENSG00000205045.10
ENSG00000154845.15	ENSG00000101558.14
ENSG00000155090.15	ENSG00000048392.12	ENSG00000104517.13	ENSG00000253633.2
ENSG00000155463.14	ENSG00000155465.19	ENSG00000172590.18
ENSG00000155465.19	ENSG00000155463.14	ENSG00000172590.18
ENSG00000155506.17	ENSG00000155508.13
ENSG00000155508.13	ENSG00000155506.17
ENSG00000155545.19	ENSG00000095015.6
ENSG00000155561.15	ENSG00000080802.18
ENSG00000155629.15	ENSG00000077147.16
ENSG00000156030.13	ENSG00000176903.5
ENSG00000156042.18	ENSG00000138279.16	ENSG00000166321.14
ENSG00000156110.14	ENSG00000185009.12
ENSG00000156171.14	ENSG00000134255.14	ENSG00000162777.17
ENSG00000156509.14	ENSG00000147669.11
ENSG00000157212.19	ENSG00000273344.1
ENSG00000157227.13	ENSG00000197324.9
ENSG00000157782.9	ENSG00000110917.8
ENSG00000157873.17	ENSG00000238164.6
ENSG00000157916.20	ENSG00000116151.14
ENSG00000158006.14	ENSG00000117632.23
ENSG00000158092.7	ENSG00000239213.6
ENSG00000158122.12	ENSG00000081377.17	ENSG00000130956.14
ENSG00000158195.11	ENSG00000126705.15
ENSG00000158517.15	ENSG00000277072.5
ENSG00000158792.16	ENSG00000075399.14
ENSG00000159063.13	ENSG00000246174.9
ENSG00000159069.14	ENSG00000127191.18
ENSG00000159200.18	ENSG00000159212.12
ENSG00000159212.12	ENSG00000159200.18
ENSG00000159314.11	ENSG00000214425.8
ENSG00000159352.16	ENSG00000143390.17
ENSG00000159461.15	ENSG00000125124.12
ENSG00000159479.17	ENSG00000117399.14
ENSG00000159579.14	ENSG00000172775.17
ENSG00000159592.11	ENSG00000197429.11
ENSG00000159761.15	ENSG00000102901.13	ENSG00000141084.11	ENSG00000205220.12
ENSG00000159884.12	ENSG00000137135.18
ENSG00000159905.14	ENSG00000124459.12
ENSG00000159958.6	ENSG00000234965.2
ENSG00000160075.12	ENSG00000215014.5
ENSG00000160221.18	ENSG00000241945.8
ENSG00000160285.15	ENSG00000182362.14
ENSG00000160323.18	ENSG00000148297.16
ENSG00000160446.19	ENSG00000160447.7
ENSG00000160447.7	ENSG00000160446.19
ENSG00000160584.16	ENSG00000168092.14
ENSG00000160679.13	ENSG00000196154.12
ENSG00000160752.14	ENSG00000132676.16	ENSG00000132718.9
ENSG00000160796.18	ENSG00000076201.15
ENSG00000160818.16	ENSG00000163382.12
ENSG00000160957.14	ENSG00000160959.8	ENSG00000167702.12
ENSG00000160959.8	ENSG00000160957.14	ENSG00000167702.12
ENSG00000160991.16	ENSG00000128563.13
ENSG00000161405.17	ENSG00000186075.12
ENSG00000161912.18	ENSG00000124602.10
ENSG00000162086.15	ENSG00000010539.11
ENSG00000162302.13	ENSG00000126432.14	ENSG00000173153.16
ENSG00000162413.16	ENSG00000204859.13
ENSG00000162441.12	ENSG00000173614.14	ENSG00000178585.15
ENSG00000162734.13	ENSG00000132716.19
ENSG00000162746.14	ENSG00000132185.17
ENSG00000162777.17	ENSG00000134255.14	ENSG00000156171.14
ENSG00000162819.12	ENSG00000186063.13
ENSG00000162924.15	ENSG00000237522.1
ENSG00000163249.12	ENSG00000163251.4
ENSG00000163251.4	ENSG00000163249.12
ENSG00000163382.12	ENSG00000160818.16
ENSG00000163406.11	ENSG00000145103.15
ENSG00000163596.16	ENSG00000119004.16	ENSG00000138442.10
ENSG00000163602.10	ENSG00000144736.14	ENSG00000241163.8
ENSG00000163697.17	ENSG00000154277.13
ENSG00000163754.18	ENSG00000071794.16
ENSG00000163840.10	ENSG00000138496.16	ENSG00000173200.13
ENSG00000163898.10	ENSG00000163900.11
ENSG00000163900.11	ENSG00000163898.10
ENSG00000163938.17	ENSG00000016864.18	ENSG00000114902.14
ENSG00000163939.18	ENSG00000114902.14
ENSG00000164032.12	ENSG00000109270.13
ENSG00000164050.13	ENSG00000164054.15
ENSG00000164054.15	ENSG00000164050.13
ENSG00000164068.16	ENSG00000182179.13
ENSG00000164116.16	ENSG00000061918.13	ENSG00000260244.1
ENSG00000164134.13	ENSG00000109390.12	ENSG00000172007.7
ENSG00000164291.17	ENSG00000178015.5
ENSG00000164404.8	ENSG00000164405.11
ENSG00000164405.11	ENSG00000164404.8
ENSG00000164484.11	ENSG00000198945.8
ENSG00000164707.15	ENSG00000243317.8
ENSG00000164761.9	ENSG00000177570.14
ENSG00000164880.16	ENSG00000273230.1
ENSG00000164920.9	ENSG00000104375.17
ENSG00000164944.12	ENSG00000253704.2
ENSG00000165338.16	ENSG00000107854.6
ENSG00000165416.14	ENSG00000139675.12
ENSG00000165609.13	ENSG00000065665.21
ENSG00000165684.4	ENSG00000165689.17
ENSG00000165689.17	ENSG00000165684.4
ENSG00000165732.13	ENSG00000198954.8
ENSG00000165782.10	ENSG00000100814.18	ENSG00000129566.13	ENSG00000198805.12
ENSG00000165821.12	ENSG00000100888.14
ENSG00000165912.16	ENSG00000149179.14
ENSG00000165934.13	ENSG00000183648.11
ENSG00000165959.12	ENSG00000100697.14
ENSG00000165996.14	ENSG00000136738.15
ENSG00000166147.14	ENSG00000259705.1
ENSG00000166166.13	ENSG00000260285.1
ENSG00000166226.13	ENSG00000127337.7
ENSG00000166266.14	ENSG00000149308.17
ENSG00000166313.19	ENSG00000110171.20	ENSG00000179532.13
ENSG00000166321.14	ENSG00000138279.16	ENSG00000156042.18
ENSG00000166341.8	ENSG00000149054.16
ENSG00000166529.15	ENSG00000106290.15
ENSG00000166578.10	ENSG00000089060.11
ENSG00000166685.12	ENSG00000141219.15
ENSG00000166704.11	ENSG00000176593.8
ENSG00000166750.10	ENSG00000266947.1
ENSG00000166762.19	ENSG00000067369.14	ENSG00000092470.12
ENSG00000166780.11	ENSG00000103512.15
ENSG00000166847.10	ENSG00000166851.15
ENSG00000166851.15	ENSG00000166847.10
ENSG00000167004.13	ENSG00000067369.14	ENSG00000092470.12	ENSG00000140259.7
ENSG00000167088.11	ENSG00000101752.11
ENSG00000167264.18	ENSG00000102898.12	ENSG00000124074.12
ENSG00000167394.13	ENSG00000103510.20
ENSG00000167395.10	ENSG00000099364.16	ENSG00000099381.18
ENSG00000167491.17	ENSG00000105705.16
ENSG00000167550.11	ENSG00000181418.8
ENSG00000167634.12	ENSG00000022556.16
ENSG00000167671.12	ENSG00000008382.15	ENSG00000141985.9
ENSG00000167702.12	ENSG00000160957.14	ENSG00000160959.8
ENSG00000167740.10	ENSG00000074755.15
ENSG00000167770.11	ENSG00000110583.13
ENSG00000167792.13	ENSG00000084207.18	ENSG00000172531.15
ENSG00000167799.10	ENSG00000132744.8
ENSG00000167840.13	ENSG00000129204.17
ENSG00000168056.16	ENSG00000260233.3
ENSG00000168060.16	ENSG00000168061.17
ENSG00000168061.17	ENSG00000168060.16
ENSG00000168090.10	ENSG00000214309.5
ENSG00000168092.14	ENSG00000160584.16
ENSG00000168118.12	ENSG00000154429.11	ENSG00000177788.6
ENSG00000168297.16	ENSG00000168301.13
ENSG00000168301.13	ENSG00000168297.16
ENSG00000168438.15	ENSG00000112290.13
ENSG00000168488.18	ENSG00000178952.11	ENSG00000188603.20
ENSG00000168556.7	ENSG00000232648.4
ENSG00000169220.18	ENSG00000169223.15
ENSG00000169223.15	ENSG00000169220.18
ENSG00000169246.16	ENSG00000243716.10
ENSG00000169371.14	ENSG00000140400.17
ENSG00000169398.19	ENSG00000105339.10
ENSG00000169418.10	ENSG00000143624.14
ENSG00000169607.13	ENSG00000115008.6	ENSG00000125538.12
ENSG00000169679.15	ENSG00000153093.18
ENSG00000169826.8	ENSG00000198915.11
ENSG00000169860.7	ENSG00000181467.5
ENSG00000169896.18	ENSG00000103490.14
ENSG00000169902.15	ENSG00000126522.17	ENSG00000237310.2
ENSG00000169994.18	ENSG00000072163.19
ENSG00000170185.10	ENSG00000250326.2
ENSG00000170248.15	ENSG00000271643.2
ENSG00000170275.15	ENSG00000183813.7
ENSG00000170469.10	ENSG00000170482.17	ENSG00000184584.13
ENSG00000170482.17	ENSG00000170469.10	ENSG00000184584.13
ENSG00000170619.10	ENSG00000197363.9
ENSG00000170881.5	ENSG00000147684.9
ENSG00000171033.13	ENSG00000104432.14
ENSG00000171206.14	ENSG00000138175.9
ENSG00000171222.10	ENSG00000025293.17
ENSG00000171475.14	ENSG00000108352.12
ENSG00000171700.14	ENSG00000101161.8	ENSG00000130590.14
ENSG00000171703.17	ENSG00000130590.14	ENSG00000196421.8
ENSG00000171777.16	ENSG00000196218.13
ENSG00000171848.15	ENSG00000205795.4
ENSG00000171916.17	ENSG00000273018.6
ENSG00000172007.7	ENSG00000164134.13
ENSG00000172009.15	ENSG00000104969.10
ENSG00000172057.10	ENSG00000073605.18
ENSG00000172059.11	ENSG00000260077.1
ENSG00000172123.12	ENSG00000267102.1
ENSG00000172171.11	ENSG00000176390.12
ENSG00000172262.11	ENSG00000177738.4	ENSG00000287263.1
ENSG00000172331.12	ENSG00000105875.14	ENSG00000122783.16	ENSG00000146856.14	ENSG00000287733.1
ENSG00000172340.14	ENSG00000241316.8
ENSG00000172500.13	ENSG00000172543.8
ENSG00000172531.15	ENSG00000084207.18	ENSG00000167792.13
ENSG00000172543.8	ENSG00000172500.13
ENSG00000172590.18	ENSG00000155463.14	ENSG00000155465.19	ENSG00000197324.9
ENSG00000172775.17	ENSG00000159579.14
ENSG00000172819.17	ENSG00000139626.16
ENSG00000172985.11	ENSG00000259863.1
ENSG00000173040.13	ENSG00000072832.15	ENSG00000072840.13
ENSG00000173064.13	ENSG00000198270.13
ENSG00000173083.15	ENSG00000138663.9	ENSG00000145287.10	ENSG00000173085.15	ENSG00000189308.11
ENSG00000173085.15	ENSG00000138663.9	ENSG00000145287.10	ENSG00000173083.15	ENSG00000189308.11
ENSG00000173113.7	ENSG00000126432.14
ENSG00000173153.16	ENSG00000126432.14	ENSG00000162302.13
ENSG00000173200.13	ENSG00000138496.16	ENSG00000163840.10
ENSG00000173226.17	ENSG00000145088.9
ENSG00000173457.11	ENSG00000149782.11	ENSG00000173511.9
ENSG00000173511.9	ENSG00000149782.11	ENSG00000173457.11
ENSG00000173530.6	ENSG00000104679.11
ENSG00000173542.9	ENSG00000018189.13
ENSG00000173614.14	ENSG00000162441.12	ENSG00000178585.15
ENSG00000173653.8	ENSG00000173715.17
ENSG00000173715.17	ENSG00000173653.8
ENSG00000173917.10	ENSG00000230148.8
ENSG00000173947.14	ENSG00000064886.14
ENSG00000174123.11	ENSG00000174125.8	ENSG00000197712.12
ENSG00000174125.8	ENSG00000174123.11	ENSG00000197712.12
ENSG00000174173.7	ENSG00000175841.8
ENSG00000174206.13	ENSG00000196935.9
ENSG00000174529.7	ENSG00000117222.14
ENSG00000174749.6	ENSG00000138660.12
ENSG00000174775.17	ENSG00000099849.15
ENSG00000174945.13	ENSG00000106012.18	ENSG00000136295.15
ENSG00000175048.17	ENSG00000215712.11
ENSG00000175198.17	ENSG00000274605.2
ENSG00000175334.8	ENSG00000175376.9
ENSG00000175376.9	ENSG00000175334.8
ENSG00000175414.7	ENSG00000122203.15
ENSG00000175662.17	ENSG00000072310.17
ENSG00000175841.8	ENSG00000174173.7
ENSG00000176055.10	ENSG00000113356.12
ENSG00000176058.13	ENSG00000176101.12
ENSG00000176101.12	ENSG00000176058.13
ENSG00000176381.6	ENSG00000060762.19
ENSG00000176390.12	ENSG00000172171.11	ENSG00000184060.11	ENSG00000264538.6
ENSG00000176472.10	ENSG00000073050.12
ENSG00000176476.9	ENSG00000184730.11
ENSG00000176485.11	ENSG00000133318.14
ENSG00000176531.10	ENSG00000105755.8
ENSG00000176593.8	ENSG00000166704.11
ENSG00000176623.12	ENSG00000085719.13
ENSG00000176749.9	ENSG00000108671.11
ENSG00000176903.5	ENSG00000156030.13
ENSG00000176978.14	ENSG00000177239.15	ENSG00000212864.3
ENSG00000177096.9	ENSG00000198951.12
ENSG00000177239.15	ENSG00000176978.14
ENSG00000177352.10	ENSG00000114316.13	ENSG00000177479.19
ENSG00000177479.19	ENSG00000008300.17	ENSG00000177352.10	ENSG00000178149.17
ENSG00000177556.12	ENSG00000145907.15
ENSG00000177570.14	ENSG00000164761.9
ENSG00000177595.18	ENSG00000177600.9
ENSG00000177600.9	ENSG00000177595.18
ENSG00000177731.16	ENSG00000131899.11
ENSG00000177738.4	ENSG00000172262.11	ENSG00000287263.1
ENSG00000177788.6	ENSG00000154429.11	ENSG00000168118.12
ENSG00000177971.8	ENSG00000140400.17
ENSG00000177989.13	ENSG00000025708.14
ENSG00000178015.5	ENSG00000164291.17
ENSG00000178075.20	ENSG00000114573.10	ENSG00000184307.16
ENSG00000178149.17	ENSG00000008300.17	ENSG00000177479.19	ENSG00000178467.18	ENSG00000213672.8
ENSG00000178252.18	ENSG00000178467.18
ENSG00000178381.12	ENSG00000229043.3
ENSG00000178403.4	ENSG00000145365.11
ENSG00000178467.18	ENSG00000178149.17	ENSG00000178252.18
ENSG00000178585.15	ENSG00000162441.12	ENSG00000173614.14
ENSG00000178685.14	ENSG00000186583.12
ENSG00000178952.11	ENSG00000168488.18
ENSG00000178977.3	ENSG00000178999.13
ENSG00000178999.13	ENSG00000178977.3
ENSG00000179029.15	ENSG00000179094.16	ENSG00000196544.8
ENSG00000179094.16	ENSG00000179029.15	ENSG00000196544.8
ENSG00000179115.11	ENSG00000179218.14
ENSG00000179144.5	ENSG00000133561.15
ENSG00000179163.11	ENSG00000057757.10
ENSG00000179218.14	ENSG00000179115.11	ENSG00000179262.10
ENSG00000179262.10	ENSG00000179218.14
ENSG00000179344.16	ENSG00000232629.9
ENSG00000179361.17	ENSG00000140465.14
ENSG00000179526.17	ENSG00000197858.11
ENSG00000179532.13	ENSG00000110171.20	ENSG00000166313.19
ENSG00000179818.14	ENSG00000244617.2
ENSG00000179889.19	ENSG00000183793.14
ENSG00000180228.13	ENSG00000204311.15
ENSG00000180828.3	ENSG00000254102.2
ENSG00000180992.7	ENSG00000287562.1
ENSG00000181007.9	ENSG00000232677.8
ENSG00000181035.14	ENSG00000064607.17	ENSG00000105676.14
ENSG00000181104.7	ENSG00000145703.16
ENSG00000181264.9	ENSG00000137709.10	ENSG00000184232.9	ENSG00000196914.9
ENSG00000181418.8	ENSG00000167550.11
ENSG00000181467.5	ENSG00000169860.7
ENSG00000181798.3	ENSG00000283312.1
ENSG00000181896.12	ENSG00000105708.9
ENSG00000182141.10	ENSG00000118620.13
ENSG00000182179.13	ENSG00000164068.16
ENSG00000182199.11	ENSG00000182379.10	ENSG00000185633.10
ENSG00000182362.14	ENSG00000160285.15
ENSG00000182379.10	ENSG00000182199.11	ENSG00000185633.10
ENSG00000182446.14	ENSG00000185527.12
ENSG00000182504.11	ENSG00000244119.1
ENSG00000182685.7	ENSG00000127554.13
ENSG00000182858.14	ENSG00000100425.18	ENSG00000198355.5
ENSG00000182923.17	ENSG00000129055.12
ENSG00000183044.12	ENSG00000140650.12
ENSG00000183172.9	ENSG00000205702.11
ENSG00000183386.10	ENSG00000183431.12	ENSG00000183520.12
ENSG00000183431.12	ENSG00000183386.10	ENSG00000183520.12
ENSG00000183506.17	ENSG00000241973.11
ENSG00000183520.12	ENSG00000183386.10	ENSG00000183431.12
ENSG00000183617.5	ENSG00000011132.12
ENSG00000183648.11	ENSG00000165934.13
ENSG00000183696.14	ENSG00000136273.13
ENSG00000183742.13	ENSG00000105855.10	ENSG00000233834.6
ENSG00000183751.15	ENSG00000255198.4
ENSG00000183793.14	ENSG00000179889.19
ENSG00000183813.7	ENSG00000170275.15
ENSG00000183955.13	ENSG00000139697.14
ENSG00000184060.11	ENSG00000176390.12
ENSG00000184068.2	ENSG00000100147.13	ENSG00000196419.12
ENSG00000184203.8	ENSG00000185485.14
ENSG00000184232.9	ENSG00000181264.9	ENSG00000196914.9
ENSG00000184307.16	ENSG00000114573.10	ENSG00000178075.20
ENSG00000184451.5	ENSG00000068137.15	ENSG00000108797.12	ENSG00000141699.11
ENSG00000184524.6	ENSG00000255284.2
ENSG00000184557.4	ENSG00000108669.16	ENSG00000187775.17
ENSG00000184584.13	ENSG00000170469.10	ENSG00000170482.17
ENSG00000184661.14	ENSG00000104756.16
ENSG00000184730.11	ENSG00000176476.9
ENSG00000184787.19	ENSG00000184900.16
ENSG00000184840.12	ENSG00000247679.3
ENSG00000184900.16	ENSG00000184787.19
ENSG00000184979.10	ENSG00000215193.13	ENSG00000225335.3
ENSG00000184988.8	ENSG00000236383.8
ENSG00000185009.12	ENSG00000156110.14
ENSG00000185298.13	ENSG00000204237.5
ENSG00000185485.14	ENSG00000184203.8
ENSG00000185495.10	ENSG00000272645.3
ENSG00000185527.12	ENSG00000182446.14
ENSG00000185633.10	ENSG00000182199.11	ENSG00000182379.10
ENSG00000185787.15	ENSG00000136378.15
ENSG00000185829.18	ENSG00000073969.18
ENSG00000186063.13	ENSG00000162819.12
ENSG00000186075.12	ENSG00000073605.18	ENSG00000161405.17
ENSG00000186088.16	ENSG00000127947.16
ENSG00000186141.9	ENSG00000186364.12	ENSG00000265491.5
ENSG00000186166.9	ENSG00000255121.2
ENSG00000186281.12	ENSG00000232931.6
ENSG00000186352.9	ENSG00000109762.16	ENSG00000151729.11
ENSG00000186364.12	ENSG00000186141.9	ENSG00000265491.5
ENSG00000186446.12	ENSG00000196653.12
ENSG00000186468.13	ENSG00000205464.12
ENSG00000186522.15	ENSG00000198142.5
ENSG00000186583.12	ENSG00000178685.14
ENSG00000186792.17	ENSG00000214706.10
ENSG00000187051.9	ENSG00000128268.12
ENSG00000187775.17	ENSG00000108669.16	ENSG00000184557.4
ENSG00000187801.15	ENSG00000260920.2
ENSG00000187953.10	ENSG00000122512.16
ENSG00000187987.9	ENSG00000232040.4
ENSG00000187997.11	ENSG00000108639.7
ENSG00000188186.10	ENSG00000146834.14
ENSG00000188229.6	ENSG00000212864.3
ENSG00000188234.13	ENSG00000239883.8
ENSG00000188554.14	ENSG00000236383.8
ENSG00000188603.20	ENSG00000168488.18
ENSG00000188620.11	ENSG00000188816.3
ENSG00000188816.3	ENSG00000154473.18	ENSG00000188620.11
ENSG00000188822.8	ENSG00000057757.10
ENSG00000188878.19	ENSG00000092929.11
ENSG00000189298.14	ENSG00000137338.5	ENSG00000232040.4
ENSG00000189308.11	ENSG00000138663.9	ENSG00000145287.10	ENSG00000173083.15	ENSG00000173085.15
ENSG00000196116.8	ENSG00000136842.14
ENSG00000196154.12	ENSG00000160679.13	ENSG00000196754.13
ENSG00000196218.13	ENSG00000171777.16
ENSG00000196275.14	ENSG00000263001.6	ENSG00000277053.4
ENSG00000196290.15	ENSG00000003402.20	ENSG00000119013.9	ENSG00000240344.9
ENSG00000196419.12	ENSG00000100147.13	ENSG00000184068.2
ENSG00000196421.8	ENSG00000171703.17
ENSG00000196453.8	ENSG00000133624.13
ENSG00000196510.12	ENSG00000111231.9
ENSG00000196544.8	ENSG00000179029.15	ENSG00000179094.16
ENSG00000196576.15	ENSG00000205593.12
ENSG00000196620.10	ENSG00000083896.12	ENSG00000197888.2
ENSG00000196652.11	ENSG00000106244.13
ENSG00000196653.12	ENSG00000186446.12
ENSG00000196754.13	ENSG00000143621.17	ENSG00000196154.12
ENSG00000196776.16	ENSG00000114446.5	ENSG00000243701.7	ENSG00000271856.1	ENSG00000279277.2
ENSG00000196793.13	ENSG00000198298.13
ENSG00000196912.12	ENSG00000228486.10
ENSG00000196914.9	ENSG00000137709.10	ENSG00000181264.9	ENSG00000184232.9
ENSG00000196935.9	ENSG00000174206.13
ENSG00000197016.12	ENSG00000018869.16
ENSG00000197093.11	ENSG00000146834.14
ENSG00000197324.9	ENSG00000157227.13	ENSG00000172590.18
ENSG00000197345.13	ENSG00000132740.9
ENSG00000197363.9	ENSG00000170619.10
ENSG00000197429.11	ENSG00000159592.11
ENSG00000197497.11	ENSG00000269001.2
ENSG00000197530.12	ENSG00000272106.1
ENSG00000197535.14	ENSG00000047346.12	ENSG00000128833.13	ENSG00000128989.10
ENSG00000197629.6	ENSG00000110042.8	ENSG00000214797.3
ENSG00000197712.12	ENSG00000174123.11	ENSG00000174125.8
ENSG00000197771.12	ENSG00000198825.15
ENSG00000197774.13	ENSG00000074071.15
ENSG00000197858.11	ENSG00000179526.17
ENSG00000197888.2	ENSG00000083896.12	ENSG00000196620.10
ENSG00000197961.11	ENSG00000130818.12
ENSG00000197989.14	ENSG00000279443.1
ENSG00000198055.11	ENSG00000113758.13
ENSG00000198142.5	ENSG00000186522.15
ENSG00000198231.13	ENSG00000108588.14	ENSG00000108604.16
ENSG00000198270.13	ENSG00000173064.13
ENSG00000198298.13	ENSG00000196793.13
ENSG00000198355.5	ENSG00000182858.14
ENSG00000198520.12	ENSG00000142937.12
ENSG00000198521.12	ENSG00000118620.13
ENSG00000198805.12	ENSG00000100814.18	ENSG00000129566.13	ENSG00000165782.10
ENSG00000198825.15	ENSG00000197771.12
ENSG00000198865.10	ENSG00000250722.6
ENSG00000198911.12	ENSG00000234965.2
ENSG00000198915.11	ENSG00000169826.8
ENSG00000198945.8	ENSG00000164484.11
ENSG00000198951.12	ENSG00000177096.9
ENSG00000198954.8	ENSG00000165732.13
ENSG00000203778.8	ENSG00000074935.14
ENSG00000203814.6	ENSG00000264522.6
ENSG00000203995.10	ENSG00000116171.19	ENSG00000121310.17
ENSG00000204209.13	ENSG00000223501.9
ENSG00000204237.5	ENSG00000185298.13
ENSG00000204311.15	ENSG00000116095.11	ENSG00000180228.13
ENSG00000204390.10	ENSG00000204392.11
ENSG00000204392.11	ENSG00000204390.10
ENSG00000204482.11	ENSG00000232810.4
ENSG00000204536.14	ENSG00000137310.12	ENSG00000272501.1
ENSG00000204574.13	ENSG00000146112.12
ENSG00000204592.9	ENSG00000146112.12
ENSG00000204619.8	ENSG00000204623.9
ENSG00000204623.9	ENSG00000204619.8
ENSG00000204792.2	ENSG00000115350.12
ENSG00000204856.12	ENSG00000122986.13	ENSG00000151164.18
ENSG00000204859.13	ENSG00000041988.15	ENSG00000162413.16
ENSG00000205045.10	ENSG00000154760.14
ENSG00000205220.12	ENSG00000102901.13	ENSG00000141084.11	ENSG00000159761.15
ENSG00000205464.12	ENSG00000186468.13
ENSG00000205593.12	ENSG00000196576.15
ENSG00000205702.11	ENSG00000183172.9
ENSG00000205740.2	ENSG00000047056.16	ENSG00000107929.15
ENSG00000205795.4	ENSG00000171848.15
ENSG00000205885.7	ENSG00000139194.8
ENSG00000211598.2	ENSG00000244437.1
ENSG00000211677.2	ENSG00000254709.8
ENSG00000211893.4	ENSG00000211896.7
ENSG00000211896.7	ENSG00000211893.4
ENSG00000211898.7	ENSG00000211899.10
ENSG00000211899.10	ENSG00000211898.7
ENSG00000211937.3	ENSG00000211941.3
ENSG00000211941.3	ENSG00000211937.3
ENSG00000211952.3	ENSG00000270550.1
ENSG00000212864.3	ENSG00000176978.14	ENSG00000188229.6
ENSG00000213139.8	ENSG00000113838.13
ENSG00000213281.5	ENSG00000052723.12
ENSG00000213420.8	ENSG00000066923.17	ENSG00000146834.14
ENSG00000213619.10	ENSG00000030066.13
ENSG00000213672.8	ENSG00000178149.17
ENSG00000213793.5	ENSG00000213801.4
ENSG00000213801.4	ENSG00000213793.5
ENSG00000213988.11	ENSG00000267383.7
ENSG00000214050.8	ENSG00000104290.11
ENSG00000214078.12	ENSG00000088340.17
ENSG00000214135.8	ENSG00000249626.1	ENSG00000286909.1
ENSG00000214253.9	ENSG00000106404.13
ENSG00000214279.13	ENSG00000148824.19
ENSG00000214309.5	ENSG00000168090.10
ENSG00000214425.8	ENSG00000159314.11
ENSG00000214706.10	ENSG00000186792.17
ENSG00000214797.3	ENSG00000110042.8	ENSG00000197629.6
ENSG00000215014.5	ENSG00000160075.12
ENSG00000215193.13	ENSG00000184979.10	ENSG00000225335.3
ENSG00000215712.11	ENSG00000175048.17
ENSG00000215717.7	ENSG00000273382.1
ENSG00000216775.3	ENSG00000096092.6
ENSG00000220848.5	ENSG00000055211.14
ENSG00000221838.10	ENSG00000106290.15
ENSG00000223496.3	ENSG00000090861.16	ENSG00000261556.10
ENSG00000223501.9	ENSG00000204209.13	ENSG00000227057.10
ENSG00000224051.7	ENSG00000127054.21	ENSG00000131584.19
ENSG00000224424.8	ENSG00000114302.16
ENSG00000225217.1	ENSG00000244682.7
ENSG00000225335.3	ENSG00000184979.10	ENSG00000215193.13
ENSG00000225791.7	ENSG00000096093.16
ENSG00000226696.6	ENSG00000275183.2
ENSG00000226742.4	ENSG00000141759.15
ENSG00000226979.8	ENSG00000227507.3
ENSG00000227057.10	ENSG00000223501.9
ENSG00000227373.6	ENSG00000120333.4
ENSG00000227507.3	ENSG00000226979.8	ENSG00000232810.4
ENSG00000228288.7	ENSG00000117139.18
ENSG00000228486.10	ENSG00000135976.20	ENSG00000196912.12
ENSG00000228889.7	ENSG00000134882.16
ENSG00000229043.3	ENSG00000178381.12
ENSG00000229117.9	ENSG00000123411.15	ENSG00000139641.12
ENSG00000230148.8	ENSG00000173917.10
ENSG00000230521.1	ENSG00000285799.1
ENSG00000230555.2	ENSG00000243660.11
ENSG00000230715.3	ENSG00000243302.3	ENSG00000243679.1	ENSG00000281490.1
ENSG00000230943.3	ENSG00000277443.3
ENSG00000231305.4	ENSG00000287110.1
ENSG00000232040.4	ENSG00000187987.9	ENSG00000189298.14
ENSG00000232629.9	ENSG00000179344.16
ENSG00000232648.4	ENSG00000168556.7
ENSG00000232677.8	ENSG00000181007.9
ENSG00000232810.4	ENSG00000204482.11	ENSG00000227507.3
ENSG00000232931.6	ENSG00000186281.12
ENSG00000233834.6	ENSG00000105855.10	ENSG00000183742.13
ENSG00000234072.1	ENSG00000115207.13	ENSG00000115211.16	ENSG00000115241.11	ENSG00000138002.15
ENSG00000234771.3	ENSG00000148334.15
ENSG00000234965.2	ENSG00000159958.6	ENSG00000198911.12
ENSG00000236383.8	ENSG00000184988.8	ENSG00000188554.14
ENSG00000236790.6	ENSG00000115738.10
ENSG00000237296.9	ENSG00000103319.12
ENSG00000237310.2	ENSG00000169902.15
ENSG00000237522.1	ENSG00000162924.15
ENSG00000237638.2	ENSG00000011523.14
ENSG00000237877.7	ENSG00000065548.18
ENSG00000238164.6	ENSG00000157873.17
ENSG00000239213.6	ENSG00000158092.7
ENSG00000239445.6	ENSG00000064225.12
ENSG00000239883.8	ENSG00000188234.13
ENSG00000239998.6	ENSG00000104970.11
ENSG00000240344.9	ENSG00000003402.20	ENSG00000196290.15
ENSG00000240891.8	ENSG00000153283.13
ENSG00000241163.8	ENSG00000144736.14	ENSG00000163602.10
ENSG00000241316.8	ENSG00000172340.14
ENSG00000241764.4	ENSG00000105879.12
ENSG00000241945.8	ENSG00000160221.18
ENSG00000241973.11	ENSG00000183506.17
ENSG00000242247.11	ENSG00000100167.20
ENSG00000243224.1	ENSG00000010322.16	ENSG00000114841.17
ENSG00000243302.3	ENSG00000230715.3	ENSG00000243679.1	ENSG00000281490.1
ENSG00000243317.8	ENSG00000164707.15
ENSG00000243660.11	ENSG00000230555.2
ENSG00000243679.1	ENSG00000230715.3	ENSG00000243302.3	ENSG00000281490.1
ENSG00000243701.7	ENSG00000114446.5	ENSG00000196776.16	ENSG00000279277.2
ENSG00000243716.10	ENSG00000169246.16
ENSG00000244119.1	ENSG00000182504.11
ENSG00000244437.1	ENSG00000211598.2
ENSG00000244617.2	ENSG00000179818.14
ENSG00000244682.7	ENSG00000225217.1
ENSG00000245614.4	ENSG00000013573.17
ENSG00000245910.8	ENSG00000104205.16
ENSG00000246089.3	ENSG00000147316.13
ENSG00000246174.9	ENSG00000159063.13
ENSG00000246922.8	ENSG00000090470.15
ENSG00000247400.4	ENSG00000102580.15
ENSG00000247679.3	ENSG00000184840.12
ENSG00000249626.1	ENSG00000214135.8	ENSG00000286909.1
ENSG00000250326.2	ENSG00000170185.10
ENSG00000250722.6	ENSG00000198865.10
ENSG00000250903.9	ENSG00000112699.11
ENSG00000251247.11	ENSG00000267254.7
ENSG00000253250.3	ENSG00000123119.12
ENSG00000253633.2	ENSG00000048392.12	ENSG00000104517.13	ENSG00000155090.15
ENSG00000253704.2	ENSG00000164944.12
ENSG00000253853.3	ENSG00000254319.6
ENSG00000254102.2	ENSG00000180828.3
ENSG00000254319.6	ENSG00000253853.3
ENSG00000254635.6	ENSG00000095787.23
ENSG00000254709.8	ENSG00000211677.2
ENSG00000255121.2	ENSG00000186166.9
ENSG00000255198.4	ENSG00000183751.15
ENSG00000255284.2	ENSG00000184524.6
ENSG00000255823.5	ENSG00000110321.18	ENSG00000133812.15
ENSG00000257221.4	ENSG00000110876.9
ENSG00000257702.3	ENSG00000115275.14
ENSG00000258890.7	ENSG00000108654.15
ENSG00000259205.2	ENSG00000270127.2
ENSG00000259488.2	ENSG00000128951.14
ENSG00000259705.1	ENSG00000166147.14
ENSG00000259863.1	ENSG00000172985.11
ENSG00000259953.2	ENSG00000148154.10
ENSG00000259994.1	ENSG00000107951.14
ENSG00000260077.1	ENSG00000172059.11
ENSG00000260233.3	ENSG00000168056.16
ENSG00000260244.1	ENSG00000061918.13	ENSG00000164116.16
ENSG00000260276.2	ENSG00000140650.12
ENSG00000260285.1	ENSG00000166166.13
ENSG00000260804.3	ENSG00000279348.1
ENSG00000260920.2	ENSG00000187801.15
ENSG00000260948.1	ENSG00000085465.13	ENSG00000116459.11
ENSG00000261556.10	ENSG00000090861.16	ENSG00000223496.3
ENSG00000261786.1	ENSG00000280435.1
ENSG00000261804.2	ENSG00000280027.1
ENSG00000262155.2	ENSG00000262587.2
ENSG00000262587.2	ENSG00000262155.2
ENSG00000263001.6	ENSG00000196275.14	ENSG00000277053.4
ENSG00000264522.6	ENSG00000203814.6
ENSG00000264538.6	ENSG00000176390.12
ENSG00000265458.2	ENSG00000141562.18
ENSG00000265491.5	ENSG00000186141.9	ENSG00000186364.12
ENSG00000266947.1	ENSG00000166750.10
ENSG00000267080.6	ENSG00000108840.15
ENSG00000267102.1	ENSG00000172123.12
ENSG00000267254.7	ENSG00000251247.11
ENSG00000267383.7	ENSG00000213988.11
ENSG00000268001.1	ENSG00000105483.18
ENSG00000268858.2	ENSG00000101150.17
ENSG00000269001.2	ENSG00000197497.11
ENSG00000269220.1	ENSG00000015475.18
ENSG00000269404.7	ENSG00000131398.15
ENSG00000269973.1	ENSG00000115750.17
ENSG00000270127.2	ENSG00000259205.2
ENSG00000270344.3	ENSG00000139323.14
ENSG00000270362.1	ENSG00000118418.14
ENSG00000270550.1	ENSG00000211952.3
ENSG00000270977.2	ENSG00000271013.1	ENSG00000278023.7
ENSG00000271013.1	ENSG00000270977.2	ENSG00000278023.7
ENSG00000271643.2	ENSG00000170248.15
ENSG00000271856.1	ENSG00000114446.5	ENSG00000196776.16	ENSG00000279277.2
ENSG00000272106.1	ENSG00000197530.12
ENSG00000272468.1	ENSG00000124635.9
ENSG00000272501.1	ENSG00000137310.12	ENSG00000204536.14
ENSG00000272645.3	ENSG00000185495.10
ENSG00000273018.6	ENSG00000171916.17
ENSG00000273230.1	ENSG00000164880.16
ENSG00000273344.1	ENSG00000157212.19
ENSG00000273382.1	ENSG00000215717.7
ENSG00000273604.2	ENSG00000275023.5	ENSG00000277969.1
ENSG00000274070.2	ENSG00000274523.5
ENSG00000274422.1	ENSG00000279278.1
ENSG00000274487.2	ENSG00000274512.5	ENSG00000278845.5
ENSG00000274512.5	ENSG00000274487.2
ENSG00000274523.5	ENSG00000274070.2
ENSG00000274605.2	ENSG00000175198.17
ENSG00000274922.1	ENSG00000068650.18
ENSG00000275023.5	ENSG00000273604.2	ENSG00000277969.1
ENSG00000275183.2	ENSG00000226696.6
ENSG00000276023.5	ENSG00000278540.5
ENSG00000276070.5	ENSG00000276085.1
ENSG00000276085.1	ENSG00000276070.5
ENSG00000276805.2	ENSG00000099251.14
ENSG00000277007.1	ENSG00000143353.12
ENSG00000277053.4	ENSG00000196275.14	ENSG00000263001.6
ENSG00000277072.5	ENSG00000158517.15
ENSG00000277151.1	ENSG00000083642.19
ENSG00000277232.2	ENSG00000100416.15
ENSG00000277443.3	ENSG00000230943.3
ENSG00000277969.1	ENSG00000273604.2	ENSG00000275023.5
ENSG00000278023.7	ENSG00000270977.2	ENSG00000271013.1
ENSG00000278311.5	ENSG00000278535.5
ENSG00000278535.5	ENSG00000278311.5
ENSG00000278540.5	ENSG00000276023.5
ENSG00000278845.5	ENSG00000274487.2
ENSG00000279267.1	ENSG00000146556.14
ENSG00000279277.2	ENSG00000114446.5	ENSG00000196776.16	ENSG00000243701.7	ENSG00000271856.1
ENSG00000279278.1	ENSG00000274422.1
ENSG00000279348.1	ENSG00000260804.3
ENSG00000279443.1	ENSG00000197989.14
ENSG00000279846.1	ENSG00000068305.17
ENSG00000280027.1	ENSG00000261804.2
ENSG00000280173.1	ENSG00000076201.15	ENSG00000114648.12
ENSG00000280187.1	ENSG00000152942.19
ENSG00000280435.1	ENSG00000261786.1
ENSG00000281490.1	ENSG00000230715.3	ENSG00000243302.3	ENSG00000243679.1
ENSG00000283312.1	ENSG00000181798.3
ENSG00000285799.1	ENSG00000230521.1
ENSG00000286909.1	ENSG00000214135.8	ENSG00000249626.1
ENSG00000287110.1	ENSG00000231305.4
ENSG00000287263.1	ENSG00000172262.11	ENSG00000177738.4
ENSG00000287562.1	ENSG00000180992.7

## Sheet: Genes sharing top cis-inQTLs
reference gene	shared gene 1	shared gene 2	shared gene 3	shared gene 4
ENSG00000001561.7	ENSG00000112796.10
ENSG00000002587.10	ENSG00000287778.1
ENSG00000003056.8	ENSG00000139187.10
ENSG00000003249.14	ENSG00000141013.17
ENSG00000004534.15	ENSG00000164077.14
ENSG00000004660.15	ENSG00000108405.4
ENSG00000005075.15	ENSG00000260097.3
ENSG00000008130.15	ENSG00000078369.18
ENSG00000008382.15	ENSG00000167670.16
ENSG00000010626.15	ENSG00000111671.9	ENSG00000111674.9
ENSG00000012048.23	ENSG00000188554.14	ENSG00000198863.7	ENSG00000236383.8
ENSG00000012061.16	ENSG00000104859.15
ENSG00000013725.14	ENSG00000256733.2
ENSG00000013810.19	ENSG00000174137.12
ENSG00000016864.18	ENSG00000114841.17
ENSG00000018189.13	ENSG00000173542.9
ENSG00000019102.12	ENSG00000154146.13
ENSG00000021355.13	ENSG00000124588.20
ENSG00000023191.17	ENSG00000288033.1
ENSG00000025039.15	ENSG00000198833.7
ENSG00000026652.15	ENSG00000085511.20
ENSG00000030066.13	ENSG00000149187.18
ENSG00000033327.13	ENSG00000118369.13
ENSG00000033627.16	ENSG00000266929.1
ENSG00000035115.22	ENSG00000143727.16
ENSG00000040933.16	ENSG00000115446.11
ENSG00000042445.14	ENSG00000246575.2
ENSG00000047346.12	ENSG00000128833.13	ENSG00000197535.14
ENSG00000048392.12	ENSG00000104517.13	ENSG00000155090.15	ENSG00000253633.2
ENSG00000048544.6	ENSG00000112599.9
ENSG00000049860.14	ENSG00000164346.10
ENSG00000054148.18	ENSG00000127191.18
ENSG00000054179.12	ENSG00000107281.10
ENSG00000055211.14	ENSG00000120253.14	ENSG00000131023.13
ENSG00000058335.15	ENSG00000103811.17
ENSG00000059377.18	ENSG00000064393.16
ENSG00000060642.11	ENSG00000090273.14
ENSG00000062716.13	ENSG00000108443.14
ENSG00000063127.16	ENSG00000074219.14	ENSG00000197813.6
ENSG00000064393.16	ENSG00000059377.18
ENSG00000064601.19	ENSG00000124104.19
ENSG00000064763.11	ENSG00000087502.18
ENSG00000064933.18	ENSG00000128699.14	ENSG00000151687.14
ENSG00000065029.15	ENSG00000146197.9
ENSG00000065328.16	ENSG00000183049.12
ENSG00000065989.16	ENSG00000105401.9
ENSG00000067113.17	ENSG00000177058.12
ENSG00000067221.14	ENSG00000140464.20
ENSG00000067601.8	ENSG00000230358.4
ENSG00000069764.10	ENSG00000140694.17
ENSG00000069956.12	ENSG00000259712.1
ENSG00000070610.14	ENSG00000159899.14	ENSG00000227388.3
ENSG00000070770.9	ENSG00000103021.9
ENSG00000071794.16	ENSG00000163754.18
ENSG00000072571.20	ENSG00000254186.3
ENSG00000072682.18	ENSG00000237714.1
ENSG00000072832.15	ENSG00000072840.13	ENSG00000152953.13	ENSG00000173040.13
ENSG00000072840.13	ENSG00000072832.15	ENSG00000152953.13	ENSG00000173040.13
ENSG00000073331.18	ENSG00000249509.1
ENSG00000073803.14	ENSG00000113790.11
ENSG00000073861.3	ENSG00000263766.5
ENSG00000074219.14	ENSG00000063127.16
ENSG00000074582.15	ENSG00000144580.13	ENSG00000163482.12
ENSG00000074621.14	ENSG00000174485.15
ENSG00000075131.10	ENSG00000169032.10
ENSG00000075826.17	ENSG00000255339.6
ENSG00000076003.5	ENSG00000115850.10
ENSG00000078053.17	ENSG00000281103.2
ENSG00000078319.9	ENSG00000272752.6
ENSG00000078369.18	ENSG00000008130.15
ENSG00000079263.19	ENSG00000135899.17
ENSG00000081026.19	ENSG00000116793.16
ENSG00000081148.12	ENSG00000138468.16
ENSG00000081870.11	ENSG00000116212.15
ENSG00000083807.10	ENSG00000083838.16
ENSG00000083838.16	ENSG00000083807.10
ENSG00000084693.16	ENSG00000138030.13
ENSG00000085465.13	ENSG00000243960.1
ENSG00000085511.20	ENSG00000026652.15
ENSG00000085733.16	ENSG00000246889.2
ENSG00000085788.14	ENSG00000147548.17
ENSG00000087008.16	ENSG00000155275.19
ENSG00000087502.18	ENSG00000064763.11
ENSG00000088035.18	ENSG00000142856.16
ENSG00000088808.18	ENSG00000258534.1
ENSG00000089022.14	ENSG00000198270.13
ENSG00000089876.12	ENSG00000203780.12
ENSG00000090273.14	ENSG00000060642.11
ENSG00000090470.15	ENSG00000246922.8
ENSG00000091428.18	ENSG00000228016.1
ENSG00000091490.11	ENSG00000250317.8
ENSG00000091527.15	ENSG00000144868.13
ENSG00000091622.16	ENSG00000198920.11
ENSG00000091640.8	ENSG00000129250.12
ENSG00000091947.10	ENSG00000161654.10
ENSG00000091972.18	ENSG00000186265.10
ENSG00000092295.12	ENSG00000100949.14
ENSG00000095261.14	ENSG00000226752.9
ENSG00000095303.17	ENSG00000234156.3
ENSG00000095397.16	ENSG00000157693.15
ENSG00000099256.19	ENSG00000107863.18
ENSG00000100083.19	ENSG00000100106.22
ENSG00000100099.20	ENSG00000100109.17
ENSG00000100106.22	ENSG00000100083.19
ENSG00000100109.17	ENSG00000100099.20
ENSG00000100211.10	ENSG00000100226.16
ENSG00000100219.16	ENSG00000159873.10
ENSG00000100226.16	ENSG00000100211.10
ENSG00000100227.18	ENSG00000100243.21	ENSG00000182841.12
ENSG00000100243.21	ENSG00000100227.18
ENSG00000100319.13	ENSG00000184076.13	ENSG00000227117.6
ENSG00000100325.15	ENSG00000227117.6
ENSG00000100412.16	ENSG00000100413.17
ENSG00000100413.17	ENSG00000100412.16
ENSG00000100417.12	ENSG00000100418.8
ENSG00000100418.8	ENSG00000100417.12
ENSG00000100425.18	ENSG00000188511.12	ENSG00000198355.5
ENSG00000100461.18	ENSG00000257285.6
ENSG00000100522.10	ENSG00000198252.12
ENSG00000100591.8	ENSG00000165555.9
ENSG00000100883.12	ENSG00000151327.12
ENSG00000100949.14	ENSG00000092295.12
ENSG00000100994.12	ENSG00000100997.20
ENSG00000100997.20	ENSG00000100994.12
ENSG00000101079.21	ENSG00000149636.15
ENSG00000101158.15	ENSG00000101160.14
ENSG00000101160.14	ENSG00000101158.15
ENSG00000101161.8	ENSG00000130590.14	ENSG00000171700.14
ENSG00000101608.12	ENSG00000265399.1
ENSG00000102755.12	ENSG00000132963.8
ENSG00000102882.12	ENSG00000174943.11
ENSG00000103021.9	ENSG00000070770.9
ENSG00000103496.15	ENSG00000167395.10
ENSG00000103811.17	ENSG00000058335.15
ENSG00000103994.17	ENSG00000214013.9
ENSG00000104290.11	ENSG00000214050.8
ENSG00000104432.14	ENSG00000285744.1
ENSG00000104517.13	ENSG00000048392.12	ENSG00000253633.2
ENSG00000104660.19	ENSG00000133872.14
ENSG00000104804.8	ENSG00000104805.16
ENSG00000104805.16	ENSG00000104804.8
ENSG00000104859.15	ENSG00000012061.16
ENSG00000104946.13	ENSG00000104951.16
ENSG00000104951.16	ENSG00000104946.13
ENSG00000105321.14	ENSG00000197405.8
ENSG00000105401.9	ENSG00000065989.16
ENSG00000105855.10	ENSG00000183742.13	ENSG00000233834.6	ENSG00000271133.5
ENSG00000105877.18	ENSG00000164649.20
ENSG00000106133.18	ENSG00000174353.17	ENSG00000225648.5
ENSG00000106803.10	ENSG00000119523.10
ENSG00000106868.17	ENSG00000119314.15
ENSG00000107281.10	ENSG00000054179.12
ENSG00000107745.19	ENSG00000156026.14
ENSG00000107798.18	ENSG00000152778.9
ENSG00000107863.18	ENSG00000099256.19
ENSG00000107949.17	ENSG00000203780.12
ENSG00000108370.17	ENSG00000120063.10
ENSG00000108384.15	ENSG00000108395.14
ENSG00000108395.14	ENSG00000108384.15
ENSG00000108405.4	ENSG00000004660.15
ENSG00000108443.14	ENSG00000062716.13
ENSG00000109654.15	ENSG00000121211.8
ENSG00000109684.15	ENSG00000287778.1
ENSG00000109775.11	ENSG00000205129.8
ENSG00000109794.13	ENSG00000145476.16
ENSG00000109861.16	ENSG00000123892.12	ENSG00000255241.1	ENSG00000285835.1	ENSG00000288018.1
ENSG00000110063.10	ENSG00000197798.9
ENSG00000110375.3	ENSG00000255121.2
ENSG00000110400.11	ENSG00000254854.1
ENSG00000110900.15	ENSG00000245614.4
ENSG00000111196.10	ENSG00000256667.6
ENSG00000111237.19	ENSG00000196850.6
ENSG00000111358.14	ENSG00000111361.13
ENSG00000111361.13	ENSG00000111358.14
ENSG00000111530.13	ENSG00000286563.1
ENSG00000111671.9	ENSG00000010626.15
ENSG00000111674.9	ENSG00000010626.15	ENSG00000111676.15
ENSG00000111676.15	ENSG00000111674.9
ENSG00000112308.13	ENSG00000112312.10
ENSG00000112312.10	ENSG00000112308.13
ENSG00000112365.5	ENSG00000155085.15
ENSG00000112599.9	ENSG00000048544.6
ENSG00000112685.14	ENSG00000271727.2
ENSG00000112699.11	ENSG00000250903.9
ENSG00000112796.10	ENSG00000001561.7
ENSG00000113328.19	ENSG00000254186.3
ENSG00000113441.16	ENSG00000247121.7
ENSG00000113456.19	ENSG00000205838.14
ENSG00000113494.17	ENSG00000152582.14
ENSG00000113790.11	ENSG00000073803.14
ENSG00000114013.16	ENSG00000163406.11	ENSG00000180353.11
ENSG00000114021.12	ENSG00000206535.8
ENSG00000114026.21	ENSG00000171148.13
ENSG00000114316.13	ENSG00000213672.8
ENSG00000114446.5	ENSG00000196776.16	ENSG00000271856.1
ENSG00000114650.20	ENSG00000163832.16
ENSG00000114656.12	ENSG00000177646.19
ENSG00000114670.14	ENSG00000250608.2
ENSG00000114841.17	ENSG00000016864.18
ENSG00000114956.20	ENSG00000237883.2
ENSG00000115307.17	ENSG00000179528.16	ENSG00000286883.1
ENSG00000115350.12	ENSG00000115353.11	ENSG00000204792.2
ENSG00000115353.11	ENSG00000115350.12	ENSG00000204792.2
ENSG00000115446.11	ENSG00000040933.16
ENSG00000115486.12	ENSG00000118640.11
ENSG00000115568.15	ENSG00000135913.11
ENSG00000115762.16	ENSG00000152102.18
ENSG00000115850.10	ENSG00000076003.5
ENSG00000115942.9	ENSG00000155744.9
ENSG00000115947.14	ENSG00000204406.13
ENSG00000116138.13	ENSG00000132906.18
ENSG00000116171.19	ENSG00000121310.17	ENSG00000203995.10
ENSG00000116212.15	ENSG00000081870.11
ENSG00000116521.11	ENSG00000116539.13	ENSG00000225082.2	ENSG00000236675.1
ENSG00000116539.13	ENSG00000116521.11	ENSG00000225082.2
ENSG00000116584.20	ENSG00000143622.11	ENSG00000236675.1
ENSG00000116793.16	ENSG00000081026.19
ENSG00000116885.18	ENSG00000181817.6
ENSG00000117262.19	ENSG00000174827.14
ENSG00000117519.16	ENSG00000235501.6
ENSG00000118096.8	ENSG00000149582.16
ENSG00000118363.12	ENSG00000162139.10
ENSG00000118369.13	ENSG00000033327.13
ENSG00000118640.11	ENSG00000115486.12
ENSG00000119314.15	ENSG00000106868.17
ENSG00000119514.7	ENSG00000165138.18
ENSG00000119523.10	ENSG00000106803.10
ENSG00000119636.16	ENSG00000205659.11
ENSG00000119638.13	ENSG00000119640.9	ENSG00000170348.9
ENSG00000119640.9	ENSG00000119638.13	ENSG00000170348.9
ENSG00000119772.16	ENSG00000235072.2
ENSG00000120063.10	ENSG00000108370.17
ENSG00000120071.14	ENSG00000228696.10
ENSG00000120253.14	ENSG00000055211.14	ENSG00000131023.13
ENSG00000120798.17	ENSG00000180263.14
ENSG00000121211.8	ENSG00000109654.15
ENSG00000121310.17	ENSG00000116171.19	ENSG00000203995.10
ENSG00000121579.13	ENSG00000176542.10
ENSG00000121895.8	ENSG00000174123.11	ENSG00000174125.8
ENSG00000122406.14	ENSG00000154511.12
ENSG00000122783.16	ENSG00000146856.14
ENSG00000123119.12	ENSG00000253250.3
ENSG00000123178.15	ENSG00000176124.14	ENSG00000231607.12
ENSG00000123892.12	ENSG00000109861.16	ENSG00000255241.1	ENSG00000285835.1	ENSG00000288018.1
ENSG00000124104.19	ENSG00000064601.19
ENSG00000124574.15	ENSG00000287055.1
ENSG00000124588.20	ENSG00000021355.13
ENSG00000124596.17	ENSG00000124602.10
ENSG00000124602.10	ENSG00000124596.17
ENSG00000125124.12	ENSG00000159461.15
ENSG00000125319.14	ENSG00000267080.6
ENSG00000125844.16	ENSG00000125868.16
ENSG00000125868.16	ENSG00000125844.16
ENSG00000126456.16	ENSG00000126461.15
ENSG00000126461.15	ENSG00000126456.16
ENSG00000126522.17	ENSG00000179406.8
ENSG00000126775.9	ENSG00000131981.16
ENSG00000127191.18	ENSG00000054148.18	ENSG00000159069.14
ENSG00000127311.10	ENSG00000155974.12
ENSG00000127928.13	ENSG00000236453.5
ENSG00000127957.18	ENSG00000170092.14
ENSG00000128699.14	ENSG00000064933.18	ENSG00000151687.14
ENSG00000128833.13	ENSG00000047346.12	ENSG00000197535.14
ENSG00000128891.15	ENSG00000137812.20
ENSG00000129128.13	ENSG00000150627.15
ENSG00000129250.12	ENSG00000091640.8
ENSG00000129566.13	ENSG00000198805.12
ENSG00000129933.21	ENSG00000250067.12
ENSG00000130193.8	ENSG00000253741.2
ENSG00000130413.15	ENSG00000166405.15
ENSG00000130590.14	ENSG00000101161.8	ENSG00000171700.14
ENSG00000130684.14	ENSG00000226465.3
ENSG00000130811.12	ENSG00000130812.10	ENSG00000130813.18
ENSG00000130812.10	ENSG00000130811.12	ENSG00000130813.18
ENSG00000130813.18	ENSG00000130811.12	ENSG00000130812.10
ENSG00000130956.14	ENSG00000158122.12
ENSG00000131023.13	ENSG00000055211.14	ENSG00000120253.14
ENSG00000131378.14	ENSG00000154814.14
ENSG00000131844.16	ENSG00000145734.19
ENSG00000131981.16	ENSG00000126775.9
ENSG00000132485.14	ENSG00000235079.1
ENSG00000132740.9	ENSG00000197345.13
ENSG00000132906.18	ENSG00000116138.13
ENSG00000132963.8	ENSG00000102755.12
ENSG00000133063.16	ENSG00000231507.2
ENSG00000133195.11	ENSG00000264860.1
ENSG00000133706.19	ENSG00000173261.9
ENSG00000133789.15	ENSG00000246273.8
ENSG00000133872.14	ENSG00000104660.19
ENSG00000133962.8	ENSG00000165929.13
ENSG00000134020.8	ENSG00000253125.1
ENSG00000134058.12	ENSG00000153044.10
ENSG00000134108.13	ENSG00000134109.11
ENSG00000134109.11	ENSG00000134108.13
ENSG00000134255.14	ENSG00000156171.14	ENSG00000162777.17
ENSG00000134262.13	ENSG00000226167.1
ENSG00000134697.13	ENSG00000163877.11
ENSG00000134905.17	ENSG00000153487.13
ENSG00000134910.14	ENSG00000149554.13
ENSG00000135535.17	ENSG00000155085.15
ENSG00000135541.21	ENSG00000231028.9
ENSG00000135899.17	ENSG00000079263.19
ENSG00000135913.11	ENSG00000115568.15
ENSG00000136146.15	ENSG00000136159.4
ENSG00000136156.15	ENSG00000139687.15
ENSG00000136159.4	ENSG00000136146.15
ENSG00000136193.17	ENSG00000227014.6
ENSG00000136231.14	ENSG00000156928.5
ENSG00000136270.14	ENSG00000136280.17
ENSG00000136279.20	ENSG00000285596.1
ENSG00000136280.17	ENSG00000136270.14
ENSG00000136560.14	ENSG00000224467.1
ENSG00000136573.14	ENSG00000154319.16
ENSG00000136925.15	ENSG00000136936.11
ENSG00000136936.11	ENSG00000136925.15
ENSG00000137054.16	ENSG00000234160.1
ENSG00000137218.10	ENSG00000164663.14
ENSG00000137310.12	ENSG00000204536.14
ENSG00000137522.18	ENSG00000254469.7
ENSG00000137642.13	ENSG00000246790.2
ENSG00000137709.10	ENSG00000184232.9
ENSG00000137812.20	ENSG00000128891.15
ENSG00000138030.13	ENSG00000084693.16
ENSG00000138074.15	ENSG00000138085.17
ENSG00000138078.16	ENSG00000143919.15
ENSG00000138085.17	ENSG00000138074.15
ENSG00000138376.11	ENSG00000229267.3
ENSG00000138468.16	ENSG00000081148.12
ENSG00000138496.16	ENSG00000173200.13
ENSG00000138621.12	ENSG00000198794.12
ENSG00000138663.9	ENSG00000145287.10	ENSG00000173085.15	ENSG00000250057.1
ENSG00000138785.15	ENSG00000168743.12
ENSG00000139178.11	ENSG00000205885.7
ENSG00000139182.15	ENSG00000139194.8
ENSG00000139187.10	ENSG00000003056.8
ENSG00000139194.8	ENSG00000139182.15
ENSG00000139531.13	ENSG00000197728.11
ENSG00000139687.15	ENSG00000136156.15
ENSG00000140299.13	ENSG00000140307.11
ENSG00000140307.11	ENSG00000140299.13
ENSG00000140368.13	ENSG00000140391.15
ENSG00000140391.15	ENSG00000140368.13
ENSG00000140398.14	ENSG00000169375.16
ENSG00000140464.20	ENSG00000067221.14
ENSG00000140471.17	ENSG00000259205.2
ENSG00000140694.17	ENSG00000069764.10
ENSG00000141013.17	ENSG00000003249.14
ENSG00000141101.13	ENSG00000181019.13
ENSG00000141522.12	ENSG00000185624.15	ENSG00000225663.8
ENSG00000141540.11	ENSG00000171595.14
ENSG00000141562.18	ENSG00000178927.18
ENSG00000141577.14	ENSG00000167302.10
ENSG00000141646.14	ENSG00000267699.2
ENSG00000141985.9	ENSG00000167671.12
ENSG00000142207.7	ENSG00000170262.12
ENSG00000142632.17	ENSG00000237276.8
ENSG00000142655.13	ENSG00000160049.12
ENSG00000142856.16	ENSG00000088035.18
ENSG00000143158.11	ENSG00000143164.15
ENSG00000143164.15	ENSG00000143158.11
ENSG00000143387.13	ENSG00000143437.21
ENSG00000143437.21	ENSG00000143387.13
ENSG00000143622.11	ENSG00000116584.20	ENSG00000246203.2
ENSG00000143727.16	ENSG00000035115.22
ENSG00000143919.15	ENSG00000138078.16
ENSG00000144134.18	ENSG00000240356.6
ENSG00000144452.15	ENSG00000229267.3
ENSG00000144580.13	ENSG00000074582.15	ENSG00000163482.12
ENSG00000144655.15	ENSG00000168028.14
ENSG00000144744.17	ENSG00000163378.14
ENSG00000144821.10	ENSG00000198919.13
ENSG00000144868.13	ENSG00000091527.15
ENSG00000145088.9	ENSG00000145103.15
ENSG00000145103.15	ENSG00000145088.9
ENSG00000145287.10	ENSG00000138663.9	ENSG00000173085.15	ENSG00000250057.1
ENSG00000145348.17	ENSG00000164022.17
ENSG00000145354.12	ENSG00000164037.17
ENSG00000145388.15	ENSG00000150961.15
ENSG00000145476.16	ENSG00000109794.13
ENSG00000145734.19	ENSG00000131844.16
ENSG00000146197.9	ENSG00000065029.15
ENSG00000146232.17	ENSG00000157593.19
ENSG00000146414.16	ENSG00000235652.9
ENSG00000146535.14	ENSG00000174945.13
ENSG00000146856.14	ENSG00000122783.16
ENSG00000147548.17	ENSG00000085788.14
ENSG00000147852.16	ENSG00000236404.10
ENSG00000148057.16	ENSG00000254473.1
ENSG00000148110.16	ENSG00000232063.2
ENSG00000148154.10	ENSG00000259953.2
ENSG00000148219.16	ENSG00000182752.10
ENSG00000148248.14	ENSG00000148290.10
ENSG00000148290.10	ENSG00000148248.14
ENSG00000148296.7	ENSG00000148297.16
ENSG00000148297.16	ENSG00000148296.7
ENSG00000148814.18	ENSG00000165752.17
ENSG00000149054.16	ENSG00000283415.2
ENSG00000149187.18	ENSG00000030066.13
ENSG00000149308.17	ENSG00000149311.18	ENSG00000285696.1
ENSG00000149311.18	ENSG00000149308.17	ENSG00000285696.1
ENSG00000149554.13	ENSG00000134910.14
ENSG00000149577.16	ENSG00000149591.17
ENSG00000149582.16	ENSG00000118096.8
ENSG00000149591.17	ENSG00000149577.16
ENSG00000149636.15	ENSG00000101079.21
ENSG00000149657.20	ENSG00000184402.15
ENSG00000150593.18	ENSG00000203867.8
ENSG00000150627.15	ENSG00000129128.13
ENSG00000150961.15	ENSG00000145388.15
ENSG00000151327.12	ENSG00000100883.12	ENSG00000258790.1
ENSG00000151348.15	ENSG00000246250.3
ENSG00000151687.14	ENSG00000064933.18	ENSG00000128699.14
ENSG00000151690.15	ENSG00000189362.12
ENSG00000152102.18	ENSG00000115762.16
ENSG00000152234.16	ENSG00000152240.13
ENSG00000152240.13	ENSG00000152234.16
ENSG00000152455.16	ENSG00000187522.16
ENSG00000152582.14	ENSG00000113494.17
ENSG00000152601.17	ENSG00000243305.1
ENSG00000152778.9	ENSG00000107798.18
ENSG00000152953.13	ENSG00000072832.15	ENSG00000072840.13	ENSG00000173040.13
ENSG00000153044.10	ENSG00000134058.12
ENSG00000153093.18	ENSG00000169679.15
ENSG00000153487.13	ENSG00000134905.17
ENSG00000153898.13	ENSG00000162643.13
ENSG00000154146.13	ENSG00000019102.12
ENSG00000154319.16	ENSG00000136573.14
ENSG00000154511.12	ENSG00000122406.14
ENSG00000154743.18	ENSG00000225526.4
ENSG00000154760.14	ENSG00000205045.10	ENSG00000286065.1
ENSG00000154814.14	ENSG00000131378.14
ENSG00000154845.15	ENSG00000168461.13
ENSG00000154874.15	ENSG00000177731.16
ENSG00000155085.15	ENSG00000112365.5	ENSG00000135535.17
ENSG00000155090.15	ENSG00000048392.12	ENSG00000253633.2
ENSG00000155096.14	ENSG00000253320.7
ENSG00000155099.8	ENSG00000253250.3
ENSG00000155275.19	ENSG00000087008.16
ENSG00000155307.19	ENSG00000232884.9
ENSG00000155368.16	ENSG00000186132.15
ENSG00000155463.14	ENSG00000155465.19	ENSG00000172590.18
ENSG00000155465.19	ENSG00000155463.14	ENSG00000172590.18
ENSG00000155744.9	ENSG00000115942.9
ENSG00000155970.12	ENSG00000249258.2
ENSG00000155974.12	ENSG00000127311.10
ENSG00000156026.14	ENSG00000107745.19
ENSG00000156171.14	ENSG00000134255.14	ENSG00000162777.17
ENSG00000156232.7	ENSG00000186628.12
ENSG00000156273.16	ENSG00000171189.17
ENSG00000156398.13	ENSG00000166272.18
ENSG00000156508.18	ENSG00000229862.5
ENSG00000156928.5	ENSG00000136231.14
ENSG00000157020.18	ENSG00000272410.5
ENSG00000157456.8	ENSG00000259732.1
ENSG00000157593.19	ENSG00000146232.17
ENSG00000157693.15	ENSG00000095397.16
ENSG00000157873.17	ENSG00000225931.3	ENSG00000238164.6
ENSG00000158092.7	ENSG00000174564.13
ENSG00000158122.12	ENSG00000130956.14
ENSG00000158480.11	ENSG00000197818.11
ENSG00000158517.15	ENSG00000277072.5
ENSG00000158985.13	ENSG00000186687.16
ENSG00000159063.13	ENSG00000188997.8
ENSG00000159069.14	ENSG00000127191.18
ENSG00000159461.15	ENSG00000125124.12
ENSG00000159592.11	ENSG00000197429.11
ENSG00000159873.10	ENSG00000100219.16
ENSG00000159899.14	ENSG00000070610.14
ENSG00000160049.12	ENSG00000142655.13
ENSG00000161040.16	ENSG00000222011.9
ENSG00000161048.11	ENSG00000170629.14	ENSG00000170632.14
ENSG00000161654.10	ENSG00000091947.10
ENSG00000161980.6	ENSG00000226942.2	ENSG00000260803.1
ENSG00000162139.10	ENSG00000118363.12
ENSG00000162148.11	ENSG00000256591.5
ENSG00000162302.13	ENSG00000173153.16	ENSG00000173511.9
ENSG00000162643.13	ENSG00000153898.13
ENSG00000162714.12	ENSG00000286216.1
ENSG00000162775.16	ENSG00000224699.9
ENSG00000162777.17	ENSG00000134255.14	ENSG00000156171.14
ENSG00000162892.16	ENSG00000162894.12
ENSG00000162894.12	ENSG00000162892.16
ENSG00000163171.8	ENSG00000236213.2
ENSG00000163219.12	ENSG00000169621.10
ENSG00000163312.11	ENSG00000163322.14
ENSG00000163322.14	ENSG00000163312.11
ENSG00000163378.14	ENSG00000144744.17
ENSG00000163406.11	ENSG00000114013.16	ENSG00000180353.11
ENSG00000163482.12	ENSG00000074582.15	ENSG00000144580.13
ENSG00000163602.10	ENSG00000241163.8
ENSG00000163743.13	ENSG00000174796.12
ENSG00000163754.18	ENSG00000071794.16
ENSG00000163808.17	ENSG00000185219.17
ENSG00000163832.16	ENSG00000114650.20
ENSG00000163877.11	ENSG00000134697.13
ENSG00000163913.12	ENSG00000244932.2
ENSG00000163935.14	ENSG00000272305.5
ENSG00000164022.17	ENSG00000145348.17
ENSG00000164037.17	ENSG00000145354.12
ENSG00000164050.13	ENSG00000172113.9
ENSG00000164077.14	ENSG00000004534.15
ENSG00000164331.10	ENSG00000164338.10
ENSG00000164338.10	ENSG00000164331.10
ENSG00000164346.10	ENSG00000049860.14	ENSG00000164347.18
ENSG00000164347.18	ENSG00000164346.10
ENSG00000164483.17	ENSG00000164484.11
ENSG00000164484.11	ENSG00000164483.17
ENSG00000164649.20	ENSG00000105877.18
ENSG00000164663.14	ENSG00000137218.10
ENSG00000164669.13	ENSG00000226002.1
ENSG00000164707.15	ENSG00000243317.8
ENSG00000164932.13	ENSG00000285982.1
ENSG00000165006.14	ENSG00000186638.16
ENSG00000165138.18	ENSG00000119514.7
ENSG00000165506.14	ENSG00000213741.11
ENSG00000165555.9	ENSG00000100591.8
ENSG00000165752.17	ENSG00000148814.18
ENSG00000165929.13	ENSG00000133962.8
ENSG00000165995.21	ENSG00000240291.1
ENSG00000166233.15	ENSG00000261423.1
ENSG00000166272.18	ENSG00000156398.13
ENSG00000166342.19	ENSG00000263958.2
ENSG00000166401.15	ENSG00000221887.6
ENSG00000166405.15	ENSG00000130413.15
ENSG00000166483.11	ENSG00000246273.8
ENSG00000166750.10	ENSG00000266947.1
ENSG00000166839.17	ENSG00000249240.2
ENSG00000167216.17	ENSG00000270112.4
ENSG00000167302.10	ENSG00000141577.14
ENSG00000167395.10	ENSG00000103496.15
ENSG00000167670.16	ENSG00000008382.15
ENSG00000167671.12	ENSG00000141985.9
ENSG00000167962.14	ENSG00000183971.9
ENSG00000168010.11	ENSG00000285693.1
ENSG00000168028.14	ENSG00000144655.15
ENSG00000168078.10	ENSG00000171320.15
ENSG00000168275.16	ENSG00000231663.1
ENSG00000168461.13	ENSG00000154845.15
ENSG00000168743.12	ENSG00000138785.15
ENSG00000168769.13	ENSG00000251259.1
ENSG00000168916.15	ENSG00000260192.3
ENSG00000169032.10	ENSG00000075131.10
ENSG00000169231.13	ENSG00000177628.16
ENSG00000169246.16	ENSG00000180747.15	ENSG00000237296.9
ENSG00000169375.16	ENSG00000140398.14
ENSG00000169621.10	ENSG00000163219.12
ENSG00000169679.15	ENSG00000153093.18
ENSG00000169710.9	ENSG00000176155.19
ENSG00000170092.14	ENSG00000127957.18
ENSG00000170142.12	ENSG00000197885.10
ENSG00000170262.12	ENSG00000142207.7
ENSG00000170348.9	ENSG00000119638.13	ENSG00000119640.9
ENSG00000170629.14	ENSG00000161048.11	ENSG00000170632.14
ENSG00000170632.14	ENSG00000161048.11	ENSG00000170629.14
ENSG00000170734.12	ENSG00000172432.19
ENSG00000170852.11	ENSG00000205763.13
ENSG00000171148.13	ENSG00000114026.21
ENSG00000171189.17	ENSG00000156273.16
ENSG00000171320.15	ENSG00000168078.10
ENSG00000171595.14	ENSG00000141540.11
ENSG00000171604.12	ENSG00000249526.1
ENSG00000171700.14	ENSG00000101161.8	ENSG00000130590.14
ENSG00000171723.15	ENSG00000258561.2
ENSG00000171793.16	ENSG00000281207.1
ENSG00000171824.14	ENSG00000198793.13
ENSG00000172057.10	ENSG00000264968.1
ENSG00000172113.9	ENSG00000164050.13
ENSG00000172340.14	ENSG00000241316.8
ENSG00000172432.19	ENSG00000170734.12
ENSG00000172590.18	ENSG00000155463.14	ENSG00000155465.19
ENSG00000173040.13	ENSG00000072832.15	ENSG00000072840.13	ENSG00000152953.13
ENSG00000173085.15	ENSG00000138663.9	ENSG00000145287.10	ENSG00000250057.1
ENSG00000173153.16	ENSG00000162302.13
ENSG00000173200.13	ENSG00000138496.16
ENSG00000173261.9	ENSG00000133706.19
ENSG00000173276.14	ENSG00000237232.8
ENSG00000173511.9	ENSG00000162302.13
ENSG00000173542.9	ENSG00000018189.13
ENSG00000173692.13	ENSG00000224376.1
ENSG00000173868.11	ENSG00000177369.9
ENSG00000174123.11	ENSG00000121895.8	ENSG00000174125.8
ENSG00000174125.8	ENSG00000121895.8	ENSG00000174123.11
ENSG00000174137.12	ENSG00000013810.19
ENSG00000174353.17	ENSG00000106133.18
ENSG00000174485.15	ENSG00000074621.14
ENSG00000174564.13	ENSG00000158092.7	ENSG00000239213.6
ENSG00000174669.12	ENSG00000255468.7
ENSG00000174796.12	ENSG00000163743.13
ENSG00000174827.14	ENSG00000117262.19
ENSG00000174943.11	ENSG00000102882.12
ENSG00000174945.13	ENSG00000146535.14
ENSG00000175110.11	ENSG00000248932.6
ENSG00000176124.14	ENSG00000123178.15
ENSG00000176155.19	ENSG00000169710.9
ENSG00000176222.9	ENSG00000267191.2
ENSG00000176542.10	ENSG00000121579.13
ENSG00000177058.12	ENSG00000067113.17
ENSG00000177369.9	ENSG00000173868.11
ENSG00000177479.19	ENSG00000178252.18	ENSG00000178467.18
ENSG00000177542.11	ENSG00000177595.18
ENSG00000177570.14	ENSG00000281641.3
ENSG00000177595.18	ENSG00000177542.11
ENSG00000177628.16	ENSG00000169231.13
ENSG00000177646.19	ENSG00000114656.12
ENSG00000177731.16	ENSG00000154874.15
ENSG00000178188.14	ENSG00000251417.2
ENSG00000178252.18	ENSG00000177479.19	ENSG00000178467.18
ENSG00000178467.18	ENSG00000177479.19	ENSG00000178252.18
ENSG00000178685.14	ENSG00000186583.12
ENSG00000178691.11	ENSG00000185158.12
ENSG00000178927.18	ENSG00000141562.18
ENSG00000179091.5	ENSG00000179526.17
ENSG00000179335.18	ENSG00000179361.17	ENSG00000247240.8
ENSG00000179361.17	ENSG00000179335.18	ENSG00000247240.8
ENSG00000179406.8	ENSG00000126522.17
ENSG00000179526.17	ENSG00000179091.5
ENSG00000179528.16	ENSG00000115307.17	ENSG00000286883.1
ENSG00000179889.19	ENSG00000183458.14
ENSG00000179978.11	ENSG00000205571.14
ENSG00000180198.16	ENSG00000204138.13
ENSG00000180263.14	ENSG00000120798.17
ENSG00000180353.11	ENSG00000114013.16	ENSG00000163406.11
ENSG00000180747.15	ENSG00000169246.16	ENSG00000189149.12	ENSG00000237296.9
ENSG00000181019.13	ENSG00000141101.13	ENSG00000198373.12
ENSG00000181555.20	ENSG00000227398.4
ENSG00000181817.6	ENSG00000116885.18
ENSG00000182141.10	ENSG00000196268.11
ENSG00000182752.10	ENSG00000148219.16
ENSG00000182841.12	ENSG00000100227.18
ENSG00000183049.12	ENSG00000065328.16
ENSG00000183117.19	ENSG00000253853.3	ENSG00000254319.6
ENSG00000183386.10	ENSG00000183431.12
ENSG00000183431.12	ENSG00000183386.10
ENSG00000183458.14	ENSG00000179889.19
ENSG00000183474.15	ENSG00000197822.11
ENSG00000183495.14	ENSG00000185163.10
ENSG00000183742.13	ENSG00000105855.10	ENSG00000233834.6	ENSG00000271133.5
ENSG00000183785.15	ENSG00000215193.13
ENSG00000183891.6	ENSG00000228784.9
ENSG00000183971.9	ENSG00000167962.14
ENSG00000184076.13	ENSG00000100319.13	ENSG00000227117.6
ENSG00000184232.9	ENSG00000137709.10
ENSG00000184402.15	ENSG00000149657.20
ENSG00000184428.13	ENSG00000185730.8
ENSG00000184787.19	ENSG00000236519.1
ENSG00000185158.12	ENSG00000178691.11
ENSG00000185163.10	ENSG00000183495.14
ENSG00000185219.17	ENSG00000163808.17
ENSG00000185433.10	ENSG00000213885.4	ENSG00000222042.2	ENSG00000223870.1	ENSG00000226983.3
ENSG00000185624.15	ENSG00000141522.12	ENSG00000225663.8
ENSG00000185730.8	ENSG00000184428.13
ENSG00000186132.15	ENSG00000155368.16
ENSG00000186265.10	ENSG00000091972.18
ENSG00000186481.16	ENSG00000283294.1
ENSG00000186583.12	ENSG00000178685.14
ENSG00000186628.12	ENSG00000156232.7
ENSG00000186638.16	ENSG00000165006.14
ENSG00000186687.16	ENSG00000158985.13
ENSG00000187522.16	ENSG00000152455.16
ENSG00000187626.9	ENSG00000269293.3
ENSG00000188372.15	ENSG00000205485.13
ENSG00000188511.12	ENSG00000100425.18
ENSG00000188554.14	ENSG00000012048.23
ENSG00000188997.8	ENSG00000159063.13	ENSG00000246174.9
ENSG00000189149.12	ENSG00000180747.15	ENSG00000237296.9
ENSG00000189362.12	ENSG00000151690.15
ENSG00000196150.13	ENSG00000286681.1
ENSG00000196268.11	ENSG00000182141.10
ENSG00000196313.11	ENSG00000233369.7
ENSG00000196407.12	ENSG00000234614.1
ENSG00000196776.16	ENSG00000114446.5	ENSG00000271856.1
ENSG00000196850.6	ENSG00000111237.19
ENSG00000197013.10	ENSG00000198521.12	ENSG00000269237.1
ENSG00000197016.12	ENSG00000240225.10	ENSG00000269696.2
ENSG00000197024.9	ENSG00000197362.15
ENSG00000197147.13	ENSG00000286548.1
ENSG00000197345.13	ENSG00000132740.9
ENSG00000197362.15	ENSG00000197024.9
ENSG00000197372.10	ENSG00000267924.1
ENSG00000197375.13	ENSG00000233006.8
ENSG00000197405.8	ENSG00000105321.14
ENSG00000197429.11	ENSG00000159592.11
ENSG00000197497.11	ENSG00000269001.2
ENSG00000197535.14	ENSG00000047346.12	ENSG00000128833.13
ENSG00000197728.11	ENSG00000139531.13
ENSG00000197798.9	ENSG00000110063.10
ENSG00000197813.6	ENSG00000063127.16
ENSG00000197818.11	ENSG00000158480.11
ENSG00000197822.11	ENSG00000183474.15
ENSG00000197885.10	ENSG00000170142.12
ENSG00000198155.5	ENSG00000250892.1
ENSG00000198185.11	ENSG00000215452.5	ENSG00000283757.1
ENSG00000198252.12	ENSG00000100522.10
ENSG00000198270.13	ENSG00000089022.14
ENSG00000198355.5	ENSG00000100425.18
ENSG00000198373.12	ENSG00000181019.13
ENSG00000198440.9	ENSG00000267454.6
ENSG00000198521.12	ENSG00000197013.10	ENSG00000269237.1
ENSG00000198793.13	ENSG00000171824.14
ENSG00000198794.12	ENSG00000138621.12
ENSG00000198805.12	ENSG00000129566.13
ENSG00000198833.7	ENSG00000025039.15
ENSG00000198863.7	ENSG00000012048.23
ENSG00000198879.12	ENSG00000232591.2
ENSG00000198919.13	ENSG00000144821.10
ENSG00000198920.11	ENSG00000091622.16
ENSG00000203780.12	ENSG00000089876.12	ENSG00000107949.17
ENSG00000203867.8	ENSG00000150593.18
ENSG00000203995.10	ENSG00000116171.19	ENSG00000121310.17
ENSG00000204110.6	ENSG00000227920.3
ENSG00000204138.13	ENSG00000180198.16
ENSG00000204406.13	ENSG00000115947.14
ENSG00000204536.14	ENSG00000137310.12
ENSG00000204632.11	ENSG00000206503.13
ENSG00000204792.2	ENSG00000115350.12	ENSG00000115353.11
ENSG00000205045.10	ENSG00000154760.14	ENSG00000286065.1
ENSG00000205129.8	ENSG00000109775.11
ENSG00000205485.13	ENSG00000188372.15
ENSG00000205571.14	ENSG00000179978.11
ENSG00000205659.11	ENSG00000119636.16
ENSG00000205763.13	ENSG00000170852.11
ENSG00000205838.14	ENSG00000113456.19
ENSG00000205885.7	ENSG00000139178.11
ENSG00000205918.9	ENSG00000215154.6
ENSG00000206503.13	ENSG00000204632.11
ENSG00000206535.8	ENSG00000114021.12
ENSG00000211898.7	ENSG00000211899.10
ENSG00000211899.10	ENSG00000211898.7
ENSG00000213672.8	ENSG00000114316.13
ENSG00000213741.11	ENSG00000165506.14
ENSG00000213742.7	ENSG00000226465.3
ENSG00000213885.4	ENSG00000185433.10	ENSG00000222042.2	ENSG00000223870.1	ENSG00000226983.3
ENSG00000213988.11	ENSG00000267383.7
ENSG00000214013.9	ENSG00000103994.17
ENSG00000214050.8	ENSG00000104290.11
ENSG00000214135.8	ENSG00000286909.1
ENSG00000214425.8	ENSG00000225190.11
ENSG00000215154.6	ENSG00000205918.9
ENSG00000215193.13	ENSG00000183785.15
ENSG00000215452.5	ENSG00000198185.11	ENSG00000283757.1
ENSG00000218537.1	ENSG00000251357.4
ENSG00000221887.6	ENSG00000166401.15
ENSG00000222011.9	ENSG00000161040.16
ENSG00000222042.2	ENSG00000185433.10	ENSG00000213885.4	ENSG00000223870.1	ENSG00000226983.3
ENSG00000223870.1	ENSG00000185433.10	ENSG00000213885.4	ENSG00000222042.2	ENSG00000226983.3
ENSG00000224376.1	ENSG00000173692.13
ENSG00000224467.1	ENSG00000136560.14
ENSG00000224699.9	ENSG00000162775.16	ENSG00000227963.1
ENSG00000224919.1	ENSG00000254929.6
ENSG00000225082.2	ENSG00000116521.11	ENSG00000116539.13	ENSG00000236675.1	ENSG00000246203.2
ENSG00000225190.11	ENSG00000214425.8	ENSG00000285668.1
ENSG00000225526.4	ENSG00000154743.18
ENSG00000225648.5	ENSG00000106133.18	ENSG00000233369.7
ENSG00000225663.8	ENSG00000141522.12	ENSG00000185624.15
ENSG00000225931.3	ENSG00000157873.17
ENSG00000226002.1	ENSG00000164669.13
ENSG00000226025.9	ENSG00000268088.1
ENSG00000226067.7	ENSG00000273136.7
ENSG00000226167.1	ENSG00000134262.13
ENSG00000226266.6	ENSG00000248672.5
ENSG00000226465.3	ENSG00000130684.14	ENSG00000213742.7
ENSG00000226752.9	ENSG00000095261.14
ENSG00000226942.2	ENSG00000161980.6	ENSG00000260803.1
ENSG00000226983.3	ENSG00000185433.10	ENSG00000213885.4	ENSG00000222042.2	ENSG00000223870.1
ENSG00000227014.6	ENSG00000136193.17
ENSG00000227113.2	ENSG00000234585.6
ENSG00000227117.6	ENSG00000100319.13	ENSG00000100325.15	ENSG00000184076.13
ENSG00000227388.3	ENSG00000070610.14
ENSG00000227398.4	ENSG00000181555.20
ENSG00000227920.3	ENSG00000204110.6
ENSG00000227963.1	ENSG00000224699.9
ENSG00000228016.1	ENSG00000091428.18
ENSG00000228696.10	ENSG00000120071.14
ENSG00000228784.9	ENSG00000183891.6
ENSG00000229180.7	ENSG00000249319.2
ENSG00000229267.3	ENSG00000138376.11	ENSG00000144452.15
ENSG00000229862.5	ENSG00000156508.18
ENSG00000230295.1	ENSG00000234500.1
ENSG00000230358.4	ENSG00000067601.8
ENSG00000230927.3	ENSG00000244055.2
ENSG00000230943.3	ENSG00000277443.3
ENSG00000231028.9	ENSG00000135541.21
ENSG00000231507.2	ENSG00000133063.16
ENSG00000231607.12	ENSG00000123178.15
ENSG00000231663.1	ENSG00000168275.16
ENSG00000232063.2	ENSG00000148110.16
ENSG00000232591.2	ENSG00000198879.12
ENSG00000232884.9	ENSG00000155307.19
ENSG00000233006.8	ENSG00000197375.13
ENSG00000233369.7	ENSG00000196313.11	ENSG00000225648.5
ENSG00000233654.2	ENSG00000284052.1
ENSG00000233834.6	ENSG00000105855.10	ENSG00000183742.13	ENSG00000271133.5
ENSG00000234156.3	ENSG00000095303.17
ENSG00000234160.1	ENSG00000137054.16
ENSG00000234185.2	ENSG00000249319.2
ENSG00000234500.1	ENSG00000230295.1
ENSG00000234585.6	ENSG00000227113.2
ENSG00000234614.1	ENSG00000196407.12
ENSG00000235072.2	ENSG00000119772.16
ENSG00000235079.1	ENSG00000132485.14
ENSG00000235501.6	ENSG00000117519.16
ENSG00000235652.9	ENSG00000146414.16
ENSG00000236213.2	ENSG00000163171.8
ENSG00000236383.8	ENSG00000012048.23
ENSG00000236404.10	ENSG00000147852.16
ENSG00000236453.5	ENSG00000127928.13
ENSG00000236519.1	ENSG00000184787.19
ENSG00000236675.1	ENSG00000116521.11	ENSG00000116584.20	ENSG00000225082.2
ENSG00000237232.8	ENSG00000173276.14
ENSG00000237276.8	ENSG00000142632.17
ENSG00000237296.9	ENSG00000169246.16	ENSG00000180747.15	ENSG00000189149.12
ENSG00000237714.1	ENSG00000072682.18
ENSG00000237883.2	ENSG00000114956.20
ENSG00000238164.6	ENSG00000157873.17
ENSG00000238278.3	ENSG00000244026.6
ENSG00000239213.6	ENSG00000174564.13
ENSG00000240225.10	ENSG00000197016.12	ENSG00000269696.2
ENSG00000240291.1	ENSG00000165995.21
ENSG00000240356.6	ENSG00000144134.18
ENSG00000241163.8	ENSG00000163602.10
ENSG00000241316.8	ENSG00000172340.14
ENSG00000243305.1	ENSG00000152601.17
ENSG00000243317.8	ENSG00000164707.15
ENSG00000243960.1	ENSG00000085465.13
ENSG00000244026.6	ENSG00000238278.3
ENSG00000244055.2	ENSG00000230927.3
ENSG00000244701.1	ENSG00000257093.7
ENSG00000244754.9	ENSG00000270008.1
ENSG00000244932.2	ENSG00000163913.12
ENSG00000245614.4	ENSG00000110900.15
ENSG00000245904.4	ENSG00000277851.2
ENSG00000245958.6	ENSG00000283050.2
ENSG00000246174.9	ENSG00000188997.8
ENSG00000246203.2	ENSG00000143622.11	ENSG00000225082.2
ENSG00000246250.3	ENSG00000151348.15
ENSG00000246273.8	ENSG00000133789.15	ENSG00000166483.11
ENSG00000246575.2	ENSG00000042445.14
ENSG00000246790.2	ENSG00000137642.13
ENSG00000246889.2	ENSG00000085733.16
ENSG00000246922.8	ENSG00000090470.15
ENSG00000247121.7	ENSG00000113441.16
ENSG00000247240.8	ENSG00000179335.18	ENSG00000179361.17
ENSG00000248672.5	ENSG00000226266.6
ENSG00000248932.6	ENSG00000175110.11
ENSG00000249240.2	ENSG00000166839.17
ENSG00000249258.2	ENSG00000155970.12
ENSG00000249319.2	ENSG00000229180.7	ENSG00000234185.2
ENSG00000249509.1	ENSG00000073331.18
ENSG00000249526.1	ENSG00000171604.12
ENSG00000250057.1	ENSG00000138663.9	ENSG00000145287.10	ENSG00000173085.15
ENSG00000250067.12	ENSG00000129933.21
ENSG00000250317.8	ENSG00000091490.11
ENSG00000250331.2	ENSG00000251513.2
ENSG00000250608.2	ENSG00000114670.14
ENSG00000250892.1	ENSG00000198155.5
ENSG00000250903.9	ENSG00000112699.11
ENSG00000251259.1	ENSG00000168769.13
ENSG00000251357.4	ENSG00000218537.1
ENSG00000251417.2	ENSG00000178188.14
ENSG00000251513.2	ENSG00000250331.2
ENSG00000253125.1	ENSG00000134020.8
ENSG00000253250.3	ENSG00000123119.12	ENSG00000155099.8
ENSG00000253320.7	ENSG00000155096.14
ENSG00000253633.2	ENSG00000048392.12	ENSG00000104517.13	ENSG00000155090.15
ENSG00000253741.2	ENSG00000130193.8
ENSG00000253853.3	ENSG00000183117.19	ENSG00000254319.6
ENSG00000254186.3	ENSG00000072571.20	ENSG00000113328.19
ENSG00000254319.6	ENSG00000183117.19	ENSG00000253853.3
ENSG00000254418.1	ENSG00000262655.4
ENSG00000254469.7	ENSG00000137522.18
ENSG00000254473.1	ENSG00000148057.16
ENSG00000254854.1	ENSG00000110400.11
ENSG00000254929.6	ENSG00000224919.1
ENSG00000255121.2	ENSG00000110375.3
ENSG00000255241.1	ENSG00000109861.16	ENSG00000123892.12	ENSG00000285835.1	ENSG00000288018.1
ENSG00000255339.6	ENSG00000075826.17
ENSG00000255468.7	ENSG00000174669.12
ENSG00000256591.5	ENSG00000162148.11
ENSG00000256667.6	ENSG00000111196.10
ENSG00000256733.2	ENSG00000013725.14
ENSG00000257093.7	ENSG00000244701.1
ENSG00000257285.6	ENSG00000100461.18
ENSG00000258302.2	ENSG00000270344.3
ENSG00000258534.1	ENSG00000088808.18
ENSG00000258561.2	ENSG00000171723.15
ENSG00000258790.1	ENSG00000151327.12
ENSG00000259205.2	ENSG00000140471.17
ENSG00000259315.1	ENSG00000259442.1
ENSG00000259442.1	ENSG00000259315.1
ENSG00000259658.5	ENSG00000259660.2
ENSG00000259660.2	ENSG00000259658.5
ENSG00000259712.1	ENSG00000069956.12
ENSG00000259732.1	ENSG00000157456.8
ENSG00000259953.2	ENSG00000148154.10
ENSG00000260097.3	ENSG00000005075.15
ENSG00000260192.3	ENSG00000168916.15
ENSG00000260803.1	ENSG00000161980.6	ENSG00000226942.2
ENSG00000261423.1	ENSG00000166233.15
ENSG00000262155.2	ENSG00000262587.2
ENSG00000262587.2	ENSG00000262155.2
ENSG00000262655.4	ENSG00000254418.1
ENSG00000263766.5	ENSG00000073861.3
ENSG00000263958.2	ENSG00000166342.19
ENSG00000264860.1	ENSG00000133195.11
ENSG00000264968.1	ENSG00000172057.10
ENSG00000265399.1	ENSG00000101608.12
ENSG00000266929.1	ENSG00000033627.16
ENSG00000266947.1	ENSG00000166750.10
ENSG00000267080.6	ENSG00000125319.14
ENSG00000267191.2	ENSG00000176222.9
ENSG00000267383.7	ENSG00000213988.11
ENSG00000267454.6	ENSG00000198440.9
ENSG00000267699.2	ENSG00000141646.14
ENSG00000267924.1	ENSG00000197372.10
ENSG00000268088.1	ENSG00000226025.9
ENSG00000269001.2	ENSG00000197497.11
ENSG00000269237.1	ENSG00000197013.10	ENSG00000198521.12
ENSG00000269293.3	ENSG00000187626.9
ENSG00000269696.2	ENSG00000197016.12	ENSG00000240225.10
ENSG00000269713.7	ENSG00000274265.5
ENSG00000270008.1	ENSG00000244754.9
ENSG00000270112.4	ENSG00000167216.17
ENSG00000270344.3	ENSG00000258302.2
ENSG00000270647.6	ENSG00000278023.7
ENSG00000271133.5	ENSG00000105855.10	ENSG00000183742.13	ENSG00000233834.6
ENSG00000271727.2	ENSG00000112685.14
ENSG00000271856.1	ENSG00000114446.5	ENSG00000196776.16
ENSG00000272305.5	ENSG00000163935.14
ENSG00000272410.5	ENSG00000157020.18
ENSG00000272752.6	ENSG00000078319.9
ENSG00000273136.7	ENSG00000226067.7
ENSG00000274265.5	ENSG00000269713.7
ENSG00000276234.5	ENSG00000278540.5
ENSG00000277072.5	ENSG00000158517.15
ENSG00000277443.3	ENSG00000230943.3
ENSG00000277851.2	ENSG00000245904.4
ENSG00000278023.7	ENSG00000270647.6
ENSG00000278540.5	ENSG00000276234.5
ENSG00000281103.2	ENSG00000078053.17
ENSG00000281207.1	ENSG00000171793.16
ENSG00000281641.3	ENSG00000177570.14
ENSG00000283050.2	ENSG00000245958.6
ENSG00000283294.1	ENSG00000186481.16
ENSG00000283415.2	ENSG00000149054.16
ENSG00000283757.1	ENSG00000198185.11	ENSG00000215452.5
ENSG00000284052.1	ENSG00000233654.2
ENSG00000285596.1	ENSG00000136279.20
ENSG00000285639.1	ENSG00000286277.1
ENSG00000285668.1	ENSG00000225190.11
ENSG00000285693.1	ENSG00000168010.11
ENSG00000285696.1	ENSG00000149308.17	ENSG00000149311.18
ENSG00000285744.1	ENSG00000104432.14
ENSG00000285835.1	ENSG00000109861.16	ENSG00000123892.12	ENSG00000255241.1	ENSG00000288018.1
ENSG00000285982.1	ENSG00000164932.13
ENSG00000286065.1	ENSG00000154760.14	ENSG00000205045.10
ENSG00000286216.1	ENSG00000162714.12
ENSG00000286277.1	ENSG00000285639.1
ENSG00000286548.1	ENSG00000197147.13
ENSG00000286563.1	ENSG00000111530.13
ENSG00000286681.1	ENSG00000196150.13
ENSG00000286883.1	ENSG00000115307.17	ENSG00000179528.16
ENSG00000286909.1	ENSG00000214135.8
ENSG00000287055.1	ENSG00000124574.15
ENSG00000287778.1	ENSG00000002587.10	ENSG00000109684.15
ENSG00000288018.1	ENSG00000109861.16	ENSG00000123892.12	ENSG00000255241.1	ENSG00000285835.1

## Sheet: Genes sharing top cis-ex-inQTLs
reference gene	shared gene 1	shared gene 2	shared gene 3
ENSG00000001561.7	ENSG00000112796.10
ENSG00000003509.16	ENSG00000115816.15	ENSG00000115825.10
ENSG00000006453.14	ENSG00000205356.10
ENSG00000008018.9	ENSG00000071994.11
ENSG00000008382.15	ENSG00000167671.12
ENSG00000010310.9	ENSG00000125743.10
ENSG00000010626.15	ENSG00000111671.9
ENSG00000010704.18	ENSG00000180573.9
ENSG00000011295.16	ENSG00000141027.21
ENSG00000011523.14	ENSG00000138069.18
ENSG00000013573.17	ENSG00000245614.4
ENSG00000015532.10	ENSG00000108829.10
ENSG00000026950.17	ENSG00000124508.17
ENSG00000039068.19	ENSG00000184939.16
ENSG00000048649.13	ENSG00000074201.9
ENSG00000056736.10	ENSG00000157388.19
ENSG00000060688.13	ENSG00000121766.15
ENSG00000064115.11	ENSG00000111790.14
ENSG00000064652.11	ENSG00000205302.7
ENSG00000065060.17	ENSG00000124562.10
ENSG00000070761.8	ENSG00000070770.9
ENSG00000070770.9	ENSG00000070761.8
ENSG00000071794.16	ENSG00000163754.18
ENSG00000071994.11	ENSG00000008018.9
ENSG00000072134.15	ENSG00000154016.13
ENSG00000072571.20	ENSG00000113328.19
ENSG00000074201.9	ENSG00000048649.13
ENSG00000074582.15	ENSG00000135912.11	ENSG00000163482.12
ENSG00000076242.16	ENSG00000093167.18
ENSG00000079332.15	ENSG00000156521.14
ENSG00000080546.13	ENSG00000183137.14
ENSG00000081026.19	ENSG00000198799.12
ENSG00000083642.19	ENSG00000244754.9
ENSG00000083807.10	ENSG00000083838.16
ENSG00000083838.16	ENSG00000083807.10
ENSG00000084676.15	ENSG00000138092.11
ENSG00000085231.14	ENSG00000134056.12
ENSG00000085998.14	ENSG00000085999.13
ENSG00000085999.13	ENSG00000085998.14
ENSG00000087299.12	ENSG00000125375.16
ENSG00000089597.18	ENSG00000149499.11
ENSG00000090470.15	ENSG00000246922.8
ENSG00000091947.10	ENSG00000108840.15
ENSG00000092295.12	ENSG00000213903.9
ENSG00000093167.18	ENSG00000076242.16
ENSG00000095261.14	ENSG00000119402.17	ENSG00000226752.9
ENSG00000096433.11	ENSG00000161904.12
ENSG00000096717.12	ENSG00000148634.15
ENSG00000099817.12	ENSG00000180448.10
ENSG00000100099.20	ENSG00000100104.13
ENSG00000100104.13	ENSG00000100099.20
ENSG00000100325.15	ENSG00000184076.13
ENSG00000100417.12	ENSG00000183864.5
ENSG00000100479.13	ENSG00000165502.7
ENSG00000100883.12	ENSG00000258704.6
ENSG00000101104.13	ENSG00000166913.13
ENSG00000101161.8	ENSG00000130590.14
ENSG00000101294.18	ENSG00000171552.13
ENSG00000101544.9	ENSG00000267270.6
ENSG00000102908.22	ENSG00000141101.13
ENSG00000103319.12	ENSG00000237296.9
ENSG00000103429.11	ENSG00000140694.17
ENSG00000104774.13	ENSG00000188033.10
ENSG00000104881.16	ENSG00000104884.16
ENSG00000104884.16	ENSG00000104881.16
ENSG00000104946.13	ENSG00000104951.16
ENSG00000104951.16	ENSG00000104946.13
ENSG00000105221.18	ENSG00000105223.20
ENSG00000105223.20	ENSG00000105221.18
ENSG00000105298.14	ENSG00000186111.10
ENSG00000106780.9	ENSG00000119402.17
ENSG00000106804.8	ENSG00000119403.15
ENSG00000107201.10	ENSG00000122729.19
ENSG00000107745.19	ENSG00000156026.14
ENSG00000107882.12	ENSG00000138107.13
ENSG00000107949.17	ENSG00000188690.15
ENSG00000108384.15	ENSG00000108395.14	ENSG00000182628.13
ENSG00000108395.14	ENSG00000108384.15
ENSG00000108474.17	ENSG00000141027.21
ENSG00000108509.21	ENSG00000129250.12
ENSG00000108588.14	ENSG00000108592.17
ENSG00000108592.17	ENSG00000108588.14
ENSG00000108604.16	ENSG00000198909.8
ENSG00000108639.7	ENSG00000187997.11
ENSG00000108829.10	ENSG00000015532.10
ENSG00000108840.15	ENSG00000091947.10
ENSG00000110514.19	ENSG00000134575.13
ENSG00000110844.13	ENSG00000161791.14
ENSG00000110880.10	ENSG00000257221.4
ENSG00000111358.14	ENSG00000168778.12
ENSG00000111647.13	ENSG00000238105.7
ENSG00000111671.9	ENSG00000010626.15
ENSG00000111790.14	ENSG00000064115.11
ENSG00000112039.5	ENSG00000198755.11
ENSG00000112365.5	ENSG00000135535.17
ENSG00000112796.10	ENSG00000001561.7
ENSG00000113328.19	ENSG00000072571.20
ENSG00000113569.16	ENSG00000197603.14
ENSG00000113597.18	ENSG00000123219.13
ENSG00000113716.13	ENSG00000182578.13
ENSG00000115486.12	ENSG00000118640.11
ENSG00000115568.15	ENSG00000135913.11
ENSG00000115694.15	ENSG00000168385.18
ENSG00000115816.15	ENSG00000003509.16	ENSG00000115825.10
ENSG00000115825.10	ENSG00000003509.16	ENSG00000115816.15
ENSG00000115942.9	ENSG00000240344.9
ENSG00000116005.12	ENSG00000143977.14
ENSG00000116521.11	ENSG00000116539.13	ENSG00000160752.14	ENSG00000163374.19
ENSG00000116539.13	ENSG00000116521.11
ENSG00000117305.15	ENSG00000179163.11
ENSG00000118181.11	ENSG00000186166.9
ENSG00000118363.12	ENSG00000162139.10
ENSG00000118640.11	ENSG00000115486.12
ENSG00000119402.17	ENSG00000095261.14	ENSG00000106780.9	ENSG00000226752.9
ENSG00000119403.15	ENSG00000106804.8
ENSG00000119408.16	ENSG00000136930.13
ENSG00000119638.13	ENSG00000119640.9	ENSG00000119684.15	ENSG00000170348.9
ENSG00000119640.9	ENSG00000119638.13	ENSG00000170348.9
ENSG00000119684.15	ENSG00000119638.13
ENSG00000120253.14	ENSG00000131023.13
ENSG00000120265.18	ENSG00000131023.13
ENSG00000120860.11	ENSG00000136048.14
ENSG00000120868.14	ENSG00000166130.15
ENSG00000120925.16	ENSG00000168172.9
ENSG00000121413.12	ENSG00000181894.15
ENSG00000121766.15	ENSG00000060688.13
ENSG00000121769.8	ENSG00000168528.12
ENSG00000122483.17	ENSG00000223745.8
ENSG00000122729.19	ENSG00000107201.10
ENSG00000122783.16	ENSG00000287733.1
ENSG00000122882.11	ENSG00000166321.14
ENSG00000123124.14	ENSG00000176623.12
ENSG00000123219.13	ENSG00000113597.18
ENSG00000123352.18	ENSG00000139644.13
ENSG00000123636.18	ENSG00000136536.15
ENSG00000123975.5	ENSG00000187742.15
ENSG00000124508.17	ENSG00000026950.17
ENSG00000124562.10	ENSG00000065060.17
ENSG00000124613.8	ENSG00000146109.5
ENSG00000125375.16	ENSG00000087299.12
ENSG00000125743.10	ENSG00000010310.9
ENSG00000125826.21	ENSG00000125875.14
ENSG00000125875.14	ENSG00000125826.21
ENSG00000126561.16	ENSG00000168610.14
ENSG00000128829.12	ENSG00000248508.8
ENSG00000128989.10	ENSG00000197535.14
ENSG00000129250.12	ENSG00000108509.21
ENSG00000130590.14	ENSG00000101161.8
ENSG00000130956.14	ENSG00000165244.7
ENSG00000131023.13	ENSG00000120253.14	ENSG00000120265.18
ENSG00000131469.15	ENSG00000198863.7
ENSG00000131473.17	ENSG00000141698.17
ENSG00000131495.9	ENSG00000170445.15
ENSG00000131669.10	ENSG00000165233.18
ENSG00000134056.12	ENSG00000085231.14
ENSG00000134058.12	ENSG00000153044.10
ENSG00000134108.13	ENSG00000134109.11
ENSG00000134109.11	ENSG00000134108.13
ENSG00000134245.18	ENSG00000143079.15
ENSG00000134574.12	ENSG00000134575.13
ENSG00000134575.13	ENSG00000110514.19	ENSG00000134574.12
ENSG00000134759.14	ENSG00000141424.13
ENSG00000134910.14	ENSG00000149554.13
ENSG00000135018.14	ENSG00000148057.16
ENSG00000135316.18	ENSG00000135318.12
ENSG00000135317.13	ENSG00000135318.12
ENSG00000135318.12	ENSG00000135316.18	ENSG00000135317.13
ENSG00000135535.17	ENSG00000112365.5
ENSG00000135912.11	ENSG00000074582.15	ENSG00000163482.12
ENSG00000135913.11	ENSG00000115568.15
ENSG00000135945.10	ENSG00000135951.16
ENSG00000135951.16	ENSG00000135945.10
ENSG00000135976.20	ENSG00000196912.12
ENSG00000136048.14	ENSG00000120860.11
ENSG00000136146.15	ENSG00000136159.4
ENSG00000136159.4	ENSG00000136146.15
ENSG00000136238.18	ENSG00000164535.15
ENSG00000136518.17	ENSG00000136521.13
ENSG00000136521.13	ENSG00000136518.17
ENSG00000136536.15	ENSG00000123636.18
ENSG00000136878.13	ENSG00000187239.17
ENSG00000136925.15	ENSG00000136936.11
ENSG00000136930.13	ENSG00000119408.16
ENSG00000136936.11	ENSG00000136925.15
ENSG00000137494.14	ENSG00000137500.9
ENSG00000137500.9	ENSG00000137494.14
ENSG00000137522.18	ENSG00000254469.7
ENSG00000137814.12	ENSG00000166887.15
ENSG00000138069.18	ENSG00000011523.14
ENSG00000138092.11	ENSG00000084676.15
ENSG00000138107.13	ENSG00000107882.12
ENSG00000138674.17	ENSG00000145284.12
ENSG00000138750.15	ENSG00000198301.12
ENSG00000138942.16	ENSG00000182541.18
ENSG00000139531.13	ENSG00000197728.11
ENSG00000139644.13	ENSG00000123352.18
ENSG00000140694.17	ENSG00000103429.11
ENSG00000141027.21	ENSG00000011295.16	ENSG00000108474.17
ENSG00000141084.11	ENSG00000159720.12
ENSG00000141101.13	ENSG00000102908.22	ENSG00000181019.13
ENSG00000141424.13	ENSG00000134759.14
ENSG00000141577.14	ENSG00000167302.10
ENSG00000141698.17	ENSG00000131473.17
ENSG00000142534.7	ENSG00000142541.17
ENSG00000142541.17	ENSG00000142534.7
ENSG00000142765.18	ENSG00000186501.14
ENSG00000143079.15	ENSG00000134245.18
ENSG00000143158.11	ENSG00000143164.15
ENSG00000143164.15	ENSG00000143158.11
ENSG00000143387.13	ENSG00000143437.21
ENSG00000143437.21	ENSG00000143387.13
ENSG00000143977.14	ENSG00000116005.12
ENSG00000145284.12	ENSG00000138674.17
ENSG00000145354.12	ENSG00000164037.17
ENSG00000145494.12	ENSG00000171421.13
ENSG00000146109.5	ENSG00000124613.8
ENSG00000146232.17	ENSG00000157593.19
ENSG00000146556.14	ENSG00000240356.6
ENSG00000148057.16	ENSG00000135018.14
ENSG00000148297.16	ENSG00000160323.18
ENSG00000148356.13	ENSG00000196152.10	ENSG00000197958.13
ENSG00000148384.13	ENSG00000165689.17
ENSG00000148634.15	ENSG00000096717.12
ENSG00000149187.18	ENSG00000165923.16
ENSG00000149308.17	ENSG00000149311.18
ENSG00000149311.18	ENSG00000149308.17
ENSG00000149499.11	ENSG00000089597.18
ENSG00000149554.13	ENSG00000134910.14
ENSG00000149577.16	ENSG00000168092.14
ENSG00000149781.12	ENSG00000168439.17
ENSG00000149930.18	ENSG00000174943.11
ENSG00000152234.16	ENSG00000152240.13
ENSG00000152240.13	ENSG00000152234.16
ENSG00000152348.16	ENSG00000205464.12
ENSG00000153044.10	ENSG00000134058.12
ENSG00000154016.13	ENSG00000072134.15
ENSG00000156026.14	ENSG00000107745.19
ENSG00000156521.14	ENSG00000079332.15
ENSG00000157388.19	ENSG00000056736.10
ENSG00000157538.14	ENSG00000185808.13
ENSG00000157593.19	ENSG00000146232.17
ENSG00000158805.12	ENSG00000187741.15
ENSG00000159720.12	ENSG00000141084.11
ENSG00000160323.18	ENSG00000148297.16
ENSG00000160752.14	ENSG00000116521.11	ENSG00000163374.19
ENSG00000161405.17	ENSG00000172057.10
ENSG00000161791.14	ENSG00000110844.13
ENSG00000161904.12	ENSG00000096433.11
ENSG00000162139.10	ENSG00000118363.12
ENSG00000162148.11	ENSG00000187049.10
ENSG00000162302.13	ENSG00000173511.9
ENSG00000163312.11	ENSG00000163322.14
ENSG00000163322.14	ENSG00000163312.11
ENSG00000163374.19	ENSG00000116521.11	ENSG00000160752.14
ENSG00000163482.12	ENSG00000074582.15	ENSG00000135912.11
ENSG00000163660.12	ENSG00000243176.6
ENSG00000163754.18	ENSG00000071794.16
ENSG00000164037.17	ENSG00000145354.12
ENSG00000164346.10	ENSG00000164347.18
ENSG00000164347.18	ENSG00000164346.10
ENSG00000164535.15	ENSG00000136238.18
ENSG00000165006.14	ENSG00000186638.16
ENSG00000165233.18	ENSG00000131669.10
ENSG00000165244.7	ENSG00000130956.14
ENSG00000165502.7	ENSG00000100479.13
ENSG00000165506.14	ENSG00000213741.11
ENSG00000165684.4	ENSG00000165688.12
ENSG00000165688.12	ENSG00000165684.4
ENSG00000165689.17	ENSG00000148384.13
ENSG00000165923.16	ENSG00000149187.18
ENSG00000165948.11	ENSG00000165949.12
ENSG00000165949.12	ENSG00000165948.11
ENSG00000166130.15	ENSG00000120868.14
ENSG00000166321.14	ENSG00000122882.11
ENSG00000166529.15	ENSG00000188186.10
ENSG00000166887.15	ENSG00000137814.12
ENSG00000166913.13	ENSG00000101104.13
ENSG00000167302.10	ENSG00000141577.14
ENSG00000167615.16	ENSG00000226696.6
ENSG00000167671.12	ENSG00000008382.15
ENSG00000167720.13	ENSG00000167721.11
ENSG00000167721.11	ENSG00000167720.13
ENSG00000168092.14	ENSG00000149577.16
ENSG00000168172.9	ENSG00000120925.16
ENSG00000168385.18	ENSG00000115694.15
ENSG00000168439.17	ENSG00000149781.12
ENSG00000168528.12	ENSG00000121769.8
ENSG00000168610.14	ENSG00000126561.16
ENSG00000168778.12	ENSG00000111358.14
ENSG00000169371.14	ENSG00000169375.16
ENSG00000169375.16	ENSG00000169371.14
ENSG00000169490.17	ENSG00000169499.15
ENSG00000169499.15	ENSG00000169490.17
ENSG00000170348.9	ENSG00000119638.13	ENSG00000119640.9
ENSG00000170445.15	ENSG00000131495.9
ENSG00000170734.12	ENSG00000172432.19
ENSG00000171115.4	ENSG00000242258.1
ENSG00000171295.13	ENSG00000197044.11
ENSG00000171421.13	ENSG00000145494.12
ENSG00000171462.15	ENSG00000287055.1
ENSG00000171467.16	ENSG00000287055.1
ENSG00000171469.11	ENSG00000196605.7	ENSG00000267106.7
ENSG00000171552.13	ENSG00000101294.18
ENSG00000171720.10	ENSG00000197948.11
ENSG00000171763.20	ENSG00000171766.16
ENSG00000171766.16	ENSG00000171763.20
ENSG00000171824.14	ENSG00000198793.13
ENSG00000172057.10	ENSG00000161405.17	ENSG00000186075.12
ENSG00000172432.19	ENSG00000170734.12
ENSG00000173214.7	ENSG00000231889.7
ENSG00000173511.9	ENSG00000162302.13
ENSG00000174943.11	ENSG00000149930.18
ENSG00000175061.18	ENSG00000187688.15
ENSG00000176623.12	ENSG00000123124.14
ENSG00000176986.16	ENSG00000196968.11
ENSG00000177479.19	ENSG00000178467.18
ENSG00000177595.18	ENSG00000177600.9
ENSG00000177600.9	ENSG00000177595.18
ENSG00000178188.14	ENSG00000196296.14
ENSG00000178467.18	ENSG00000177479.19
ENSG00000178852.16	ENSG00000228782.7
ENSG00000179091.5	ENSG00000179526.17
ENSG00000179163.11	ENSG00000117305.15
ENSG00000179335.18	ENSG00000179361.17	ENSG00000247240.8
ENSG00000179361.17	ENSG00000179335.18	ENSG00000247240.8
ENSG00000179526.17	ENSG00000179091.5
ENSG00000179889.19	ENSG00000183458.14
ENSG00000180448.10	ENSG00000099817.12
ENSG00000180573.9	ENSG00000010704.18
ENSG00000181019.13	ENSG00000141101.13
ENSG00000181894.15	ENSG00000121413.12
ENSG00000182541.18	ENSG00000138942.16
ENSG00000182578.13	ENSG00000113716.13
ENSG00000182628.13	ENSG00000108384.15
ENSG00000183066.14	ENSG00000184983.11
ENSG00000183137.14	ENSG00000080546.13
ENSG00000183458.14	ENSG00000179889.19
ENSG00000183864.5	ENSG00000100417.12
ENSG00000184076.13	ENSG00000100325.15
ENSG00000184428.13	ENSG00000185730.8
ENSG00000184939.16	ENSG00000039068.19
ENSG00000184983.11	ENSG00000183066.14
ENSG00000185433.10	ENSG00000213885.4
ENSG00000185624.15	ENSG00000225663.8
ENSG00000185730.8	ENSG00000184428.13
ENSG00000185808.13	ENSG00000157538.14
ENSG00000185946.16	ENSG00000240038.6
ENSG00000186075.12	ENSG00000172057.10
ENSG00000186111.10	ENSG00000105298.14
ENSG00000186166.9	ENSG00000118181.11
ENSG00000186501.14	ENSG00000142765.18
ENSG00000186638.16	ENSG00000165006.14
ENSG00000187049.10	ENSG00000162148.11
ENSG00000187239.17	ENSG00000136878.13
ENSG00000187626.9	ENSG00000269293.3
ENSG00000187688.15	ENSG00000175061.18
ENSG00000187741.15	ENSG00000158805.12
ENSG00000187742.15	ENSG00000123975.5
ENSG00000187997.11	ENSG00000108639.7
ENSG00000188033.10	ENSG00000104774.13
ENSG00000188186.10	ENSG00000166529.15
ENSG00000188690.15	ENSG00000107949.17
ENSG00000196072.12	ENSG00000213341.11
ENSG00000196152.10	ENSG00000148356.13	ENSG00000197958.13
ENSG00000196296.14	ENSG00000178188.14
ENSG00000196312.15	ENSG00000196597.13
ENSG00000196597.13	ENSG00000196312.15
ENSG00000196605.7	ENSG00000171469.11	ENSG00000267106.7
ENSG00000196743.9	ENSG00000198624.13
ENSG00000196912.12	ENSG00000135976.20
ENSG00000196968.11	ENSG00000176986.16
ENSG00000197024.9	ENSG00000197362.15
ENSG00000197044.11	ENSG00000171295.13
ENSG00000197362.15	ENSG00000197024.9
ENSG00000197535.14	ENSG00000128989.10
ENSG00000197603.14	ENSG00000113569.16
ENSG00000197728.11	ENSG00000139531.13
ENSG00000197948.11	ENSG00000171720.10
ENSG00000197958.13	ENSG00000148356.13	ENSG00000196152.10
ENSG00000198301.12	ENSG00000138750.15
ENSG00000198624.13	ENSG00000196743.9
ENSG00000198755.11	ENSG00000112039.5
ENSG00000198793.13	ENSG00000171824.14
ENSG00000198799.12	ENSG00000081026.19
ENSG00000198863.7	ENSG00000131469.15
ENSG00000198909.8	ENSG00000108604.16
ENSG00000204560.10	ENSG00000204592.9
ENSG00000204592.9	ENSG00000204560.10
ENSG00000204632.11	ENSG00000206503.13
ENSG00000205302.7	ENSG00000064652.11
ENSG00000205356.10	ENSG00000006453.14
ENSG00000205464.12	ENSG00000152348.16
ENSG00000206503.13	ENSG00000204632.11
ENSG00000213341.11	ENSG00000196072.12
ENSG00000213741.11	ENSG00000165506.14
ENSG00000213885.4	ENSG00000185433.10
ENSG00000213903.9	ENSG00000092295.12
ENSG00000214425.8	ENSG00000225190.11
ENSG00000221887.6	ENSG00000242550.6
ENSG00000223745.8	ENSG00000122483.17
ENSG00000225190.11	ENSG00000214425.8
ENSG00000225663.8	ENSG00000185624.15
ENSG00000226314.8	ENSG00000269293.3
ENSG00000226696.6	ENSG00000167615.16
ENSG00000226752.9	ENSG00000095261.14	ENSG00000119402.17
ENSG00000228782.7	ENSG00000178852.16
ENSG00000231889.7	ENSG00000173214.7
ENSG00000237296.9	ENSG00000103319.12
ENSG00000238105.7	ENSG00000111647.13
ENSG00000240038.6	ENSG00000185946.16
ENSG00000240344.9	ENSG00000115942.9
ENSG00000240356.6	ENSG00000146556.14
ENSG00000242258.1	ENSG00000171115.4
ENSG00000242550.6	ENSG00000221887.6
ENSG00000243176.6	ENSG00000163660.12
ENSG00000244754.9	ENSG00000083642.19
ENSG00000245614.4	ENSG00000013573.17
ENSG00000246922.8	ENSG00000090470.15
ENSG00000247240.8	ENSG00000179335.18	ENSG00000179361.17
ENSG00000248508.8	ENSG00000128829.12
ENSG00000250312.8	ENSG00000272602.6
ENSG00000254469.7	ENSG00000137522.18
ENSG00000257221.4	ENSG00000110880.10
ENSG00000258704.6	ENSG00000100883.12
ENSG00000267106.7	ENSG00000171469.11	ENSG00000196605.7
ENSG00000267270.6	ENSG00000101544.9
ENSG00000269293.3	ENSG00000187626.9	ENSG00000226314.8
ENSG00000272602.6	ENSG00000250312.8
ENSG00000287055.1	ENSG00000171462.15	ENSG00000171467.16
