# Supplementary material for: Disentangling genetic effects on transcriptional and post-transcriptional gene regulation through integrating exon and intron expression QTLs
Source: Nat Commun. 2024 May 6;15:3786. doi: 10.1038/s41467-024-48244-x (PMC11074126; doi:10.1038/s41467-024-48244-x)
Supplement: Supplementary file 6 — Supplementary Data 3 [file 41467_2024_48244_MOESM6_ESM.xlsx]

## Sheet: Top cis-exQTL signals
Ensembl gene ID	gene chromosome	gene start	gene end	gene strand	tested cis-variants	cis-QTL positions	nominal p-values	betas (slopes) of the linear regression
ENSG00000000457.14	chr1	169849632	169894267	-	9353	169762724,169759775,169763302,169756494,169760109,169758531,169782712,169785730,169952034,169787407,169749095,169797157,169875374,169790229,169825218,169788346,169882018,169824884,169690861,169787248,169742165,169785261,169742185,169782961,169891332,169796199,169781357,169782090,169784683,169788227,169782529,169773073,169787051,169787062,169786847,169783765,169776312,169730678,169778315,169778914…	5.20261e-12,6.20414e-12,6.43773e-12,7.01036e-12,7.21408e-12,7.79389e-12,1.00058e-11,1.08747e-11,1.13354e-11,1.75522e-11,1.78329e-11,1.94395e-11,3.82483e-11,4.70163e-11,5.76623e-11,7.05451e-11,9.54339e-11,1.19059e-10,1.73684e-10,2.59602e-10,2.90844e-10,3.01577e-10,3.06305e-10,3.1141e-10,3.84813e-10,4.36207e-10,7.08113e-10,7.11435e-10,7.76777e-10,8.18778e-10,8.25143e-10,8.50626e-10,8.59848e-10,8.76…	-0.335197,-0.334007,-0.333689,-0.334935,-0.333255,-0.333747,-0.329436,-0.329029,-0.323254,-0.32604,-0.327878,-0.316904,-0.309967,-0.311525,-0.307294,-0.314535,-0.304787,-0.302266,-0.313742,-0.30715,-0.310698,-0.305918,-0.310577,-0.305879,-0.300118,-0.3037
ENSG00000000460.17	chr1	169662008	169854080	+	10087	169825547,169825721,169821020,169836225,169862062,169849739,169847163,169829604,169833815,169838480,169796758,169859930,169876615,169795911,169750696,169883372,169847041,169756891,169832971,169815422,169812968,169710412,169739245,169736270,169869137,169789148,169854519,169855238,169700674,169881233,169689048,169882438	2.04853e-22,2.34858e-22,3.23776e-22,1.2311e-21,1.31399e-21,1.78494e-21,1.78558e-21,2.05547e-21,2.40066e-21,2.44437e-21,3.72599e-21,3.87979e-21,6.73031e-21,1.02979e-20,1.35544e-20,1.58054e-20,1.67179e-20,1.7036e-20,1.81255e-20,2.68022e-20,3.45597e-20,3.51631e-20,3.85815e-20,3.99709e-20,4.68327e-20,4.8354e-20,6.46148e-20,6.56697e-20,1.70514e-19,2.57214e-19,6.85464e-19,7.65859e-19	-0.471835,-0.471043,-0.469531,-0.472464,-0.461395,-0.469828,-0.469867,-0.479206,-0.468203,-0.478642,-0.465325,-0.465859,-0.473026,-0.461501,-0.481003,-0.457527,-0.478932,-0.47859,-0.478232,-0.475341,-0.474259,-0.489147,-0.487852,-0.487713,-0.471916,-0.473
ENSG00000000938.13	chr1	27612065	27635185	-	5760	27630057,27631331,27631671,27631728,27632339,27402948,27403973,27449924,27640300,27640818,27642151,27641127,27642178,27639694	2.99222e-11,5.01072e-11,1.86836e-10,2.22441e-10,4.96476e-10,9.51198e-10,1.95343e-09,1.29354e-08,8.05535e-08,9.41432e-08,1.16277e-07,1.49211e-07,1.57563e-07,2.10895e-07	1.11839,1.09682,1.07642,1.07302,1.07334,0.986895,0.968006,0.98382,0.927319,0.923389,0.874624,0.903204,0.871357,0.845994
ENSG00000001084.13	chr6	53497342	53616970	-	9439	53512324,53512752,53513571,53505309,53517462,53512193,53512821,53513036,53514607,53525197,53517572,53519377,53533761,53533987,53496602,53496478,53533172	5.20229e-13,6.39836e-13,6.91768e-13,1.3271e-12,2.21856e-12,5.87962e-12,1.08729e-11,1.1849e-11,1.57897e-11,3.24269e-11,3.31817e-11,3.54162e-11,2.8037e-10,4.08496e-10,5.34329e-10,5.66313e-10,6.24363e-10	-0.348916,-0.346922,-0.346604,-0.349375,-0.336549,-0.334718,-0.329547,-0.328616,-0.325544,-0.319673,-0.319536,-0.319658,-0.310522,-0.310289,-0.371542,-0.37113,-0.30547
ENSG00000001460.18	chr1	24357000	24416934	-	8355	24416496,24419715,24387906,24426820,24412001,24390039,24422887,24421192,24427916,24421134,24426674,24426376,24403874,24423216,24406098,24413255,24425283,24428518,24428714,24405247,24422339,24414223,24404447,24414591,24432569,24413283,24440936,24437120,24438199,24438264,24406364,24439032,24438425,24453365,24458447,24446601,24453189,24452321,24341212,24341214,24340444,24372962,24341429,24374840,243…	2.8289e-09,2.84061e-09,3.76905e-09,3.78074e-09,3.80685e-09,4.33456e-09,4.50787e-09,4.65024e-09,5.43968e-09,5.77659e-09,5.90321e-09,5.92603e-09,5.97773e-09,5.9974e-09,6.02326e-09,6.05847e-09,6.06823e-09,6.42299e-09,6.65896e-09,6.75879e-09,6.8063e-09,6.9509e-09,7.23588e-09,7.76511e-09,8.44555e-09,8.8669e-09,9.02179e-09,1.21651e-08,1.26837e-08,1.28184e-08,1.43369e-08,1.54746e-08,1.60312e-08,2.83778e…	-0.307079,-0.306141,-0.304286,-0.303641,-0.305982,-0.303362,-0.301384,-0.301473,-0.300279,-0.30057,-0.299832,-0.299595,-0.301042,-0.299212,-0.301085,-0.301773,-0.299166,-0.298807,-0.298551,-0.300253,-0.298303,-0.302383,-0.299485,-0.299154,-0.29771,-0.2979
ENSG00000001461.17	chr1	24415803	24472976	+	8306	24439047,24456910,24454757,24457707,24389714,24431316,24421820,24417003,24420738,24420977,24422284,24414863,24419943,24441128,24442926,24412352,24407732,24412574,24408873,24409378,24415622,24436149,24407510,24405200,24428429,24435579,24438623,24386093,24413622,24441979,24410363,24401875,24382411,24376531,24386982,24372688,24512003	7.97302e-15,1.63838e-14,3.16825e-14,6.68408e-14,3.35209e-13,4.23477e-13,4.34522e-13,4.7502e-13,6.57419e-13,6.99978e-13,7.15631e-13,7.58375e-13,8.45848e-13,9.46946e-13,9.77166e-13,1.02033e-12,1.06123e-12,1.0671e-12,1.08254e-12,1.19855e-12,1.23652e-12,1.24923e-12,1.25548e-12,1.26921e-12,1.27519e-12,1.31203e-12,1.42811e-12,1.94141e-12,1.9618e-12,1.97688e-12,3.12322e-12,3.33012e-12,5.2486e-12,5.82513…	0.370801,0.370346,0.360757,0.355265,-0.538158,-0.547279,-0.548,-0.548522,-0.544595,-0.543928,-0.543897,-0.53678,-0.542817,-0.547169,-0.539926,-0.530522,-0.533589,-0.529574,-0.530097,-0.532481,-0.531062,-0.538956,-0.531978,-0.532352,-0.533616,-0.538225,-0.540359,-0.526271,-0.533005,-0.527286,-0.522583,-0.516858,-0.518472,-0.515489,-0.507702,-0.509611,0.31295
ENSG00000001561.7	chr6	46129990	46146688	+	7622	46118520,46150227,46116234,46148712,46115200,46115830,46161008,46142260,46144652,46129832,46082861,46130021,46106406,46090624,46076500,46118129,46146864,46129146	2.16649e-15,2.35177e-15,2.50383e-15,2.52658e-15,2.6435e-15,2.78771e-15,3.09367e-15,3.50565e-15,4.52261e-15,5.00434e-15,1.48675e-14,1.5845e-14,1.63508e-14,1.6892e-14,2.53076e-14,5.60268e-12,6.0267e-12,6.90112e-12	-0.395869,-0.394569,-0.394884,-0.394069,-0.394688,-0.394371,-0.392642,-0.39294,-0.393937,-0.393556,-0.387221,-0.391099,-0.382928,-0.386455,-0.374281,-0.327517,-0.326501,-0.325639
ENSG00000002016.18	chr12	911737	990053	-	9250	946864,934668,945790,963530,942329,943322	4.80926e-42,8.11754e-41,7.2267e-40,1.75368e-39,5.18967e-39,3.87016e-38	-0.807766,-0.798739,-0.804235,-0.80163,-0.798289,-0.788397
ENSG00000002549.12	chr4	17577193	17607972	+	9054	17592226,17592355,17579332,17578055,17593742,17596761,17590025,17598271,17585514,17589111,17585738,17585334,17583391,17582183,17586814,17585942,17584361,17598214,17580428,17575867,17576456,17576153,17572582,17575706,17575405,17575540,17576630,17592282,17587327,17577268,17584002,17585080,17588596,17572400,17586697,17570539,17571879,17568440,17569086,17569857,17569873,17573907	2.48278e-78,3.05884e-78,3.8514e-78,3.97013e-78,4.25583e-78,4.43868e-78,4.78482e-78,5.0062e-78,5.15547e-78,5.17979e-78,5.29347e-78,5.35992e-78,5.39428e-78,5.43125e-78,5.43342e-78,5.62626e-78,6.3134e-78,8.8541e-78,1.03642e-77,1.8462e-77,2.81627e-77,2.98185e-77,3.55957e-77,4.62018e-77,6.29485e-77,8.23201e-77,8.74197e-77,3.33368e-76,4.1173e-76,4.63481e-76,4.83678e-76,5.46778e-76,5.59971e-76,1.09498e-…	-0.84239,-0.841611,-0.842261,-0.843753,-0.841893,-0.841801,-0.840357,-0.840361,-0.839785,-0.839787,-0.839763,-0.839759,-0.839795,-0.839799,-0.839739,-0.839609,-0.839603,-0.840525,-0.837063,-0.843985,-0.839787,-0.839514,-0.840804,-0.837145,-0.839574,-0.842
ENSG00000002587.10	chr4	11393151	11429564	-	10314	10758578,10736331,10772970,10750119,10758466,10757305,10741562,10734037,10756231,10758546,10773843,10735030,10731029,10733643,10736406,10731296,10733456,10731478,10731325,10732277,10730988,10731681,10752269,10785877,10781659,10781318,10783175,10730655,10730234,10736994,10740213,10738603,10747016,10756112,10785339,10737937,10741500,10754433,10747447,10806064,10735074	6.38819e-38,6.81445e-38,6.82974e-38,9.2615e-38,9.28562e-38,9.54618e-38,9.77267e-38,1.00711e-37,1.0186e-37,1.10777e-37,1.11563e-37,1.13816e-37,1.31163e-37,1.4229e-37,1.44774e-37,1.45864e-37,1.49445e-37,1.64416e-37,1.65406e-37,1.68255e-37,1.72185e-37,1.7364e-37,2.2358e-37,3.2947e-37,3.9317e-37,7.40077e-37,8.3698e-37,8.37201e-37,1.02962e-36,3.54631e-36,3.65726e-36,4.19199e-36,5.06531e-36,7.85585e-36…	-0.665742,-0.665735,-0.664359,-0.663302,-0.662518,-0.663048,-0.663421,-0.663489,-0.662857,-0.662436,-0.66234,-0.662694,-0.664819,-0.661989,-0.661509,-0.663789,-0.662065,-0.663062,-0.663309,-0.662507,-0.663218,-0.663064,-0.660576,-0.660169,-0.660434,-0.658
ENSG00000002834.18	chr17	38869860	38921770	+	6182	38864580,38865197,38850750,38846515,38873424,38846236,38850866,38856232,38855858,38844438,38842819,38844417	6.42488e-12,1.18046e-11,1.25196e-11,1.50396e-11,1.95401e-11,3.14934e-11,5.18124e-11,5.19972e-11,3.15776e-09,3.07132e-08,4.84025e-08,6.00377e-08	0.427547,0.423432,0.417792,0.417683,0.421155,0.410059,0.408274,0.409282,0.33604,0.303403,0.300093,0.298215
ENSG00000002919.14	chr17	48103358	48123074	+	6961	48026394,48029268,48046336,48010831,47965916,48179365,48150484,48175140,48146532,48173988,48149714,48141842,47969283,48215660,48205269,48176108,48181148,48214064,48146909,47972759,48192705,48190479,48229486,48228935,48223167,48228598,48242669,48230473,48048903,48246572,48105884,48170726,48068118,48108059,48098686,48076218,48120080,48064482,48072318,48094317,48050760,48080234,48197190	3.56357e-21,3.60017e-21,2.39155e-20,7.77518e-19,7.98758e-18,1.34858e-17,1.59026e-17,1.61577e-17,1.69078e-17,1.69537e-17,1.71654e-17,1.74828e-17,1.75178e-17,1.77381e-17,1.80542e-17,1.9028e-17,1.93034e-17,1.97999e-17,2.07064e-17,2.19026e-17,2.38653e-17,2.4179e-17,2.45278e-17,2.5432e-17,2.5963e-17,2.81013e-17,2.82951e-17,2.96396e-17,3.89429e-17,4.36343e-17,5.03136e-17,6.28487e-17,8.16937e-17,8.38752…	-0.473044,-0.473077,-0.499917,-0.475134,-0.431902,-0.604748,-0.617005,-0.602003,-0.601949,-0.601956,-0.601842,-0.601761,-0.462716,-0.602856,-0.601723,-0.601084,-0.600647,-0.601418,-0.600477,-0.460897,-0.599547,-0.599549,-0.602432,-0.60205,-0.60034,-0.6006
ENSG00000003056.8	chr12	8940362	8949761	-	10438	8972780,8958236,8969369,8960915,8956278,8985643,8985934,8982492,8946438,8945199,8942630,8944638,8922098,8932503,8924673,8942672,8923919,8923911,8963946,8927591,8923755,8930019,8922110,8931779,8914017,8944473,8938072,8987291,8978781,8909375,8910861,8987495,8980660	4.02526e-32,4.22481e-32,4.5447e-32,4.82666e-32,4.85559e-32,8.45541e-32,8.62749e-32,1.23576e-31,6.22441e-31,6.84109e-31,7.35217e-31,7.8757e-31,9.76872e-31,1.03586e-30,1.15062e-30,1.21989e-30,1.96701e-30,2.03283e-30,2.21318e-30,2.47907e-30,3.2122e-30,3.5888e-30,1.29906e-29,1.93581e-29,2.83863e-29,2.86768e-29,2.93714e-29,6.81143e-29,7.48196e-29,8.60198e-29,8.87396e-29,1.48862e-28,1.65634e-28	0.574927,0.575382,0.574075,0.574399,0.575703,0.570721,0.571198,0.569717,0.550942,0.550812,0.550694,0.550351,0.638226,0.549657,0.633843,0.547738,0.631737,0.632263,0.550118,0.630619,0.630388,0.629706,0.627425,0.6286,-0.540677,0.623131,0.623605,0.532538,0.533583,0.616124,-0.535249,0.619748,0.618198
ENSG00000003147.19	chr7	8113185	8262687	-	12949	8131420,8135341,8128499,8136671,8139453,8127023,8124741,8133080	6.0857e-11,8.28336e-11,1.03604e-10,7.53015e-10,8.05162e-08,2.70444e-07,2.82185e-07,4.0873e-07	-0.409823,0.354679,0.355072,0.342411,0.290053,0.292101,0.302798,-0.363629
ENSG00000003249.14	chr16	90004872	90020128	-	6471	89976628,90018731,90016831,90034097,89976602,90034063,89977123,89981349,90044390,89997053,90011614,89996112,89987283,89984929,89999852,89998046,89998625,89998692,89999548,90000794,90001105,89956285,89919709	5.27896e-48,2.01097e-47,2.17116e-47,2.2473e-47,2.50436e-47,3.09617e-47,3.5707e-47,3.18078e-46,3.61468e-46,4.95063e-46,7.51237e-46,8.50084e-46,1.17681e-45,1.208e-45,1.86946e-45,2.40376e-45,2.41099e-45,3.06845e-45,4.17518e-45,5.21292e-45,1.65259e-44,2.0153e-43,1.08091e-41	1.33848,1.25815,1.25606,1.2601,1.35108,1.26167,1.33419,1.32515,1.27201,1.2831,1.32755,1.29876,1.29343,1.2866,1.28355,1.27936,1.27954,1.27908,1.28676,1.27798,1.26406,1.29029,1.28641
ENSG00000003393.15	chr2	201700268	201780956	-	6175	201781238,201756279,201765701,201786406,201766102,201771722,201769325,201777036,201768859,201771453,201773621,201774147,201771429,201771344,201780628,201771348,201781767,201763924,201764529,201762781,201785869,201761902,201762296,201785756,201756593,201758243,201757786,201758285,201756265,201787860,201756318	4.13099e-94,4.64848e-93,6.36296e-93,7.53143e-93,8.6706e-93,8.96714e-93,1.00955e-92,1.01133e-92,1.06069e-92,1.06183e-92,1.09805e-92,1.26691e-92,1.41254e-92,1.62315e-92,1.63814e-92,1.79683e-92,1.9505e-92,1.99774e-92,2.06454e-92,2.9493e-92,4.20211e-92,4.23736e-92,4.39757e-92,5.49665e-92,6.90235e-92,7.1436e-92,7.24674e-92,7.53223e-92,1.60942e-91,2.79991e-91,3.92027e-91	-1.13818,-1.13002,-1.1888,-1.13931,-1.18749,-1.18758,-1.18858,-1.18754,-1.18604,-1.18899,-1.18612,-1.18508,-1.19199,-1.19117,-1.18633,-1.19126,-1.18677,-1.18646,-1.18695,-1.18644,-1.19292,-1.18585,-1.18612,-1.19105,-1.18676,-1.18718,-1.1852,-1.18415,-1.18
ENSG00000003400.15	chr2	201182899	201229406	+	6436	201211029,201209805,201232604,201228602,201225893,201228338,201230812,201227786,201212890,201236756,201237962,201234533,201236623,201239138,201179509,201179779	2.70336e-20,2.7772e-20,7.70615e-20,1.04593e-19,1.25649e-19,1.95239e-19,2.21944e-19,3.50748e-19,3.53281e-19,5.63851e-19,6.36402e-19,1.46389e-18,2.78192e-18,3.89829e-18,1.78894e-17,2.58183e-17	0.435261,0.435246,0.434121,0.432322,0.430718,0.428393,0.429768,0.425566,0.423063,0.423094,0.422016,0.422278,0.421166,0.421604,0.404249,0.402568
ENSG00000003402.20	chr2	201116155	201176687	+	6464	201039743,201039578,201016770,201123515,201128965,200885129,201145903,201141373,201043814,200908822,201028465,200998807,201041938,200909459,200903515,200877622,200901300,201067007,200899143,201138287,200909632,201030220,201066207,201117821,200954760,201138447,201127684,201106301,200914227,200947528,201135122,201081592,201132569,200990831,201139044,201134827,200964879,201142290,200921751,200943895…	5.1519e-19,7.82044e-19,9.60407e-19,9.77867e-19,1.00443e-18,1.00487e-18,1.00833e-18,1.02817e-18,1.12771e-18,1.36253e-18,1.38771e-18,1.44211e-18,1.54262e-18,1.60299e-18,1.61725e-18,1.62911e-18,1.65316e-18,1.66805e-18,1.67587e-18,1.70024e-18,1.74761e-18,1.75316e-18,1.93763e-18,2.06651e-18,2.08736e-18,2.10848e-18,2.12565e-18,2.15534e-18,2.15753e-18,2.19751e-18,2.23097e-18,2.39599e-18,2.51134e-18,2.77…	-0.499913,-0.49785,-0.496478,-0.519711,-0.519745,-0.533869,-0.808225,-0.813142,-0.495247,-0.490179,-0.493694,-0.492658,-0.493495,-0.489017,-0.749644,-0.742624,-0.487025,-0.492847,-0.488175,-0.523059,-0.4898,-0.492941,-0.49244,-0.512993,-0.489042,-0.517124
ENSG00000003509.16	chr2	37231632	37253403	+	10329	37194220,37233996,37234643,37238166,37262480,37254839,37257583,37257572,37260580,37272146,37250100,37236499,37236477,37238286,37246512,37340083,37281290,37239539,37237287,37252719,37252816,37272924,37237368	5.66354e-19,3.19133e-13,4.20003e-13,1.6299e-12,1.5778e-10,1.72385e-10,3.10322e-10,3.97185e-10,7.43897e-10,8.14411e-10,8.99193e-10,1.50543e-09,1.5084e-09,1.52369e-09,1.53061e-09,1.854e-09,1.95417e-09,2.0128e-09,2.09669e-09,2.11253e-09,2.15199e-09,2.18215e-09,2.38688e-09	-0.440642,-0.355828,-0.354144,-0.339838,-0.312449,-0.310367,-0.314762,-0.30533,-0.300292,-0.29843,-0.298325,-0.317311,-0.315891,-0.321436,-0.317573,-0.308113,-0.293288,-0.293337,-0.293188,-0.315012,-0.31555,-0.314963,-0.314597
ENSG00000004139.14	chr17	28364357	28404049	+	5409	27516617,27462716,27534502,27543516,27529460,27537488,27521170,27492187,27463695,27454868,27495679,27449636,27463355	0.000126902,0.00136582,0.00332255,0.00343969,0.0046818,0.00481672,0.00490006,0.00503302,0.00696574,0.00697597,0.00703264,0.00727528,0.00742669	0.292784,0.238404,0.23342,0.233212,0.13906,0.139371,0.138621,0.252016,0.130762,0.130627,0.241494,0.1297,0.129645
ENSG00000004142.12	chr17	28346634	28357527	-	5323	28368811,28395626,28394285,28394772,28394876,28395709,28398249,28396594,28412109,28393545,28366210,28396647,28388929,28398728,28406680,28361641,28366237,28389802,28337780,28389898,28343601,28338622,28413121,28376663,28351934,28344170,28391158,28391573,28390249,28379927,28301721,28386951,28317282,28396803,28392769,28306590,28383551,28317642	2.12879e-15,3.19977e-15,3.2193e-15,3.26888e-15,3.27706e-15,3.39439e-15,3.61116e-15,4.24114e-15,4.24953e-15,5.53616e-15,7.06439e-15,7.5822e-15,7.86591e-15,1.08644e-14,1.33296e-14,1.37053e-14,1.4391e-14,1.47648e-14,1.64674e-14,1.77448e-14,1.79578e-14,1.9893e-14,2.19659e-14,2.23777e-14,2.70809e-14,3.05546e-14,3.10423e-14,3.31158e-14,3.86049e-14,4.31076e-14,8.34255e-14,1.12575e-13,1.45818e-13,1.51285…	0.387566,0.379111,0.378743,0.378063,0.378487,0.377797,0.377803,0.376399,-0.390394,0.37721,0.381969,0.379614,0.384195,0.37122,0.367383,0.372334,0.379085,0.371066,0.377704,0.370032,0.371669,0.376232,0.37259,0.368689,0.367586,0.367413,0.366058,0.365606,0.36437,0.364061,-0.371735,0.360281,-0.364965,-0.458953,-0.461812,-0.35076,-0.467326,-0.331239
ENSG00000004399.12	chr3	129555176	129606818	-	9051	129611076,129580422,129614339,129613063,129611086,129614363,129614323,129602478,129592686,129607872,129598742,129609696,129598509,129595596,129601687,129613179,129594146,129595416,129593588,129597176,129596926,129623552,129623626,129587224,129584901,129590420,129589253	2.31757e-16,2.40233e-16,3.98094e-16,4.5748e-16,4.61606e-16,4.94981e-16,5.82381e-16,7.047e-16,7.33628e-16,7.63059e-16,7.96718e-16,8.43638e-16,1.50397e-15,1.72723e-15,2.00049e-15,2.73614e-14,8.94401e-14,9.65614e-14,9.89156e-14,1.40645e-13,1.43349e-13,2.18837e-13,2.49574e-13,1.28974e-12,1.51497e-12,1.69924e-12,1.79341e-12	0.612231,0.604277,0.609732,-0.549236,0.607711,0.549718,0.548035,0.601289,0.59492,0.602282,0.596422,0.606622,0.590849,0.589177,0.589237,0.555761,0.404092,0.40444,-0.403523,-0.401134,-0.401236,0.591893,0.595566,0.376329,0.374602,-0.372989,-0.37262
ENSG00000004468.13	chr4	15778276	15853232	+	8822	15778735,15783698,15777225,15808399,15798070,15798255,15803052,15815181,15794358,15795640,15784885,15824561,15822630,15829400,15826300,15823417,15825993,15813191,15816925,15765310,15769561,15769288,15815049,15771385,15814408,15812466,15814258,15815047,15813299,15812956,15813690,15814845,15815701	1.01439e-08,1.7877e-08,1.79895e-08,1.91682e-08,1.98574e-08,1.98666e-08,2.08457e-08,2.60083e-08,3.97256e-08,4.23358e-08,5.71649e-08,7.01833e-08,1.11367e-07,1.24189e-07,1.3596e-07,1.43755e-07,1.61026e-07,4.33942e-07,5.92973e-07,1.01191e-06,3.52997e-06,4.00114e-06,4.6247e-06,4.96607e-06,5.16843e-06,5.22304e-06,5.96371e-06,9.69925e-06,1.15046e-05,1.19208e-05,1.39694e-05,1.9977e-05,3.05027e-05	-0.533533,-0.542788,-0.543177,-0.538652,-0.539869,-0.539539,-0.538503,-0.535333,-0.52682,-0.5251,-0.520364,-0.541174,-0.520639,-0.521138,-0.518052,-0.514711,-0.513689,-0.57083,-0.435847,-0.387698,-0.352987,-0.351221,-0.356598,-0.347311,-0.356595,-0.353258
ENSG00000004660.15	chr17	3860316	3894891	-	10759	3903750,3905988,3902554,3905419	4.44389e-48,2.31129e-46,8.93226e-46,1.83865e-45	0.689582,0.678024,0.686855,0.677116
ENSG00000004700.16	chr12	21468911	21501669	-	9560	21463289,21460373,21450943,21451265,21456346,21434907,21494403,21499707,21519441,21517025,21520579,21519362,21520026,21520429,21459429,21459403,21456799,21459772,21443181,21457190,21453193,21438894,21447509,21458696,21439612,21444312,21442699,21437854,21443857,21441395,21438851,21457093,21459047,21437292,21439472,21440103,21459249,21442558,21443084,21458538,21438987,21451174,21461322,21442130,214…	2.61431e-14,2.7039e-14,3.1648e-14,5.0228e-14,7.94821e-14,1.1432e-13,3.53956e-13,1.95264e-11,3.2152e-11,3.48521e-11,3.76649e-11,3.80066e-11,4.14515e-11,4.30696e-11,4.78848e-11,4.8425e-11,5.24789e-11,5.3045e-11,5.69979e-11,5.71163e-11,5.79387e-11,6.08734e-11,6.23493e-11,6.28146e-11,6.29892e-11,6.31454e-11,6.34021e-11,6.40234e-11,6.42208e-11,6.42874e-11,6.49945e-11,6.52687e-11,6.53767e-11,6.56399e-1…	0.429413,0.429315,0.428231,0.427992,0.422328,0.425431,0.395619,0.377675,0.376861,0.376281,0.375557,0.375402,0.375142,0.37434,0.31182,0.311746,0.310928,0.311161,0.309516,0.310501,0.309059,0.308546,0.308617,0.30967,0.308566,0.30851,0.308487,0.308661,0.308381,0.307825,0.308865,0.309394,0.309479,0.3084,0.308215,0.308281,0.309545,0.308152,0.308106,0.309227,0.307981,0.308713,0.309483,0.308043,0.30803,0…
ENSG00000004766.17	chr7	93232341	93361123	+	6511	93057301,93057698,93060781,93076876,93077122,93084082,93086490,93072019,93070891,93089763,93356035	3.87711e-05,5.35452e-05,9.95318e-05,0.000114486,0.000116264,0.000204174,0.000220596,0.000281698,0.000874989,0.000898301,0.00950919	0.66507,0.56314,0.580142,0.562214,0.56073,0.536947,0.535607,0.553894,0.715963,0.496777,0.763789
ENSG00000004777.18	chr19	35774533	35788822	+	8020	35775920,35771750,35783586,35766415,35779445,35773820,35785501,35775053,35772083,35774724,35774750,35787568,35773002,35776875,35782328,35778021,35777165,35779013,35779150,35776182,35769970,35771026	6.87063e-22,2.10602e-21,2.47412e-21,2.94127e-21,3.49603e-21,3.9282e-21,4.29757e-21,4.5153e-21,4.55883e-21,4.71273e-21,4.82962e-21,5.14528e-21,5.98796e-21,7.61118e-21,8.78311e-21,1.26148e-20,1.38031e-20,1.66687e-20,1.79453e-20,1.27978e-18,1.30646e-18,1.3605e-18	-0.48125,-0.490419,-0.469536,-0.464163,-0.470636,-0.471599,-0.466089,-0.471321,-0.468504,-0.466565,-0.466191,-0.46576,-0.464885,-0.463465,-0.46069,-0.459109,-0.460521,-0.458424,-0.458211,-0.557174,-0.556773,-0.556522
ENSG00000004864.14	chr7	96120221	96322147	-	8015	96268486,96319183,96263234,96318836,96312196,96315173,96318172,96319276,96314264,96313819,96313414,96305312,96310130,96250290,96316595,96318435,96318604,96310273,96260434,96320135,96240920,96283771,96295477,96320301,96320003,96261253,96281092,96245560,96289384,96306851,96238660,96320249,96244754,96234796,96232688,96273380,96270958,96255616,96270109,96256171,96302947,96251217,96269790,96222456,963…	3.01211e-19,4.5419e-19,4.96361e-19,5.10013e-19,5.26094e-19,5.35733e-19,5.38466e-19,5.52418e-19,5.53229e-19,5.60423e-19,5.66546e-19,5.70385e-19,5.76097e-19,5.79901e-19,5.81487e-19,5.86436e-19,5.94563e-19,6.13697e-19,6.5358e-19,6.54516e-19,6.86193e-19,7.08777e-19,7.11615e-19,7.54826e-19,7.55824e-19,8.6584e-19,8.71341e-19,8.81791e-19,9.75523e-19,1.11484e-18,1.49697e-18,1.8863e-18,1.96888e-18,3.28761…	-0.452598,-0.452782,-0.438622,-0.451778,-0.449865,-0.450582,-0.451328,-0.451744,-0.450167,-0.450021,-0.449853,-0.448416,-0.448818,-0.435691,-0.450585,-0.450844,-0.451007,-0.448634,-0.437435,-0.450824,-0.436366,-0.44689,-0.44725,-0.450189,-0.449965,-0.4357
ENSG00000004897.12	chr17	47117704	47189422	-	6678	47137625,47133702,47141988,47117088,47147123,47119951,47195215,47118455,47164805,47198121,47193404,47111161,47181970,47201657,47130865,47109558,47106925	1.4578e-10,1.49347e-10,1.54471e-10,1.66351e-10,1.80777e-10,1.95908e-10,1.98218e-10,1.98724e-10,2.00576e-10,2.15931e-10,2.26397e-10,2.46888e-10,2.59301e-10,3.54522e-10,8.63871e-10,4.32442e-08,5.79587e-08	0.614597,0.61513,0.613277,0.612979,0.610868,0.612765,0.606304,0.612476,0.609574,0.606545,0.603816,0.615259,0.602519,0.609166,0.585477,0.471762,0.465419
ENSG00000005020.13	chr7	26667069	26995239	-	9137	26866112,26865151,26864711,26872285,26867504,26864042,26862121,26860737,26847450,26833575,26808143,26819031,26835444,26830261,26825680,26858021,26788196,26827079,26841558,26803843,26787138,26790140,26791790,26789346,26791206,26790644,26857820,26821990,26786365,26794761,26780958,26833369,26790582,26826878,26793944,26841683,26789034,26822021,26796108,26783257,26837570,26846849,26836350,26811742,268…	1.28156e-24,1.64048e-24,1.69364e-24,3.81971e-24,2.3773e-23,5.41558e-23,1.37479e-22,3.42218e-22,5.01787e-22,5.26576e-22,5.72732e-22,5.9623e-22,6.42535e-22,7.73907e-22,8.53587e-22,8.58861e-22,8.86691e-22,8.8849e-22,9.10757e-22,9.1148e-22,9.17079e-22,9.19022e-22,9.27892e-22,9.33028e-22,9.54088e-22,9.55796e-22,9.73961e-22,9.81082e-22,9.92699e-22,9.93001e-22,1.00009e-21,1.00084e-21,1.0079e-21,1.01119e…	0.593687,0.592633,0.592808,0.591205,0.576034,0.575453,0.565555,0.561102,0.549268,0.553594,0.550403,0.556059,0.553297,0.55842,0.551148,0.548665,0.550237,0.550233,0.549458,0.550221,0.550116,0.550168,0.550361,0.550328,0.55041,0.550119,0.548157,0.548819,0.549964,0.550157,0.549526,0.548602,0.549755,0.548442,0.55007,0.548476,0.549889,0.547644,0.549654,0.549462,0.548439,0.547598,0.548192,0.546334,0.5476…
ENSG00000005059.16	chr4	109560210	109688719	+	8648	109631985,109632398,109641087,109647000,109644721,109658928,109657590,109658379,109636260,109652183,109647274,109655818,109656726,109649835,109687105,109675124,109642939	4.21594e-29,5.69347e-29,7.67944e-29,8.86983e-29,1.8214e-28,2.71875e-28,2.76673e-28,4.02438e-28,1.50327e-25,5.2557e-25,5.69733e-25,6.63708e-25,6.91835e-25,7.2661e-25,1.27181e-24,1.32145e-24,1.94441e-23	0.538727,0.541257,0.536702,0.538138,0.535199,0.531955,0.531932,0.530421,-0.515314,-0.51166,-0.511267,-0.510709,-0.510892,-0.510119,-0.509653,-0.509006,-0.493445
ENSG00000005100.13	chr17	5440918	5468982	-	10593	5453593,5451906,5446088,5444636,5443279,5438525,5457540,5460748,5451320,5467611,5437745,5455870,5484462,5475369	1.02027e-12,4.65827e-11,8.00545e-11,8.59717e-11,8.5981e-11,1.41334e-09,1.45785e-09,1.70075e-09,2.68369e-09,6.07639e-09,6.14407e-09,7.42172e-09,2.28862e-08,3.05562e-08	0.483946,0.443407,0.435696,0.435112,0.435169,0.542648,0.482303,0.480346,0.525832,0.463583,0.520953,0.517575,0.422941,0.421912
ENSG00000005156.12	chr17	34980513	35009743	+	8216	35056011,35024898,35055782,35055186,35004556,35072726,35005610,35033355,35005158,35087739,35085720,34986710,35029888	3.33563e-46,3.53979e-46,3.71754e-46,4.10181e-46,4.87921e-46,7.76278e-46,9.38578e-46,1.55247e-45,1.92695e-45,2.20181e-45,2.3041e-45,4.97436e-44,2.70228e-43	-0.655845,-0.656623,-0.655328,-0.655625,-0.648808,-0.653928,-0.648388,-0.652801,-0.645487,-0.655425,-0.654754,-0.645067,-0.653764
ENSG00000005175.10	chr12	47661250	47706030	-	9017	47641073,47713564,47713550,47715885,47715881	6.5872e-20,2.65986e-16,2.68389e-16,1.10924e-15,1.16752e-15	0.42172,-0.754475,-0.755406,-0.741463,-0.740848
ENSG00000005194.15	chr16	57428188	57447420	-	8974	57463019,57485483,57443117,57432627,57432637,57437230,57438801,57445902,57426581,57496477,57492918,57480041,57481547,57482630,57461080,57497536,57479363,57421934,57473003,57420444,57469448,57424698,57424373,57400174,57424069,57405128,57446980,57439768,57443905,57425114,57427313,57404435,57449955,57400865,57447089,57426021,57426012,57436347,57398841,57451068,57391913,57445917,57442522,57443428,573…	1.0969e-08,9.99709e-08,4.59603e-07,4.66323e-07,4.68341e-07,4.7628e-07,5.12256e-07,6.552e-07,8.27587e-07,9.83788e-07,1.00702e-06,1.02884e-06,1.29488e-06,1.4318e-06,1.57058e-06,1.77132e-06,1.77869e-06,2.48505e-06,2.57805e-06,4.5841e-06,6.01154e-06,1.2295e-05,1.29288e-05,1.32998e-05,1.3359e-05,1.36035e-05,1.36041e-05,1.38416e-05,1.42618e-05,1.42992e-05,1.43798e-05,1.50379e-05,1.559e-05,1.56348e-05,1…	-0.36477,-0.399635,-0.355586,-0.354578,-0.354666,-0.354617,-0.353673,-0.360664,-0.345113,-0.517999,-0.522039,-0.551137,-0.543624,-0.544252,-0.44574,-0.396115,-0.543442,-0.325151,-0.440817,-0.320516,-0.355502,-0.546817,-0.545489,-0.552799,-0.54448,-0.54202
ENSG00000005206.17	chr19	2328616	2355095	+	10964	2340047,2340237,2360962,2326898,2354789,2353370,2345597,2356279,2355430,2358487,2359627,2360856,2329604,2360013,2353374	4.97324e-20,5.37472e-20,1.26703e-19,5.14636e-18,1.696e-17,2.28925e-17,3.16719e-17,3.27664e-17,3.74084e-17,7.06757e-17,9.64083e-17,1.03755e-16,1.12059e-16,1.61565e-16,2.10282e-16	-0.430332,-0.430171,-0.449358,-0.421742,-0.416404,-0.410999,-0.409745,-0.408634,-0.40956,-0.403847,-0.403559,-0.403806,-0.404461,-0.401611,-0.398478
ENSG00000005243.10	chr17	48026168	48038030	-	7006	48041233,48027038,48031585,48016672,48028712,48079583,48115214,48244665,48172509,48096902,48191278,48115856,48157259,48119431,48437336,47942240,47856214,47230562,47398474	2.05112e-08,2.41437e-08,7.47227e-08,7.51144e-08,7.57759e-08,8.27004e-08,1.27526e-07,1.37551e-07,1.44146e-07,1.56579e-07,1.62953e-07,1.68306e-07,1.92415e-07,2.21929e-07,1.93227e-06,2.43756e-06,0.000132605,0.000325752,0.00116065	-0.822183,-0.818937,-0.781667,-0.781663,-0.781266,-0.775632,-0.76522,0.76915,-0.7628,-0.764567,0.759576,-0.75859,-0.755405,-0.796674,-0.761906,-0.802275,-0.715202,-0.286953,1.23859
ENSG00000005436.14	chr2	75652001	75710985	-	9641	75824438,75834987,75753016,75780606,75744705,75758449,75746203,75756316,75760125,75769565,75775034,75764781,75762109,76006900,75781523,75779392,75759735,75583455,75718218,75714185	7.09765e-07,7.60047e-07,2.23217e-05,3.04476e-05,7.86111e-05,7.96327e-05,8.11285e-05,9.19156e-05,0.000104788,0.000120351,0.000201161,0.000209637,0.000275809,0.000420871,0.000937801,0.0010716,0.00166038,0.003901,0.00473518,0.0075463	-1.89511,-1.87689,-0.461348,-41.7712,-0.434919,-0.435413,-0.433719,-0.433493,-0.429776,-0.432878,-0.422791,-0.419707,-0.408326,-49.8805,-0.27815,-0.274386,-0.401732,0.507346,0.137754,-0.249515
ENSG00000005469.12	chr7	87345665	87399794	+	6647	87450874,87080980,87559542,87156626,87551650,87869904,87739556,87743811,87000536,87827443,86894825,86801365	8.24786e-11,1.98918e-10,2.67023e-10,3.00884e-10,3.47811e-10,5.17742e-10,5.32418e-10,5.73068e-10,7.51073e-09,8.90591e-09,1.45858e-08,1.28828e-07	-1.13996,-1.08283,-1.1971,-0.988618,-1.1527,-1.13291,-1.09302,-1.06389,-0.916893,-0.940413,-0.861716,-0.82998
ENSG00000005471.18	chr7	87401697	87480435	-	6687	87466955,87481035,87460985,87461164,87482559,87489285,87456828,87460208,87488390,87458081,87457709,87457871,87459456,87489091,87489753,87492652,87487153,87493959,87492714,87456824,87485697,87456774,87498545,87462628,87455866,87455893,87462227,87455087,87462510,87460582,87485601,87483685,87456723,87460611,87457615,87497122,87495506,87499040,87501081,87501034,87503600,87453841,87452033,87444278,874…	9.90655e-22,1.41528e-21,1.50908e-21,1.55008e-21,1.70667e-21,1.92817e-21,2.12947e-21,2.13664e-21,2.31007e-21,2.42879e-21,2.4469e-21,2.46695e-21,2.5177e-21,2.71205e-21,2.73815e-21,2.74351e-21,2.79427e-21,2.8358e-21,2.89029e-21,2.92912e-21,2.98639e-21,2.99647e-21,3.10224e-21,3.10243e-21,3.2022e-21,3.24571e-21,3.49191e-21,3.5167e-21,3.53522e-21,3.58065e-21,3.69134e-21,3.89513e-21,4.13647e-21,4.48091e…	-0.645478,-0.646104,-0.640652,-0.642341,-0.646255,-0.645665,-0.637376,-0.637493,-0.643662,-0.637153,-0.63687,-0.636616,-0.636271,-0.643038,-0.64281,-0.642922,-0.643065,-0.642352,-0.64264,-0.635476,-0.642461,-0.635432,-0.643888,-0.635574,-0.635718,-0.63476
ENSG00000005486.17	chr7	75842603	75888926	+	6253	75925662,76284303,76161197,76164691,76377925,76091537,75990936,76132413,75879041,76132414,75955483,76182650,76218747,76390816,75994441,75893369,76378557,76210978,76771449	1.90825e-13,8.35249e-13,1.15454e-12,1.52503e-12,2.28534e-12,2.41317e-12,3.19837e-12,3.29223e-12,3.75722e-12,3.89956e-12,3.9953e-12,4.56293e-12,4.60984e-12,5.13633e-12,5.87485e-12,6.31884e-12,1.23777e-11,5.10586e-11,1.51478e-10	1.26812,1.13632,1.18188,1.18603,1.10693,1.24942,1.20119,1.26785,1.20482,1.26798,1.19502,1.14775,1.19987,1.13761,1.20461,1.34258,1.18232,1.58705,1.0473
ENSG00000005700.15	chr6	82169987	82247754	-	7972	82254138,82252408,82256630,82250592,82249475,82259395,82247421,82252296,82252285	3.15192e-77,3.57867e-77,3.92975e-77,5.81914e-77,7.53282e-77,8.09573e-77,8.53379e-77,1.34097e-76,5.49037e-75	0.814877,-0.812819,0.815441,-0.810829,-0.808802,0.815903,-0.815465,-0.809421,-0.804331
ENSG00000005801.18	chr11	3339262	3379222	-	10826	3376222,3368433,3368776,3368943,3369963,3364238,3376001,3376096,3364646,3371121,3375844,3370868,3371515,3370804,3371742,3371881,3371127,3376495,3378510,3377199,3375363,3377949,3377970,3376604,3378038,3376244,3378139,3378288	4.3125e-124,5.0644e-124,5.60077e-124,6.95695e-124,7.59667e-124,8.09529e-124,9.06953e-124,9.08617e-124,9.39412e-124,9.81824e-124,1.06386e-123,1.10185e-123,1.10333e-123,1.12978e-123,1.13389e-123,1.13432e-123,1.13925e-123,1.24531e-123,1.42717e-123,1.50106e-123,1.54857e-123,2.18863e-123,2.45247e-123,2.5383e-123,4.18182e-123,1.52637e-122,8.3709e-122,9.28851e-121	1.15194,1.14899,1.14908,1.14832,1.14914,1.14951,1.1489,1.14948,1.1491,1.14826,1.14887,1.1481,1.14791,1.148,1.14799,1.14816,1.14796,1.14886,1.14822,1.15004,1.14977,1.14796,1.14859,1.14787,1.14848,1.14728,1.14977,1.13681
ENSG00000005810.18	chr13	77044658	77327094	-	9401	77349437,77345698,77346294,77351685,77406309,77357402,77375160,77352342,77397186,77375323,77355452,77407202,77405729,77401413,77399366,77370053,77405543,77414019,77410051,77401246,77406846,77406000,77416782,77405984,77411742,77417923,77414595,77417015,77416786,77412427,77413466,77396356,77417479,77418621,77413119,77412268,77423278,77419576,77423179,77389247,77424096,77386350,77386695,77421701,773…	9.91265e-12,1.46178e-11,1.71101e-11,4.03264e-11,4.69101e-11,7.32457e-11,7.33363e-11,7.98019e-11,8.64655e-11,8.96556e-11,9.95366e-11,1.00443e-10,1.0759e-10,1.22881e-10,1.2835e-10,1.28837e-10,1.29875e-10,1.37053e-10,1.39475e-10,1.44163e-10,1.46068e-10,1.53531e-10,1.55427e-10,1.73184e-10,1.76926e-10,1.83391e-10,1.94843e-10,1.9751e-10,1.99112e-10,2.00269e-10,2.05561e-10,2.18299e-10,2.18635e-10,2.2800…	0.349482,0.348604,0.347394,0.338964,-0.342752,0.334181,-0.40631,0.334344,0.335549,-0.403494,0.33197,0.334639,0.334386,-0.331631,0.331615,0.397178,0.332792,0.329582,-0.331574,-0.33067,0.330221,0.329881,0.32594,-0.329699,0.328061,0.324404,-0.329173,-0.325405,-0.325431,0.327124,-0.328267,0.327046,-0.324336,0.322688,0.32655,-0.32518,0.320948,0.320256,0.320246,0.320414,0.316161,0.318699,0.318494,0.316…
ENSG00000005844.18	chr16	30472720	30523185	+	4305	30457059,30474072,30471219,30471173,30471482,30493023,30495944,30494192,30459788,30484336,30489664,30458598	1.45764e-12,3.90322e-12,4.02571e-12,4.34879e-12,4.43078e-12,5.68891e-12,6.51202e-12,7.55801e-12,5.66695e-11,3.27478e-10,4.15008e-10,4.48873e-10	-0.358,-0.33347,-0.333939,-0.333464,-0.333679,-0.351432,-0.350977,-0.340997,-0.320036,-0.300303,-0.299894,-0.301583
ENSG00000005882.12	chr17	50094738	50112152	+	7148	50100544,50104411,50118573	2.49146e-47,4.11591e-47,1.08714e-45	1.23575,1.23643,1.21545
ENSG00000005884.18	chr17	50055969	50090481	+	7177	50060170,50060301,50057805,50057314,50059460,50080244,50084155,50082891,50084700,50080137,50086966,50087006,50087344,50078061,50088055,50063432,50091812,50092088,50089616,50090774,50063970,50072022,50065907,50059804,50054268,50055399	6.60412e-14,1.13237e-13,1.84764e-13,2.33911e-13,2.99177e-13,9.72085e-13,1.09024e-12,1.2003e-12,1.36167e-12,1.48036e-12,1.59971e-12,1.62115e-12,1.62615e-12,1.90982e-12,2.45908e-12,5.07433e-12,6.66595e-12,7.32009e-12,1.11335e-11,1.24823e-11,1.42237e-11,1.49652e-11,1.58037e-11,3.61745e-10,3.65862e-10,5.13486e-10	-0.645136,-0.635227,-0.624691,-0.621678,-0.626731,-0.636632,-0.675923,-0.639734,-0.672855,-0.6382,-0.670391,-0.670214,-0.66929,-0.636576,-0.666174,-0.61901,-0.642195,-0.642258,-0.640856,-0.640868,-0.608277,-0.604971,-0.610352,-0.480144,-0.473449,-0.473116
ENSG00000006007.12	chr16	19501694	19522123	-	8453	19564591,19566485,19500171,19526127,19528145,19528536,19544105,19570190,19582729,19583404,19572756,19571305,19459444,19582495,19460343,19581265,19581408	2.47258e-23,2.55222e-23,2.5807e-23,5.17249e-23,5.47611e-23,5.55368e-23,7.60244e-23,4.79421e-20,7.82888e-20,8.89812e-20,8.96038e-20,9.37866e-20,1.02897e-19,1.14615e-19,1.37731e-19,1.54879e-19,2.7519e-19	0.603148,0.604264,-0.605404,0.594151,0.59363,0.593317,0.591182,0.545027,0.542104,0.544325,0.54071,0.541163,-0.537686,0.541202,-0.535813,0.539483,0.535729
ENSG00000006025.12	chr17	47807373	47821834	-	7111	47807621,47967178,48406945,48468001,47891962	4.03446e-10,1.74442e-09,2.71101e-09,7.83029e-09,2.42048e-08	0.869192,0.790066,0.936745,0.870001,1.09151
ENSG00000006062.17	chr17	45263120	45317029	-	8838	45326411,45318962,45324174,45292538,45301032,45302399,45302975,45302122,45299954,45307897,45302749,45306229,45308254,45287723,45288075,45274682,45283846,45275902,45283627,45270243,45271809,45277563,45350178,45276396,45357911,45273147,45359425,45359942,45366767,45361064,45375153,45368244,45370951,45373312,45377438	7.3882e-14,7.83949e-14,1.63059e-13,1.95107e-13,2.04449e-13,2.22775e-13,2.31582e-13,2.39449e-13,2.81423e-13,2.82896e-13,2.93891e-13,3.06224e-13,3.10675e-13,3.63468e-13,3.95951e-13,7.55236e-13,1.12898e-12,1.29216e-12,1.5985e-12,1.85659e-12,5.21382e-11,5.58083e-11,5.89309e-11,6.11257e-11,6.54242e-11,6.568e-11,7.02598e-11,8.44127e-11,2.18991e-10,2.27384e-10,2.48187e-10,2.50269e-10,2.71864e-10,2.79662…	0.345247,-0.496539,0.342562,-0.492222,-0.492245,-0.491619,-0.492601,-0.490587,-0.489876,-0.490084,-0.48923,-0.48992,-0.489179,-0.488388,-0.487953,-0.48021,-0.476421,-0.473988,-0.47197,-0.469512,-0.4349,-0.433554,0.512671,-0.433035,0.511629,-0.433901,0.511144,0.513768,0.498778,0.498629,0.495384,0.499602,0.491079,0.49552,0.455217
ENSG00000006118.14	chr11	60924464	60937159	+	7205	61065804	4.4093e-22	-0.538296
ENSG00000006125.18	chr17	35578047	35726413	+	7157	35562062,35599364,35600107,35711538,35558653,35553875,35560775,35561210,35554434,35558448,35552306,35631403,35553657	5.95041e-22,1.69574e-21,1.82658e-21,1.53332e-20,3.05542e-20,4.14677e-20,7.81609e-20,1.02105e-19,1.63914e-19,3.48772e-19,5.92724e-19,1.02783e-18,1.61417e-18	-0.483747,-0.546817,-0.547423,0.465267,-0.463176,-0.461886,-0.458316,-0.456758,-0.45936,-0.453008,-0.445675,-0.522135,-0.426297
ENSG00000006194.10	chr16	3263801	3301401	+	8690	3287452,3287235,3287894,3310140,3297033,3300639,3303205,3286561,3266340,3283391,3280179,3298171,3267948,3276038,3290845,3288343,3273569,3309124,3306441,3305565,3307015,3278518,3267036,3314997,3315733,3312017,3311639,3312609,3312323,3312632,3316513,3314867,3254463	8.91168e-34,9.69521e-34,9.99441e-34,1.0038e-33,1.28762e-33,1.86283e-33,1.86753e-33,1.93272e-33,2.27136e-33,2.44514e-33,2.47796e-33,2.50537e-33,2.73613e-33,3.66543e-33,4.74795e-33,5.00624e-33,5.66929e-33,9.36204e-33,1.04393e-32,1.15236e-32,2.25764e-32,3.32043e-32,4.14549e-32,5.3632e-32,6.05411e-32,6.11282e-32,8.71467e-32,9.94684e-32,1.01024e-31,1.07078e-31,1.99664e-31,7.54865e-31,1.04098e-30	0.656983,0.658234,0.65564,0.660031,0.65642,0.658061,0.6575,0.656188,0.659816,0.653028,0.652016,0.657185,0.658971,0.656554,0.656802,0.652129,0.653739,0.650185,0.649483,0.649827,0.645495,0.648842,0.643011,0.645295,0.642124,0.640945,0.641652,0.640686,0.640543,0.64036,0.636998,0.635854,0.627232
ENSG00000006210.7	chr16	57372478	57385044	+	8924	57357856,57370938,57383222,57357479,57418253,57386934,57411464,57410651,57417280,57388607,57410484,57410664,57354818,57375358,57398765,57389946,57418059,57399429,57372943,57384813,57384770,57376022,57380711,57379053,57352654,57357302,57447393,57435597,57447758,57454297,57456809,57460266,57370858,57343649,57457613,57453934,57464973,57462582,57465990,57355914,57469861,57365726,57475252,57472889,573…	8.83561e-05,9.04341e-05,9.37988e-05,0.000103539,0.00010841,0.000109978,0.000114921,0.00011746,0.000125493,0.000134696,0.000141985,0.000142,0.0001427,0.000151858,0.000153009,0.000160316,0.000161898,0.000199329,0.000200768,0.00028471,0.00033053,0.000438692,0.000476456,0.000503483,0.000624305,0.00077862,0.00127436,0.00130111,0.00135561,0.00137398,0.00142098,0.00145543,0.00146612,0.00157306,0.0015745…	0.239038,0.239063,0.237639,0.237054,0.238369,0.227532,0.221943,0.221598,0.234946,0.23958,0.219401,0.232706,0.22942,0.24568,0.359774,0.235516,0.231365,0.368001,0.240755,0.200008,0.206587,0.200699,0.35353,0.190664,0.20115,0.197587,0.180967,0.180111,0.179961,0.179705,0.179305,0.178992,0.189243,-0.208131,0.177674,0.17734,0.176978,0.176878,0.176789,0.183961,0.176091,0.164755,0.174467,0.173741,-0.22815…
ENSG00000006282.21	chr17	50543059	50555852	+	7154	50547162	3.71042e-225	-1.23255
ENSG00000006432.15	chr14	70722527	70809534	-	8207	70828284,70856532,70822691,70826231,70819719,70750504,70750911,70750296,70840218,70768936,70811396	0.00105503,0.00232443,0.00237909,0.00329392,0.00341402,0.00517544,0.00521834,0.00525209,0.0071569,0.00721911,0.00943664	-0.155693,0.148915,-0.149286,-0.141771,-0.138957,-0.134494,-0.134413,-0.134258,0.285056,-0.130319,-0.123955
ENSG00000006451.8	chr7	39623566	39708120	+	7257	39646464,39622669,39628939,39629965,39635707,39638123,39635627,39655193,39621925,39629877,39630915,39631288,39599757,39653041,39562957,39730433,39626668,39668235,39582754,39556533,39688690,39558608,39570206,39577646,39573850,39572004,39629581,39635670,39579239,39556349,39651844,39648288,39584864,39584845,39691242,38624803,39720215,39689541,39656274,39703078,39594514,39661619,39601948,39617086,396…	2.30216e-08,2.56657e-08,2.61836e-08,2.6437e-08,2.66422e-08,2.73508e-08,2.91749e-08,3.51288e-08,3.55275e-08,3.93673e-08,4.02421e-07,1.33728e-06,2.9033e-06,3.1279e-06,1.46729e-05,5.19509e-05,8.4545e-05,9.4049e-05,9.6568e-05,9.86054e-05,9.97566e-05,0.000104161,0.000113132,0.000114734,0.000133062,0.0001341,0.000137533,0.000142825,0.000144313,0.000165072,0.000165107,0.000186871,0.000193767,0.000198896…	0.263551,0.262918,0.262601,0.262763,0.262195,0.261742,0.261341,0.259318,0.260076,0.259385,0.239927,0.23882,0.234871,0.235597,0.20845,0.281877,0.187755,0.276196,0.285163,0.196187,0.275372,0.191708,0.194414,0.194302,0.192203,0.192188,0.181852,0.181371,0.190934,0.182751,0.181243,0.179937,-0.181352,-0.180975,0.178077,-1.11847,0.178737,0.176501,0.177282,0.176712,-0.178704,0.175869,-0.178127,0.172058,0…
ENSG00000006453.14	chr7	98291651	98401090	-	9130	98254147,98401065,98279965,98278911,98282909,98258560,98299298,98282929,98296070,98301750,98290760,98285709,98296741,98287149,98285586,98286477,98300426,98286385,98297152,98299410,98297104,98288489,98286064,98287846,98286590,98295928,98288847,98259486,98296222,98375531,98289571,98274494,98249192,98263044,98289136,98270223,98257739,98249359,98295171,98270561,98244831,98350982,98255901,98248883,982…	3.6047e-68,4.0687e-68,5.48159e-68,6.05366e-68,9.64891e-68,1.37035e-67,1.3718e-67,1.67305e-67,1.78727e-67,1.95782e-67,2.02864e-67,2.29816e-67,2.30612e-67,2.338e-67,2.36267e-67,2.39415e-67,2.56553e-67,2.64735e-67,2.68843e-67,3.07531e-67,3.29966e-67,3.60714e-67,3.6349e-67,3.6458e-67,3.67007e-67,3.80699e-67,3.93624e-67,4.65031e-67,4.66115e-67,4.81738e-67,5.11985e-67,5.16814e-67,5.69519e-67,5.70948e-6…	0.785641,0.792561,0.783684,0.779807,0.777861,0.785185,0.784192,0.777868,0.773507,0.773542,0.779338,0.773018,0.773891,0.773171,0.77279,0.773555,0.77263,0.772742,0.772281,0.773612,0.771027,0.7722,0.773051,0.772999,0.777313,0.772283,0.771767,0.779961,0.771538,0.779342,0.771404,0.778207,0.778838,0.779975,0.77206,0.77854,0.779793,0.779683,0.771761,0.778084,0.778239,0.779179,0.779817,0.778603,0.777554,…
ENSG00000006459.11	chr7	140084747	140176983	-	7613	140211329	2.33352e-48	-0.874102
ENSG00000006530.18	chr7	141551279	141655244	+	6545	141586337,141956061	3.8872e-07,2.67642e-06	-1.74766,-1.56244
ENSG00000006555.11	chr1	54779713	54801323	-	9153	54752234,54752070,54750455,54766585,54763850,54766282,54762486,54761681,54762311,54760771,54752963,54759849,54756793,54760173,54756407,54756457,54767736,54760830,54731476,54764790,54773190,54713332,54775150,54752482,54775336,54748336,54785779,54760850,54778800,54777646,54777917	0.000120834,0.000153227,0.000167627,0.000169334,0.000612417,0.00062619,0.000648722,0.000705799,0.000750697,0.000828763,0.000894422,0.00090675,0.000941458,0.000953262,0.00100108,0.00100268,0.00100679,0.00101783,0.00117095,0.00118936,0.00147301,0.00161177,0.00163551,0.00177921,0.00264854,0.00711214,0.0074403,0.0078504,0.00815297,0.00840467,0.00983062	-0.191554,-0.189055,-0.188094,-0.184196,-0.164716,-0.16438,-0.164119,-0.163008,-0.16267,-0.160774,-0.160659,-0.160227,-0.159745,-0.158841,-0.158758,-0.158754,-0.158353,-0.158077,-0.197126,-0.156027,-0.152587,-0.19119,-0.151081,-0.173446,-0.143954,-0.13075
ENSG00000006576.16	chr7	77798793	77957503	+	9523	77882781,77629966,77690266,77680725,77646106,77659423,77659701	6.18733e-21,6.20088e-20,8.90569e-20,1.15614e-19,1.38703e-18,1.6597e-17,2.41303e-17	-0.464743,-0.439356,-0.4475,-0.448491,-0.41487,-0.403156,-0.401144
ENSG00000006607.14	chr2	241356286	241494841	+	8936	241457904,241387454,241386408,241398307,241403569,241503095,241493933,241356233,241468804,241462078,241479203,241313143,241356106,241314580,241311954,241497112,241285340,241260929,241437825,241227135,241237850,241251648,241252565,241250780,241432053,241411651,241245675,241339144,241381611,241378537,241245095,241386908,241303155,241368624,241390777,241285665,241290018,241237134,241248585,241343656…	2.67651e-44,5.00882e-40,5.01053e-40,5.15031e-40,5.68625e-40,1.28606e-39,1.32365e-39,1.34025e-39,1.74253e-39,2.26667e-39,2.78663e-39,3.56793e-39,4.25148e-39,4.90523e-39,5.08883e-39,6.19644e-39,1.05517e-38,1.34461e-38,2.13537e-38,2.58367e-38,2.60164e-38,2.75614e-38,3.09818e-38,3.34507e-38,4.20559e-38,4.74917e-38,5.32784e-38,5.40811e-38,5.91767e-38,6.10724e-38,6.41672e-38,6.58019e-38,7.36185e-38,8.5…	0.678513,0.748165,0.748428,0.749245,0.747731,0.752752,0.750157,0.749658,0.746658,0.743338,0.744185,0.744332,0.745276,0.741774,0.741973,0.748766,0.739239,0.738551,0.750973,0.743667,0.743911,0.743291,0.743137,0.742175,0.7304,0.723351,0.740449,0.734693,0.72293,0.722315,0.740667,0.721935,0.73517,0.722204,0.721183,0.732923,0.732508,0.737457,0.733668,0.718888,0.718865,0.719025,0.717533,0.714672,0.71704…
ENSG00000006625.18	chr7	30496622	30504841	-	8244	30520779,30533676,30527102,30544752,30537425,30546604,30543754,30547716,30548475,30526955,30536201,30562237,30504148,30504118,30499035,30509985,30509241,30508544,30507700,30501525,30556850,30505647,30553615,30553240,30500866,30498474,30548993,30500783,30538002,30506115,30549645,30526866,30545745,30517711,30502181,30518309,30512684,30544036,30527606,30530293,30529296,30553940,30506308,30534036,305…	4.67816e-12,6.49093e-12,8.01046e-12,8.96507e-12,1.45963e-11,1.62379e-11,1.7447e-11,2.07658e-11,2.51599e-11,2.83566e-11,5.56533e-11,6.00863e-11,6.23368e-11,6.79323e-11,7.11128e-11,9.28872e-11,9.41452e-11,1.03174e-10,1.04149e-10,1.06464e-10,1.0665e-10,1.08598e-10,1.10548e-10,1.11132e-10,1.20298e-10,1.25655e-10,1.25854e-10,1.3039e-10,1.36108e-10,1.38204e-10,1.39436e-10,1.47633e-10,1.84311e-10,1.8778…	-0.390683,-0.381711,-0.389808,-0.386074,-0.375853,-0.384978,-0.375598,-0.375551,-0.373775,-0.378755,-0.358541,-0.368401,-0.349894,-0.349238,-0.388072,-0.348617,-0.348371,-0.347748,-0.347535,-0.345438,-0.355362,-0.346201,-0.354829,-0.355052,-0.345371,-0.34
ENSG00000006634.8	chr7	87876217	87909553	+	6787	87737961,87864584,87821423,87725294,87884252,87880649,87853713,87840133,87862826,87866057,87803692,87866410,87852811,87880311,87881621,87838698,87876657,87785130,87816438,87703122,87822878,87917940,87705441,87714733,87804143,87779030,87715034,87729202,87848167,87826404,87887212,87891404,87728830,87810523,87737484,87888154,87797730,87873894,87880066,87766871,87873519,87895133,87707401,87722975,878…	2.25657e-11,3.77248e-11,3.81271e-11,3.81849e-11,4.04347e-11,4.12729e-11,4.66598e-11,4.72648e-11,4.74043e-11,4.92067e-11,4.96474e-11,4.97705e-11,5.107e-11,5.17213e-11,5.17925e-11,5.19079e-11,5.30825e-11,5.33515e-11,5.35041e-11,5.37193e-11,5.37946e-11,5.41964e-11,5.44289e-11,5.4468e-11,5.45879e-11,5.46599e-11,5.47017e-11,5.4813e-11,5.49532e-11,5.50288e-11,5.5481e-11,5.60748e-11,5.60906e-11,5.66772e…	-1.08818,-1.12245,-1.09024,-1.08722,-1.1112,-1.12447,-1.09861,-1.09706,-1.09558,-1.09772,-1.07795,-1.11226,-1.09337,-1.10246,-1.10306,-1.09438,-1.0994,-1.0747,-1.08073,-1.07319,-1.08226,-1.1369,-1.07413,-1.07089,-1.076,-1.07234,-1.07095,-1.0723,-1.0915,-1
ENSG00000006652.14	chr7	112422969	112481017	+	7260	112451721,112469119,112450305,112450045,112464727,112457241,112454030	1.33085e-34,1.70753e-34,1.79505e-34,1.84284e-34,2.40435e-34,2.68637e-34,1.06363e-33	0.560321,0.558906,0.5621,0.561172,0.557754,0.556744,0.553793
ENSG00000006659.13	chr19	39704482	39709444	+	8368	39664258,39642360,39642185,39643339,39661982,39660840,39652748,39661841,39656984,39656982,39654127,39658690,39626477,39657462,39656599,39626300,39653316,39650103,39646532,39649338,39649347,39646090,39631468,39633789,39647517	2.1919e-11,2.94267e-10,2.95694e-10,3.02837e-10,8.14267e-10,8.76108e-10,8.93538e-10,9.22981e-10,9.57486e-10,9.67255e-10,9.75779e-10,1.00257e-09,1.03567e-09,1.07891e-09,1.09465e-09,1.13874e-09,1.14754e-09,1.21489e-09,1.50204e-09,1.67811e-09,1.77819e-09,3.06701e-09,4.97673e-09,5.2107e-09,1.04469e-08	0.333384,0.31284,0.312848,0.313653,0.309353,0.308728,0.310371,0.308329,0.30813,0.308071,0.308004,0.307627,0.301316,0.306984,0.306825,0.299792,0.306351,0.3071,0.303316,0.303714,0.302656,0.29792,0.292743,0.291638,0.289305
ENSG00000006695.12	chr17	14069491	14231736	+	12499	14052720,14054744,14045639,14050773,14048860,14084099,14030001,13992498,14019308,14018109,13991544,14085191,14081445,14068186,14072114,14066636,14070116,14013482,14065976,14087296,14066851,14054101,13993108,14033087,14015466,14037292,13992985,14048649,14046511,14007198,14007316,13996939,13999319,14196873,14030020,14047586	2.36401e-29,2.4914e-29,2.50032e-29,2.58094e-29,2.8752e-29,4.42371e-29,2.85268e-28,1.55522e-27,2.27032e-27,4.29159e-27,1.35692e-26,3.83873e-26,4.16979e-26,4.36835e-26,4.43689e-26,4.86811e-26,5.20669e-26,5.62566e-26,6.85608e-26,7.12576e-26,7.65084e-26,1.45928e-25,1.6759e-25,1.7542e-25,1.79361e-25,2.57775e-25,2.64085e-25,3.57197e-25,3.98565e-25,4.48362e-25,4.65448e-25,8.52412e-25,1.17014e-24,1.26561…	0.514625,0.513369,0.511988,0.51253,0.51213,-0.517099,0.518137,0.518615,0.498495,0.496438,0.49874,0.57475,0.570241,0.565971,0.567049,0.565028,0.565683,0.483831,0.563628,0.56999,0.564796,0.556369,0.481587,0.479604,0.480155,0.482837,0.481141,0.480677,0.479509,0.473903,0.474411,0.473529,0.470583,0.653727,0.467733,0.531906
ENSG00000006715.16	chr7	38722975	38932394	-	10148	38784039,38817605,38807645,38811389,38782335,38825522,38822874,38830108,38830780,38835862,38832383,38849635	1.24442e-68,1.4735e-68,1.50833e-68,1.6094e-68,1.61229e-68,2.00843e-68,2.12875e-68,2.63245e-68,2.68414e-68,7.36254e-68,5.9677e-67,1.00323e-66	1.36497,-1.3697,-1.36817,1.36901,1.35815,-1.37035,-1.36995,-1.36871,-1.37054,-1.36497,-1.35678,-1.33052
ENSG00000006740.17	chr17	12789499	12991643	+	11075	12860264,12860528,12860044,12860805,12860431,12860155,12857294,12859456,12855789,12859548,12861566,12861613,12855692,12856795,12857231,12858131,12857414,12865657	4.35118e-24,4.74853e-24,5.37563e-24,5.88995e-24,1.02996e-23,1.21287e-23,1.05886e-22,1.55225e-22,1.96608e-22,2.1047e-22,3.04825e-22,3.98076e-22,3.51585e-21,5.86868e-21,6.72432e-21,7.59148e-21,7.65918e-21,3.57911e-20	0.510285,0.50996,0.509336,0.509328,0.506495,0.50629,0.494894,0.493321,0.495907,0.490653,0.496556,0.494408,0.476016,0.472021,0.470809,0.469073,0.469864,0.474519
ENSG00000006744.19	chr17	12991613	13018065	-	10303	12993236,12992667,12992612,13011167	8.20398e-37,9.64367e-37,3.59379e-34,1.27513e-32	0.597613,0.595486,0.582171,0.560291
ENSG00000006747.15	chr7	12570578	12660182	+	14166	12567226,12567221,12562585,12564983,12558876,12558481,12570362,12571322,12576504,12575823,12575013,12582207,12580115,12578508,12575508,12564745,12585218,12561903,12561652,12587620,12587477,12587013,12558281,12587935,12590144,12588744,12573056,12548752	6.94386e-18,7.6132e-18,8.82773e-18,9.44653e-18,1.90233e-17,3.47975e-17,4.26776e-17,1.48976e-16,3.39797e-16,4.17265e-16,4.31192e-16,4.43994e-16,4.47237e-16,5.85492e-16,6.23927e-16,6.29486e-16,9.47246e-16,1.29432e-15,1.31449e-15,1.3696e-15,1.39501e-15,1.40179e-15,1.74658e-15,2.30208e-15,2.62911e-15,4.05859e-15,1.26764e-14,1.92279e-13	-0.404812,-0.404319,-0.404661,-0.40232,-0.401226,-0.39848,-0.394496,-0.387501,-0.386121,-0.384989,-0.384553,-0.38792,-0.387703,-0.384104,-0.378568,-0.373526,-0.384901,-0.370937,-0.370951,-0.383566,-0.383056,-0.383717,-0.370011,-0.38106,-0.382367,-0.393536
ENSG00000006831.10	chr12	1688575	1788674	+	9288	1671399,1784004,1727475,1780657,1782539,1730473,1744176,1747252,1731395,1741218,1742553,1744339,1726298,1678193,1722619,1707766,1725642,1710381,1676131,1675067,1701896,1707546,1677318,1702789,1690291,1696421,1677068,1679478	7.34261e-16,5.44923e-14,1.31798e-13,1.4405e-13,1.4406e-13,1.67114e-13,1.72522e-13,2.24172e-13,2.33944e-13,2.84922e-13,3.77265e-13,3.83314e-13,4.34516e-13,5.62773e-13,5.85859e-13,7.64339e-13,8.35615e-13,8.90647e-13,9.37598e-13,9.72805e-13,1.01553e-12,1.10329e-12,1.17403e-12,1.46158e-12,1.92695e-12,2.36174e-12,2.37923e-12,2.49291e-12	0.547673,-0.524739,0.513617,0.483997,-0.51571,0.510917,0.513663,0.510107,0.511469,0.50874,-0.508184,0.507999,0.50476,0.504173,-0.502699,-0.501053,0.499532,-0.499326,-0.504154,0.500726,-0.501269,0.49687,-0.499782,-0.493342,-0.490931,0.487938,0.492451,0.459748
ENSG00000007038.11	chr16	2817181	2826304	+	8522	2797324,2804906,2819683,2807624,2822115,2821120,2796843,2817449,2821554,2795274,2795294,2822676,2818640,2778171,2823312,2798428,2697183,2668423,2778156,2810841,2788273,2788500,2787999,2825482,2785188,2826658,2045186,2663399,3707340,3202694	1.71973e-10,3.271e-08,3.84105e-06,1.00731e-05,1.75177e-05,3.04296e-05,4.1932e-05,7.16205e-05,8.14795e-05,0.000100112,0.000103296,0.000121152,0.000433914,0.000534888,0.000747998,0.000758655,0.000828694,0.00102329,0.00154758,0.00157832,0.00160562,0.00161038,0.00178464,0.00208835,0.0022365,0.00238072,0.00436836,0.00590391,0.00856585,0.00900432	-0.330366,0.281164,0.230007,-0.37344,-0.215207,-0.208299,-0.353827,-0.322861,-0.196919,0.360154,0.356651,-0.192291,0.284855,-0.179661,-0.166743,0.311697,17.9453,65.6234,-0.167668,0.344112,-0.166822,-0.167291,-0.166106,-0.153914,-0.162231,0.17119,40.3622,5
ENSG00000007080.11	chr19	17933016	17943991	+	9020	17933164,17931623,17928088,17930420,17930525,17927973,17928072,17928956,17927218,17942531,17928156,17937340,17939866,17937206,17938645,17950700,17946005,17949648	4.74872e-10,1.60445e-08,1.71797e-08,1.74943e-08,1.78229e-08,1.82684e-08,1.83402e-08,2.08956e-08,6.25094e-05,8.52928e-05,0.00013946,0.000521308,0.000757142,0.000810307,0.000873793,0.00273356,0.00336501,0.00350422	0.296938,0.274454,0.275589,0.273427,0.273187,0.275344,0.275067,0.274787,-0.272521,0.206208,-0.256483,-0.180584,0.167887,0.166899,0.165826,0.150111,0.146089,0.146965
ENSG00000007129.18	chr19	41549519	41586844	+	7085	41588381,41551234,41553304	5.4474e-100,5.40142e-96,1.08038e-93	1.05228,1.02854,1.01407
ENSG00000007168.13	chr17	2593211	2685615	+	9868	1891886,1897969,1897555,1897638,3201156,1899124,1895354,2940471	3.27206e-05,0.00287107,0.00289205,0.00304558,0.0055137,0.00576974,0.00727408,0.00740001	0.41184,0.290461,0.290373,0.279163,-14.9694,0.274246,0.271016,-1.91639
ENSG00000007202.15	chr17	28614447	28645454	-	5174	28872500,28873104,28766524,28752397,28665349,28675384,28875160,28620634,28648556,28791767,28578909,28577499,28629975,28873513,28875899,28873716,28708926,28880102,28887891,28889928,28881571,28847070,28880553,28595996,28888684,28554712,28787582,28883235,28883877,28555976,28796798,28751305,28717464,28996910	8.66414e-09,6.28431e-08,1.18748e-07,1.2447e-07,2.94228e-07,3.45782e-07,3.84682e-07,4.03779e-07,4.53386e-07,5.3518e-07,5.36617e-07,5.66554e-07,6.23092e-07,6.44497e-07,7.46026e-07,7.66468e-07,7.76466e-07,9.60361e-07,1.11452e-06,1.31596e-06,1.39945e-06,1.72523e-06,2.78112e-06,2.88615e-06,3.8114e-06,4.95982e-06,8.85864e-06,1.08247e-05,1.32706e-05,1.33423e-05,2.59761e-05,3.92652e-05,5.45334e-05,5.8029…	-0.309792,-0.291429,0.292209,0.291739,0.282629,0.280473,0.266575,-0.280561,-0.27818,0.312374,-0.278689,-0.278257,-0.27613,0.26075,-0.302155,0.259019,0.30465,-0.255796,-0.254172,0.249666,0.252283,0.299767,-0.246259,-0.297211,-0.24448,-0.252941,0.316663,-0.
ENSG00000007237.18	chr17	9910610	10198551	-	11069	10806357,10806877,10800497,10804891,10805494,10814069,10828681,10269584	9.5862e-09,0.000127499,0.000224719,0.00193237,0.00207404,0.00557615,0.00680296,0.00963723	0.835975,0.651947,0.548895,0.304853,0.289389,0.257957,0.451826,9.20146
ENSG00000007341.19	chr1	112523515	112620825	-	8082	112534134,112563747,112546698,112548865,112581112,112546384,112580334,112549905,112566652,112570124,112602772,112589739,112589771,112593607,112601641,112655178,112516598,112655108,112611778,112658049,112659795,112614432,112653167,112613804,112626827,112664909,112665417,112679834,112679036,112690571,112555393,112693465	3.03094e-66,1.64224e-64,1.78875e-64,2.10367e-64,2.39548e-64,2.61443e-64,2.63442e-64,2.63686e-64,3.95318e-64,4.30677e-64,4.74317e-64,1.64879e-63,1.76438e-63,5.20142e-63,2.27696e-61,7.50908e-61,8.10086e-61,8.55126e-61,9.53713e-61,9.76097e-61,1.09267e-60,1.17578e-60,1.22254e-60,1.26015e-60,1.29904e-60,1.43595e-60,1.78636e-60,2.51065e-60,6.98931e-60,1.18854e-59,1.31789e-59,2.60366e-59	0.762236,0.752203,0.751994,0.751748,0.75136,0.751591,0.754585,0.751803,0.7493,0.750412,0.751248,0.747949,0.747904,0.745385,0.735253,-0.732252,-0.741837,-0.732439,0.731595,-0.731598,-0.731292,0.731428,-0.731428,0.731452,-0.731578,-0.736379,-0.734305,-0.730223,-0.72701,-0.732794,0.737642,-0.724408
ENSG00000007376.8	chr16	784975	788397	-	10220	791710,787857,792706,789996,794605,795019,786992,790409,783291,785298,789084	1.56813e-19,1.81303e-18,1.21698e-17,2.02991e-17,2.38937e-16,2.99038e-16,4.11638e-16,5.17499e-16,1.39058e-15,3.0034e-15,5.101e-15	-0.537838,-0.516476,-0.525376,-0.489571,-0.455358,-0.453512,-0.500041,-0.513117,-0.434143,-0.440281,-0.512781
ENSG00000007541.17	chr16	566996	584109	+	9553	631284,579445,626989,602045,629953,580902,598515,600708,591260,600788,589819,583706,593064,602941,592222,601113,601538,592910,582011,596246,593098,637414,607073,606842,606985,606997,596865,628020,607466,626261,637814,637619,617490,608271,616151,619857,617513,621245,619708,609469,605686,609543,564821,611080,564445,589042,645104,635813,594393,653738,623577,624601,622627,564763,617791	8.02324e-11,9.2139e-11,2.1991e-10,3.4116e-10,6.87355e-10,7.38745e-10,8.59331e-10,9.51052e-10,9.78191e-10,1.03128e-09,1.04922e-09,1.07168e-09,1.08028e-09,1.09032e-09,1.11636e-09,1.11641e-09,1.17353e-09,1.34366e-09,1.62998e-09,1.67878e-09,1.68366e-09,1.72834e-09,1.73773e-09,1.75927e-09,1.79451e-09,1.83305e-09,2.07967e-09,2.10011e-09,2.12681e-09,2.59421e-09,3.20207e-09,3.51934e-09,3.5545e-09,4.37642…	0.419845,0.424038,0.409511,0.424279,0.400829,0.398887,0.397486,0.394875,0.393515,0.393084,0.395041,0.423302,0.39294,0.392307,0.392893,0.391904,0.391814,0.39038,0.386793,0.389611,0.38822,0.750345,0.382705,0.382487,0.382171,0.382037,0.38524,0.388061,0.381588,0.385808,0.731157,0.709115,0.382384,0.376403,0.379214,0.377361,0.374545,0.374809,0.342857,0.370403,0.365736,0.365108,0.354707,0.348601,0.33315…
ENSG00000007923.16	chr1	6634169	6701924	-	9488	6656023,6645296,6646876,6645468,6665367,6690053,6682221,6642091,6695942,6701201,6695038,6704603,6634453,6634454,6648698,6706175,6711509,6706676,6725379,6724532,6713981,6721511,6718523	7.98161e-13,9.99674e-13,1.02006e-12,1.16234e-12,1.5318e-12,2.24163e-12,2.43528e-12,3.14288e-12,3.23238e-12,3.51805e-12,3.94569e-12,4.25144e-12,5.09677e-12,5.12064e-12,6.00131e-12,7.16768e-12,1.76652e-11,2.43365e-11,1.05033e-09,1.5701e-09,1.82363e-09,1.96004e-09,2.04426e-09	-0.401171,-0.398042,-0.397875,-0.396733,-0.396322,-0.395205,-0.393909,-0.392792,-0.392558,0.391672,-0.398508,0.390366,-0.406297,-0.406498,-0.386492,0.388348,-0.376901,0.379373,-0.341237,-0.337452,-0.333384,-0.334541,-0.333505
ENSG00000007944.15	chr6	16129087	16148248	+	8272	15850882	4.62184e-19	-0.545758
ENSG00000008018.9	chr6	170535121	170553307	-	5246	170600708,170606038,170598261,170596462,170605988,170595763,170586543,170593781,170587569,170582405,170568356,170578605,170581296,170576824,170600424,170598535,170514291,170558169,170541774,170504701,170584276,170596099,170498845,170610647,170552963,170489803,170507644,170554285,170595885,170512969,170567965,170486801,170484251,170484338,170506960,170489824,170497360,170497912,170483898,170515778…	1.0151e-20,1.26769e-20,1.57594e-20,1.73071e-20,2.29604e-20,2.38902e-20,2.77567e-20,2.89268e-20,3.44793e-20,3.65798e-20,3.75958e-20,3.84609e-20,4.11976e-20,4.19555e-20,4.31579e-20,4.35448e-20,5.20514e-20,5.31562e-20,6.14969e-20,9.1394e-20,1.96605e-19,2.02849e-19,2.55796e-19,2.66471e-19,3.43123e-19,3.80369e-19,4.33154e-19,6.15273e-19,6.22624e-19,6.31613e-19,7.07833e-19,1.33388e-18,1.49399e-18,1.626…	-0.461331,-0.464211,-0.456585,-0.456441,-0.461276,-0.45563,-0.453259,-0.453834,-0.452092,-0.451596,-0.451015,-0.451213,-0.450957,-0.450884,-0.455356,-0.451367,0.450922,-0.449423,-0.450305,0.445809,-0.446593,-0.449776,0.440685,-0.448525,-0.440671,0.437367,
ENSG00000008083.14	chr6	15246070	15522042	+	9460	15230512,15238846,15233405,15239356,15239596,15231284,15237182,15232267,15247162,15234881,15246684,15234556,15238034,15242934,15232632,15253609,15249821,15239774,15234013,15251225,15251306,15254412,15249570,15252936,15233586,15244846,15241317,15241237,15243979,15230811,15236986,15251852,15236436,15228332,15225297,15237778,15216239,15223060,15221164,15218708,15248101,15212447,15237004,15237003,151…	1.88434e-17,4.40282e-17,5.27601e-17,5.56837e-17,5.68718e-17,5.70976e-17,5.8537e-17,6.02646e-17,6.0507e-17,6.09444e-17,6.22484e-17,6.37001e-17,6.66919e-17,6.78385e-17,8.23266e-17,9.3895e-17,9.75671e-17,1.05083e-16,1.10203e-16,1.18862e-16,1.214e-16,1.2567e-16,1.32739e-16,1.4949e-16,1.57054e-16,1.62064e-16,1.80391e-16,1.85467e-16,2.14127e-16,2.4186e-16,2.53949e-16,2.8625e-16,2.88251e-16,2.88596e-16,…	-0.643147,-0.616642,-0.614857,-0.613537,-0.613289,-0.615684,-0.613671,-0.613987,-0.612253,-0.614078,-0.611587,-0.614191,-0.611922,-0.611439,-0.612075,-0.740193,-0.737637,-0.609387,-0.611573,-0.735836,-0.736236,-0.734154,-0.734911,-0.731592,-0.736751,-0.60
ENSG00000008130.15	chr1	1751233	1780457	-	9113	1813304,1756945	1.54802e-29,8.80082e-28	-1.07568,-1.02004
ENSG00000008256.16	chr7	6161777	6272644	-	13054	6260800,6268451,6274279,6265292,6274030,6222052,6222484,6251120	6.99724e-52,2.81385e-50,2.87787e-50,3.24048e-50,3.51391e-50,1.0187e-49,1.45836e-49,1.55252e-49	-1.11186,-1.10679,-1.11287,-1.10417,-1.1082,-1.10459,-1.10527,-1.10145
ENSG00000008277.14	chr7	87934144	88202889	+	7999	87901186,87938726,87908784,87938170,87908712,87904522,87905426,87935747,87917411,87905781,87934962,87939925,87903596,87934864,87923496,87903775,87901026,87931735,87924014,87922473,87920919,87930062,87909934,87941680	3.92997e-16,8.71567e-15,1.07427e-14,1.10922e-14,1.16967e-14,1.2191e-14,1.30564e-14,1.65372e-14,1.74971e-14,1.7893e-14,2.08792e-14,2.14566e-14,2.17776e-14,2.18243e-14,2.2025e-14,2.33576e-14,2.53569e-14,2.67782e-14,2.96857e-14,3.14581e-14,3.41645e-14,3.51843e-14,3.9613e-14,6.99657e-14	-0.525981,-0.500256,-0.480062,-0.497795,-0.479369,-0.479623,-0.479562,-0.49815,-0.496671,-0.476535,-0.496014,-0.497997,-0.494448,-0.49577,-0.493348,-0.479033,-0.492753,-0.494619,-0.493183,-0.491129,-0.49049,-0.492072,-0.489987,-0.490523
ENSG00000008282.8	chr7	106090504	106112576	-	8160	106065957,106066710	3.0561e-12,1.6232e-08	-0.533166,-0.615194
ENSG00000008294.21	chr17	50962175	51120868	-	8077	51084898,51044463,51054974,51050663,51121100,51101331,51103173,51072112,51078848,51088163,51072632,51114809,51061340,51092696,51125780,51015406,50996101,50962164,50992373,50949851,50977078,51027697,51089124,51042092	3.03972e-15,7.05803e-15,7.22947e-15,7.27594e-15,8.44118e-15,9.22576e-15,1.01719e-14,1.04653e-14,1.23931e-14,1.23962e-14,1.33781e-14,1.55759e-14,3.44081e-14,3.85996e-14,2.00389e-13,2.22829e-13,2.41839e-13,2.72038e-13,6.86462e-13,1.16469e-12,1.36471e-12,1.5931e-12,1.76114e-11,2.52556e-11	0.512052,0.498024,0.49965,0.499938,0.507507,0.504729,0.503028,0.499257,0.494407,0.499357,0.498025,0.5018,0.484191,0.484158,0.483891,0.476605,0.475134,0.474476,0.458465,0.470329,0.341419,0.451513,0.33352,0.532877
ENSG00000008300.17	chr3	48636464	48662886	-	3836	48714387,48719858,48711556,48707051,48698125,48687378,48689679,48742282,48955422,48692683,48740594,48779856,48702450,48978623,48806644,48959173,48909750,48919714,48951327,48860162,48840974,48867728,48853248,48958704,48900357,48923505,48924695,48749786,48955149,48742648,48919429,48914851,49015352,48941798,49007334,48853842,48852686,48862914,48882694,48948966,48807818,48887467,48935459,48813010,489…	0.000338476,0.000691309,0.000705066,0.000917034,0.000959929,0.00107025,0.00111599,0.00123423,0.00125448,0.00125698,0.00130348,0.00139525,0.00155256,0.00157911,0.00159041,0.00159417,0.00164751,0.00170073,0.00170123,0.0017319,0.00177398,0.00177479,0.00179023,0.00181367,0.00182481,0.00182851,0.00183486,0.00186664,0.00188603,0.00188695,0.00189058,0.00189332,0.00189948,0.00191798,0.00191956,0.00193033…	0.179802,0.163181,0.162683,0.159384,0.15861,0.157264,0.156635,0.157983,0.157694,0.155405,0.158362,0.156578,0.163909,0.154513,0.154657,0.156032,0.156282,0.154029,0.154821,0.153647,0.155374,0.153179,0.152793,0.153871,0.152629,0.152467,0.152912,0.15159,0.151988,0.152489,0.152145,0.151931,0.152077,0.154645,0.151724,0.151648,0.151609,0.151571,0.151887,0.151523,0.151349,0.151477,0.151328,0.150654,0.152…
ENSG00000008311.15	chr7	122073550	122144255	-	7352	122140016,122141414,122118909,122115748,122091270,122090843,122089440,122025177,122020280,122103409,122085907,122200107,122215333	6.59541e-15,6.6141e-15,3.87909e-14,4.20116e-14,6.80014e-14,7.17079e-14,7.21412e-14,1.68673e-13,2.18177e-13,1.11433e-12,1.66798e-12,1.04948e-11,1.19252e-11	-0.704635,-0.705857,-0.680908,-0.680364,-0.673489,-0.672622,-0.67287,-0.728614,-0.724854,-0.552992,-0.548157,-0.428175,-0.427512
ENSG00000008323.15	chr12	6310437	6328506	+	8445	6319455,6321571,6321579,6316639,6325183,6324123,6326405,6326409,6326587,6313413,6315411,6326134,6322973,6317886,6179668,6177204,6184156,6176914,6316761,6182259,6318950,6183295,6191080,6184659,6186478,6183546,6183607,6185224,6183128,6183525,6184105,6186535,6183809,6188614,6183409,6185328,6187759,6183997,6187409,6187162,6184313,6183989,6186448,6188433,6187890,6188423,6184413,6177625,6189598,6188697…	1.02696e-11,2.47036e-11,2.56445e-11,3.11632e-11,3.61457e-11,4.77098e-11,6.04457e-11,9.11534e-11,1.00326e-10,1.77441e-10,2.40755e-10,1.42561e-09,4.44973e-09,8.20675e-07,1.08475e-06,1.27536e-06,1.44603e-06,1.469e-06,1.58578e-06,1.74721e-06,1.96982e-06,1.99062e-06,1.9955e-06,2.02427e-06,2.11742e-06,2.13454e-06,2.14558e-06,2.17116e-06,2.2078e-06,2.26472e-06,2.2728e-06,2.34716e-06,2.34829e-06,2.35291e…	-0.336809,-0.336625,-0.3364,-0.328746,-0.321762,-0.316707,-0.314251,-0.312078,-0.311085,-0.317691,-0.318965,-0.298133,-0.297604,-0.386899,0.238899,0.238166,0.237173,0.237215,-0.37641,0.235953,-0.374637,0.234901,0.235488,0.235146,0.232793,0.234021,0.233921
ENSG00000008382.15	chr19	4343528	4360086	+	9899	4375165,4374853,4395766,4396508,4368800,4387128,4392718,4369450,4422181,4359528,4410649,4417848,4418518,4368145,4423422,4360546,4400317,4432447,4434506,4429010,4425308,4364780,4441410,4397037,4386848,4386355,4385662,4363292,4454086,4454739,4455865,4449290,4437453,4458066,4459751,4351659,4351655	2.32071e-14,3.59958e-14,4.02231e-14,4.13864e-14,4.70828e-14,4.82952e-14,5.91263e-14,6.00679e-14,6.41402e-14,7.10321e-14,7.88321e-14,9.74488e-14,1.00607e-13,1.04381e-13,1.1987e-13,1.27121e-13,1.27681e-13,2.04439e-13,2.05052e-13,2.06037e-13,2.15942e-13,2.9259e-13,3.06582e-13,1.24267e-11,1.36498e-11,1.71332e-11,2.26669e-11,2.97699e-11,3.97825e-11,3.99578e-11,4.84403e-11,5.96763e-11,7.57675e-11,8.053…	0.415577,0.412158,0.412039,0.412507,0.41002,0.409665,0.412325,0.408162,0.406396,0.411946,0.403607,0.400547,0.400393,0.410501,0.402256,0.409619,0.40075,0.394832,0.395543,0.395541,0.395123,0.399883,0.394847,0.358592,0.35778,0.355517,0.35377,0.354331,0.349836,0.350064,0.34901,0.34267,0.34191,0.345767,0.398533,0.411124,0.410181
ENSG00000008513.16	chr8	133454849	133571940	-	10918	133529929,133527393,133526953,133522914,133523177,133523178,133529537,133528207,133524534,133521519	3.19884e-22,1.99778e-21,2.17419e-21,7.09741e-21,1.62986e-20,3.23443e-20,7.42843e-20,9.49735e-20,9.97073e-20,1.42105e-18	0.459336,0.451004,0.452356,0.448705,0.448374,0.444746,0.447033,0.445646,0.441068,0.432594
ENSG00000008517.17	chr16	3065298	3082192	+	8151	3074709,3074919,3075807,3075714,3070640,3070702,3071083,3078976,3078427,3079236,3078200,3076698,3076690,3080639,3080652,3082196	4.95016e-45,8.95409e-45,4.25905e-44,4.70631e-43,8.8154e-43,1.44632e-42,2.87311e-42,6.53519e-42,8.10424e-42,1.55721e-41,1.60816e-41,2.67138e-41,4.03608e-41,9.07937e-41,4.59229e-40,1.42088e-38	-0.671018,-0.664023,-0.657409,-0.650928,-0.657098,-0.656248,-0.651109,-0.645253,-0.642288,-0.651258,-0.641268,-0.637923,-0.636788,-0.640468,-0.633922,-0.621775
ENSG00000008710.20	chr16	2088709	2135898	-	9682	1987594,1983940,1983969,1986630,1985783,1985761,1986047,1985295,1987782,1984136,1986934,2009346,2005199,1988144,2009996,2004968,2004980,2006350,2005341,2005109,1987893,2005643,1987830,1988512,2006079,1988555,1989401,1989590,1989791,2005852,1996431,1999727,1990452,1998795,2000191,1992416,2001281,2014673,1975677,1957885,1963487,1964590,2015408,1964777,1953122,1964934,1960477,2012856,2014899,2013480…	2.98638e-10,4.49824e-09,5.32495e-09,5.44193e-09,5.465e-09,5.47092e-09,5.48805e-09,5.52541e-09,6.09719e-09,6.12928e-09,6.14593e-09,8.40053e-09,9.48255e-09,9.70722e-09,1.03909e-08,1.05581e-08,1.14746e-08,1.16462e-08,1.1917e-08,1.21197e-08,1.22048e-08,1.23951e-08,1.37947e-08,1.4459e-08,1.49962e-08,1.52243e-08,2.04338e-08,2.29557e-08,2.94146e-08,3.37016e-08,3.62059e-08,3.93121e-08,4.01793e-08,4.29892…	0.413377,0.378154,0.375865,0.37487,0.374932,0.374923,0.374837,0.374803,0.374593,0.377803,0.373826,0.376757,0.37451,0.367385,0.374418,0.373445,0.372382,0.371743,0.371412,0.371354,0.369065,0.370915,0.3603,0.36287,0.370896,0.362422,0.359253,0.359225,0.359332,0.358401,0.353206,0.353541,0.356492,0.351224,0.349343,0.342847,0.346097,0.292569,0.326562,0.330298,0.314714,0.313783,0.28482,0.312549,0.340355,…
ENSG00000008838.20	chr17	40019098	40061215	-	7441	40025828,40023414	4.80396e-32,6.18759e-32	0.616153,-0.615283
ENSG00000008853.17	chr8	22987418	23020199	+	9218	23018097,23016692,23014986,23019695,23002774,22995178,23026462,23030894,23003731,23023907,23014544,23024696,23031545,23024339,23029500,23027596,22979882,23028617,23002285,23034644,23034004,22997625,23003729,23037164,22980100,22999320,23011161,22980538,23012541,23001794,23038544,23038267,23097794,23005504,23005678,23007109,23005735,22993561,22992892,23007807,23005491,23008353,22987500,22988320	6.082e-09,1.02984e-08,1.55238e-08,4.83348e-08,6.45925e-08,1.84945e-07,1.90067e-07,2.16415e-07,2.54587e-07,2.89447e-07,3.09805e-07,3.14293e-07,3.25021e-07,4.47828e-07,4.60557e-07,5.01362e-07,5.59868e-07,6.28778e-07,8.16535e-07,8.40306e-07,8.41787e-07,8.82228e-07,1.20642e-06,1.20773e-06,1.23623e-06,1.35446e-06,1.38196e-06,1.44342e-06,1.64568e-06,1.76215e-06,1.96678e-06,2.81812e-06,3.20733e-06,6.167…	-0.45543,-0.450381,-0.446759,-0.42908,-0.413287,-0.404757,-0.402277,-0.388639,-0.391819,-0.397132,-0.328075,-0.385,-0.38413,-0.393672,-0.389044,-0.377534,-0.351261,-0.374352,-0.315281,-0.374987,-0.374626,-0.490897,-0.310545,-0.3731,-0.342083,-0.31065,-0.3
ENSG00000008869.12	chr2	36968384	37084372	-	10760	37090314,37100541,37070186,37101906,37100101,37080089,37097965	1.86182e-13,3.47989e-08,9.2895e-08,1.45097e-07,2.16951e-07,1.62155e-06,4.90556e-05	0.358208,-0.33984,0.292061,0.329391,-0.293307,0.318053,0.200769
ENSG00000008952.17	chr3	169966636	169998373	+	7898	169926167,169924672,169924285,169924017,169925578,169923568,169950181,169952938,169936171,169949501,169948437,169949448,169944751,169936848,169941482,169934424,169932738,169929515,169934591,170030212,169957131,169895963,169897075,169896582,169895273,169950199,169896849,169902111,169949301,169955090,169895824,169964847,169893125,169902392,169904692,169902378,169902270,169893288,169902127,169894895…	1.54611e-10,7.87759e-10,7.88379e-10,1.19426e-09,1.56187e-09,6.15472e-09,8.21105e-08,1.39073e-07,1.43741e-07,1.46636e-07,1.54843e-07,1.58854e-07,3.02934e-07,6.43037e-07,6.81925e-07,7.23515e-07,7.98015e-07,9.61907e-07,1.08807e-06,5.54917e-06,6.49298e-06,7.23503e-06,7.31583e-06,7.37459e-06,7.5523e-06,7.78374e-06,8.19786e-06,8.37476e-06,8.54627e-06,8.59583e-06,8.6257e-06,9.27246e-06,9.58854e-06,1.005…	0.346788,0.322088,0.322178,0.31784,0.31723,-0.307664,0.308992,0.304732,0.322002,0.303775,0.302217,0.302111,0.295078,0.291013,0.287359,0.278949,0.27751,0.275541,0.274189,0.218244,0.306471,-0.319081,-0.318351,-0.318693,-0.318301,0.30365,-0.316737,-0.319219,0.301639,0.302417,-0.317172,0.301134,-0.314114,-0.31686,-0.316543,-0.31657,-0.316555,-0.312117,-0.316202,-0.307984,-0.309307,0.296047,0.307361,-…
ENSG00000008988.9	chr8	56067296	56074581	-	8907	56090431,56073858,56069265,56073255,56064926,56115255,56068244,56068010,56047386,56077489,56119162,56027614,56075665,56058236,56095284,56061784,56055641,56035450,56089739,56093695,56084946,56083957,56056202,56053004,56086873,56122489,56093066,56103075,56076571,56034044,56121209,56116305,56102085,56074699,56091498,56102193,56057122,56123167,56124099,56124556,56131235,56105834,56082910,56125836,561…	1.94325e-29,2.10925e-29,2.12477e-29,2.2113e-29,2.2796e-29,2.33441e-29,2.33733e-29,2.43007e-29,2.49255e-29,2.59698e-29,2.61735e-29,2.72313e-29,2.77439e-29,2.88816e-29,3.08479e-29,3.11136e-29,3.12295e-29,3.14662e-29,3.16726e-29,3.23846e-29,3.31469e-29,3.37722e-29,3.39957e-29,3.47927e-29,3.50712e-29,3.58961e-29,3.65646e-29,3.65945e-29,3.6744e-29,3.91053e-29,3.96904e-29,4.19834e-29,4.48414e-29,4.5060…	0.587055,0.58601,0.585847,0.585891,0.585717,0.58571,0.585049,0.585595,0.585526,0.584704,0.585447,0.58484,0.588057,0.584161,0.584299,0.584941,0.583828,0.583158,0.58469,0.584276,0.584434,0.584697,0.583695,0.583739,0.584074,0.583376,0.583992,0.583631,0.584205,0.580879,0.58267,0.582357,0.582704,0.583732,0.583152,0.582512,0.59749,0.580993,0.580593,0.580942,0.583662,0.578722,0.583026,0.579401,0.579551,…
ENSG00000009335.18	chr7	157138917	157269370	+	11940	157274102,157160317,157247648,157243283,157259844,157140314,157149060,157256409,157138980,157139592,157144798,157149391,157142146,157251730,157140388,157157748,157266246,157248972,157153922,157247578,157155424,157160302,157240646,157171230,157235721,157171926,157196449,157235886,157171800,157237037,157226282,157230852,157233461,157258087,157217697,157167615,157226938,157224746,157228580,157224728…	4.07344e-09,4.60119e-09,5.18797e-09,5.65892e-09,6.35157e-09,6.60823e-09,6.77501e-09,6.84435e-09,7.0402e-09,7.07782e-09,7.11242e-09,7.15991e-09,7.36318e-09,7.41511e-09,7.4518e-09,7.61446e-09,7.6948e-09,7.75981e-09,7.83661e-09,7.9047e-09,9.19763e-09,1.01525e-08,1.02206e-08,1.06254e-08,1.08156e-08,1.09943e-08,1.14274e-08,1.14588e-08,1.15471e-08,1.18551e-08,1.20408e-08,1.30327e-08,1.30968e-08,1.34012…	-0.444606,-0.471007,-0.418224,-0.419668,-0.421036,-0.464067,-0.463174,-0.418756,-0.46418,-0.464049,-0.463399,-0.462526,-0.462453,-0.415941,-0.461817,-0.460558,-0.421384,-0.415904,-0.460818,-0.415682,-0.458705,-0.457404,-0.454321,-0.453053,-0.45252,-0.4537
ENSG00000009790.15	chr1	209756033	209782320	+	8485	209760788,209761856,209749323,209752724,209760412,209767215,209759986,209760195,209761496,209755699,209754365,209748778,209752862,209758008,209755954,209753123,209751950,209758952,209767330,209756234,209757349,209769090,209751906,209749809,209751080,209763226,209757240,209751713,209763328,209762145,209748713,209763121,209764037,209763569,209758454,209764419,209763286,209763823,209763867,209763906…	4.78427e-12,2.11909e-11,3.93065e-11,5.56921e-11,6.05757e-11,6.33125e-11,6.52995e-11,6.54285e-11,6.57176e-11,6.98777e-11,7.97781e-11,8.60866e-11,8.64797e-11,9.26866e-11,9.37583e-11,9.92041e-11,1.09953e-10,1.10642e-10,1.22919e-10,1.25466e-10,1.32395e-10,1.34978e-10,1.39262e-10,1.5155e-10,1.58106e-10,1.72144e-10,1.76773e-10,1.87071e-10,1.8742e-10,1.94067e-10,2.10413e-10,2.53337e-10,3.0209e-10,3.0770…	-0.376031,-0.368324,-0.36805,-0.375513,-0.361844,-0.375517,-0.361388,-0.361316,0.361091,-0.371907,0.371561,-0.36637,-0.369413,-0.370788,0.368534,-0.369044,-0.365963,-0.359483,-0.368277,-0.370265,-0.369459,-0.368179,-0.362827,-0.363951,-0.362216,-0.350727,
ENSG00000009830.11	chr14	77274957	77320884	-	9943	77321352,77318817,77306256,77316687,77314583,77315948,77282018,77288187,77297458,77296619,77296997,77287680,77275860,77275628,77276789	3.67455e-13,1.475e-09,1.49127e-09,1.50233e-09,1.51324e-09,1.76164e-09,3.27782e-09,3.59949e-09,3.96451e-09,4.08853e-09,4.55003e-09,5.33743e-09,7.28917e-06,7.67404e-06,1.17487e-05	0.541228,0.540215,0.536638,0.538342,0.539104,0.532738,0.518315,0.521101,0.51971,0.519268,0.517901,0.51604,-0.50813,-0.507741,-0.498419
ENSG00000009954.11	chr7	73440407	73522293	-	5478	73416390,73490437,73421800,73514268,73491622,73495141,73494506,73429208,73509093,73459163,73490495,73466134,73463740,73483994,73540769,73431274,73471969,73459807,73475949,73447438,73495577,73533485,73526427,73506579,73489805,73455106,73543246,73533114,73502179,73433669,73522573,73527461,73507130,73548188,73527933,73534166,73547826,73553487,73550949,73427624,73546936,73518470,73518472,73526350,735…	2.89376e-11,5.26253e-11,7.26912e-11,7.82472e-11,8.11219e-11,8.14156e-11,8.19286e-11,8.45043e-11,8.75033e-11,8.90154e-11,9.03064e-11,9.15721e-11,9.31793e-11,9.34965e-11,9.75963e-11,1.00549e-10,1.00649e-10,1.00738e-10,1.01417e-10,1.01432e-10,1.02284e-10,1.03174e-10,1.04494e-10,1.05542e-10,1.05791e-10,1.07541e-10,1.08547e-10,1.14918e-10,1.15479e-10,1.18228e-10,1.19588e-10,1.21474e-10,1.22109e-10,1.2…	0.639013,0.60462,0.606445,0.602447,0.595501,0.59734,0.596811,0.599699,0.59941,0.595454,0.594398,0.594651,0.593632,0.593976,0.600905,0.596109,0.593442,0.592724,0.592335,0.592678,0.593042,0.596616,0.595679,0.595706,0.590475,0.593853,0.596127,0.594374,0.592333,0.594418,0.592044,0.593722,0.593753,0.594086,0.592344,0.593537,0.593908,0.593704,0.593814,0.593581,0.595375,0.591557,0.591401,0.591626,0.5921…
ENSG00000010017.13	chr6	13621499	13711835	-	8386	13633928,13622335,13636711,13615222,13592663,13595846,13602040,13606743,13616480,13613564,13681165,13658736,13635072,13676765,13648632,13793321,13717163,13798609,13799331,13712867,13728806,13715765,13717700,13714250,13718897,13717681,13716394,13825175,13717155,13716491,13718640,13716479,13717894,13717223,13715071,13723142,13731338,13713134,13717106,13716920,13807435,13798257,13810022,13790161,137…	8.14577e-08,1.66329e-07,7.20371e-07,1.0163e-06,1.94754e-06,2.18992e-06,2.21263e-06,2.25334e-06,4.85031e-06,5.02508e-06,5.7068e-06,5.95579e-06,1.2699e-05,1.28663e-05,1.33816e-05,5.51411e-05,0.000122274,0.00012619,0.000127469,0.000190934,0.000205069,0.000235544,0.000238221,0.000244797,0.000252318,0.000253687,0.000255454,0.000256375,0.000257323,0.0002584,0.000258631,0.000261978,0.000264916,0.0002649…	-0.682208,-0.66051,-0.63617,-0.63791,-0.585173,-0.58277,-0.580581,-0.579192,-0.549401,-0.549051,-0.56959,-0.567284,-0.807289,-0.547091,-0.542644,-0.257303,0.185571,-0.568522,-0.252064,0.179712,0.178897,0.17724,0.176707,0.176781,0.175942,0.175853,0.175902,
ENSG00000010030.14	chr6	36354092	36387800	-	7954	36386157,36389395,36386735,36382828,36382113,36388225,36383037,36392104,36390028,36383215,36389914,36396042,36388545,36383081,36380912,36387877,36387595,36378542,36406748,36413184,36400735,36390512,36418158,36412931	9.93279e-35,1.33895e-34,1.5694e-34,3.81467e-34,3.9022e-34,5.0855e-34,1.46729e-33,5.58187e-33,2.1338e-32,3.83086e-32,4.19615e-32,4.40026e-32,4.44348e-32,5.19688e-32,6.44226e-32,6.98981e-32,1.55085e-31,2.6407e-31,1.13309e-30,1.51201e-30,2.51434e-30,2.81769e-30,6.25711e-30,7.12915e-30	0.568368,0.568678,0.567173,0.800483,0.801691,0.562272,0.556474,0.552529,0.544174,0.78536,0.54019,0.548036,0.538851,0.784242,0.537379,0.788076,0.534582,0.803307,0.530074,0.529602,0.526869,0.739597,0.527882,0.523394
ENSG00000010072.16	chr1	231337105	231355023	+	8962	231350017,231351243,231356657,231354359,231350212,231358592,231398513,231351162,231344462,231353607,231359570,231396765,231385732,231349894,231386988,231357941,231357556,231397450,231366564,231379060,231399366,231396541,231350901,231395730,231400134,231351271,231397281,231385403,231390744,231350462,231405228,231384070,231361647,231357613,231344406,231373230,231344761,231398435,231371160,231378821…	8.06917e-25,9.5662e-25,1.00643e-24,1.01934e-24,1.0557e-24,1.1273e-24,1.14535e-24,1.28236e-24,1.78905e-24,1.88566e-24,2.02374e-24,2.11173e-24,2.1716e-24,2.45417e-24,2.58774e-24,2.67884e-24,2.68971e-24,2.86318e-24,3.1324e-24,3.1328e-24,3.21444e-24,3.28807e-24,3.73002e-24,4.11348e-24,4.16547e-24,4.77608e-24,4.93298e-24,5.11498e-24,5.99324e-24,6.44365e-24,6.83613e-24,6.88995e-24,7.11603e-24,7.13906e-…	-0.509104,-0.518743,-0.518777,-0.519132,-0.508389,-0.517867,-0.516334,-0.517844,-0.517208,-0.513995,-0.504608,-0.513424,-0.513429,-0.502472,-0.501184,-0.503255,-0.503091,-0.500444,-0.500749,-0.511763,-0.500487,-0.500349,-0.511431,-0.499181,-0.510402,-0.51
ENSG00000010165.20	chr1	171781661	171814023	+	8156	171777813,171785024,171781634,171780418,171782547,171781417,171794382,171785296,171786030,171796451,171797556,171775582,171772661,171774725	5.59936e-80,8.814e-80,8.94153e-80,9.34899e-80,9.73612e-80,1.22411e-79,1.56621e-79,7.60792e-79,9.08912e-79,7.64537e-78,2.87047e-77,1.11468e-75,3.98131e-75,4.11714e-75	0.973488,0.970986,0.971176,0.971369,0.970392,0.970544,0.971213,0.966369,0.966198,0.963448,0.960749,0.951581,0.945617,0.945677
ENSG00000010219.13	chr12	4562205	4615302	+	8806	4566138,4567290,4568045,4570193,4571777,4575149,4576036,4582540,4578607,4545694,4543946	8.72081e-13,2.46929e-12,1.18505e-11,1.67048e-11,1.67981e-11,3.99644e-11,7.50483e-11,9.01759e-11,9.61495e-11,2.63493e-09,2.76422e-09	1,0.964903,0.926801,0.893041,0.890632,0.879136,0.86594,0.873733,0.855517,0.958783,0.958394
ENSG00000010270.13	chr7	38178223	38230671	+	9534	38241216,38244294,38248669,38266956,38253256,38268021,38270050,38272189,38261673,38277428,38283797	6.72188e-35,4.26565e-34,9.07445e-34,3.50338e-33,5.25536e-33,7.06161e-33,8.17491e-33,9.11131e-33,1.42018e-32,2.58645e-32,9.44924e-31	0.572747,0.56875,0.563623,0.560253,0.555992,0.556758,0.556123,0.553686,0.554874,0.554937,0.539791
ENSG00000010278.14	chr12	6199716	6238271	+	8624	6190647,6192843,6188614,6191040,6191080,6184156,6190817,6190257,6189598,6183525,6182259,6186535,6186478,6187162,6188697,6186791,6187890,6187759,6184413,6180596,6186739,6188423,6186837,6184313,6188433,6186448,6183989,6187409,6183607,6183809,6184308,6183546,6184105,6183128,6183295,6183997,6183409,6184207,6185224,6182141,6184659,6184753,6185328,6182906,6179668,6177204,6176914,6190282	1.34389e-27,4.25834e-27,1.39115e-26,1.51706e-26,1.55655e-26,2.31356e-26,2.52521e-26,2.55144e-26,3.64416e-26,5.11298e-26,5.77789e-26,5.88806e-26,6.47319e-26,6.64559e-26,6.93019e-26,7.16157e-26,7.33963e-26,8.12002e-26,8.13609e-26,8.19494e-26,8.24637e-26,8.25631e-26,8.53535e-26,8.63198e-26,8.77404e-26,8.81777e-26,9.0261e-26,9.39917e-26,9.6954e-26,9.84338e-26,1.05555e-25,1.0813e-25,1.12583e-25,1.1563…	0.522329,0.520306,0.511288,0.514058,0.515034,0.510181,0.512395,0.508569,0.505498,0.507553,0.507652,0.50488,0.504416,0.504318,0.504091,0.504032,0.504046,0.504254,0.505018,0.506298,0.502993,0.503424,0.503189,0.505083,0.503134,0.503601,0.505145,0.504121,0.505418,0.505194,0.504913,0.505055,0.504561,0.504683,0.504856,0.503587,0.508729,0.504414,0.50031,0.500942,0.498391,0.501589,0.496673,0.499044,0.483…
ENSG00000010292.13	chr12	6493357	6531955	+	8376	6504990,6496490,6495252,6500337,6504118,6498002,6494247,6501912,6496846,6493326,6493302,6499612,6512475,6515269,6514216,6514973,6494751,6493566,6495939,6498732,6493267,6493530,6503717,6493256,6502948,6496375,6490341,6492659,6487963,6486393,6491305,6488621,6491053,6487641,6486277,6488761,6491607,6492668,6492814,6490499,6492009,6489732,6488155,6491752,6487606,6487333,6485687,6484228,6482916,6485621…	8.06503e-48,9.04104e-48,9.41497e-48,9.87686e-48,1.28077e-47,1.31909e-47,1.43684e-47,1.53482e-47,1.55092e-47,1.65719e-47,1.68378e-47,1.97483e-47,1.99677e-47,2.01226e-47,2.04873e-47,2.06848e-47,2.09334e-47,2.47717e-47,2.55007e-47,2.66335e-47,2.81375e-47,2.81532e-47,4.80137e-47,4.9837e-47,6.4537e-47,6.5755e-47,5.25909e-46,5.63922e-46,6.86443e-46,7.78776e-46,8.73405e-46,9.11844e-46,9.27644e-46,9.4107…	-0.717247,-0.716293,-0.715669,-0.715807,-0.716284,-0.713008,-0.711024,-0.710717,-0.711086,-0.712771,-0.712599,-0.713065,-0.714266,-0.715169,-0.714867,-0.714858,-0.710075,-0.709747,-0.708224,-0.711566,-0.709667,-0.71004,-0.718039,-0.706428,-0.712642,-0.707
ENSG00000010295.19	chr12	6538376	6556083	-	8299	6616499,6572043,6597578,6612541,6611629,6574121,6576103,6597315,6605502,6586112,6588676,6573845,6590699,6595047,6624723,6604284,6622652,6606427,6554798,6554222,6612259,6610728,6590381,6590980,6618999,6586419,6572620,6608092,6611216,6585489,6615230,6625147,6576439,6579351,6582286,6580639,6558256,6559558,6599647,6580043,6581024,6594006,6560091,6564719,6595003,6579680,6599893,6598360,6565560,6618583…	3.12343e-08,5.61345e-08,6.5464e-08,6.84014e-08,7.56178e-08,1.07805e-07,1.09357e-07,1.15006e-07,1.18007e-07,1.1859e-07,1.22815e-07,1.22834e-07,1.23831e-07,1.24413e-07,2.42189e-07,2.44933e-07,3.55162e-07,3.71062e-07,4.68148e-07,1.24741e-06,4.55719e-06,5.58014e-06,6.79107e-06,6.9574e-06,7.72234e-06,8.01425e-06,8.31491e-06,9.51668e-06,9.52135e-06,9.61936e-06,9.62375e-06,1.00683e-05,1.00969e-05,1.0180…	0.356797,-0.361119,-0.347094,-0.3471,-0.345937,-0.346275,-0.345496,-0.34313,-0.33971,-0.342727,-0.342305,-0.344389,-0.341757,-0.341862,0.334627,-0.335693,0.327286,-0.33159,-0.33535,-0.324691,-0.319858,-0.316827,-0.313473,-0.313774,-0.313568,-0.314031,-0.315899,-0.309349,-0.309915,-0.313573,-0.310763,-0.312536,-0.312238,-0.312115,-0.311099,-0.311644,-0.312701,-0.31293,-0.306955,-0.312035,-0.306581…
ENSG00000010310.9	chr19	45668222	45683722	+	8970	45669020,45673465,45673147	3.01619e-64,7.82741e-60,8.98984e-60	1.29055,1.23975,1.23974
ENSG00000010318.21	chr3	52410661	52423641	+	5674	52279828,52243722,52260082,52414035,52469719,52430284,52285199,52380096,52965921,52434421,52785867,52728656,52178708	9.68072e-08,1.60009e-07,1.8477e-07,3.97818e-07,1.88371e-06,1.13636e-05,2.80416e-05,3.07295e-05,5.19992e-05,7.70938e-05,8.43588e-05,0.000108184,0.000140669	-0.635056,-0.628983,-0.627704,-0.606988,-0.595678,-0.591122,-0.760011,-0.686635,-0.807503,-0.653844,0.77878,-0.463356,-0.216957
ENSG00000010322.16	chr3	52455119	52493068	+	5822	52444373,52455611,52460572,52279438,52309726,52298276,52300577,52275322,52304574,52297250,52256458,52294517,52271270,52259296,52454501,52264970,52279198,52260159,52264100,52252333,52264145,52242867,52245935,52345094,52348806,52333156,52447390,52357457,52363403,52362928,52363523,52363685,52398594,52370095,52417458,52398198,52386885,52394972,52386398,52380623,52443850,52307110,52320045,52294591,522…	2.05879e-26,3.07478e-26,5.02989e-26,1.05569e-25,1.05905e-25,1.09403e-25,1.14173e-25,1.16236e-25,1.16778e-25,1.29246e-25,1.40877e-25,1.40915e-25,1.65567e-25,1.69634e-25,1.70222e-25,1.73846e-25,1.73883e-25,1.84569e-25,1.851e-25,1.88058e-25,1.88489e-25,2.04453e-25,4.66779e-25,4.88311e-25,4.92382e-25,5.00457e-25,6.13848e-25,6.73569e-25,7.5855e-25,8.17117e-25,8.53446e-25,1.00136e-24,1.07531e-24,1.0768…	0.829362,0.838391,0.830069,0.796485,0.793865,0.795809,0.795569,0.796654,0.795508,0.795043,0.793062,0.794621,0.792681,0.791643,0.813472,0.792172,0.793749,0.791199,0.791448,0.790661,0.791642,0.790778,0.789292,0.793598,0.793107,0.792812,0.800015,0.791698,0.789989,0.789626,0.789124,0.789091,0.787396,0.788057,0.792372,0.783858,0.782171,0.78438,0.781395,0.780226,0.768495,0.786236,0.786329,0.786627,0.78…
ENSG00000010361.14	chr19	49806867	49817376	-	9528	49827039,49820071,49776676	3.27374e-24,6.22481e-22,6.80601e-22	-0.988434,-1.07708,-0.907827
ENSG00000010539.11	chr16	3222326	3236221	-	8548	3312632,3312609,3312323,3311639,3312017,3315733,3314867,3316513,3314997,3254463,3310140,3266340,3262480,3267948,3267036,3323351,3307015,3309124,3305565,3306441,3259979,3288343,3290845,3300639,3298171,3286561,3273569,3303205,3297033,3287452,3287894,3276038,3287235,3283391,3280179,3278518,3263726,3253310,3306834,3260883,3257566,3286967,3251360,3251897,3252313,3255732,3288167,3253531,3254573,3254654…	7.67052e-08,7.85778e-08,8.59042e-08,9.69406e-08,1.05841e-07,1.11494e-07,1.65878e-07,1.83304e-07,2.51152e-07,3.26161e-07,3.47078e-07,3.75537e-07,4.12207e-07,4.27956e-07,5.26287e-07,5.99173e-07,6.71338e-07,8.03571e-07,8.29596e-07,8.37727e-07,1.07369e-06,1.23515e-06,1.63438e-06,1.63753e-06,1.7791e-06,2.18637e-06,2.23265e-06,2.27649e-06,2.28017e-06,2.49564e-06,2.49711e-06,2.69157e-06,2.72798e-06,3.78…	0.302648,0.302412,0.301484,0.300493,0.298572,0.298576,0.296685,0.293506,0.291458,0.286338,0.2872,0.287749,0.247705,0.28633,0.282152,0.264252,0.279507,0.277989,0.277863,0.277433,0.240447,0.273004,0.271742,0.270631,0.269848,0.266682,0.267273,0.266701,0.265624,0.264222,0.263864,0.265549,0.263855,0.259552,0.258037,0.257719,-0.218802,0.218953,0.219173,0.215029,0.2129,-0.23051,0.216273,0.201221,0.20004…
ENSG00000010610.10	chr12	6786859	6820799	+	8839	6790015,6791916,6788361	4.8763e-36,1.13918e-35,6.90364e-34	0.690398,0.683831,0.667542
ENSG00000010626.15	chr12	6873570	6914241	+	8951	6904912,6904943,6892567,6892674,6897105,6896801,6897840,6897391,6896574,6900044,6906751,6898424,6902488,6902783,6902661,6899554,6900805,6900438,6899452,6903025,6900106,6908880,6907285,6888994,6902891,6909611,6902032,6912451,6905443,6900169,6901816,6898312,6892617,6901275,6907873,6909785,6890100,6911925,6890350,6899827,6895897,6891856,6895510,6913659,6889207,6914640,6895774,6914136,6895941	1.64389e-155,5.59408e-155,5.66363e-155,9.39683e-155,9.32825e-154,1.0501e-153,1.33716e-153,1.43381e-153,1.57221e-153,1.92158e-153,2.25709e-153,2.36335e-153,3.08079e-153,3.42192e-153,3.63871e-153,4.44572e-153,6.77005e-153,9.91338e-153,1.14624e-152,1.18447e-152,1.50666e-152,1.67244e-152,1.80788e-152,3.03022e-152,3.3186e-152,3.73831e-152,7.52208e-152,1.25664e-151,3.0653e-151,3.82521e-151,5.46145e-151…	1.17099,1.17095,1.18515,1.18407,1.17015,1.17003,1.1689,1.17039,1.17011,1.16672,1.16389,1.16811,1.16541,1.16529,1.16487,1.16887,1.16742,1.16732,1.16614,1.16794,1.16494,1.15972,1.16109,1.19283,1.16274,1.15985,1.17544,1.15677,1.1608,1.16145,1.16885,1.17125,1.17249,1.16551,1.15328,1.15104,1.17372,1.14937,1.17205,1.16204,1.16086,1.17437,1.16986,1.14083,1.16698,1.14621,1.16056,1.14141,1.15346
ENSG00000010803.16	chr1	41027201	41242154	-	8408	41160512,41236514,41250367,41217905,41178041,41274060,41281882,41212213,41270555,41243240,41218784,41250375,41256005,41239346,41262424,41176597,41270173,41247552,41275223,41234561,41267172,41243803,41264479,41233850,41155807,41229386,41224745,41224972,41156676,41234235,41272417,40998765,41015223,41014192,41175418,41202879,41199081,41154222,41172726,41116334,41128452,41185358,41167695,41018279,412…	1.08766e-17,3.46354e-17,3.64451e-17,4.94283e-17,5.17805e-17,5.74024e-17,5.88197e-17,5.94426e-17,7.38606e-17,7.48736e-17,7.84034e-17,7.96204e-17,8.03576e-17,8.216e-17,8.27658e-17,8.54926e-17,8.55126e-17,9.03235e-17,9.31534e-17,9.35464e-17,9.47686e-17,9.47955e-17,9.67063e-17,1.011e-16,1.01715e-16,1.03581e-16,1.04571e-16,1.06271e-16,1.07422e-16,1.08356e-16,1.42233e-16,1.95356e-16,2.02734e-16,2.04762…	0.435474,-0.425486,-0.427195,-0.420942,-0.425742,-0.42859,-0.428991,-0.419178,-0.426437,-0.423527,-0.419432,-0.424791,-0.423934,-0.422505,-0.425471,-0.424343,-0.425081,-0.422172,-0.424821,-0.4202,-0.424942,-0.422447,-0.423946,-0.418494,0.417057,-0.418262,-0.417283,-0.417335,0.416806,-0.418056,-0.424305,-0.420809,-0.417329,-0.415276,-0.411382,-0.410125,-0.409923,0.411349,-0.410608,0.412072,0.41175…
ENSG00000010810.17	chr6	111660333	111873452	-	7995	111829227,111826706,111822269,111794790,111792755,111808433,111805100,111792948,111828283,111830249,111810445	4.14432e-16,2.12567e-15,2.32601e-15,2.55028e-15,2.84267e-15,4.90472e-15,5.56851e-15,5.8552e-15,7.8824e-15,1.53457e-14,5.1812e-14	-0.599175,-0.623894,-0.624222,-0.621512,-0.621509,-0.61527,-0.614252,-0.615566,-0.612465,-0.591237,-0.635745
ENSG00000011009.11	chr1	23791146	23795539	+	7353	23795111,23791345,23801977,23779043,23807972,23745865,23834287,23780718,23865889,23874672,23864729,23867385,23867336,23859158,23865963,23867521,23868298,23857491,23850493,23868283,23869033,23863616,23868641,23868780,23868759,23869176,23867475,23868372,23880263,23631819,23646250,23647541,23647111,23646957,23649109,23880673,23880652	3.93113e-09,1.73156e-08,2.16932e-08,2.25356e-08,2.66619e-08,5.43474e-08,1.0394e-07,1.04046e-06,8.49637e-06,1.28086e-05,1.44615e-05,1.61715e-05,1.61736e-05,1.64631e-05,1.73523e-05,1.74058e-05,1.7962e-05,1.79974e-05,1.81024e-05,1.82252e-05,1.84283e-05,1.90066e-05,1.90376e-05,1.90983e-05,1.96963e-05,2.10275e-05,2.42186e-05,4.00663e-05,7.12714e-05,0.00020062,0.000218864,0.000237162,0.000348448,0.0003…	-0.480738,-0.458678,-0.462366,-0.462918,-0.459312,-0.464063,0.439422,-0.379541,0.357203,0.350471,0.345602,0.343348,0.343289,0.343898,0.341853,0.342376,0.341888,0.341934,0.347616,0.340577,-0.34131,0.340728,0.340714,0.340628,0.338764,-0.339197,0.336737,0.32
ENSG00000011021.23	chr1	11806097	11848079	+	9021	11835738,11825590,11822085,11823674,11798900,11821384,11823474,11801798,11804529,11832558,11827246,11819642,11816243,11813730,11813359,11800786,11835618,11797979,11805747	2.66719e-40,3.18373e-40,3.30737e-40,3.35856e-40,3.38102e-40,3.48779e-40,4.15796e-40,8.45239e-40,8.62757e-40,1.13136e-39,1.13723e-39,1.15436e-39,1.1708e-39,1.18101e-39,1.21258e-39,2.09587e-39,2.18773e-39,2.30829e-39,2.69777e-39	0.853772,0.854539,0.853606,0.853276,0.853551,0.857129,0.85255,0.850085,0.847544,0.847179,0.846982,0.847137,0.847213,0.847573,0.846706,0.843754,0.844669,0.84644,0.84452
ENSG00000011028.14	chr17	62627671	62693597	+	6012	62559897	3.15716e-21	-0.58536
ENSG00000011114.15	chr14	93237551	93333092	-	9549	93284672,93271330,93274787,93240209,93273009	2.96021e-39,3.17774e-39,5.74181e-39,4.12717e-38,2.92024e-37	-0.59762,-0.595337,-0.593956,-0.587806,-0.581761
ENSG00000011132.12	chr19	3750773	3761692	-	10618	3762700,3763577,3762121	3.14029e-23,3.63214e-23,5.96719e-22	0.479128,0.479553,0.473573
ENSG00000011258.16	chr17	51177426	51260163	-	7704	51257345,51255505,51255383,51249072,51246446,51243043,51239631,51251266,51236411,51229928,51224427,51214086,51221933,51233973,51227392,51221705,51225857,51209959,51171825,51193981,51199051,51172304,51269096,51265326,51273441,51268393,51262740,51264768,51166443,51283542,51283299,51180429,51286186,51306399,51305566,51274138,51287073,51293869,51298290,51274139,51290776,51271880,51312514,51256565,512…	5.17282e-16,6.37318e-16,6.66961e-16,6.98331e-16,7.22356e-16,9.33384e-16,1.05874e-15,1.16839e-15,1.17774e-15,1.20124e-15,1.22346e-15,1.24713e-15,1.25595e-15,1.30488e-15,1.42417e-15,1.43261e-15,1.72169e-15,1.79794e-15,4.05135e-15,1.42996e-14,1.69253e-14,3.2492e-14,1.09634e-13,1.10642e-13,1.11486e-13,1.1172e-13,1.12416e-13,1.14547e-13,1.16901e-13,1.2981e-13,1.70881e-13,2.00533e-13,2.37036e-13,2.5073…	-0.374914,-0.373414,-0.37309,-0.372397,-0.37163,-0.369749,-0.368469,-0.369668,-0.367526,-0.36802,-0.367587,-0.368073,-0.367289,-0.366739,-0.366675,-0.366564,-0.365601,-0.366197,0.364242,0.355166,0.357595,0.351766,-0.347273,-0.347266,-0.347163,-0.347069,-0
ENSG00000011260.14	chr17	51260547	51297936	+	7533	51330989,51269688,51260914,51299749,51266297,51272980,51263623,51325972,51262418,51308744,51320674,51323062,51328122,51329794,51261736,51319512,51272291,51306680,51306615,51310737,51270308,51311170,51294425,51300690,51300695,51257428,51341929,51182628,51333060,51243269,51250153,51250174,51341002,51200359,51190896,51243021,51247391,51229965,51239163,51213941,51251911,51189660,51238011,51184743,511…	1.13471e-19,1.18403e-19,1.25353e-19,1.34819e-19,1.37499e-19,1.4352e-19,1.47019e-19,1.57632e-19,1.58082e-19,1.59327e-19,1.63788e-19,1.66313e-19,1.67561e-19,1.68382e-19,1.78591e-19,1.78862e-19,1.84797e-19,1.99523e-19,2.07602e-19,2.23388e-19,2.32044e-19,2.8253e-19,3.10467e-19,3.56146e-19,3.34706e-18,3.4225e-17,4.21657e-17,6.04952e-17,6.84898e-17,7.34327e-17,7.35416e-17,7.49111e-17,7.90062e-17,8.0029…	-0.936165,-0.930657,-0.931033,-0.928691,-0.927778,-0.928007,-0.928852,-0.929325,-0.929349,-0.928661,-0.929016,-0.928541,-0.929259,-0.93021,-0.926754,-0.930267,-0.927607,-0.929059,-0.926302,-0.925476,-0.92604,-0.919019,-0.915889,-0.927508,-0.92149,-0.89453
ENSG00000011275.18	chr7	5620048	5781739	-	12440	5711619,5715376,5794328,5800462,5795235,5792087,5783420,5738572,5783421,5793974,5785318,5780815,5788405,5793669,5680624,5795457,5682471,5786252,5622005,5798115,5642607,5619754,5674976,5621303,5679186,5607718,5718165,5649487,5617244,5679129,5677174,5662033,5652855,5737813,5607125,5644388,5726007,5649991,5684460,5644570,5645623,5651059,5663281,5668895,5626226,5634204,5630841,5637720,5800981,5798123…	1.5277e-25,1.55218e-25,1.88946e-22,7.01354e-22,7.77369e-22,8.76551e-22,9.88516e-22,9.96092e-22,1.05284e-21,1.09871e-21,1.20966e-21,1.26272e-21,1.49306e-21,1.69432e-21,1.79936e-21,2.15999e-21,2.45377e-21,2.54562e-21,2.60206e-21,2.66636e-21,3.01864e-21,3.04341e-21,3.07295e-21,3.36059e-21,3.47172e-21,3.48343e-21,3.54897e-21,3.62036e-21,3.66161e-21,3.68313e-21,3.73489e-21,3.75032e-21,3.75688e-21,3.78…	1.24214,1.24195,1.72036,1.72422,1.71652,1.71127,1.70948,1.70227,1.70854,1.70074,1.70553,1.70473,1.70194,1.69402,-1.58625,1.68715,-1.61884,1.66333,-1.62107,1.56656,-1.61966,-1.61849,-1.61596,-1.61667,-1.6138,-1.61682,1.68657,-1.61364,-1.61782,-1.61299,-1.61249,-1.61239,-1.6124,1.69271,-1.61529,-1.61262,1.68155,-1.61186,-1.58924,-1.61172,-1.61166,-1.60851,-1.61025,-1.60989,-1.61107,-1.61005,-1.6101…
ENSG00000011295.16	chr17	15999785	16045015	+	8576	16003332,16000288,16003598,15996557,16001876,15993458,15983696,15988666,15993277,15985275,15990177,16045785,15983269,16045649,16042632,16003078,16035376,16049274,16029313,16051592,16046884,16048157,16040894,16056876,16052177,16052826,16022420,16032956,16006972,16022719,16018105,16025571,16055088,15981317,16056400,16086699,16075090,15980653,16073818,16073691,16068767,16091240,16073244,16070530,160…	1.44562e-107,1.48023e-107,1.90566e-107,2.20729e-107,3.77601e-107,1.49175e-106,1.58896e-106,2.63564e-106,2.69151e-106,5.03537e-106,8.36653e-106,9.75334e-106,1.19747e-105,1.20735e-105,1.72003e-105,1.76188e-105,2.34392e-105,2.62803e-105,2.75194e-105,3.8282e-105,5.64175e-105,6.37847e-105,7.82394e-105,8.05394e-105,1.09592e-104,1.16942e-104,1.628e-104,1.84056e-104,1.89929e-104,1.97341e-104,2.89777e-104…	0.934659,0.934987,0.934067,0.93432,0.932179,0.93096,0.934879,0.929844,0.929648,0.926955,0.935342,0.924852,0.936322,0.924289,0.923517,0.935794,0.922412,0.924706,0.922369,0.923572,0.922549,0.923061,0.924644,0.933573,0.922602,0.921975,0.921958,0.920476,0.924878,0.921674,0.922409,0.922807,0.920785,0.922299,0.919772,0.9197,0.919355,0.92187,0.918642,0.91821,0.925522,0.917622,0.917216,0.916742,0.916876,…
ENSG00000011376.12	chr3	45388562	45554726	+	8634	45486931,45518621,45516215,45514208,45514273,45522947,45528090,45528573,45496481,45518129,45493481,45519711	3.19934e-145,6.46337e-145,9.61922e-145,1.08459e-144,1.09891e-144,1.28524e-144,1.76969e-144,2.33355e-144,4.01063e-144,4.12106e-144,7.11008e-144,1.1239e-142	-1.10751,-1.10289,-1.10198,-1.10332,-1.10204,-1.10316,-1.10486,-1.10476,-1.10214,-1.09947,-1.10155,-1.10181
ENSG00000011405.13	chr11	17077731	17207983	-	7686	17220225,17207919,17219298,17227046,17227955,17212179,17238013,17212317,17233951,17201119,17240041,17191776,17190305,17174115,17143000,17182237,17134247,17149990,17246712,17262786,17252651,17262066,17267045,17265930,17219015,17220691,17246834,17220345	4.51159e-31,6.77073e-31,8.02869e-31,8.85913e-31,1.07776e-30,1.0973e-30,1.12475e-30,1.3555e-30,1.38161e-30,1.67872e-30,1.9646e-30,2.03067e-30,2.12753e-30,2.21659e-30,2.28075e-30,2.3199e-30,2.32338e-30,2.37966e-30,3.12116e-30,1.39113e-29,1.74574e-29,2.04384e-29,2.66716e-29,3.16505e-29,1.47064e-27,2.89462e-27,6.13573e-27,6.44956e-27	-0.761888,-0.766527,-0.753559,-0.753146,-0.750314,-0.754322,-0.754571,-0.750078,-0.751302,-0.749203,-0.752129,-0.747568,-0.747606,-0.746685,-0.746581,-0.747034,-0.748225,-0.746174,-0.754713,-0.744178,-0.740764,-0.739293,-0.738471,-0.737101,-0.518073,-0.52
ENSG00000011422.12	chr19	43646096	43670547	-	10778	43826701,43785976,43790348,43794010,43790588,43795192,43790462,43780163,43795428,43917517,43829369,43798124,43803993,43801019,43853216,43799275,43708762,43819797,43708099,43711298,43827558,43840320,43832908,43847684,43849090,43850352,43850143	2.03972e-08,3.87406e-08,4.89588e-08,4.93728e-08,5.14277e-08,5.36044e-08,5.04226e-07,6.36948e-07,7.04842e-07,7.73311e-06,1.32675e-05,1.36048e-05,1.45064e-05,1.62016e-05,1.95125e-05,3.78408e-05,6.80569e-05,6.83957e-05,6.91299e-05,9.15777e-05,0.000106752,0.000107792,0.000113737,0.000116101,0.000116845,0.000121711,0.000124036	0.49344,0.402284,0.400046,0.399254,0.398094,0.398261,0.395319,0.344764,-0.300083,0.740359,0.723929,0.318047,0.334361,0.334425,0.717604,0.321258,-0.403066,-0.283826,-0.40295,-0.393835,-0.275764,-0.224089,-0.275051,-0.223024,-0.223178,-0.222513,-0.222571
ENSG00000011426.11	chr7	36389822	36453791	+	8819	36376033,36358419,36373253,36384671,36387852,36396938,36391961,36361436,36359509,36400412,36362563,36363071,36359881,36364175,36354109,36351577,36333097,36338965,36331924,36332757,36334417,36343720	1.16667e-47,1.31934e-47,1.64327e-47,2.29598e-47,3.13267e-47,4.08355e-47,8.13672e-47,1.14694e-46,1.17096e-46,1.19391e-46,1.42017e-46,1.47625e-46,2.20662e-46,7.39061e-46,2.77419e-44,6.49755e-44,4.4458e-43,5.852e-43,9.82117e-43,1.06906e-42,1.12375e-42,3.84925e-42	0.65477,0.657666,0.653426,0.651963,0.651703,0.653438,0.650264,0.651736,0.651396,0.651557,0.65098,0.650825,0.649373,0.648458,0.637018,0.643409,0.650175,0.644823,0.648841,0.647929,0.646445,0.641567
ENSG00000011454.17	chr9	122940834	123104866	+	7978	123099609,123055769,122978819,122989731,122963694,122945934,123004266,123006401,123000428,122990334,123001829,123005261,122985430,122967387,122934758,122981388,122954038,123103791,122998432,122995348,123043504,122945068,123015909,122993292,123046582,123040191,123046866,123045889,123060258,123066313,123080177,123087617,123080761,123018653,123018578,123044461,123021701,123086203,123085742,123082701…	1.84817e-18,3.37987e-18,3.47156e-18,3.61539e-18,3.63339e-18,3.81952e-18,3.82534e-18,3.97002e-18,4.00031e-18,4.09329e-18,4.1276e-18,4.20325e-18,4.23602e-18,4.33803e-18,4.54475e-18,4.76725e-18,4.89764e-18,5.02262e-18,5.10301e-18,5.33678e-18,5.5748e-18,5.78116e-18,5.91589e-18,5.96082e-18,6.02984e-18,6.08068e-18,7.20342e-18,7.2572e-18,7.37194e-18,7.82384e-18,8.6494e-18,9.04276e-18,1.04006e-17,1.05211…	0.681474,-0.676146,0.669477,0.668473,0.668832,-0.668989,0.668733,-0.668444,-0.668293,0.668365,0.66797,-0.66826,0.667213,-0.668242,-0.66816,0.667101,0.667179,0.672282,0.665424,-0.6674,0.668555,0.656314,0.665838,-0.666865,-0.668844,0.66835,-0.667795,-0.66671,-0.667954,0.669183,0.670131,-0.66807,0.667069,0.659613,0.659648,0.663575,0.660454,0.6665,0.666184,0.66572,-0.658993,-0.649235,-0.650619,0.6555…
ENSG00000011478.12	chr19	45692667	45703989	+	8936	45684742,45685099,45688792,45685222,45687763,45687957,45681959,45687273,45687010	6.94862e-37,1.04036e-36,1.18634e-36,1.38534e-36,1.40411e-36,1.4061e-36,3.7024e-36,7.781e-36,2.64688e-33	0.676165,0.674744,0.675631,0.673364,0.67285,0.672947,0.672391,0.668608,-0.565703
ENSG00000011485.15	chr19	46347088	46392981	+	8248	46388003,46353164,46344644,46354000,46354847,46350798,46356044,46357305,46346189,46388861,46375372,46385904,46379577,46375732,46365128,46383942,46391529,46359213	3.88642e-15,4.09731e-15,4.32305e-15,4.37906e-15,4.55215e-15,4.66686e-15,4.69796e-15,4.76525e-15,5.33395e-15,7.0549e-15,7.42068e-15,7.6551e-15,7.98954e-15,1.17716e-14,1.26688e-14,1.32398e-14,1.36841e-14,6.41592e-14	-0.399472,-0.4005,-0.40098,-0.40017,-0.400114,-0.401576,-0.400006,-0.39981,-0.399186,-0.396211,-0.400939,-0.395075,-0.394103,-0.392684,-0.395126,-0.390742,-0.39167,-0.375573
ENSG00000011523.14	chr2	65056367	65087004	+	8738	64922741,64919260,64935924,64923736,64914976,64915620,64938373,64917558,64917653,64932462,64928138,64933899,64931880,64917058,64917523,64940741,65883578,64917000,65882132,64883141,65938823,64914256,64905574	4.54436e-08,4.759e-08,1.91614e-07,6.59517e-07,1.16284e-06,1.53369e-06,2.51272e-06,3.6717e-06,4.06968e-06,1.00425e-05,1.83824e-05,2.15633e-05,4.78164e-05,0.000113189,0.000144198,0.000173656,0.000214196,0.000289202,0.000302538,0.000318412,0.000444314,0.00047976,0.000505928	-0.271453,-0.270263,-0.256916,-0.400787,-0.239268,-0.236895,-0.232879,-0.254659,-0.253873,-0.246216,-0.366412,-0.226005,-0.21906,-0.211262,-0.205162,-0.190769,-2.12412,-0.323303,-2.07369,0.191397,-12.3171,-0.195037,-0.281095
ENSG00000011566.15	chr2	39249267	39437301	-	9982	39508321,39514944,39525487,39496957,39521395,39495527,39475503,39506824,39486073,39527362,39481336,39485020,39481370,39520623,39464292,39473656,39461812,39485235,39528170,39530883,39461167,39482318,39277513,39506484,39480421,39286163	7.12219e-25,2.314e-24,2.45824e-23,4.32954e-23,1.00602e-22,1.57511e-22,2.90423e-22,2.94363e-22,8.42207e-22,9.79926e-22,1.08213e-21,1.09739e-21,1.18781e-21,2.17183e-21,2.83677e-21,3.10286e-21,5.4678e-21,6.07539e-21,6.48183e-21,6.93722e-21,7.16792e-21,7.70432e-21,1.12327e-20,1.14915e-20,1.27999e-20,2.62243e-20	-0.479879,-0.494084,-0.480156,-0.469822,-0.46468,-0.466515,0.452575,-0.458551,0.444758,-0.462212,0.445409,0.443031,0.444507,-0.472346,0.437715,0.43963,0.433251,0.437002,-0.454754,-0.454096,0.431853,0.437216,-0.450873,-0.462304,0.432423,-0.44942
ENSG00000011590.14	chr19	35704559	35717038	+	8105	35713525,35657886,35717547,35705121,35707453,35716084,35684153,35718798,35700915,35702478,35702003,35660612,35694710,35671247,35677761,35717440,35766210,35656413,35773749,35682375,35685060,35722170,35741519,35742022,35749713,35746008,35744530,35745027,35711823,35743588,35753852,35725155,35726909,35769133,35778700,35763526,35891067,35634158,35405692,35618737,35461989,35773128,35055483	9.10008e-07,1.5561e-06,3.05052e-06,3.97831e-06,4.1545e-06,4.24704e-06,4.34277e-06,4.52373e-06,4.567e-06,7.92503e-06,8.36402e-06,9.01514e-06,9.26802e-06,9.95905e-06,2.20842e-05,3.98783e-05,4.08637e-05,5.36032e-05,5.99844e-05,0.000140574,0.000590815,0.000750336,0.000766429,0.000800536,0.000804448,0.000810726,0.000811226,0.000812132,0.000813019,0.000833433,0.000957266,0.00140457,0.00161849,0.0025580…	-0.300715,-0.297988,-0.283788,-0.280552,-0.280591,-0.279613,-0.279149,-0.279506,-0.27942,-0.272176,-0.273161,-0.272534,-0.270403,-0.268696,-0.257566,-0.653797,-0.625522,-0.231525,-0.579988,-0.22938,-0.269112,-0.192756,-0.217018,-0.216245,-0.21585,-0.21579
ENSG00000011638.10	chr16	21158378	21180616	+	5485	21147750,21154158,21156643,21154197,21156872,21161816,21160135,21147154,21162619,21152933,21147161,21147560,21146424,21147187,21148546,21149060,21147892,21148473,21153714,21165595,21171989,21152326,21173058,21153690,21153958,21153899,21148110,21165184,21143642,21141777,21142105,21144222,21138317,21138893,21139487,21141793,21138948,21139584,21144812,21142094,21139673,21143064,21143596,21152562,211…	1.39399e-35,1.95926e-35,2.23113e-35,2.25713e-35,2.40214e-35,2.50916e-35,2.78877e-35,4.4935e-35,4.51226e-35,4.62597e-35,4.90103e-35,5.01938e-35,5.71021e-35,5.76507e-35,5.926e-35,6.13529e-35,6.30735e-35,7.10449e-35,7.4545e-35,7.68798e-35,8.20592e-35,8.43872e-35,8.73509e-35,1.02009e-34,1.08846e-34,1.12661e-34,1.14483e-34,1.21902e-34,1.65239e-34,4.43884e-34,4.87177e-34,5.20754e-34,6.59918e-34,6.63217…	0.583721,0.583516,0.582892,0.583017,0.582766,0.580966,0.581234,0.581733,0.580059,0.602155,0.581319,0.581447,0.580568,0.58072,0.579981,0.580594,0.579451,0.579216,0.580584,0.578617,0.58173,0.579128,0.578096,0.578905,0.578614,0.578601,0.578016,0.577121,0.577045,0.57495,0.57389,0.573198,0.572914,0.572643,0.572779,0.573006,0.572323,0.572759,0.57195,0.572361,0.572379,0.571786,0.571652,0.578219,0.573422…
ENSG00000012048.23	chr17	43044296	43170245	-	6292	43098906,43047896,43125170,43041893,43092919,43102469,43105117,43121331,43132725,43141596,43160842,43036325,43127544,43029881,43218318,43042868,43077840,43187680,43176078,43321215,43050671,43126099,43091173,43077891,43078973,43135128,43083782,43164730,43136826,43053924,43145635,43078520,43207570,43126899,43219938,43074658,43222443,43185455,43077795,43060788,43021209,43058379,43174491,43165879,433…	2.41152e-27,4.33091e-27,4.63624e-27,4.79595e-27,5.32337e-27,6.41437e-27,6.82276e-27,7.05036e-27,7.7983e-27,9.22939e-27,1.00469e-26,1.02887e-26,1.30946e-26,1.311e-26,1.35083e-26,1.43443e-26,1.47656e-26,1.65659e-26,1.6875e-26,1.71123e-26,2.23258e-26,2.47934e-26,2.62752e-26,2.72074e-26,3.01642e-26,3.04761e-26,3.51802e-26,3.60066e-26,3.67978e-26,3.81532e-26,3.91149e-26,4.38485e-26,5.55571e-26,5.64626…	0.526484,0.522524,0.523508,0.523681,0.521898,0.522342,0.521457,0.522109,0.52032,0.529699,-0.520886,0.521062,0.519599,0.520865,0.520234,0.518756,0.520821,-0.519806,-0.520137,0.520236,0.515743,0.515677,0.515012,0.516598,0.515044,0.514835,0.512148,-0.514284,0.524317,0.513737,0.514566,0.512879,0.513739,0.521198,0.51412,0.510003,0.51359,-0.512525,0.512809,0.50982,0.51394,0.512113,0.512104,-0.507296,0.…
ENSG00000012061.16	chr19	45407335	45478828	-	9406	45423658	7.13068e-29	-0.831283
ENSG00000012124.17	chr19	35319262	35347361	+	8590	35335344,35334950,35334240,35334939,35334817,35333116	4.3004e-37,1.13804e-35,1.94451e-34,2.87661e-34,3.09884e-34,2.67916e-31	0.864664,0.847624,-0.894164,-0.89362,-0.892652,-0.794634
ENSG00000012660.14	chr6	53267399	53349179	-	9088	53185670,53189147,53313689,53192489,53341701,53274114,53202770,53201368,53198743,53243204,53242404,53265885,53271718,53267120,53263395,53290313,53264944,53294749,53221350,53287960,53223159,53307760,53269678,53269503,53319710,53309539,53315342,53310008,53316602,53315370,53263199,53312232,53265283,53285894,53229195,53304371,53281605,53312278,53307961,53288916,53302965,53297349,53275844,53297820,532…	6.69718e-18,7.30352e-18,8.8309e-18,9.37953e-18,1.13378e-17,1.68798e-17,7.30049e-17,1.41811e-16,1.89871e-16,2.40848e-16,6.18588e-16,7.00756e-16,1.12076e-15,1.66949e-15,1.73361e-15,2.2105e-15,2.28911e-15,2.33008e-15,2.36532e-15,2.37262e-15,2.55381e-15,2.58935e-15,2.75717e-15,2.78812e-15,3.06617e-15,3.40207e-15,3.40578e-15,3.56951e-15,3.71104e-15,3.97773e-15,4.10148e-15,4.37105e-15,4.782e-15,5.185e-…	0.660962,0.664841,-0.480334,0.662166,-0.487203,-0.47734,-0.597761,-0.592482,-0.59031,-0.457052,-0.447267,-0.414059,-0.410375,-0.406839,-0.407163,-0.402698,-0.403772,-0.402469,-0.46423,-0.402191,-0.463351,-0.402133,-0.402753,-0.402678,-0.404524,-0.400578,-0.402111,-0.400743,-0.399054,-0.403863,-0.398039,-0.39946,-0.397052,-0.39734,-0.457966,-0.395288,-0.395493,-0.396826,-0.395484,-0.394972,-0.3951…
ENSG00000012779.11	chr10	45374177	45446119	+	8078	45346646,45348385,45326608,45336491,45327952,45338926,45330731,45348658,45380937,45337187,45350956,45340208,45325892,45326411,45349079,45333422,45336696,45341446,45334935,45332634,45338239,45346305,45338605,45351414,45329427,45355001,45332205,45380106,45339561,45339831,45338403,45341283,45340264,45353266,45341584,45355228,45332602,45353922,45348348,45332113,45341466,45355966,45331280,45340559,453…	4.93172e-43,7.40759e-43,7.95332e-43,8.16489e-43,8.79196e-43,8.85834e-43,8.8976e-43,8.91588e-43,8.92427e-43,9.0064e-43,9.08914e-43,9.10621e-43,9.18364e-43,9.35501e-43,9.45218e-43,9.45707e-43,9.54006e-43,9.54762e-43,9.6041e-43,9.62224e-43,9.67553e-43,9.7044e-43,9.81919e-43,9.82891e-43,9.8774e-43,9.98972e-43,9.9924e-43,1.0053e-42,1.01244e-42,1.01244e-42,1.02104e-42,1.02868e-42,1.03569e-42,1.04752e-4…	-0.997939,-1.00145,-0.990764,-0.990278,-0.991149,-0.989741,-0.995623,-0.999031,-0.991592,-0.990131,-0.989145,-0.990065,-0.99012,-0.989945,-0.998559,-0.990819,-0.98986,-0.988744,-0.989487,-0.989345,-0.989741,-0.997602,-0.989238,-0.989877,-0.991127,-0.98998
ENSG00000012822.16	chr12	53708518	53727745	-	7128	53733729,53721139,53740507,53744958,53744763	1.04543e-09,1.07701e-09,1.41542e-07,7.80283e-07,6.53571e-06	0.30543,0.30666,0.308274,0.290779,0.28893
ENSG00000012963.15	chr14	93207242	93229215	+	9439	93226829,93221961,93223955,93227258,93227485,93221710,93216243,93211621,93212534,93216515,93201375,93200035,93201180,93197528	2.96684e-26,1.51328e-24,4.81074e-24,5.28302e-24,1.78784e-23,1.95056e-23,3.06168e-23,4.93945e-23,5.61536e-23,8.22544e-23,2.29183e-22,2.90417e-22,3.85045e-22,8.88978e-22	-0.504573,0.515198,-0.498117,-0.471229,-0.493495,0.490662,0.490793,0.607816,0.607358,0.605326,0.482415,0.481849,0.480997,0.597214
ENSG00000012983.11	chr14	50418502	50561126	-	8330	50315331,50319944,50322860,50328459,50331947,50332993,50327096,50331175,50331797,50314206,50330809,50316702,50317527,50328772,50315619,50325555,50322323,50314997,50332620,50320325,50334384,50337871,50318412,50320150,50316803,50337833,50336122,50336640,50317052,50320136,50333784,50334115,50314159,50316047,50317180,50320123,50310712,50331104,50309827,50309523	2.1507e-34,1.99233e-33,2.06677e-33,2.0744e-33,2.07944e-33,2.15314e-33,2.35752e-33,2.47071e-33,2.57211e-33,3.03567e-33,3.84977e-33,3.97782e-33,4.75946e-33,5.18181e-33,5.22524e-33,7.56518e-33,7.56702e-33,7.80576e-33,8.01063e-33,1.01325e-32,1.03404e-32,1.0855e-32,1.18072e-32,1.19975e-32,1.30249e-32,1.39052e-32,1.46682e-32,1.53388e-32,1.54068e-32,1.60965e-32,1.65325e-32,1.66741e-32,1.79428e-32,2.0713…	-0.556949,-0.548763,-0.548771,-0.548791,-0.551434,-0.551541,-0.548986,-0.550763,-0.550737,-0.547699,-0.548569,-0.546376,-0.549708,-0.546896,-0.54671,-0.548654,-0.547777,-0.546334,-0.550392,-0.549488,-0.549581,-0.549718,-0.54587,-0.547166,-0.545239,-0.5486
ENSG00000013016.16	chr2	31234153	31269451	+	8478	31219756	7.70287e-86	-0.842425
ENSG00000013288.9	chr4	6575190	6623362	+	12787	6608895,6613227,6610657	2.68651e-128,1.05848e-123,3.40958e-121	-1.33159,-1.32226,-1.26622
ENSG00000013306.16	chr17	44319626	44324870	-	6720	44320292,44323112,44323049,44321389,44316094,44294700,44293433,44296095,44302585,44300830,44314709,44324340,44324751,44306999,44332812,44315880,44325167,44297946,44344494,44341226,44336113,44317093,44329192,44305036,44302709,44421639,44347231,44338062,44547631,44338359	2.77819e-20,3.33414e-19,3.38242e-19,7.36514e-19,7.69642e-19,1.27749e-18,1.32732e-18,1.42383e-18,1.53243e-18,1.63412e-18,2.17352e-18,2.29029e-18,4.27275e-18,7.58953e-18,7.93179e-18,9.875e-18,1.82761e-17,2.07939e-17,2.82689e-17,3.63617e-17,8.85806e-17,9.00072e-17,1.20427e-16,3.25655e-16,3.83973e-16,3.90041e-16,6.66524e-16,9.61295e-16,1.22876e-15,1.33761e-15	-1.39891,-0.432813,-0.433308,-0.428405,-0.427673,-0.434162,-0.434022,-0.433099,-0.430526,-0.432599,-0.423083,-0.429611,-0.423466,-0.42427,-0.417866,-0.419945,-0.416524,-0.424017,-0.408929,-0.405974,-0.417244,-0.428881,-0.406224,-0.40586,-0.404176,-1.27006
ENSG00000013364.19	chr16	29820395	29848039	+	4764	29837625,29815217,29828572,29815044,29820817,29831226,29822167,29809159,29817389,29818294,29834364,29824119,29824267,29831570,29825787,29823633,29835408,29819508,29837096,29832958,29841539,29839384,29837611,29828128,29854352,29844410,29846580,29845995,29850126,29848306,29822093,29848656,29831311,29831314	7.47479e-60,9.92589e-60,1.09532e-59,1.36814e-59,1.43731e-59,1.51474e-59,1.5989e-59,1.60068e-59,1.81859e-59,1.8998e-59,2.45831e-59,2.71189e-59,2.85173e-59,3.08019e-59,3.2546e-59,3.563e-59,3.79997e-59,3.94968e-59,4.05226e-59,5.13343e-59,6.52696e-59,7.29369e-59,7.94753e-59,8.73751e-59,5.21821e-58,6.30022e-58,1.82095e-57,1.86108e-57,2.89178e-57,3.15041e-57,4.49693e-57,4.67802e-57,2.63712e-54,3.76631e…	-1.05402,1.02274,-1.06343,-1.03374,-1.02434,-1.05488,-1.01652,-1.03354,-1.02614,-1.02576,-1.04414,-1.01842,-1.02491,-1.05197,-1.04803,-1.02365,-1.06329,-1.01913,-1.05108,-1.05528,-1.05466,-1.05148,-1.05332,-1.04752,-1.04634,-1.04507,-1.04168,-1.03987,-1.0
ENSG00000013374.16	chr7	151341700	151378449	+	9442	151341248	2.73895e-89	1.22149
ENSG00000013375.16	chr6	83161151	83193936	-	7255	83193253,83120157,83088666,83184628,83114932,83064315,83149622,83094991,83141657,83115674,83110403,83173487,83158279,83123087,83137102,83144001,83106885,83102903,83164607,83078545,83115905,83172880,83039194,83172274,83052004,83097604,83156646,83058782,83047887,83047985,83056889,83047038,83030780,83037049,83034686,83040969,83026268,83059166,83029025,83030411,83024697,83157871,82979315,83042592,829…	2.53657e-09,2.43499e-07,2.56648e-07,2.60834e-07,2.65458e-07,2.70408e-07,2.70607e-07,2.72615e-07,2.73356e-07,2.74032e-07,2.74269e-07,2.75553e-07,2.76413e-07,2.78317e-07,2.78691e-07,2.84414e-07,2.88115e-07,2.88231e-07,2.9066e-07,2.97961e-07,3.05988e-07,3.12448e-07,3.2441e-07,3.25938e-07,3.26972e-07,3.32537e-07,3.45905e-07,3.46382e-07,3.60087e-07,3.62145e-07,3.77042e-07,3.836e-07,3.85515e-07,3.88338…	-0.917374,-0.95287,-0.951261,-1.00159,-0.949994,-0.949141,-0.950745,-0.949103,-0.948938,-0.947272,-0.948865,-0.998879,-0.948456,-0.948472,-0.948358,-0.949106,-0.947228,-0.947184,-0.996229,-0.950886,-0.944884,-1.02913,-0.960245,-1.02912,-0.955047,-0.940687
ENSG00000013392.8	chr6	83193358	83198935	+	7197	83079839,83118535,83113266,83111975,83177776,83082542,83167777,83127276,83102499,83104716,83149475,83119005,83136430,83142472,83143265,83105516,83100334,83132052,83134024,83101859,83076750,83094434,83074353,83072582,83076799,83073228,83075567,83110715,83076150,83070750,83125456,83144960,83093795,83175015,83184539,83180686,83183749,83186914,83179053,83193907,83159016,83068091,83074778,83171554,830…	3.54477e-05,3.58932e-05,3.76085e-05,3.77143e-05,3.81402e-05,3.87311e-05,3.88021e-05,3.93904e-05,3.98633e-05,4.00297e-05,4.07968e-05,4.08913e-05,4.09659e-05,4.10087e-05,4.10179e-05,4.11289e-05,4.12201e-05,4.13089e-05,4.14419e-05,4.19459e-05,4.21023e-05,4.2502e-05,4.29e-05,4.29319e-05,4.32236e-05,4.36854e-05,4.40955e-05,4.43365e-05,4.50903e-05,4.51611e-05,4.70579e-05,4.75804e-05,4.79014e-05,4.92101…	0.241321,0.240491,0.239935,0.239509,-0.240448,0.240148,-0.237797,-0.239511,0.238592,0.239175,-0.237512,0.237878,-0.237565,-0.237421,-0.237617,0.237886,0.238336,-0.237563,-0.237639,0.237897,0.238824,0.237813,0.23799,0.237842,0.238614,0.237797,0.23754,0.237299,0.237341,0.237561,-0.236066,-0.237927,0.240163,-0.235108,-0.231745,-0.231804,-0.23103,-0.230344,-0.229823,-0.224863,-0.224141,0.215582,0.206…
ENSG00000013503.10	chr12	106357749	106510198	+	8248	106358027,106345271,106342319,106345948,106358097,106347989,106362834,106453834,106370134,106365678,106449202,106465687,106484251,106467221,106458278,106386118,106461955,106479345,106386410,106443822,106490702,106435501,106487058,106487185,106446842,106414708,106414542,106477818,106413572,106425699,106467933,106454920,106388770,106438281,106391344,106390195	4.66321e-33,6.03347e-33,6.11514e-33,7.40513e-33,9.84603e-33,1.02349e-32,2.9496e-32,3.5972e-32,4.97782e-32,5.58782e-32,6.27938e-32,1.23439e-31,1.29596e-31,1.33267e-31,1.38426e-31,1.45833e-31,1.49887e-31,1.51749e-31,1.54669e-31,1.59202e-31,1.67358e-31,1.76211e-31,1.89532e-31,1.93056e-31,2.27044e-31,2.40734e-31,2.74294e-31,2.79392e-31,3.03718e-31,3.11516e-31,3.51755e-31,3.95633e-31,4.91273e-31,6.008…	-0.693001,-0.697989,-0.698525,-0.696813,-0.694351,-0.701037,-0.69056,-0.686922,-0.6884,-0.687197,-0.681549,-0.682157,-0.679407,-0.681563,-0.680424,-0.684174,-0.680101,-0.68133,-0.682969,-0.676851,-0.681093,-0.675945,-0.67753,-0.67741,-0.678674,-0.67716,-0
ENSG00000013523.11	chr14	76786010	76826246	-	9315	76839165,76805145,76842015,76833690,76836891,76812140,76849315,76849314,76819834,76815761,76775758,76818376,76818073,76818895,76808509,76821068,76821165,76821464,76820213,76823342,76848688,76818777,76819314,76789492	1.46493e-17,6.27838e-17,1.03313e-16,1.23253e-16,1.60944e-16,3.55472e-16,3.84695e-16,4.01619e-16,4.08012e-16,4.38322e-16,4.57403e-16,5.21109e-16,5.48607e-16,6.25165e-16,7.28925e-16,9.4239e-15,9.81845e-15,1.41244e-14,1.78044e-14,4.31419e-14,4.35988e-14,9.58173e-14,1.31102e-13,2.1008e-13	-0.419486,0.467434,-0.419077,-0.423499,-0.417115,0.533397,-0.416739,-0.416656,-0.401813,0.525634,0.456251,-0.395568,-0.395495,-0.394998,0.526257,-0.381569,-0.380345,-0.379528,-0.376849,-0.427595,-0.361884,0.476392,-0.423776,-0.431416
ENSG00000013561.18	chr5	141958329	141990292	+	8253	141978063,141993807,141967795,141982597,141965796,141996460,141993521,141994861,141996093,141995978,141965653,141996686,141997452,141994196,141995995,141997857,141994384,141990805,141997435,141997652,141965627,141987086,141998273,141997005,141994638,141979772,141981667,141995201,141998571,141985072,141982724,141988526,141999037,141984946,141999526,141986850,141984544,141982707,142000301,141974551…	2.44953e-77,3.81736e-77,4.6403e-77,5.27199e-77,5.41522e-77,5.46424e-77,5.48262e-77,5.61401e-77,5.90919e-77,6.19253e-77,6.24385e-77,6.38559e-77,6.40305e-77,6.45559e-77,6.61423e-77,6.63688e-77,6.68547e-77,6.80108e-77,6.83585e-77,6.99154e-77,7.01185e-77,7.01527e-77,7.02025e-77,7.671e-77,7.86194e-77,7.87554e-77,8.07945e-77,8.14956e-77,8.59943e-77,9.07137e-77,9.22279e-77,9.45926e-77,9.83021e-77,1.0064…	-1.12797,-1.12444,-1.12851,-1.12554,-1.12783,-1.13065,-1.12535,-1.1265,-1.12815,-1.12794,-1.1302,-1.13148,-1.13411,-1.1242,-1.12721,-1.13542,-1.12417,-1.12408,-1.13341,-1.136,-1.12824,-1.12264,-1.13589,-1.13175,-1.12388,-1.1257,-1.12529,-1.12768,-1.13636,
ENSG00000013573.17	chr12	31073861	31104799	+	11425	31107151,31107748,31107201,31101818,31103141,31104761,31098869,31102720,31089784,31089791,31088376,31103434,31087688,31076435,31111809,31088026,31087400,31084438,31111836,31073506,31099952,31087991,31084262,31094164,31095052,31076494,31075804,31076383,31076551,31091990,31071917,31081023,31084766,31074546,31074587,31104530,31073901,31068138,31072844,31072165,31091912,31072540,31080119,31072477,311…	4.82282e-127,3.32112e-126,9.54595e-126,4.83002e-125,1.29716e-124,1.74532e-124,3.46099e-124,8.42456e-124,1.02538e-123,2.21945e-123,2.4267e-123,2.64579e-123,4.26164e-123,4.37667e-123,4.8635e-123,5.09962e-123,5.87739e-123,6.39398e-123,6.44285e-123,7.99822e-123,9.2294e-123,9.59812e-123,1.14084e-122,1.32287e-122,2.19352e-122,2.41067e-122,3.6642e-122,4.01393e-122,4.43085e-122,4.55321e-122,5.60622e-122,…	-1.00664,-0.995084,-0.994783,-0.992434,-0.990061,-0.991215,-0.995874,-0.98664,-0.992411,-0.988902,-0.987118,-0.990455,-0.985879,-0.989287,-0.993492,-0.985551,-0.988028,-0.987984,-0.993542,-0.99105,-0.998957,-0.984021,-0.985055,-0.985716,-0.983648,-0.98423
ENSG00000013588.9	chr12	12891560	12917937	+	8875	12891382,12893623,12895370,12896085,12886194	6.57055e-15,7.18977e-15,9.49259e-15,1.11485e-14,1.29207e-13	-0.529374,-0.530391,-0.528607,-0.52771,-0.49943
ENSG00000013725.14	chr11	60971681	61020377	+	7503	61086514,61092152,61092319,61090559	1.34209e-11,1.42559e-10,8.18023e-09,7.23497e-08	0.351731,0.327107,0.292398,0.26374
ENSG00000013810.19	chr4	1712892	1745176	+	9490	1719275,1746872,1722579,1713276,1718031,1723958,1722822,1740615,1727829,1732161,1739936,1733719,1740423,1710049,1702857,1710301,1711862,1700301,1721565,1699237,1711241,1690805,1689166,1751599,1752769,1752767,1753056,1750207,1686912,1684828,1759116	1.89522e-27,2.40517e-27,3.42734e-27,3.5685e-27,3.64654e-27,3.80418e-27,3.85576e-27,4.0551e-27,4.07048e-27,4.17096e-27,4.32054e-27,4.75705e-27,4.90241e-27,2.2294e-26,2.30077e-26,2.3044e-26,2.34357e-26,3.13457e-26,3.15482e-26,3.20102e-26,3.87803e-26,4.96704e-26,5.41514e-26,2.85442e-25,4.80259e-25,5.09522e-25,5.96834e-25,7.45874e-25,1.47056e-24,4.32968e-24,9.80014e-23	0.711517,0.707968,0.708077,0.708443,0.708116,0.707322,0.707556,0.705332,0.70615,0.706647,0.704985,0.70635,0.704578,0.702047,0.702444,0.702021,0.701732,0.700368,0.695523,0.700281,0.694909,0.700431,0.699723,0.671298,0.669353,0.668865,0.663611,0.654967,0.664928,0.65132,0.613086
ENSG00000014123.10	chr6	96521596	96555276	+	7962	96521475,96521842,96572422,96465877,96440793,96397188,96418222,96201549,96353394,96213257,96047977	1.43215e-12,1.47309e-12,3.03262e-12,4.08222e-12,4.6129e-12,3.19255e-11,4.74667e-11,1.98249e-10,6.63615e-10,8.0326e-10,8.08503e-10	1.17301,1.17116,1.18845,1.2079,1.18977,1.09945,1.23091,1.13172,1.0532,0.975208,1.0975
ENSG00000014164.7	chr8	143437660	143541447	-	9892	143527782,143529559,143527387,143536062,143534732,143535521,143524975,143524397,143547232,143549168,143519129,143549304,143541565,143551386,143507042,143551558,143511068,143511626,143497574,143554779,143501018,143499778,143502610,143500135,143499212,143497045,143500629,143496149,143503341,143483510	5.87339e-84,8.81656e-84,8.96822e-84,1.0493e-83,1.17394e-83,1.18438e-83,1.91619e-83,2.2642e-83,2.36799e-83,2.87041e-83,3.8149e-83,5.54925e-83,8.7474e-83,1.01613e-82,1.20506e-82,1.4823e-82,2.0507e-82,2.16004e-82,2.81983e-82,2.9763e-82,9.58102e-82,1.19724e-81,1.25818e-81,1.48291e-81,1.55998e-81,3.43356e-81,3.80658e-81,3.8902e-81,5.0836e-81,8.31323e-78	-0.828353,-0.826714,-0.826701,-0.825002,-0.825129,-0.828865,-0.824538,-0.824136,-0.830852,-0.826341,-0.824705,-0.823941,-0.820212,-0.824771,-0.819956,-0.824528,-0.817919,-0.818629,-0.821184,-0.822268,-0.825063,-0.816854,-0.815694,-0.816262,-0.81514,-0.813
ENSG00000014216.16	chr11	65180567	65212006	+	6288	65177080,65191280,65177709,65197805,65195375,65180806,65181084,65179769,65176711,65183499,65179808,65204883,65183372,65177494,65200715,65198697,65201579,65173948,65190310,65202442,65209953,65210173,65212580,65206301,65217314,65231122,65212377,65347379,64944290,66201525	2.57558e-07,3.36202e-07,4.39304e-07,4.77188e-07,2.01748e-06,3.10128e-06,3.31697e-06,4.33088e-06,4.72304e-06,1.3208e-05,1.3338e-05,1.33484e-05,1.34516e-05,1.6252e-05,2.43361e-05,3.06176e-05,3.89589e-05,7.56216e-05,0.000133265,0.000223988,0.000563958,0.00129363,0.0014101,0.00154782,0.00214523,0.00252087,0.00255991,0.00257451,0.00416922,0.00688556	-0.251823,-0.245205,-0.245592,-0.242133,0.227703,0.243238,0.24326,0.239779,0.238188,0.226721,0.227537,0.208939,0.226756,0.225337,0.222011,0.21923,0.216978,-0.185891,-0.176324,-0.172143,0.17659,-0.149064,0.15769,-0.253368,-0.149774,-0.159094,0.151132,-0.32
ENSG00000014257.16	chr3	132317370	132368298	+	9695	132313925,132306108,132314090,132294069,132300433,132302446,132287217,132301053,132292645,132324792,132311376,132336185,132289974,132318381,132304939,132296265,132300307,132299604,132292858,132309460,132308343,132307296,132307030,132306887,132333557,132334956,132302944,132334320,132294996,132336126,132331345,132339250,132287274,132336043	7.94264e-26,8.58498e-26,8.61876e-26,9.61079e-26,1.03543e-25,1.04393e-25,1.06113e-25,1.61735e-25,1.95073e-25,5.45587e-24,7.97854e-24,8.13868e-24,8.26433e-24,8.72679e-24,8.96308e-24,9.46719e-24,1.00218e-23,1.02323e-23,1.09986e-23,1.12551e-23,1.14326e-23,1.14361e-23,1.29526e-23,1.30339e-23,1.32322e-23,1.39678e-23,1.41824e-23,1.49424e-23,1.63858e-23,1.83146e-23,2.92421e-23,4.42987e-23,6.64355e-23,8.2…	0.985774,0.985051,0.984742,0.983905,0.98391,0.983893,-0.984121,0.980884,-0.978449,0.977385,0.967211,0.996486,0.966577,0.967868,0.968651,0.964243,0.964431,0.964704,0.963247,0.963759,0.964012,0.965219,0.961283,0.963373,0.962418,0.961481,0.960453,0.959779,-0.482898,0.964628,0.953541,1.01731,-0.478591,0.940152
ENSG00000014824.14	chr4	41990503	42090461	+	9654	41990735,42170477,42078960,41971419,42082969,41868351	7.92627e-41,1.15036e-30,1.41388e-26,2.05277e-26,2.84751e-26,9.69606e-22	-1.75652,-1.80031,-2.00921,-1.89135,-2.00499,-1.694
ENSG00000014914.21	chr1	149928652	149936879	-	4412	149946719,149957430,149956767,150010529,149969301,150009935,149919827,149984406,150006603,150000411,149911259,149910407,150020634,150015978,150013128,150013507,150021432,149927059,150010677,150012979,150022161,149922553,150019221,150015469,150021984,150024008,149931230,149922781,149919476,149927497,150003123,149924963,150025630,149924521,149916832,149908931,149925636,149926074,149909311,149922463…	7.16744e-07,1.34341e-06,1.44982e-06,1.46252e-06,3.86584e-06,4.23932e-06,5.2279e-06,5.30766e-06,6.30528e-06,6.71944e-06,7.13706e-06,7.18695e-06,7.36291e-06,7.36959e-06,7.54152e-06,7.79144e-06,7.87015e-06,8.68306e-06,9.03657e-06,9.22783e-06,9.26333e-06,9.29025e-06,9.57779e-06,9.81281e-06,1.12344e-05,1.29929e-05,1.44754e-05,1.51619e-05,1.51669e-05,1.58556e-05,1.59384e-05,1.61392e-05,1.63475e-05,1.65…	0.290341,0.285314,0.284593,0.383368,0.269953,0.366661,0.61001,0.266515,0.264383,0.264096,0.397575,0.397443,0.358218,0.35812,0.35795,0.357557,0.357577,0.383039,0.262214,0.354345,0.355689,0.381952,0.353614,0.356037,0.353307,0.352615,0.371207,0.380582,0.38232,0.37961,0.382852,0.379255,0.35163,0.378776,0.384561,0.377944,0.378199,0.376863,0.368076,0.377107,0.345858,0.252606,0.313819,0.373355,0.373886,…
ENSG00000015133.19	chr14	91271324	91417844	-	9603	91278602,91283738,91285464,91270842	3.12995e-33,7.93255e-33,1.34665e-32,1.56734e-32	-0.707191,-0.706591,-0.700936,-0.702588
ENSG00000015153.14	chr12	42157105	42238349	-	9529	42219488,42151789,42160703,42150934,42153729,42167596,42168305,42146478,42226575,42222238,42192733,42206856,42193250,42212333,42205320,42205894,42192668,42148682,42467296,42164201,42292387,42180020,42170187,42173998,42158495,42243284,42188512,42157677,42240784,42240884,42438643,42236664,42272353,42275855,42477086,42289100,42290038,42273146,42476562,42364004,42272610,42444438,42458415,42448673,424…	9.32026e-08,1.61077e-07,1.70624e-07,2.17698e-07,2.64447e-07,2.65102e-07,2.6978e-07,2.96599e-07,3.14699e-07,3.20702e-07,3.31403e-07,3.31887e-07,3.3771e-07,3.39889e-07,3.43875e-07,3.44867e-07,3.45552e-07,3.51269e-07,5.20249e-07,5.21571e-07,5.57715e-07,5.74279e-07,5.84736e-07,6.00624e-07,6.06237e-07,6.20866e-07,6.42098e-07,6.54637e-07,6.70851e-07,6.74126e-07,7.37644e-07,7.37712e-07,8.24987e-07,8.276…	-0.261705,-0.257737,-0.259087,-0.257736,-0.253511,-0.25319,-0.253243,-0.253634,-0.251634,-0.251025,-0.250393,-0.250955,-0.2507,-0.250369,-0.250495,-0.250566,-0.251,-0.251126,0.246762,-0.247202,-0.244488,-0.246149,-0.246127,-0.245936,-0.245608,-0.243565,-0
ENSG00000015171.19	chr10	134466	254637	+	5196	239062,239260,151252,226224,152471,233308,189473,198621,214604,179719,225533,228735,203632,160917,231390,156603,124672,154204,129368,245593,159913,235770,259574,137211,141625,140855,537831,145688,132494,192901,245194,233556,145167,233557,191810,233251,186017,162774,166497,166652,260626,230263,230054,160638,162400,178315,157860,163508,232020,151583,260973,127953,157426,122065,127771,269704,273939,…	6.98419e-07,8.22921e-07,8.4593e-07,9.19283e-07,9.47774e-07,1.04123e-06,1.0843e-06,1.19045e-06,1.21384e-06,1.44834e-06,1.5029e-06,1.50504e-06,1.53076e-06,1.92494e-06,1.98146e-06,2.06431e-06,2.18325e-06,2.52756e-06,2.90865e-06,2.91028e-06,3.99141e-06,4.16729e-06,4.19013e-06,6.79016e-06,6.90331e-06,7.17299e-06,7.42298e-06,2.64109e-05,2.8056e-05,3.01897e-05,3.20908e-05,3.26422e-05,3.29759e-05,3.34981…	-0.24236,-0.240814,-0.241254,-0.239411,-0.240166,-0.238565,-0.236948,-0.237875,-0.23749,0.235048,-0.234613,-0.234544,-0.235306,-0.232666,-0.231877,-0.232241,-0.233978,-0.23275,-0.229983,-0.228682,-0.227143,-0.228986,0.225132,-0.228531,-0.228607,-0.228239,
ENSG00000015475.18	chr22	17734139	17774770	-	7983	17805805,17809432,17809700,17798963,17805596,17802533,17803906,17811931,17811201,17810884,17812442,17810489,17810431,17811938,17809025,17812153,17811445,17811756,17812364,17809476	3.83531e-26,4.16938e-26,5.03062e-26,7.33366e-26,7.39558e-26,1.16827e-25,1.79856e-25,2.1732e-24,2.56345e-24,3.03058e-24,3.3279e-24,3.63205e-23,5.55664e-23,5.11534e-22,5.83962e-22,6.50783e-22,1.15719e-21,1.2413e-21,2.11898e-21,3.41686e-21	-0.529549,-0.522483,-0.52138,0.540842,-0.522003,-0.553627,-0.52153,-0.504675,-0.504301,-0.50318,-0.527463,-0.492027,-0.493635,-0.484027,-0.493411,-0.482578,-0.480259,-0.47974,-0.477467,-0.48883
ENSG00000015532.10	chr17	50346127	50363138	+	7124	50408818,50399454,50403963,50397140,50404362,50406909,50387082,50399203,50415818,50388275,50415429,50387614,50388445,50411726,50381914,50364031,50363775,50371564,50392177,50390628,50381563,50374622,50363703,50371086,50353836,50378624,50369764,50353671,50351262,50343501,50345953,50344698,50341191,50343693,50339826,50349644,50344206,50329829,50329243,50328087,50328528,50423274,50320377,50428628,504…	2.31975e-11,2.39018e-11,2.43462e-11,2.54724e-11,2.55659e-11,2.68113e-11,2.75065e-11,2.75122e-11,2.79911e-11,2.86924e-11,2.87993e-11,2.90889e-11,3.15078e-11,3.2096e-11,3.45187e-11,6.49698e-11,6.61072e-11,7.66667e-11,8.09669e-11,8.13907e-11,8.45037e-11,9.34123e-11,1.08085e-10,1.12548e-10,2.42222e-10,2.73944e-10,3.33554e-10,3.37217e-10,3.70377e-10,1.82438e-09,1.83129e-09,1.87317e-09,1.93979e-09,2.59…	0.399389,0.396285,0.397517,0.394611,0.396811,0.397403,0.391133,0.395063,0.398498,0.391178,0.398574,0.390757,0.391011,0.395506,0.38764,0.380862,0.365309,0.379838,0.381798,0.381496,0.385124,0.378526,0.375327,0.379181,0.370532,0.349507,0.365742,0.366004,-0.370158,0.348422,0.350538,0.348391,0.348839,0.34561,0.34609,0.341359,0.338218,-0.337319,-0.325101,0.341026,-0.335824,-0.267724,0.240914,-0.224273,…
ENSG00000015676.18	chr7	44379120	44490658	-	7772	44423011,44416327,44400952,44436332,44403544,44444631,44453233,44418485,44418875,44443702,44411230,44425525,44413407,44410695,44431020,44439578,44433600,44412513,44408182,44440951,44464513,44438513,44454164,44447281,44441091,44432214,44438983,44436506,44435049,44423734,44404171,44452729,44441244,44441768,44400417,44436347,44420216,44439287,44414626,44442038,44436151,44444952,44450217,44445159,444…	4.10323e-42,4.69018e-42,1.01125e-41,1.26844e-41,1.30913e-41,1.7407e-41,2.12301e-41,2.13135e-41,2.23232e-41,2.26048e-41,2.26608e-41,2.27845e-41,2.33575e-41,2.33809e-41,2.34502e-41,2.35958e-41,2.40127e-41,2.40323e-41,2.40601e-41,2.43284e-41,2.44997e-41,2.45969e-41,2.46522e-41,2.50818e-41,2.534e-41,2.54458e-41,2.59098e-41,2.60263e-41,2.6053e-41,2.61033e-41,2.61841e-41,2.65935e-41,2.6595e-41,2.67006e…	0.826772,0.824308,0.811829,0.814184,0.824368,0.81306,0.814136,0.811075,0.8113,0.812975,0.811129,0.811267,0.810803,0.8111,0.81094,0.811446,0.811024,0.810685,0.810704,0.81089,0.812471,0.812071,0.813571,0.811882,0.811059,0.81067,0.810472,0.810822,0.810326,0.811431,0.810476,0.811057,0.810785,0.811106,0.810605,0.810407,0.811565,0.810756,0.810344,0.811578,0.810662,0.810639,0.810977,0.810691,0.810948,0.…
ENSG00000016391.11	chr3	53812336	53846419	-	7951	53754705,53746054,53764307,53771729,53771379,53737887,53764438,53744594,53758384,53768358,53764439,53773121,53742651,53761777,53777279,53754995,53745798,53744593,53741947,53764416,53748113,53764308,53760133,53862774,53774171,53741712,53713653,53772776,53779205,53780170	1.24017e-10,2.76107e-09,9.03362e-09,1.11548e-08,1.24332e-08,1.34733e-08,1.9567e-08,2.03585e-08,2.29778e-08,2.81512e-08,3.07035e-08,3.16614e-08,3.19643e-08,3.64476e-08,4.94626e-08,5.78349e-08,6.07445e-08,8.34031e-08,1.165e-07,1.48455e-07,2.05052e-07,2.1155e-07,2.4836e-07,3.80465e-07,3.93142e-07,5.74781e-07,5.87313e-07,8.85774e-07,9.02768e-07,1.07194e-06	0.312883,-0.290623,0.295682,0.2796,-0.38291,0.431749,0.287873,-0.379632,-0.369414,0.282686,0.285123,0.28282,0.286925,0.284222,0.279438,0.281486,0.276987,0.278909,0.274023,0.272689,0.271337,0.270548,0.267083,-0.607743,0.26457,0.255375,0.394181,0.254918,0.254942,0.254111
ENSG00000016864.18	chr3	52694489	52706032	-	6177	52570845,52584002,52636028,52577397,52583786,52559122,52568258,52550699,52552666,52576399,52565773,52559103,52605241,52572276,52564592,52571120,52584925,52570164,52607239,52570989,52575346,52572350,52581211,52587611,52566983,52600603,52587823,52559214,52571927,52709368,52600076,52564524,52609291,52629866,52628706,52595161,52714841,52658705,52754943,52685382,52740514,52644354,52710444,52707144,527…	3.8209e-53,4.29841e-53,4.43716e-53,4.61705e-53,4.93132e-53,5.08667e-53,5.58236e-53,6.41889e-53,6.44083e-53,6.89153e-53,7.01775e-53,7.04826e-53,7.0823e-53,7.083e-53,7.62368e-53,7.63115e-53,7.88673e-53,8.05121e-53,8.16506e-53,8.3891e-53,8.44862e-53,8.51236e-53,8.75916e-53,8.81406e-53,8.8317e-53,9.04879e-53,9.18024e-53,9.1878e-53,9.34088e-53,9.44476e-53,9.67628e-53,1.02562e-52,1.03089e-52,1.08795e-5…	-0.690131,-0.686586,-0.703643,-0.688126,-0.687138,-0.687174,-0.686818,-0.685818,-0.685925,-0.685854,-0.685611,-0.686225,-0.687083,-0.685719,-0.686611,-0.685716,-0.685817,-0.686997,-0.685174,-0.685378,-0.686462,-0.685308,-0.685379,-0.685596,-0.686003,-0.68
ENSG00000017260.19	chr3	130850596	131016712	+	10018	130316054,131205642,131793815,131405845,129933342,131972908,131173070,130014089,130073124	1.04563e-06,0.00110275,0.00117797,0.00270768,0.00334106,0.00399901,0.00660709,0.00845463,0.00876101	48.8234,65.2036,20.5194,26.8461,-58.6738,23.5538,38.4693,23.5855,4.56019
ENSG00000017797.13	chr18	9475010	9538114	+	10420	9510018,9518128,9518659,9519160,9513993,9504921,9510116,9521257,9521212,9509839,9521434,9508335,9479404,9515332,9492613,9492416,9499948,9477115,9491305,9500232,9487008,9510881,9480645,9508235,9479991,9481869,9440388,9467573,9447895,9473243,9460425,9525097,9470345,9464121,9506514,9464921,9452066,9543002,9458546,9456909,9439492,9541148,9457100,9523386,9522668,9512987,9468161,9549878,9543240,9482553…	3.86047e-09,7.53257e-09,7.64254e-09,8.37961e-09,8.47561e-09,8.5748e-09,9.25292e-09,1.04664e-08,1.13525e-08,1.17761e-08,1.2003e-08,1.26064e-08,1.35143e-08,1.35576e-08,1.37661e-08,1.38156e-08,1.38558e-08,1.38669e-08,1.46454e-08,1.51261e-08,1.66861e-08,1.84443e-08,2.30723e-08,2.51958e-08,2.70918e-08,3.2722e-08,1.35403e-07,1.76644e-07,2.36685e-07,2.62489e-07,2.91616e-07,2.45385e-06,7.71424e-05,0.0001…	0.337642,0.330195,0.330139,0.329364,0.328553,0.330046,0.327243,0.327111,0.326181,0.325505,0.326718,0.324353,0.327462,0.323197,0.325835,0.325915,0.324917,0.327482,0.326527,0.324029,0.324383,0.34177,0.342782,0.337962,0.338444,0.338929,0.349699,0.306021,0.338889,0.302777,0.304435,0.247681,0.191464,0.184775,0.185296,0.175215,0.183583,0.226986,0.17645,0.172969,0.164594,0.166846,0.15546,0.155914,0.1555…
ENSG00000018189.13	chr4	70704205	70808619	+	9169	70867474,70885078,70864524,70921067,70779744,70872562,70947088,70954051,70984171,70944618,70758246,70898133,70896009,70907495,70886047,70885378,70970105,70780987,70765385,70977151,70899706,70752598,70767402,70904867,70788307,71032195,70781339,70772942,70793086,70753658,70759534,70777992,70829824,70799962,70793917,70761616,70754138,70794051,70755352,70778454,70781860,70768860,70790501,70756358,709…	5.37249e-12,1.23643e-11,1.45307e-11,2.83931e-11,2.88954e-11,2.90982e-11,3.00024e-11,3.18571e-11,3.37799e-11,3.43493e-11,3.46767e-11,3.55193e-11,3.83465e-11,3.93319e-11,3.9628e-11,4.03772e-11,4.13877e-11,4.28566e-11,4.42145e-11,4.44858e-11,4.4724e-11,4.48447e-11,4.50855e-11,4.52683e-11,4.54459e-11,4.60333e-11,4.73791e-11,4.74021e-11,4.81458e-11,4.82452e-11,4.90024e-11,4.96044e-11,5.03923e-11,5.103…	-0.805138,-0.685752,-0.766111,-0.672327,0.775645,-0.664859,-0.668227,0.667882,-0.676558,-0.66652,0.770552,-0.669404,-0.669063,-0.667991,-0.668544,-0.668352,0.669374,0.769733,0.770999,0.670266,-0.665908,0.769073,0.769672,-0.664694,0.76881,-0.755826,0.76794
ENSG00000018408.14	chr3	149517236	149736714	-	9108	149602538	8.57206e-11	-0.745598
ENSG00000018510.16	chr2	177392758	177559299	+	8838	177424629,177597571,177592611,177460151,177411159,177418864,177590773,177441856,177453647,177472361,177445120,177455494,177457129,177513724,177493553,177592134,177596832,177451023,177546347,177591618,177587600,177599543,177599124,177598186,177598154,177594941,177591570,177425479,177595133,177594597,177402582,177591096,177375873,177363484,177583468,177581413,177585923,177562584,177586872,177602416…	2.39137e-08,2.55791e-08,2.61151e-08,2.69373e-08,2.70335e-08,2.72029e-08,2.73334e-08,2.74361e-08,2.79879e-08,2.98619e-08,2.99031e-08,3.17369e-08,3.25376e-08,3.42733e-08,3.52894e-08,3.59476e-08,3.63071e-08,3.63998e-08,3.78696e-08,4.03376e-08,4.15032e-08,4.33977e-08,4.35505e-08,4.42357e-08,4.71902e-08,5.36396e-08,5.8176e-08,6.03403e-08,7.06852e-08,7.44171e-08,9.40124e-08,9.7302e-08,9.8769e-08,1.2005…	-0.293872,-0.299547,-0.304758,-0.293054,-0.293377,-0.293127,-0.304614,-0.292677,-0.292434,-0.292112,-0.292998,-0.291409,-0.291678,-0.290783,-0.290505,-0.295171,-0.294752,-0.290295,-0.291967,-0.29414,-0.300438,-0.292975,-0.292832,-0.292787,-0.292146,-0.290
ENSG00000018699.13	chr2	32628033	32821051	+	9460	32678481	2.82373e-95	-1.32243
ENSG00000018869.16	chr19	56375847	56393545	-	11007	56575789,56570573,56564757,56562245,56572755,56577682,56575446,56560383,56591390,56581001,56585657,56591910,56552547,56553820,56508061,56520039,56505056,56522135,56534638,56499578,56536871,56510567,56538696,56568579,56567276,56573310	9.09766e-09,1.05438e-08,1.08893e-08,1.13395e-08,1.15498e-08,1.31934e-08,1.36452e-08,2.43025e-08,3.59686e-08,3.77569e-08,4.12037e-08,4.14167e-08,1.53945e-07,2.51978e-07,8.91086e-06,1.34225e-05,1.44853e-05,1.58449e-05,1.66531e-05,1.66608e-05,2.02903e-05,2.23751e-05,2.76389e-05,5.81173e-05,7.96425e-05,8.13191e-05	0.311024,0.308233,0.310673,0.310988,0.30748,0.308471,0.308636,0.304351,0.311557,0.301291,0.306026,0.309577,-0.288057,-0.282495,0.24192,0.236181,0.236197,0.234084,0.23312,0.235371,0.230947,0.231134,0.227885,0.3522,0.195342,0.345176
ENSG00000020256.20	chr20	52051664	52204308	-	9373	52180988,52177540,52185700,52277319,52242011,52242467,52283154,52228265,52243776,52208819,52267401,52272961,52208610,52204914,52206766,52262133,52226732,52210620,52210061,52199689,52190860,52198969,52222608,52196969,52195425,52192674,52200491,52196873,52285715,52193686,52215927,52216055,52189224,52233899,52255728,52244654,52249654,52259924,52257190,52261585,52262144,52268258,52263190,52267148,522…	1.00956e-11,1.03762e-11,1.18668e-11,1.68708e-09,1.72865e-09,1.8975e-09,1.90053e-09,1.91238e-09,1.94848e-09,1.98431e-09,2.02094e-09,2.05711e-09,2.07605e-09,2.11345e-09,2.12626e-09,2.12691e-09,2.18202e-09,2.61605e-09,2.82433e-09,2.87145e-09,2.8915e-09,3.00536e-09,3.32559e-09,3.34845e-09,3.51898e-09,3.54257e-09,3.56581e-09,3.72132e-09,3.90362e-09,6.9835e-09,1.45149e-08,1.62348e-08,4.4916e-08,1.84508…	-0.335703,-0.336717,-0.336054,-0.312431,-0.31231,-0.311006,-0.312371,-0.311611,-0.310646,-0.313125,-0.311047,-0.310712,-0.312857,-0.313017,-0.312717,-0.31031,-0.310072,-0.311443,-0.309685,-0.310706,-0.336172,-0.310196,-0.306749,-0.309369,-0.309013,-0.3091
ENSG00000020577.14	chr14	54566118	54793315	+	8734	54576802,54568234,54576646,54564129,54555736	4.92193e-10,5.44008e-09,4.27986e-08,2.07984e-07,9.44669e-07	0.391125,-0.360535,0.35041,-0.348311,-0.333427
ENSG00000020633.18	chr1	24899512	24965121	-	8413	24958757,24697324,24411976,25785753,24371125	1.26091e-05,0.00119812,0.00360348,0.00537439,0.00691454	61.6499,64.7351,58.2052,32.2364,38.2564
ENSG00000020922.13	chr11	94415571	94493885	-	8530	94484490	8.85278e-127	0.98705
ENSG00000021300.14	chr11	73646179	73662819	+	7148	73655706,73768276,73701246,73691994,73750513,73769513,73721644,73696525,73709547,73776982,73731956,73692948,73752710,73669278,73694351,73668030,73669317,73697574,73693116,73697227,73674192,73677454,73678067,73719460,73755045,73667929,73696558,73735324,73685649,73737601,73702076,73711163,73714384,73860838,73727192,73714738,73741466,73742041,73692700,73759512,73737921,73786901,73661062,73678883,736…	3.47887e-13,5.51032e-13,5.99436e-13,6.2148e-13,6.44291e-13,6.49362e-13,7.19224e-13,7.27269e-13,7.70553e-13,7.80458e-13,7.87037e-13,7.97481e-13,8.05919e-13,8.23256e-13,8.24628e-13,8.35687e-13,8.41438e-13,8.46107e-13,8.48509e-13,8.52362e-13,8.59599e-13,8.61383e-13,8.79528e-13,8.81211e-13,8.81414e-13,8.90978e-13,9.06391e-13,9.17844e-13,9.22833e-13,9.23863e-13,9.39212e-13,9.40207e-13,9.56416e-13,9.65…	0.49639,0.503835,0.500562,0.500685,0.500008,0.503744,0.497866,0.497988,0.49815,0.499334,0.495019,0.497689,0.497687,0.496713,0.496964,0.4966,0.496572,0.497089,0.498991,0.497037,0.496673,0.496567,0.496414,0.496703,0.497541,0.495713,0.496262,0.496526,0.49785,0.496439,0.495918,0.496123,0.495743,0.448661,0.495855,0.49792,0.495614,0.496114,0.496482,0.494549,0.495042,0.49603,0.513524,0.494509,0.513116,0…
ENSG00000021355.13	chr6	2832333	2841959	-	10267	2936048,2940378,2934407,2919082,2935970	1.10187e-92,2.16286e-92,1.23628e-91,3.79569e-89,1.80778e-88	1.07764,1.07375,1.07107,1.06694,1.04429
ENSG00000021574.12	chr2	32063548	32157637	+	8146	32188696,32040056,32204219,32070625,31917451,32001917,32209632,32111453,32105245,32073003,32097387,31703830,32117819,31760239,32164577,32026040,32183560,32128255,32207795,32253560,32064971,32193739,32130421,32196559,32207989,32127944,32148576,32015714,32259159,32033467,31994504,32207865,32207509,31697603,32268141,31623568,31983485,31880971,31811556,31846433,31753476,32175566,31591665,31609009,316…	4.04421e-15,4.34083e-15,4.59328e-15,5.00882e-15,5.31747e-15,5.51355e-15,6.43895e-15,6.52459e-15,7.68041e-15,7.82986e-15,8.39402e-15,8.79794e-15,8.88766e-15,8.96548e-15,9.21334e-15,9.58944e-15,9.66162e-15,9.97213e-15,1.00236e-14,1.0326e-14,1.05541e-14,1.06642e-14,1.14921e-14,1.18593e-14,1.20731e-14,1.45318e-14,1.63663e-14,1.97754e-14,2.02462e-14,2.04716e-14,2.2208e-14,2.31967e-14,2.34744e-14,2.597…	-0.418454,0.416462,-0.419213,0.413662,0.418806,0.421741,-0.415318,0.416395,0.413154,0.41059,0.410536,0.427697,0.411882,0.421179,0.413172,0.413659,-0.414562,0.411768,-0.413295,-0.413718,0.410066,-0.412211,0.410824,-0.411492,-0.411466,0.408517,0.410619,0.41
ENSG00000021776.11	chr15	34851783	34969742	-	9559	34914222,34912449,34912940,34912725,34913975,34880184,34917596,34910567,34910944,34909268,34947754,34909270,34941529,34870326,34902869,34879856,34880880,34915196,34903729,34915441,34879487,34879391,34873165,34912585,34935786,34930117,34965563,34949886,34904178,34953342,34953629,34907212,34958570,34914630,34963502,34964423,34917899,34917948	1.7864e-48,1.78796e-48,1.95717e-48,2.03909e-48,2.0901e-48,2.71554e-48,2.76586e-48,2.98486e-48,4.45361e-48,8.64527e-48,8.69493e-48,1.08368e-47,1.11464e-47,1.21632e-47,1.31616e-47,1.50327e-47,1.53872e-47,1.58344e-47,1.58699e-47,1.60316e-47,1.63441e-47,1.6729e-47,1.69156e-47,1.71125e-47,1.83336e-47,2.10284e-47,2.34089e-47,2.363e-47,2.85901e-47,3.08537e-47,3.23236e-47,3.65212e-47,3.91881e-47,4.28023e…	0.921203,0.921451,0.921068,0.920707,0.920548,0.919651,0.919501,0.91934,0.924859,0.930411,0.92093,0.927531,0.92104,0.920526,0.921336,0.919045,0.918523,0.918876,0.919249,0.921163,0.918299,0.917935,0.918893,0.918613,0.918625,0.918233,0.914369,0.917135,0.916111,0.91363,0.91168,0.916627,0.911353,0.916563,0.910917,0.910333,0.898715,0.881549
ENSG00000021826.17	chr2	210477683	210679107	+	8551	210466153	7.18093e-12	-1.00226
ENSG00000022277.12	chr20	56468586	56519449	+	10496	56521080,56504902,56467010,56519451,56506323,56520986,56494339,56496564,56475876,56521992,56503477,56495687,56502091,56474852,56465907,56502911,56466333,56464094,56464176,56465148,56475280,56466225,56489670,56464083,56466118,56464425,56513975,56496136,56482342,56463224,56466401,56487438,56470576,56488484,56510006,56493910,56462000,56461323,56461257,56467818,56462079,56472873,56476797,56460763,564…	7.80826e-05,8.02564e-05,8.10109e-05,8.14623e-05,8.21808e-05,8.7918e-05,9.05974e-05,9.21951e-05,9.36372e-05,9.96704e-05,0.00010117,0.000101748,0.000101977,0.000102615,0.000106959,0.00010814,0.000108189,0.000109068,0.000110292,0.000110625,0.000111116,0.000112371,0.000114686,0.000114701,0.00011502,0.000115406,0.000115996,0.000116035,0.000120378,0.000121584,0.000121702,0.000122061,0.000127102,0.00013…	-0.201685,-0.200919,-0.201687,-0.201235,-0.200915,-0.200121,-0.200006,-0.19974,-0.199008,-0.198735,-0.199243,-0.199236,-0.199186,-0.197761,-0.196875,-0.198383,-0.196655,-0.196386,-0.195869,-0.196443,-0.197098,-0.196058,-0.197907,-0.19576,-0.195787,-0.1957
ENSG00000022556.16	chr19	54953131	55001142	+	12436	54963134,54962463	6.09087e-44,1.06748e-42	0.664284,0.662196
ENSG00000022567.9	chr8	141207167	141308305	-	10001	141243382,141245432	3.22472e-16,3.56515e-16	0.461629,0.48039
ENSG00000022840.16	chr12	120533481	120577588	+	8219	120594739,120413673	3.86005e-20,7.79354e-16	0.495917,-0.856843
ENSG00000022976.15	chr14	102317378	102342702	+	8253	102466110,102341993,102342318,102388939,102482995,102348705,102445576	0.00116515,0.00123735,0.00138515,0.00316126,0.00330763,0.00479158,0.00938268	-0.251103,0.251959,0.254067,0.250854,-0.272477,-0.239851,-0.219484
ENSG00000023041.11	chr10	112424429	112446917	-	7648	112360681,112353831,112357153,112356817,112351785,112350352,112350219,112349749,112439414,112431792	1.33164e-19,3.49863e-19,3.55942e-19,3.63459e-19,3.73114e-19,5.52895e-19,6.56936e-19,1.66797e-17,2.14526e-15,3.37348e-15	0.451287,0.429767,0.446434,0.426156,0.446463,0.443536,0.443371,0.434584,0.411579,0.404161
ENSG00000023171.18	chr11	123358429	123627774	+	11030	123484683,123473727,123474251,123472553,123482985,123502994,123504215,123519517,123519739,123513849,123514093	1.09555e-09,3.44151e-09,3.63072e-09,4.45979e-09,1.69776e-08,4.79476e-07,6.14061e-07,8.00182e-07,8.95779e-07,1.59618e-06,1.67731e-06	0.375767,0.370742,0.370131,0.353711,0.327322,0.312887,0.309979,0.303437,0.302161,0.298109,0.297428
ENSG00000023191.17	chr11	494513	507300	-	7231	512205,517431	2.27633e-44,6.59454e-44	0.952807,0.951057
ENSG00000023228.14	chr2	206114818	206159509	-	7748	206155630,206164905,206145834,206148375,206141211,206156821,206154123,206173697,206144039,206167414,206165561,206158896,206136541,206158784,206158871,206165179,206160720,206165306,206170438,206161747,206163595,206158419,206169111,206166848,206156373,206125353,206116812,206134960,206123849,206121296,206136174,206128505,206164654,206134938,206158198,206126260,206129125,206088333,206124446,206121904…	1.72483e-94,3.87095e-94,7.09223e-93,7.51364e-93,7.70031e-93,7.80594e-93,9.68068e-93,1.03425e-92,1.12135e-92,2.18773e-92,2.40039e-92,2.88618e-92,2.94843e-92,3.02667e-92,3.41028e-92,4.28589e-92,4.72314e-92,4.95216e-92,5.01089e-92,5.11616e-92,5.23935e-92,5.54608e-92,5.86031e-92,5.97649e-92,6.30369e-92,1.23894e-91,1.37858e-91,2.09803e-91,2.1949e-91,2.28745e-91,2.30132e-91,2.32603e-91,2.58929e-91,2.89…	-0.896749,-0.897791,-0.881104,-0.881284,-0.881382,-0.880804,-0.880409,-0.885501,-0.880549,-0.882565,-0.887247,-0.879966,-0.88687,-0.879542,-0.879542,-0.879122,-0.878962,-0.878689,-0.878993,-0.878811,-0.879822,-0.878908,-0.878754,-0.878716,-0.878028,-0.875
ENSG00000023330.15	chr3	52198087	52214327	+	5419	52180624,52207819,52208886,52204640,52204661,52196459,52210035,52233716,52199845,52227015,52202061,52203954,52194480,52200187,52288401,52307199,52373025,52194134,52315188,52315396,52288781,52273153,52245578,52218953,52422957,52213094,52213298,52222681,52515857,52224356,52308266,52331538,52532804,52239405,52616332,52775177,52352792,52666461,52261879,52506528,52274829,52291743,52271617,52253452,527…	5.75426e-08,1.44022e-06,1.14769e-05,1.2138e-05,1.24541e-05,1.27105e-05,1.32732e-05,1.46662e-05,1.48035e-05,1.71035e-05,1.84272e-05,1.90949e-05,2.53702e-05,2.68475e-05,2.75537e-05,3.15621e-05,3.71884e-05,4.02646e-05,4.26971e-05,4.31573e-05,4.89429e-05,5.53934e-05,5.59246e-05,6.09471e-05,6.90953e-05,0.000107317,0.000107661,0.000196675,0.000278774,0.00032681,0.00036356,0.000372375,0.000535152,0.0005…	-0.279421,-0.241908,-0.211396,-0.210124,-0.209893,-0.210084,-0.217258,-0.215092,-0.208595,-0.21162,-0.205255,-0.204599,-0.202811,-0.201258,-0.213198,-0.210571,-0.210067,-0.19678,-0.207479,-0.207306,-0.205722,-0.203334,-0.202467,-0.195827,-0.201323,-0.1876
ENSG00000023445.16	chr11	102317451	102339403	+	8724	102582531,102587072,102584841,102589693,102582265,102590676,102590046,102590868,102590893,102589867,102597581,102592929,102592279,102594420,102593720,102599723,102597245,102598631,102597304,102600774,102597017,102592840,102600447,102600467,102600459,102594045,102600700,102602692,102602455,102602925,102602871,102602849,102593095,102596416,102603432,102596560,102585805,102586065,102584633,102603465…	1.28684e-13,1.53163e-13,1.79441e-13,2.18976e-13,2.26494e-13,2.52544e-13,2.63598e-13,2.67223e-13,2.71188e-13,3.27167e-13,4.03611e-13,4.14076e-13,4.2846e-13,4.36116e-13,4.65469e-13,4.71318e-13,4.7234e-13,4.80277e-13,4.83222e-13,4.85304e-13,4.90458e-13,4.99533e-13,5.22134e-13,5.25074e-13,5.38049e-13,6.68813e-13,7.425e-13,7.50454e-13,8.2637e-13,1.2064e-12,1.44846e-12,1.73141e-12,3.9697e-12,4.03325e-1…	0.359709,0.358898,0.358796,0.355135,0.355998,0.353572,0.353903,0.353098,0.35292,0.354271,0.350088,0.349662,0.350439,0.34955,0.349085,0.349013,0.349,0.348967,0.348861,0.348883,0.348847,0.348692,0.348368,0.348431,0.348298,0.346994,0.348775,0.346008,0.345813,0.342816,0.341181,0.340426,-0.356784,-0.356959,0.335594,-0.356637,0.34002,0.339609,0.339968,0.334037,0.328108,0.325409,0.331888,0.325192,0.3276…
ENSG00000023516.9	chr13	42272153	42323261	+	8212	42463279,42269720,42248413,42382327	1.5969e-14,2.40625e-12,6.51379e-11,8.64434e-11	-0.359967,0.339315,0.315224,0.336362
ENSG00000023572.9	chr1	193090867	193106114	-	7822	193104436,193199431,193266801,193143645,193148899,193207900,193238616,193216647,193190429,193188799,193224467,193183590,193170303,193232871,193191684,193146568,193146923,193177793,193230366,193157311,193146145,193146392,193228277,193143578,193106964,193267526,193125245,193120899,193267911,193122854,193118377,193114915,193273977,193129834,193243803,193177181,193284030,193278635,193275296,193138557…	2.10751e-32,3.17161e-32,6.55018e-32,6.61538e-32,6.76694e-32,7.08484e-32,8.10851e-32,8.13571e-32,8.70108e-32,9.23027e-32,9.99468e-32,1.00619e-31,1.07038e-31,1.07192e-31,1.07485e-31,1.1924e-31,1.28526e-31,1.37164e-31,1.39281e-31,1.40417e-31,1.51276e-31,1.548e-31,1.5533e-31,1.67331e-31,1.68792e-31,1.71418e-31,1.7188e-31,1.79564e-31,1.80952e-31,1.87216e-31,2.00916e-31,2.03135e-31,2.0663e-31,2.12401e-…	0.58825,0.58482,0.585211,0.585867,0.580688,0.58071,0.580803,0.581274,0.580063,0.580248,0.579643,0.579148,0.579582,0.579061,0.579048,0.57933,0.57987,0.57853,0.578189,0.577379,0.578589,0.578616,0.577631,0.5785,0.579589,0.581266,0.584745,0.57685,0.580866,0.576834,0.576635,0.578389,0.58022,0.576536,0.577289,0.577909,0.578841,0.578776,0.578779,0.577732,0.575965,0.575777,0.576384,0.572687,0.569985,0.57…
ENSG00000023608.5	chr14	61762421	61796428	+	8688	61773533,61777502,61771379,61832287,61813213,61812372,61812459,61833417,61833005,61767778,61832931,61837223,61834957,61835824,61844087,61827050,61840662,61839760,61841162,61841146,61812190,61843066,61843803,61783692,61846380,61775066,61763426,61817938,61819685,61850331,61850467,61820649,61852300,61851380,61852301,61765485,61854051,61822541,61866437,61827650,61827107,61828659,61860195,61828385,618…	8.23446e-20,8.49573e-20,1.26307e-19,2.01251e-19,5.11363e-19,1.03116e-18,1.04588e-18,3.53359e-18,3.62935e-18,3.65269e-18,3.6994e-18,4.02777e-18,4.142e-18,4.54309e-18,6.17628e-18,6.3711e-18,6.93153e-18,7.02747e-18,7.26972e-18,7.44389e-18,8.06917e-18,8.14251e-18,8.19804e-18,9.84116e-18,1.0976e-17,1.8779e-17,4.1334e-17,5.38523e-17,6.65388e-17,7.22927e-17,7.25507e-17,7.77111e-17,8.6132e-17,8.95881e-17…	0.604895,0.604481,0.602385,0.71012,0.659439,-0.6489,0.651417,0.644692,0.643991,0.59481,0.643884,0.640348,0.642165,0.643024,0.63628,0.698201,0.636285,0.637316,0.635995,0.635636,-0.632578,0.635252,0.634423,0.553271,0.632774,0.581252,0.692031,0.638487,0.636437,0.617932,0.618541,0.635252,0.622982,0.616602,0.629048,0.685133,0.614222,0.628378,0.650646,0.625841,0.625055,0.623275,0.650051,0.621091,0.6226…
ENSG00000023697.13	chr12	15911303	16037381	+	7042	15957240,15953589,15952134,15944141,15934381,15949872,15943059,15950281,15947294,15941227,15929342,15949493,15940512,15938488,15929652,15935540,15933615,15947542	3.99008e-64,4.82915e-64,6.1881e-64,8.9339e-64,1.02764e-63,1.1885e-63,1.81544e-63,1.88604e-63,3.05387e-63,3.64408e-63,9.87941e-63,1.71875e-62,2.42014e-62,3.85751e-62,4.11469e-62,9.11326e-61,2.91972e-59,2.23441e-58	-0.871827,-0.869683,-0.871393,-0.869159,-0.876268,-0.864744,-0.863989,-0.864623,-0.871094,-0.864878,-0.875569,-0.866432,-0.854891,-0.858405,-0.869508,-0.857155,-0.831788,-0.878416
ENSG00000023734.11	chr12	15882388	15903478	+	6907	15953589,15944141,15952134,15943059,15949872,15950281,15947294,15957240,15941227,15949493,15935540,15940512,15929342,15929652,15934381,15928707,15928375,15933615,15938488,15928101,15927715,15928041,15947542,15978824,15961664	1.37796e-08,2.75325e-08,3.34238e-08,3.51608e-08,3.54612e-08,3.8339e-08,4.1823e-08,4.71066e-08,4.81655e-08,6.04378e-08,8.81827e-08,9.37482e-08,1.41313e-07,1.68126e-07,1.73264e-07,2.10779e-07,2.15347e-07,2.2814e-07,2.33231e-07,4.33106e-07,5.48698e-07,6.13741e-07,9.69956e-07,2.51762e-06,4.61582e-06	-0.31285,-0.306744,-0.305351,-0.303249,-0.303049,-0.302682,-0.30455,-0.301814,-0.30118,-0.300934,-0.297684,-0.292968,-0.295101,-0.292576,-0.291268,-0.283865,-0.281998,-0.282706,-0.285475,-0.273445,-0.27233,-0.27176,-0.284676,-0.242143,-0.234956
ENSG00000023839.12	chr10	99782641	99852594	+	6926	99781826,99793129,99783290,99777984,99787855,99784269,99788952,99779287,99787285,99815503,99866792,99865012,99865513,99786875,99868691,99787050,99868443,99790319,99787359,99779613,99789038,99787571,99783206,99787915,99788711,99789829,99790008,99787568,99788420,99789217,99787264,99788026,99790154,99788859,99811236,99787890,99791224,99789506,99787483,99817203,99861191,99807669,99809726,99815174,997…	3.75977e-11,5.35964e-11,5.73282e-11,6.23743e-11,6.3525e-11,7.00296e-11,7.07682e-11,7.77877e-11,7.87736e-11,8.63114e-11,9.09249e-11,9.92104e-11,1.01427e-10,1.01577e-10,1.03019e-10,1.08811e-10,1.09232e-10,1.20835e-10,1.22157e-10,1.22789e-10,1.23251e-10,1.24758e-10,1.24968e-10,1.25015e-10,1.2636e-10,1.26807e-10,1.26966e-10,1.27628e-10,1.28669e-10,1.2878e-10,1.29035e-10,1.29369e-10,1.31533e-10,1.3390…	-0.319464,-0.317927,-0.317481,-0.316739,-0.316555,-0.315402,-0.315316,-0.314807,-0.314655,0.329302,-0.307118,-0.307939,-0.306631,0.312393,-0.306386,0.311508,-0.305461,0.3104,0.310512,0.310423,0.310344,0.310405,0.310216,0.310299,0.310038,0.310116,0.309963,
ENSG00000023892.11	chr6	35297819	35321771	+	6608	35269138,35306022,35279702,35270849,35268081,35235106,35260610,35263391,35260466,35262763,35299771,35280127,35248519,35282905,35275480,35291484,35291869,35296253,35194077,35254720,35211764,35243434,35308186,35300756,35248127,35208770,35235426,35254233,35192862,35270381,35277343,35292726,35292753,35294213,35200836,35248246,35194932,35193852,35304497,35204417,35214189,35218869,35223049,35222222,351…	8.25027e-62,6.64317e-61,9.05959e-61,1.27593e-60,2.05438e-60,2.61646e-60,2.69882e-60,2.76633e-60,2.8682e-60,2.89492e-60,3.14976e-60,4.75141e-60,4.88949e-60,4.94247e-60,6.1175e-60,6.16983e-60,6.21158e-60,7.13221e-60,8.74221e-60,8.7856e-60,9.15317e-60,9.62543e-60,1.07188e-59,1.0882e-59,1.11508e-59,1.13515e-59,1.20295e-59,1.5786e-59,1.74773e-59,1.81558e-59,2.6204e-59,2.75875e-59,2.81347e-59,3.11475e-…	0.938368,0.932269,0.926609,0.924816,0.924765,0.921878,0.922728,0.92116,0.922551,0.922475,0.922963,0.922345,0.919976,0.921506,0.921523,0.920771,0.920775,0.920363,-0.920886,0.920414,0.920945,0.917716,0.919391,0.920625,0.91809,0.91826,0.917672,0.917023,-0.915607,0.913365,0.909224,0.910231,0.91015,0.909898,-0.908177,0.907361,-0.918859,-0.906898,0.907528,-0.907949,0.917815,0.907674,0.910394,0.909248,-…
ENSG00000023909.10	chr1	93885200	93909456	-	7456	93879024,93906464,93916041,93932954,93932472,93895596,93911313,93909186,93883521,93906453,93920035,93922041,93927057,93909753,93921499,93906353,93922243,93922449,93909020,93934890,93923640,93928523,93928864,93931445,93930969,93930514,93924618,93933654,93933389,93939734,93887893,93902227,93884606,93892787,93891848,93901541,93889392,93899778,93885772,93885177,93882573,93882997,93881890,93904963,938…	2.46309e-11,1.05875e-10,1.17219e-10,1.56673e-10,2.04439e-10,2.8737e-10,3.33538e-10,3.63523e-10,3.67584e-10,4.31212e-10,4.52479e-10,4.71987e-10,6.01253e-10,7.35055e-10,1.047e-09,1.07354e-09,1.11885e-09,1.16572e-09,1.38557e-09,1.42124e-09,1.44063e-09,1.45903e-09,1.47188e-09,1.50649e-09,1.52671e-09,1.55778e-09,1.80623e-09,1.99987e-09,2.07155e-09,2.23879e-09,2.61479e-09,2.71383e-09,2.88398e-09,2.9152…	-0.328492,-0.442611,-0.439448,-0.430989,-0.427789,-0.302784,-0.405264,-0.404467,-0.301497,-0.404489,-0.396639,-0.396596,-0.393674,-0.398869,-0.38995,-0.395933,-0.389245,-0.389182,-0.39451,-0.386562,-0.387048,-0.386858,-0.386701,-0.386351,-0.386303,-0.3861
ENSG00000024048.10	chr6	42564063	42693504	+	7878	42538664,42542633,42518546,42519533,42519183,42542563,42537401,42540591,42544658,42545309,42545373,42542513,42546950,42546041,42544490,42518950,42543285,42491348,42491380,42492334,42541868,42546594,42547577,42503841,42547485,42532984,42542405,42547634,42557225,42495277,42497246,42561207,42554785,42557199,42558884,42548980,42558211,42500241,42490638,42560164,42562266,42549828,42552658,42489564,425…	1.96836e-06,2.12445e-06,2.64886e-06,2.89144e-06,2.90185e-06,2.97498e-06,3.02211e-06,3.25963e-06,3.4401e-06,3.47335e-06,3.47643e-06,3.47774e-06,3.74222e-06,3.78884e-06,4.42288e-06,4.68759e-06,5.42677e-06,5.5586e-06,5.7459e-06,5.78898e-06,6.18991e-06,7.04038e-06,7.23634e-06,7.32428e-06,7.81944e-06,8.00436e-06,8.18497e-06,8.456e-06,9.21935e-06,9.58589e-06,1.01392e-05,1.09078e-05,1.10256e-05,1.11782e…	-0.236133,-0.238474,-0.229129,-0.228792,-0.228363,-0.231996,-0.231523,-0.230462,-0.229607,-0.229535,-0.229488,-0.231309,-0.228791,-0.22862,-0.251757,-0.25628,-0.249171,0.239504,0.242936,-0.243397,-0.247249,-0.226996,-0.220166,0.237186,-0.219273,-0.222376,
ENSG00000024526.17	chr1	68474153	68497221	-	7717	68690362,68692525,68683135,68694101,68693283,68686330,68685217,68687386,68677648,68682329,68687077,68690104,68678171,68697718,68674517,68695452,68686906,68677377,68696248,68676313,68690055,68690450,68701076,68669069,68517762,68514746,68669697,68623566,68669424,68668248,68665845,68660745,68660445,68661968,68646789,68655772,68667477,68652382,68647772,68659429,68641371,68652686,68637168,68626530,686…	1.08132e-06,1.12644e-06,1.31597e-06,1.39617e-06,1.40439e-06,1.45741e-06,1.48606e-06,1.51708e-06,1.5363e-06,1.54822e-06,1.56736e-06,1.58096e-06,1.58372e-06,1.59858e-06,1.60746e-06,1.62455e-06,1.62855e-06,1.63574e-06,1.70655e-06,1.82922e-06,1.86683e-06,1.90371e-06,2.02098e-06,2.05938e-06,2.40654e-06,2.45821e-06,2.49995e-06,2.73704e-06,2.9824e-06,3.27041e-06,3.33856e-06,3.35955e-06,3.36371e-06,3.480…	-0.552069,-0.41037,-0.412284,-0.406771,-0.407507,-0.405299,-0.405453,-0.404813,-0.404721,-0.405094,-0.404321,-0.403198,-0.40415,-0.402675,-0.403662,-0.402755,-0.404132,-0.403526,-0.402092,-0.401916,-0.399612,-0.401585,-0.540779,-0.544471,-0.617276,-0.6157
ENSG00000024862.17	chr6	138773510	138793319	+	8597	138799117,138748833,138778119,138797991,138798140,138794407,138798722,138777272,138783984,138778216,138778044,138761202,138774560,138777028,138780222,138781116,138782387,138787893,138778550,138786821,138770495,138764360,138767799,138810845,138776681,138802748,138767246,138763324,138791509,138755769,138780772,138826740,138753138,138755086,138774571,138754334,138754318,138756230,138756543,138757766…	1.28447e-05,1.89885e-05,3.16445e-05,3.24042e-05,3.38025e-05,3.40873e-05,3.43004e-05,3.4444e-05,3.45285e-05,3.50336e-05,3.52317e-05,3.5445e-05,3.55192e-05,3.55267e-05,3.56977e-05,3.57731e-05,3.61002e-05,3.65526e-05,3.66261e-05,3.79032e-05,3.82985e-05,3.8792e-05,3.93276e-05,3.99575e-05,4.12284e-05,4.15607e-05,4.37792e-05,4.53067e-05,4.61811e-05,4.72516e-05,5.15933e-05,5.15994e-05,5.46322e-05,5.9230…	0.461733,0.418811,0.444778,0.445631,0.445407,0.445135,0.445308,0.431991,0.443594,0.442746,0.442477,0.442001,0.442236,0.442459,0.442251,0.442299,0.442275,0.443032,0.441757,0.441526,0.440257,0.442379,0.439842,0.438977,0.47071,0.435109,0.438079,0.436464,0.434906,0.409227,0.429342,0.608273,0.406575,0.402851,0.427223,0.406006,0.405941,0.401936,0.400932,0.40011,0.393715,0.406616,0.405741,0.4038,0.40417…
ENSG00000025039.15	chr6	89364617	89412273	-	7652	89407499,89365640,89357353,89361226,89360336,89406383,89394398,89403538,89393151,89382498,89378092,89391293,89397633,89340513,89312601,89372242,89358739,89369495	9.01218e-12,2.04616e-11,4.64753e-11,5.1002e-11,6.35958e-11,8.0453e-11,9.23144e-11,1.18902e-10,1.51108e-10,2.04757e-10,7.53693e-10,1.08766e-09,1.11212e-09,1.29275e-09,1.64405e-09,3.19027e-09,1.61671e-08,9.888e-08	-0.3343,-0.320919,0.599935,-0.314062,-0.315282,-0.315651,-0.312085,-0.31115,-0.309678,-0.305874,-0.294481,-0.292942,-0.301376,0.463764,0.785646,0.806154,-0.263261,-0.256361
ENSG00000025156.13	chr6	122399552	122433119	+	7824	122399661,122400365,122407734,122444803,122465918,122409497,122413827,122430316,122419645,122418178,122452490,122450892,122442594,122442622,122425793,122444760,122410673,122471463,122460520,122441902,122421230,122482967,122523264,122534039,122488454,122488429,122511027,122478396,122486870,122566904,122566469,122566410	2.98763e-64,2.61669e-63,2.76258e-63,2.80175e-63,3.01622e-63,3.06583e-63,3.29521e-63,3.44883e-63,3.48074e-63,3.66178e-63,4.09689e-63,4.56557e-63,4.61905e-63,5.18904e-63,5.71622e-63,6.63526e-63,6.89259e-63,7.34261e-63,7.48035e-63,7.77036e-63,1.1107e-62,3.27612e-60,3.38567e-60,3.87627e-60,5.51986e-60,6.47656e-60,6.48254e-60,7.18034e-60,8.01493e-60,1.77522e-59,2.18438e-59,2.22196e-59	0.78049,0.770006,0.769598,0.770059,0.768534,0.769496,0.768802,0.769873,0.76889,0.768472,0.767278,0.766788,0.768884,0.768308,0.767085,0.767546,0.768139,0.766739,0.7663,0.766895,0.768032,0.761084,0.763827,0.764067,0.760042,0.759192,0.76317,0.759929,0.759209,-0.76251,-0.761202,-0.761133
ENSG00000025293.17	chr20	35771975	35950370	+	6135	35876336,35800867,35767601,35874628,35783991,35765215,35967956,35765356,35800884,35766268,35879293,35874745,35770730,35844960,35884183,35825741,35763554,35803130,35762744,35785019,35771665,35804542,35770605,35777190,35762424,35781674,35834542,35790210,35780106,35785312,35809267,35853619,35812835,35779810,35782178,35806081,35775662,35850261,35805894,35972604,35762201,35790707,35858904,35857242,357…	1.69414e-12,1.70457e-12,1.83225e-12,2.02831e-12,2.05947e-12,2.06771e-12,2.08412e-12,2.1381e-12,2.23971e-12,2.28384e-12,2.3786e-12,2.48492e-12,2.49741e-12,2.53171e-12,2.53531e-12,2.55315e-12,2.65836e-12,2.82677e-12,2.83295e-12,2.88755e-12,2.94089e-12,2.97676e-12,3.16734e-12,3.17943e-12,3.191e-12,3.24664e-12,3.29256e-12,3.30637e-12,3.41317e-12,3.49488e-12,3.61038e-12,3.63534e-12,3.65651e-12,3.66649…	-0.517569,-0.512347,-0.513838,-0.514625,-0.50707,-0.509053,-0.512823,-0.508569,-0.508438,-0.507664,-0.513941,-0.513635,-0.511495,-0.506631,-0.512961,-0.505635,-0.507359,-0.504854,-0.505982,-0.504241,-0.503496,-0.503946,-0.503644,-0.503477,-0.504675,0.5040
ENSG00000025423.11	chr12	56752162	56787790	+	5292	56752607,56819781,56219757	7.41e-06,0.00446975,0.00714063	0.920603,0.915104,-0.306469
ENSG00000025434.19	chr11	47248301	47269033	+	5322	47262311,47260229,47238117,47254331,47254799,47257366,47256101,47251028,47263727,47246999,47238721,47238768,47229648,47243992,47224846,47265115,47295140,47303115,47293452,47305666,47302921,47287512,47330858,47323549,47313790,47313524,47304522,47312134,47270686,47272151,47269433,47293723,47329002,47327151,47335319,47256866,47273075,47320669,47320178,47319098,47317874,47284118,47322404,47316833,472…	8.57113e-17,8.7106e-17,9.44034e-17,9.66724e-17,9.97717e-17,1.045e-16,1.07358e-16,1.10098e-16,1.18362e-16,1.67256e-16,1.82756e-16,1.98637e-16,2.40698e-16,3.87537e-16,4.44632e-16,6.98417e-16,9.2624e-16,9.46059e-16,9.60291e-16,9.61467e-16,9.70318e-16,9.95732e-16,9.9996e-16,1.00082e-15,1.02759e-15,1.03229e-15,1.07705e-15,1.07885e-15,1.19226e-15,1.22993e-15,1.2768e-15,1.281e-15,1.2831e-15,1.34719e-15,…	-0.434042,-0.430814,0.43141,-0.430207,-0.43014,-0.429776,-0.431048,-0.43118,-0.437961,-0.426725,-0.427351,-0.426911,0.427094,-0.42688,0.423853,-0.434571,-0.414869,-0.414264,-0.414408,-0.414079,-0.413988,-0.41395,-0.413747,-0.413796,-0.414272,-0.41413,-0.4
ENSG00000025708.14	chr22	50525753	50530032	-	6817	50523779,50523425,50524928,50524353,50521672,50525536,50526433,50528205	8.1549e-62,8.16618e-62,9.42346e-62,9.9464e-62,5.18938e-61,5.41327e-61,1.67281e-60,5.21087e-60	0.738633,0.738696,0.738408,0.738465,0.734708,0.733272,0.72922,0.727044
ENSG00000025770.19	chr22	50508225	50524780	+	6953	50525536,50526433,50516206,50521672,50524928,50523425,50523779,50524353,50528205,50521370,50528116,50525111,50514141,50509881,50519963	2.00456e-09,4.42823e-09,5.54736e-07,7.40152e-07,7.87048e-07,8.08524e-07,8.09211e-07,8.10165e-07,8.4212e-07,3.50495e-06,6.65812e-06,8.28015e-06,1.46424e-05,2.90597e-05,8.46635e-05	-0.284456,-0.277855,0.411833,-0.235977,-0.235344,-0.235085,-0.235056,-0.235136,-0.234051,-0.365013,0.293295,-0.342692,0.207426,0.200088,-0.21563
ENSG00000025796.14	chr6	107867757	107958208	-	7039	107885869,107915234,107874581,107937372,107884201,107925962,107920377,107892329,107910708,107900592,107920395,107941956,107943097,107941159,107879312,107899400,107897859,107885832,107892757,107928926,107955796,107946297,107931777,107903218,107908299,107936608,107950563,107938531,107894157,107880503,107939255,107927186,107909946,107937107,107948981,107912725,107889241,107918650,107909142,107886007…	6.29903e-16,8.73981e-16,4.20502e-15,5.79456e-15,7.34435e-15,7.70606e-15,7.88026e-15,8.08264e-15,1.06873e-14,1.1141e-14,1.11666e-14,1.26212e-14,1.31442e-14,1.32193e-14,1.38694e-14,1.39249e-14,1.41057e-14,1.42331e-14,1.55256e-14,1.72794e-14,1.74196e-14,1.8613e-14,1.88445e-14,1.90988e-14,1.91568e-14,1.92263e-14,1.95845e-14,1.96959e-14,2.1119e-14,2.17333e-14,2.22844e-14,2.30878e-14,2.43786e-14,2.5939…	0.591395,-0.527987,-0.5771,-0.51215,0.568982,0.568425,0.571126,0.567205,-0.510003,-0.506635,0.565792,0.564162,0.56438,0.562902,0.561269,0.561531,0.561384,0.561325,0.560127,-0.505874,0.564887,0.561872,-0.507072,-0.504375,-0.504937,-0.505073,0.560722,-0.50493,-0.503444,-0.503899,-0.503626,-0.501114,-0.503739,-0.503616,-0.504711,-0.50158,-0.498668,0.5622,-0.501229,-0.501325,-0.500981,-0.500733,-0.49…
ENSG00000026025.16	chr10	17228242	17237593	+	10482	17240449,17255587,17260737,17255556,17234067,17228913,17229111,17243290,17238870,17249776,17236801,17247226,17255749,17260677,17237518,17260892,17216800,17229401,17224390,17262929,17268192,17267905,17265100,17269540	5.92843e-27,6.26132e-27,7.56764e-27,1.13189e-26,1.14738e-26,1.39038e-26,1.55275e-26,1.9761e-26,2.72082e-26,3.44763e-26,4.68651e-26,4.83447e-26,5.67175e-26,7.29081e-26,1.49177e-25,2.02069e-25,1.64757e-24,1.70618e-24,3.2795e-24,4.36985e-24,4.8946e-24,8.99432e-24,1.04032e-23,4.16972e-23	0.532112,0.534912,0.530814,0.535317,0.529866,0.531129,0.552439,0.526455,0.528574,0.573562,0.568862,0.571558,0.570299,0.5626,0.563392,0.554941,0.522403,0.504502,0.51386,0.524736,0.537822,0.534617,0.539042,0.51879
ENSG00000026103.22	chr10	88990532	89017059	+	7856	88918056,88926306,88931655,88901941,88881290,88855813	4.63717e-09,1.03346e-08,1.88127e-08,6.00286e-08,8.6215e-08,1.86211e-07	0.323894,0.316298,0.311008,0.292389,0.289722,0.286783
ENSG00000026297.16	chr6	166922114	166957191	-	11035	166968786,166972135,166973871,166966082,166991699,166990385,166989048,166966850,166968316,166972858,166956504,166981146,166975757,166956742,166956865,166956723,166960770,166957763,166957044,166995408	6.42739e-26,7.23304e-26,7.23787e-26,7.50971e-26,7.99575e-26,1.03963e-25,1.09397e-25,1.60324e-25,1.92625e-25,2.13304e-25,4.1003e-25,4.47246e-25,5.32483e-25,1.28198e-24,1.34472e-24,2.30179e-24,2.52839e-24,4.83597e-24,7.56463e-24,1.43459e-23	0.510652,0.509915,0.510011,0.509247,0.510096,0.508508,0.508521,0.506145,0.506266,0.505585,0.495063,0.512307,0.550659,0.499417,0.498744,0.505976,0.542095,0.538342,0.493475,0.535341
ENSG00000026508.19	chr11	35138871	35232402	+	9770	35012760,35007266,35009014,35010694,35028827,35010121,35010029,35023645,35025783,35008946,35019647,35003229,35009137,35011944,35006312,35047844,35004135,34990196,34995658,34997389,34987229,34987539,34988782,34988922,34993195,34986531,34987686,34993350,34980982,34994555,34976743,34972975,34979436,34986836,34967498,34976015,34987656,34978811,34961774,34984918,34985161,34984139,34959015,34969210,349…	1.74293e-05,2.60286e-05,2.8426e-05,3.08551e-05,3.26127e-05,3.70047e-05,3.72018e-05,3.9764e-05,4.17741e-05,4.58679e-05,4.62377e-05,6.18727e-05,6.39259e-05,6.94776e-05,7.78764e-05,8.11779e-05,8.25399e-05,8.36789e-05,8.62378e-05,8.91195e-05,9.07465e-05,9.30642e-05,9.38289e-05,9.56977e-05,9.76835e-05,9.87533e-05,0.000100581,0.000100984,0.000107907,0.000113976,0.000115946,0.000116081,0.000118199,0.000…	0.247472,0.22889,0.223834,0.222177,-0.206672,0.219642,0.219396,-0.204988,-0.205226,0.217979,-0.203364,0.208871,0.212268,0.21896,0.206362,-0.19738,0.205189,0.205738,0.205038,0.203826,0.204827,0.203039,0.204201,0.203893,0.203541,0.203679,0.203257,0.203168,0.202008,0.20039,0.200838,0.200902,0.200642,0.200213,0.200455,0.200109,0.199807,0.199833,0.199714,0.199259,0.199045,0.198928,0.199287,0.198904,0.…
ENSG00000026652.15	chr6	161129968	161274061	-	10596	161171927,161159016,161167313,161165325,161154511,161275737,161196911,161200355,161196167,161194321,161193008,161198789,161196356,161195153,161198922,161192291,161195591,161191060,161196221,161198087,161193241,161231671,161194707,161187488,161187260,161171688,161189600,161173054,161169679,161176750,161203240,161201065,161180047,161200761,161203764,161201917,161273900,161204946,161209427,161243988…	1.79819e-08,3.21057e-08,7.11414e-08,7.72496e-08,1.12049e-07,1.31292e-07,1.32556e-07,1.44752e-07,1.52678e-07,1.56169e-07,1.56981e-07,1.57179e-07,1.61621e-07,1.62898e-07,1.62956e-07,1.63819e-07,1.65417e-07,1.67452e-07,1.68825e-07,1.70654e-07,1.71191e-07,1.71449e-07,1.78199e-07,2.03637e-07,2.05483e-07,2.13033e-07,2.3216e-07,2.49664e-07,2.62696e-07,2.74409e-07,3.12454e-07,3.22441e-07,3.25745e-07,3.44…	0.430752,0.47173,0.461158,0.462264,0.453533,0.40781,0.422671,0.422964,0.4225,0.422561,0.422328,0.421983,0.421434,0.42151,0.421124,0.422461,0.421566,0.421684,0.420881,0.42083,0.421254,0.430175,0.419439,0.420338,0.420315,0.438118,0.418129,0.433918,0.436224,0.432217,0.408106,0.410452,0.42981,0.409089,0.407584,0.407373,0.411043,0.406607,0.403114,0.394912,0.393709,0.392986,0.387346,0.392029,0.386558,0…
ENSG00000026751.17	chr1	160739058	160754821	+	8407	160740367,160742014,160744058,160741687,160746029	1.95417e-138,3.05825e-138,2.45638e-137,2.80903e-136,8.24795e-134	-1.12387,-1.12039,-1.12235,-1.11874,-1.11833
ENSG00000026950.17	chr6	26402238	26415208	+	8027	26414255,26408721,26417581,26409199,26406551,26416388,26421213,26415570,26419824,26420197,26416426,26421648,26420390,26413951,26416638,26414578,26421048,26411255,26411735,26417623,26413140,26416964,26413747,26410960,26414834,26411759,26417950,26410296,26420979,26411853,26411852,26418184,26414145,26433711,26422126,26440826,26425456,26429568,26421978,26435656,26422079,26425502,26410190,26426903,264…	7.15533e-72,7.19669e-72,7.242e-72,7.95457e-72,8.41987e-72,8.58527e-72,8.69857e-72,9.2476e-72,9.4018e-72,1.0186e-71,1.07694e-71,1.08138e-71,1.08475e-71,1.14441e-71,1.15496e-71,1.15556e-71,1.16283e-71,1.16634e-71,1.16653e-71,1.16728e-71,1.16766e-71,1.16766e-71,1.1683e-71,1.19802e-71,1.1986e-71,1.22035e-71,1.29521e-71,1.29647e-71,1.31236e-71,1.44294e-71,1.52608e-71,1.53502e-71,2.35246e-71,4.0772e-71…	1.00394,1.00398,1.00677,1.0041,1.00044,1.00442,1.00518,1.00481,1.00479,1.00483,1.00405,1.0041,1.00463,1.00414,1.00393,1.00411,1.00397,1.00403,1.00403,1.00439,1.00403,1.00403,1.00403,1.00408,1.00406,1.00403,1.0051,1.00387,1.00408,1.00412,1.00398,1.00327,1.0021,1.01498,1.00443,1.00513,1.0029,1.00244,1.00263,1.00165,1.00241,1.00201,1.01623,1.00201,1.00152,1.00147,1.00147,1.00134,1.00146,1.00068,1.00…
ENSG00000027001.10	chr13	23730190	23889400	-	12712	23857352,23873525,23900474,23840468,23899737,23861371,23866442,23872321,23865585,23867386,23877965,23861287,23864528,23813194,23833106,23829120,23808822,23803018,23825116,23803405,23813273,23848931,23799577,23799304,23808009,23795648,23799791,23790426,23774020,23836139,23834651,23725296,23775954,23835209,23776921,23835178,23724204,23723766	2.16013e-15,1.86831e-14,1.05497e-13,1.22736e-13,1.42136e-13,3.12479e-13,3.76317e-13,4.11582e-13,4.43445e-13,4.99053e-13,5.08952e-13,5.4888e-13,6.08747e-13,7.89018e-13,8.78676e-13,1.04694e-12,1.1643e-12,1.52077e-12,1.57943e-12,1.64713e-12,1.6744e-12,1.81355e-12,2.0357e-12,2.20335e-12,2.2367e-12,2.44002e-12,2.87211e-12,1.0603e-11,1.17265e-11,1.37693e-11,1.52038e-11,1.72885e-11,1.97966e-11,2.06928e-…	0.409175,0.363828,0.358515,0.342205,0.358506,0.344033,0.342597,0.343869,0.341509,0.341112,0.343536,0.341014,0.340005,-0.332598,0.331063,0.330626,0.329556,-0.327339,0.328888,-0.32699,0.328589,0.329416,0.325823,0.324918,0.325593,0.32379,0.32383,-0.31449,0.31575,0.312677,0.314163,-0.326629,0.313692,0.310298,0.311894,0.309618,-0.324078,-0.323799
ENSG00000027075.15	chr14	61187560	61550976	+	8998	61467482,61469456,61444629	2.58822e-10,3.63653e-10,1.43406e-08	-0.645921,-0.598234,0.374116
ENSG00000027847.14	chr5	177600133	177610330	+	8356	177628437,177631765,177668516,177602835,177660483,177625356,177611827,177656128,177616365,177615153,177621571,177639199,177649656,177661746,177654564,177603572,177677662,177678019,177583995,177591101,177580512,177571902,177573806,177572932,177571496	2.40871e-29,2.85846e-29,3.49417e-29,6.11054e-29,6.3886e-29,7.66541e-29,8.50197e-29,8.79251e-29,9.12191e-29,1.04496e-28,1.31647e-28,2.38422e-28,2.40956e-28,2.63465e-28,3.83552e-28,7.68882e-28,7.70493e-28,4.41135e-27,2.43968e-26,2.70632e-26,1.21144e-25,2.59213e-25,2.60775e-25,2.97206e-25,4.23383e-25	-0.541849,-0.543332,-0.546944,-0.532848,-0.548008,-0.533231,-0.530595,-0.541773,-0.530053,-0.529612,-0.528818,-0.541477,-0.535441,-0.539294,-0.537372,-0.524155,-0.539895,-0.534298,-0.513715,-0.512719,-0.50663,-0.502818,-0.501594,-0.502014,-0.501798
ENSG00000028116.17	chr2	57907630	58159920	+	9427	58166701,58304161,57983156,58284017,58283049,58283021,58283640,58288738,58283106,58286476,58282777,58287531,58297641,58290491,58723493,58282493,58284165,58294074,58318556,58116320,58286370,57718140,58282899,58288327,58298606,58287064,58288240,58145040,58229620,57840485,58174991,58001763,57800613,57892828,58369071,57829856,58284504,58254998,58037375,58027780,57783098,58075727,58023298,57831219,582…	5.9373e-08,6.56687e-06,7.47548e-06,8.34098e-06,8.35703e-06,8.37829e-06,8.60731e-06,8.72952e-06,9.08635e-06,9.10945e-06,9.91988e-06,1.24365e-05,1.27448e-05,1.27663e-05,1.39616e-05,1.53315e-05,1.86993e-05,2.21768e-05,2.2837e-05,2.42748e-05,2.7515e-05,2.77508e-05,2.84374e-05,2.89054e-05,3.09057e-05,3.20711e-05,3.36038e-05,3.81325e-05,3.89152e-05,4.25125e-05,4.68632e-05,4.96915e-05,5.06702e-05,6.5991…	-0.502533,-0.283547,-0.661305,-0.279768,-0.280112,-0.280149,-0.279462,-0.277418,-0.278999,-0.277537,-0.278358,-0.444595,-0.271829,-0.271834,-1.30821,-0.272773,-0.268569,-0.548181,-0.445264,-0.371234,-0.262059,-0.579292,-0.263259,-0.261354,-0.259193,-0.259
ENSG00000028137.19	chr1	12166992	12209228	+	7907	12141788,12146595,12204298,12146176	2.8651e-14,3.90608e-12,1.21181e-05,0.000876713	0.394184,0.331145,0.558504,-0.260618
ENSG00000028203.18	chr12	95217747	95302799	+	9775	95213536,95207605,95206906,95323351,95313859,95313550,95221227,95221510,95171627,95170116,95197998,95320172,95197483,95192060,95300830,95178452,95296758,95191110,95298638,95179134,95177405,95190585,95255732,95169347,95270752,95182992,95254464,95253856,95238717,95259135,95244406,95183883,95242193,95232867,95254618,95218048,95247603,95241975,95156280,95260174,95183894,95265192,95240227,95257070,952…	1.90839e-17,1.91202e-17,2.48912e-17,1.08e-16,4.6768e-16,4.80712e-16,4.96703e-16,4.97556e-16,5.452e-16,6.70157e-16,6.77303e-16,7.00102e-16,7.1446e-16,7.89678e-16,9.16709e-16,9.62881e-16,1.10109e-15,1.13449e-15,1.14536e-15,1.19505e-15,1.21175e-15,1.25062e-15,1.27292e-15,1.31501e-15,1.32666e-15,1.34607e-15,1.38826e-15,1.418e-15,1.42396e-15,1.45714e-15,1.45998e-15,1.47793e-15,1.52506e-15,1.54364e-15,…	0.530327,0.530403,0.528964,-0.555215,-0.532136,-0.53174,-0.514904,-0.514539,0.497379,0.49633,0.497314,-0.53247,0.496767,0.494569,-0.519616,0.492558,-0.522097,0.491778,-0.516924,0.490501,0.490461,0.491528,-0.510241,0.490066,-0.511328,0.490857,-0.509492,-0.509644,-0.510081,-0.509139,-0.509866,0.489742,-0.509195,-0.509969,-0.508652,-0.510295,-0.50936,-0.509048,0.399978,-0.508695,0.488764,-0.508685,-…
ENSG00000028310.18	chr5	850292	892801	-	11095	834851,930746,936591,929441,934229,931971,930936,936654,933966,928859,929686,929222,903309,837716,928357,948766,922568,905319,890519,927208,950184,933870,910663,914549,914340,916860,893337,933695,893580,908481,908473,905005,922860,889915,889254,888976,945502,911061,902587,872515,900724,896218,952547,886276,958185,873336,901079,873237,871790,942724,903126,950149,865855,892731,944111,880860,864351,…	1.59444e-32,1.82726e-32,1.96344e-32,2.0088e-32,2.0797e-32,2.09758e-32,2.14452e-32,2.16997e-32,2.26412e-32,2.35606e-32,2.61882e-32,2.64259e-32,2.98139e-32,3.08896e-32,3.17515e-32,5.69913e-32,5.83108e-32,5.95796e-32,6.01903e-32,6.1624e-32,6.49063e-32,7.17797e-32,7.24355e-32,7.31304e-32,7.31329e-32,7.33487e-32,7.35155e-32,7.47043e-32,7.49707e-32,7.53225e-32,7.54164e-32,7.81167e-32,7.8342e-32,7.99836…	1.22017,1.25025,1.25094,1.25016,1.25002,1.25081,1.24949,1.25192,1.25854,1.24944,1.24736,1.24583,1.28401,1.26552,1.24643,1.24471,1.25631,1.26479,1.26276,1.2778,1.24856,1.23552,1.25936,1.25855,1.25857,1.25811,1.2598,1.23301,1.26017,1.25929,1.25926,1.26062,1.25385,1.25951,1.25948,1.25948,1.24199,1.2594,1.2566,1.26086,1.25887,1.25933,1.25111,1.259,1.25147,1.26064,1.25882,1.2596,1.25976,1.23427,1.2593…
ENSG00000028528.15	chr15	64094124	64146090	+	7599	64077960,64078102,64070950,64076584,64088316,64139802,64126739,64113521,64126485,64137444,64137899,64089920,64083614,64130881,64125654,64109335,64077867,64114212,64095812,64065661,64051592,64117359,64083426,64127175,64135219,64116908,64116297,64095492,64102662,64055561,64056024,64145905,64069416,64145019,64129303,64145614,64144652,64149215,64053681,64060777,64058487,64064517,64060570,64061816,641…	2.7447e-71,3.07384e-71,3.16316e-71,3.28925e-71,3.30954e-71,3.31301e-71,3.54561e-71,3.55315e-71,3.55869e-71,3.56846e-71,3.58292e-71,3.64202e-71,3.73279e-71,3.78553e-71,3.90303e-71,3.90973e-71,4.18598e-71,4.6553e-71,4.86342e-71,5.39101e-71,8.46361e-71,1.36342e-70,1.48584e-70,1.76821e-70,1.9523e-70,2.16531e-70,2.32615e-70,3.31717e-70,3.50019e-70,6.25176e-70,1.42517e-69,1.52987e-69,1.65026e-69,1.8685…	1.67999,1.68029,1.68219,1.67518,1.67914,1.68633,1.67984,1.68024,1.68057,1.68077,1.68069,1.68031,1.67943,1.68122,1.68023,1.67913,1.68178,1.68006,1.68279,1.66562,1.59026,1.68056,1.67404,1.68025,1.69028,1.68015,1.67896,1.68146,1.67886,1.63744,1.63815,1.67293,1.6489,1.67024,1.66879,1.67006,1.66855,1.67348,1.61046,1.63897,1.63704,1.64037,1.63839,1.63958,1.65029,1.63396,1.62933,1.66009,1.66059,1.66466,…
ENSG00000028839.10	chr6	133952171	133990432	+	8556	133938987,133953159,133953704,133964034,133956304,133962651,133966598,133957077,133957026,133984356,133955052,133975332,133955232,133938517,133940421,133985152,133988226,133957423,133961714,133940961,133953683,133938615,133951563,133988716,133952217,133988733,133953179,133988430,133985174,133979619,133982325,133956440,133959404,133960904,133988375,133969311,133963472,133952640,133972118,133992035…	4.36303e-06,5.66984e-06,5.80392e-06,5.84129e-06,5.9407e-06,6.04065e-06,6.07012e-06,6.08625e-06,6.13529e-06,6.24414e-06,6.30957e-06,6.32229e-06,6.34112e-06,6.52767e-06,6.72096e-06,7.64425e-06,7.85912e-06,8.11624e-06,8.22924e-06,8.53005e-06,8.7351e-06,1.05402e-05,1.13051e-05,1.16853e-05,1.24754e-05,1.28758e-05,1.42798e-05,1.44055e-05,1.49292e-05,1.57353e-05,1.57783e-05,1.58682e-05,1.60071e-05,1.604…	0.392237,0.377302,0.374108,0.375353,0.372879,0.3727,0.372712,0.372637,0.372372,0.372279,0.372128,0.374322,0.371955,0.38427,0.383098,0.371168,0.370472,0.368465,0.368099,0.380036,0.367116,0.369611,0.366998,0.368713,0.365281,0.366996,0.3607,0.36142,0.36079,0.358481,0.358238,0.358071,0.357941,0.35787,0.359604,0.356792,0.357691,0.350386,0.34696,0.386086,0.396982,0.198657,0.363039,0.183433,0.183009,0.1…
ENSG00000029153.14	chr12	27332855	27425289	+	8814	26990083,27002237,26989465,26994084,27346066,27355663,26984255,26988471,27355307,27052092,26989008,27334856,27363430,27036613,27327807,27061289,27085708,27089592,27083660,27049948,27072906,27047673,27073204,27041367,27094757,27050238,27074201,27056029,27050444,27368090,27033369,27037891,27028177,27029836,27096046,27055134,27372448,27111389,27100181,27104100,27098559,27105284,27118367,27096991,271…	8.63535e-10,1.94012e-09,8.86169e-09,9.49302e-09,3.70871e-07,3.82572e-07,3.98793e-07,4.1698e-07,4.24902e-07,4.93141e-07,5.00799e-07,5.07049e-07,5.12041e-07,5.1703e-07,5.74016e-07,5.75076e-07,5.88515e-07,5.9384e-07,5.98577e-07,5.9973e-07,6.00801e-07,6.05563e-07,6.14321e-07,6.21191e-07,6.2342e-07,6.26864e-07,6.29183e-07,6.34444e-07,6.76822e-07,6.87462e-07,7.1677e-07,7.38372e-07,7.74337e-07,7.79494e-…	-0.298886,-0.291052,-0.310548,-0.27848,-0.577944,0.580686,-0.272982,-0.272747,-0.578369,-0.356149,-0.270768,-0.570254,-0.579283,-0.359749,-0.288215,-0.354682,-0.352896,-0.35236,-0.352768,-0.353828,-0.353122,-0.353373,-0.352824,-0.354429,-0.352593,-0.35292
ENSG00000029364.12	chr14	69398016	69462390	+	8428	69461696,69406805,69421464,69372806,69395974,69374823,69496608,69349563,69543249,69544309,69544158,69540087,69508576,69506956,69501831,69504793,69519109,69508173,69513948,69574770,69516766,69520875,69523616,69582376,69575747,69576921,69583400,69548828,69592901,69587222,69597620,69548281,69559441,69597385,69577227,69572069,69561371,69355444,69608419,69698963,69690828,69680220,69504910,69711608,697…	1.01663e-11,1.08727e-11,1.17485e-11,1.34923e-11,1.47438e-11,1.49273e-11,1.55312e-11,1.58523e-11,2.56964e-11,2.58606e-11,2.59737e-11,2.72246e-11,2.75889e-11,2.94506e-11,3.15074e-11,3.53244e-11,4.73629e-11,5.33516e-11,7.61659e-11,8.31109e-11,9.29796e-11,1.05631e-10,1.06163e-10,1.06378e-10,1.06689e-10,1.06948e-10,1.16522e-10,1.24154e-10,1.24212e-10,1.35139e-10,1.35444e-10,1.35861e-10,1.44811e-10,1.4…	1.21255,1.22095,1.21518,1.21842,1.20875,1.21574,1.2068,1.18008,1.19107,1.18894,1.189,1.18781,1.14835,1.14626,1.19662,1.19527,1.13524,1.1845,1.17895,-1.17488,1.17195,1.16853,1.16836,-1.16854,-1.16827,1.16826,-1.15969,1.16776,-1.16501,-1.1623,1.163,1.16552,1.15999,1.17889,-1.15725,-1.13822,1.14601,1.02227,1.07099,0.950908,0.94856,0.944657,1.14558,0.930155,0.929831,0.930513,0.9305,0.928648,0.928629,…
ENSG00000029534.21	chr8	41653221	41896762	-	9087	41716164	7.08979e-60	-0.736772
ENSG00000029639.11	chr6	155256135	155314493	-	9533	155314490,155303970,155314451	5.46478e-142,3.19397e-137,5.27647e-134	-1.05031,-1.01659,-1.04235
ENSG00000029725.17	chr17	5282266	5386340	+	10911	5378694,5374303,5310300,5294746,5278766,5290383,5280229,5298714,5410943,5372623,5381927,5400427,5400117,5388390,5409572,5267731,5415780,5405283,5298901,5299578	4.79324e-28,2.80153e-27,2.70347e-21,4.93455e-21,1.53765e-19,2.04664e-19,2.07819e-19,2.89982e-19,2.95093e-19,5.6208e-18,5.69945e-18,1.35213e-17,1.46754e-17,2.32032e-17,2.32365e-17,2.34517e-17,2.78104e-17,3.32532e-17,2.04882e-14,5.07758e-14	-0.818799,-0.822964,-0.746104,-0.763461,-0.68022,-0.675395,-0.676469,-0.681945,-0.660625,-0.418354,-0.63507,-0.644814,-0.628057,-0.642769,-0.622248,0.637199,-0.620802,-0.407494,-0.392427,-0.38609
ENSG00000030066.13	chr11	47778088	47848555	-	7959	47876983,47847301,47820029,47758034,47795889,47728408,47841567,47881331,47764632,47825159,47855941,47814510,47739919,47773617,47774743,47775110,47811241,47835968,47868298,47829824,47825876,47761524,47736897,47778223,47852812,47790759,47849816,47783926,47695423,47705425,47759754,47734923,47694772,47741464,47748012,47694829,47886089,47652532,47889271,47665595,47648113,47707065,47893747,47774510,476…	1.4639e-50,3.7055e-50,3.82726e-50,4.79679e-50,4.82292e-50,5.23506e-50,5.97387e-50,7.34343e-50,7.44217e-50,7.46675e-50,7.5306e-50,7.55125e-50,7.84803e-50,8.75607e-50,8.98247e-50,9.13737e-50,9.93066e-50,1.06923e-49,1.06944e-49,1.52143e-49,1.5308e-49,1.53326e-49,1.60905e-49,1.61017e-49,1.73056e-49,2.13171e-49,2.28159e-49,2.40636e-49,2.42215e-49,3.56583e-49,4.41503e-49,4.8005e-49,5.05219e-49,6.25851e…	0.726634,0.715881,0.717593,0.716864,0.717263,0.71889,0.716687,0.722081,0.715492,0.715864,0.71881,0.717389,0.716477,0.715685,0.714739,0.717699,0.714907,0.713246,0.719525,0.712892,0.715008,0.714088,0.711837,0.713385,0.715237,0.708762,0.713843,0.714041,0.711108,0.70944,0.715684,0.705385,0.708581,0.706222,0.714889,0.705347,0.709862,0.706932,0.706506,0.700981,0.702497,0.708384,0.727976,0.70224,0.69401…
ENSG00000030419.16	chr2	212999692	213152427	-	9752	212272425,212279497,212278891,212294043,212297206,212293960,212312321,212311462,212314101,212262176,212259435,212206083,212289292,212254847,212323736,212320714,212292021,212313264,212277402,212271546,212290515,212282095,212278591,212269048,212303831,212281256,212282207,212273137,212280932,212279245,212317324,212316176,212328954,212277183,212332168,212287813,212259797,212261509,212258529,212254042…	4.31587e-06,6.54117e-05,6.62261e-05,9.22474e-05,9.45352e-05,9.64964e-05,0.00011117,0.000130967,0.000137589,0.000145325,0.000193086,0.000214483,0.00025057,0.000263235,0.000625319,0.000663688,0.000670523,0.000704184,0.000728217,0.000744257,0.000774358,0.000776965,0.000778107,0.000781389,0.000781992,0.000792772,0.000797908,0.000801006,0.000816739,0.000826701,0.000840032,0.000840431,0.000848535,0.000…	0.906317,0.483339,0.483118,0.466685,0.467587,0.466007,0.461111,0.456638,0.454898,0.441898,0.428688,-0.690241,0.78343,0.418144,0.441403,0.440211,0.443346,0.441163,0.442415,0.4414,0.439838,0.440082,0.439675,0.440419,0.437942,0.439373,0.438753,0.438483,0.439017,0.437488,0.43539,0.435398,0.435556,0.42823,0.441572,0.44217,0.378785,0.378429,0.376756,0.369612,0.376145,0.765549,0.3689,0.368803,0.368453,0…
ENSG00000030582.18	chr17	44345247	44353106	+	6700	44261935,44080942,44243741,44228331,44248890,43949713,44104899,44145700,44163456,44148179,44165261,44176643,44156671,44142464,44123673,44243686,44204125,44129175,43619473,44017608,45005862,44663305,44042057,44246689,43571571,44013845,45344803,45346524,45344354,45350178	1.77412e-06,2.96087e-05,3.31704e-05,3.61315e-05,7.05044e-05,0.000109337,0.000143393,0.000185418,0.000234303,0.000262297,0.000274289,0.000347744,0.000415067,0.000435296,0.000456189,0.000566773,0.000797145,0.000927964,0.00103359,0.00155169,0.00169082,0.00202346,0.00203409,0.00218624,0.00226557,0.00231408,0.00449934,0.00566252,0.00805962,0.00864762	-0.416386,-0.389217,-0.339474,0.316246,-0.330495,-0.301799,-0.335189,0.305645,0.300482,0.29731,0.300583,0.293148,0.303747,0.307352,-0.292157,-0.311248,0.442834,-0.273026,0.417104,-0.401893,2.60628,-0.91666,-0.495475,0.319722,0.724311,-0.328501,0.364992,0.
ENSG00000031081.11	chr3	119294384	119420714	+	8577	119348394,119347763,119361648,119356921,119368935,119373760,119278876,119280179,119281529,119282882,119352506	1.3727e-14,1.6868e-14,3.53396e-14,3.55265e-14,3.43509e-13,5.70561e-13,9.96548e-12,2.03195e-11,2.15922e-11,2.21833e-11,8.23161e-11	-0.377989,-0.376806,-0.376365,-0.373277,-0.359532,-0.357361,-0.41381,-0.407631,-0.407229,-0.406979,0.616854
ENSG00000031691.7	chr6	49463371	49493107	+	8512	49488832,49490122	8.99031e-185,9.99984e-185	1.13084,1.1308
ENSG00000031698.13	chr1	109213919	109238182	+	6948	109217933,109241460	5.90055e-47,6.1366e-43	1.25525,1.22851
ENSG00000032389.12	chr2	3188926	3377882	-	11848	3264484,3277571,3277853,3208476,3244693,3241812,3246139,3248685,3219779,3246024,3246032,3251006,3246477,3245488,3254820,3247271,3246611,3259120,3247226,3248328,3248186,3275582,3248885,3251283,3280560,3250596,3279929,3250362,3212519,3275447,3274176,3280315,3200709,3279506,3248865,3253387,3277071,3276637,3201202,3277505,3277313,3276975,3277212,3253392,3201991,3201998,3253510,3253896,3256970,3184338…	1.12323e-12,1.5848e-12,2.28921e-12,8.62106e-11,2.38943e-10,2.72921e-10,2.89756e-10,2.96428e-10,3.16803e-10,3.70634e-10,3.84918e-10,4.17423e-10,4.21558e-10,4.22296e-10,4.32004e-10,4.47377e-10,4.49767e-10,4.87579e-10,5.04141e-10,5.0574e-10,5.10361e-10,5.24335e-10,5.28589e-10,5.33463e-10,5.42813e-10,5.44836e-10,5.49898e-10,5.50495e-10,5.69947e-10,5.77895e-10,5.93144e-10,6.1294e-10,6.35124e-10,6.8165…	-0.350982,-0.350407,-0.347665,-0.321466,-0.305142,-0.303071,-0.303697,-0.30301,-0.3036,-0.301682,-0.301538,-0.300376,-0.301034,-0.30066,-0.299932,-0.300492,-0.300503,-0.301348,-0.299486,-0.299574,-0.30189,-0.300624,-0.298809,-0.299071,-0.302088,-0.298817,
ENSG00000032444.16	chr19	7534005	7561764	+	11352	7555230,7554874,7553503,7559193,7552174,7560480,7559980,7552387,7566680,7564795,7558050,7566778,7568203,7552542,7559192,7562755,7553027,7564871,7554343,7553190,7553345,7553635	2.25541e-10,2.7457e-10,3.21782e-10,2.16531e-07,1.25417e-06,1.29889e-06,1.53356e-06,1.62104e-06,1.71295e-06,1.80248e-06,1.97733e-06,2.03386e-06,2.54836e-06,2.5557e-06,2.57367e-06,2.93476e-06,3.07181e-06,3.16911e-06,3.1861e-06,3.26757e-06,3.2937e-06,3.85031e-06	-0.317092,-0.315998,-0.315273,-0.309886,0.232782,-0.311873,-0.308743,0.229084,-0.229396,-0.228434,-0.306194,-0.227718,-0.227889,0.224053,0.223422,-0.223098,0.222514,-0.22716,0.220974,0.222081,0.22285,0.219155
ENSG00000032742.17	chr13	20567070	20691437	+	9665	20567343,20614200,20600506,20619822,20588801,20564274,20574269,20581761,20653518,20595209,20618189,20645214,20611162,20620809,20609315,20635498,20660614,20671706,20627068,20559580,20617739,20628711,20680379,20684719,20671329,20677073,20673026,20558190	2.30829e-71,1.28672e-70,1.44155e-70,1.96919e-70,2.78067e-70,2.90092e-70,3.11003e-70,3.13958e-70,5.48075e-70,7.16286e-70,9.09825e-70,1.26568e-69,1.3511e-69,1.38364e-69,1.62513e-69,1.72235e-69,1.94917e-69,2.26745e-69,2.69497e-69,3.15253e-69,3.94049e-69,4.38259e-69,6.74474e-69,7.05568e-69,7.82749e-69,1.26856e-68,1.33364e-68,1.44837e-67	-0.794951,-0.786724,-0.78517,-0.784782,-0.783247,-0.785446,-0.783387,-0.786463,-0.783872,-0.782696,-0.784132,-0.785458,-0.78222,-0.781748,-0.782187,-0.780583,-0.783463,-0.782293,-0.781025,-0.779317,-0.779258,-0.781269,-0.779472,-0.779272,-0.778699,-0.7774
ENSG00000033030.15	chr12	122471600	122501073	-	6849	122517596,122541029,122534347,122506931,122602895,122598961,122615850,122600289,122461940,122617126,122504865,122558598,122558095,122612476,122626107,122498913,122461960,122462718,122579365,122459433,122564071,122590343,122496506,122594488,122556438,122631224,122485609,122480161,122458998,122460205,122632878,122605833,122460166,122459368,122466572,122463186,122465828,122457523,122625875,122458684…	4.39559e-25,2.46417e-24,2.50547e-24,2.83149e-24,3.98985e-24,4.00545e-24,6.84626e-24,1.03969e-23,1.30143e-23,1.88663e-23,2.39213e-23,2.72883e-23,3.22265e-23,3.42142e-23,3.66864e-23,4.00943e-23,4.26369e-23,5.86871e-23,6.02893e-23,6.10935e-23,6.47153e-23,6.64365e-23,6.66503e-23,7.11124e-23,9.93489e-23,1.23547e-22,1.41453e-22,1.43102e-22,1.45563e-22,2.26568e-22,2.66191e-22,2.87083e-22,3.03701e-22,3.0…	0.53944,0.530392,0.52896,0.527163,0.528084,0.528849,0.524048,0.52342,0.521561,0.518409,0.521183,0.524896,0.524208,0.51809,0.515502,0.523422,0.517124,0.520724,0.521344,0.518234,0.520577,0.521058,0.519109,0.520064,0.518604,0.510794,0.515228,0.516113,0.508549,0.508441,0.511862,0.517998,0.507337,0.504322,0.507342,0.508914,0.510108,0.505863,0.510287,0.503168,0.513011,0.500803,0.507538,0.500075,0.50232…
ENSG00000033100.16	chr7	151232490	151238827	+	9802	151234649,151244320,151244152,151247568,151242107,151234182,151237889,151238966,151236197,151236172,151234573,151234560,151213556,151229689,151231459,151218385,151232390,151213368,151218447,151223417,151255744,151250914,151212531	2.33831e-28,2.40763e-28,2.70545e-28,2.70734e-28,4.07468e-28,4.25961e-28,4.72339e-28,5.22122e-28,6.69303e-28,7.11755e-28,1.27396e-27,1.40689e-27,1.96508e-26,2.53753e-26,2.71572e-26,2.97606e-26,5.55919e-26,6.27691e-26,7.21193e-26,9.53742e-26,1.80965e-25,2.95224e-25,4.50676e-25	-0.525779,-0.528491,-0.526676,-0.527402,-0.525084,-0.522721,-0.521897,-0.522337,-0.520987,-0.519694,-0.519993,-0.519446,-0.519442,-0.507573,-0.506111,-0.506615,-0.504537,0.511518,-0.502304,-0.501098,-0.500242,-0.49611,-0.499409
ENSG00000033170.17	chr14	65410593	65744121	+	9150	65153669,65222008,66560856	1.99366e-07,0.00192247,0.0039692	-6.55784,-2.93298,-3.8575
ENSG00000033178.13	chr4	67612653	67701155	-	8577	67656594,67652962,67713975,67696252,67656662,67709698,67618376,67652950,67708732,67726786,67666669,67670771,67670023,67711546,67707396,67641757,67657971,67674053,67666636,67719995,67670961,67711951,67717053,67618481,67645784,67698061,67705579,67711455,67715058,67649961,67624301,67702605,67702556,67668192,67624932,67675695,67626342,67685197,67677522,67718465,67663026,67726821,67708380,67672773,676…	5.76751e-181,5.92462e-181,9.35887e-181,1.00506e-180,1.26469e-180,1.43769e-180,1.47266e-180,1.48408e-180,1.50021e-180,1.51632e-180,1.54311e-180,1.55143e-180,1.55696e-180,1.5875e-180,1.60225e-180,1.72167e-180,1.73354e-180,1.74472e-180,1.77196e-180,1.85092e-180,1.8621e-180,1.86534e-180,1.89819e-180,1.90028e-180,2.15255e-180,2.15293e-180,2.16274e-180,2.17803e-180,2.19127e-180,2.20574e-180,2.23113e-18…	-1.24005,-1.24276,-1.23655,-1.23878,-1.23853,-1.23575,-1.2354,-1.24219,-1.23586,-1.236,-1.2358,-1.2357,-1.23584,-1.23498,-1.23464,-1.23565,-1.23823,-1.23571,-1.2362,-1.23599,-1.23592,-1.23465,-1.23491,-1.23478,-1.23516,-1.23502,-1.23487,-1.2362,-1.23485,-
ENSG00000033327.13	chr11	78215294	78418348	-	8935	78438319,78436009,78443102,78457557,78464212,78462538,78461649,78452590,78438294,78462251,78459662,78450384,78459877,78447902,78447897,78446937,78452118,78443355,78462789,78458264,78447496,78450406,78461940,78463150,78477749,78434840,78429680,78479294,78450315,78439546,78475641,78501697,78482498,78462393,78460215,78465026,78461307,78449074,78455884,78431936,78462560,78459765,78462114,78457659,784…	3.71777e-28,4.62717e-28,6.98695e-28,7.04836e-28,7.61464e-28,7.79328e-28,8.19449e-28,8.41747e-28,9.00677e-28,9.15916e-28,9.26895e-28,9.35118e-28,9.78739e-28,9.9125e-28,1.00682e-27,1.0093e-27,1.05097e-27,1.06923e-27,1.07931e-27,1.09643e-27,1.09885e-27,1.11766e-27,1.1449e-27,1.22094e-27,1.28645e-27,1.36453e-27,1.52803e-27,1.5491e-27,1.7e-27,1.71167e-27,1.72253e-27,1.75792e-27,1.782e-27,1.90564e-27,1…	0.655567,0.655234,0.654526,0.646696,0.646449,0.647044,0.646405,0.648453,0.650757,0.645231,0.644908,0.647736,0.644634,0.648191,0.64795,0.648284,0.661183,0.648932,0.644404,0.64428,0.64742,0.646815,0.644476,0.646008,0.642021,0.648874,0.649414,0.641292,0.644676,0.64715,0.643325,-0.649378,0.647499,0.641942,0.641488,0.644432,0.641436,0.644137,0.642455,0.647742,0.642511,0.641398,0.641009,0.640573,0.6447…
ENSG00000033627.16	chr17	42458845	42522611	+	6296	42548828,42437499	2.96715e-11,5.61223e-11	-2.04878,-1.97899
ENSG00000033800.13	chr15	68054180	68198603	+	7384	67858621,67858585,67864432,67863575,67878739,67872421,67875097,67878350,67869793,67857336,67863372,67864771,67856994,67855081,67855087,67848266,67882819,68138722,67912243,67912656,67912019,67908240,67850728,67918362,67850694,67917807,67908169,67903240,67918241,67902830,67919049,67906284,67906161,67919534,67918621,67904997,67916439,67856504,67854207,67854903,67909606,67914114,67854879,67902731,679…	1.86848e-09,2.25176e-09,4.03724e-09,6.14297e-09,8.36583e-09,8.62739e-09,9.78193e-09,1.03741e-08,1.0587e-08,1.10332e-08,1.15858e-08,1.46963e-08,3.48319e-08,9.98024e-08,1.01835e-07,1.51542e-07,2.27215e-06,3.33599e-06,3.931e-06,4.23542e-06,4.24461e-06,4.29536e-06,4.33241e-06,4.40399e-06,4.55273e-06,4.6595e-06,4.70096e-06,4.7887e-06,4.79e-06,4.87933e-06,4.96781e-06,4.97768e-06,5.08389e-06,5.1534e-06,…	0.410302,-0.407276,0.406612,0.403502,0.399726,0.39947,0.397721,0.397204,0.396911,0.398369,-0.395449,0.392991,0.518075,0.282037,0.28185,0.275769,0.266683,0.748776,0.22277,0.221894,-0.221969,-0.221412,0.33571,0.220683,0.335155,-0.221035,0.220469,-0.220376,0.220871,-0.220298,0.220402,0.219736,0.21956,-0.220116,0.219996,0.219299,-0.219657,0.334382,0.333024,0.332321,-0.225136,-0.218965,0.331986,0.2189…
ENSG00000033867.16	chr3	27372722	27484420	-	9542	27500539,27505831,27502164,27497240,27503865,27503647,27505592,27509784,27494440,27507697,27507409,27409615,27510870,27488077,27415841,27444239,27441673,27430340,27403033,27460315,27402901,27453129,27426806,27439550,27446425,27432065,27471404,27379966,27481209,27377433,27391906,27395377,27450659,27415088,27521497,27441012,27438468,27485025,27469246,27446214,27497159,27468223,27477704,27385734,270…	4.54678e-08,5.4892e-08,5.69669e-08,6.91438e-08,7.23238e-08,7.51868e-08,8.01182e-08,8.1274e-08,8.13245e-08,8.18812e-08,8.26417e-08,1.04859e-07,1.08459e-07,3.75333e-07,4.80232e-07,6.20536e-07,6.74255e-07,8.20902e-07,8.6055e-07,8.68455e-07,8.69749e-07,9.12459e-07,9.37465e-07,9.56171e-07,1.11687e-06,1.19832e-06,1.31759e-06,1.43766e-06,1.57361e-06,1.7833e-06,2.09222e-06,2.22977e-06,3.06559e-06,4.37382…	0.270729,0.278543,0.278158,0.276864,0.277698,0.277272,0.27667,0.276985,0.276149,0.276345,0.27625,0.266277,0.276458,0.267972,0.260237,0.258418,0.257494,0.256517,0.254242,0.257015,0.254153,0.253589,0.254217,0.253931,0.252797,0.251473,0.252117,0.249662,0.250688,0.246823,0.245186,0.244645,0.239337,-0.221159,-0.224727,-0.216285,-0.219722,-0.217817,0.226395,-0.201992,-0.201352,-0.199624,-0.19967,-0.197…
ENSG00000034152.19	chr17	21284673	21315232	+	4777	21267595,21254669,21258963,21256773,21258771,21256718,21268977,21274487,21286286,21290306,21288837,21279881,21281092,21276149,21253964,21342375,21252960,21267369,21357536,21364278,21359851,21357633,21358248,21355575,21358320,21361084,21361139,21355627,21381361,21355796,21353812,21377330,21360381,21353793,21364229,21378154,21365271,21378351,21377223,21356515,21372802,21266324,21263196,21277414,212…	2.69913e-06,1.71384e-05,1.96658e-05,1.98366e-05,2.026e-05,2.09571e-05,4.06205e-05,4.78055e-05,5.04304e-05,6.08821e-05,6.45397e-05,7.80983e-05,0.0001153,0.000151777,0.000217681,0.000312549,0.000690561,0.00117692,0.00120597,0.0013522,0.00140517,0.00144508,0.00149276,0.00154775,0.00155315,0.0016109,0.00162435,0.00165861,0.00180279,0.00186597,0.00190659,0.002028,0.00207944,0.00232818,0.00236738,0.002…	-0.23363,-0.220214,-0.217138,-0.217049,-0.216828,-0.216471,-0.211725,-0.210016,-0.20991,-0.207766,-0.207289,-0.203676,-0.196614,-0.193138,-0.184545,-0.225224,-0.181979,0.259742,-0.153071,-0.152717,-0.15182,-0.150484,-0.150159,-0.149209,-0.149706,-0.150183
ENSG00000034677.13	chr8	100257061	100336218	-	7135	100262806,100265688,100290328,100280626,100292787,100269043,100279803,100266496,100276382,100278219,100297761,100294738,100291820,100310534,100291708,100291493,100302752,100300287,100300269,100283764,100294318,100248616,100321024,100221668,100320821,100312431,100321117,100320484,100320290,100246906,100323301,100231987,100279978,100220473,100325332,100325084,100314086,100314511,100221898,100318351…	2.66341e-37,3.46465e-37,3.94181e-37,4.60765e-37,4.88137e-37,6.33121e-37,6.34575e-37,6.6016e-37,6.92452e-37,7.12487e-37,7.37954e-37,7.54861e-37,7.9221e-37,8.19076e-37,8.52391e-37,8.58252e-37,8.84714e-37,9.03246e-37,9.39547e-37,9.41794e-37,9.66748e-37,1.06467e-36,1.14509e-36,1.20669e-36,1.2772e-36,1.30556e-36,1.32983e-36,1.35838e-36,1.48691e-36,1.51708e-36,1.55829e-36,1.61854e-36,1.64556e-36,1.6835…	-0.618017,-0.616647,-0.616926,-0.616164,-0.615792,-0.613728,-0.616313,-0.613597,-0.613673,-0.61347,-0.613838,-0.614081,-0.61368,-0.612958,-0.613794,-0.613487,-0.613112,-0.613044,-0.612985,-0.613338,-0.613045,0.612057,-0.612014,0.608937,-0.611571,-0.611817
ENSG00000034693.15	chr6	143450806	143490616	+	7744	143503835,143463566,143502830,143502622,143494986,143474246,143453820,143434809,143502774,143457879,143457817,143502621,143468443,143428158,143477311,143477183,143487876,143429988,143429626,143479390,143489772,143439018,143492531,143488065,143453062,143456239,143454112,143465220,143456596,143468692,143467757,143470941,143468549,143477011,143478256,143467616,143480149,143480537,143482921,143484202…	1.59274e-11,2.90323e-11,3.89136e-11,4.08051e-11,4.28968e-11,4.42263e-11,4.9343e-11,5.44334e-11,5.84462e-11,5.94662e-11,6.06764e-11,6.21133e-11,6.36379e-11,6.84668e-11,7.45206e-11,7.47829e-11,7.85997e-11,8.04433e-11,8.33934e-11,9.15537e-11,9.66241e-11,1.1628e-10,1.21352e-10,1.33959e-10,1.35553e-10,1.37044e-10,1.39602e-10,1.53379e-10,1.54973e-10,1.61385e-10,1.66361e-10,1.67183e-10,1.69303e-10,1.769…	0.385803,0.370193,0.370603,0.372403,0.369695,0.368678,0.364169,0.370155,0.364871,0.362026,0.361957,0.366504,0.361957,0.366171,0.360642,0.36059,0.371831,0.364989,0.364698,0.359072,0.369856,0.360556,0.358349,0.356448,0.350505,0.350845,0.350388,0.350075,0.349343,0.349949,0.34949,0.349326,0.349659,0.349028,0.348538,0.34831,0.348471,0.347952,0.347386,0.346861,0.355229,0.342441,0.339083,0.292344,0.3361…
ENSG00000035115.22	chr2	217731	266398	-	6959	276942,278752,279266,279705,280938,269352,266895,259774,259296,265970,256839,255580,256278,260677,264429,246077,240630,239736,243504,241669,234130,231905,238975,224192,236950,232343,226231,227684,220542,219461,286580,210076	3.20932e-65,5.20075e-65,6.31478e-65,7.46019e-65,9.96272e-65,1.48468e-63,1.80903e-63,2.57898e-63,2.59835e-63,2.68007e-63,4.33981e-63,4.47886e-63,5.0099e-63,5.14674e-63,2.54742e-62,4.44641e-61,4.09908e-60,6.93149e-60,7.22577e-60,8.48812e-60,8.68892e-60,8.8015e-60,1.0598e-59,1.13906e-59,1.40296e-59,1.66767e-59,2.10758e-59,2.25496e-59,2.51948e-59,2.54008e-59,8.47588e-59,1.13292e-58	0.800435,0.799858,0.800007,0.799663,0.800614,0.794497,0.792523,0.790309,0.790235,0.792059,0.789261,0.78893,0.789071,0.790585,0.789985,0.787369,0.770582,0.770071,0.76928,0.770184,0.767724,0.767501,0.769447,0.768369,0.768216,0.769682,0.766252,0.766407,0.767854,0.768303,0.76566,0.76361
ENSG00000035403.18	chr10	73995194	74121363	+	5955	74002102,74002610,73989426,73988215,73988778,73958299,73981699,73997944,73993064,73971748,74008890,74008422,73964392,73959470,73984914,73996422,74020984,73960953,73988660,74006721,74084841,74071615,74064201,74068072,74066291,73989725,73992035	8.17015e-13,1.66304e-12,1.77792e-12,1.7887e-12,1.79507e-12,1.9822e-12,2.07362e-12,2.14613e-12,2.19607e-12,2.66182e-12,2.76948e-12,3.1402e-12,3.59967e-12,3.96691e-12,4.49403e-12,5.18305e-12,5.68644e-12,9.40783e-12,7.14223e-11,1.21925e-10,8.67584e-10,9.34944e-10,1.17773e-09,1.38129e-09,1.59885e-09,1.95547e-09,2.08822e-09	0.398125,0.392963,0.393129,0.394333,0.393778,0.406353,0.396755,0.391251,0.39101,0.399081,0.389059,0.388615,0.39984,0.397951,0.394334,0.388011,0.811929,0.393701,0.362579,0.858558,1.03419,1.03312,1.03156,1.03074,1.02884,1.04029,1.03843
ENSG00000035499.13	chr5	60596913	60700190	-	6906	60689070,60688417,60699566,60691855,60699614,60663940,60658889,60659889,60660974,60661246,60653710,60629082,60652528,60633121,60576565,60595477,60589971,60577635,60695888,60581113,60555816,60700274	8.84625e-72,1.0285e-71,1.65195e-71,1.91406e-71,2.3178e-71,3.86649e-71,8.99148e-71,9.50922e-71,1.05147e-70,3.54831e-70,3.89589e-69,4.92974e-69,5.7174e-69,5.72638e-69,2.45313e-68,2.63172e-68,2.97017e-68,3.07682e-68,1.15812e-67,1.57964e-67,3.9393e-67,1.01594e-66	-0.821706,-0.82201,-0.824704,-0.821702,-0.824128,-0.82173,-0.819239,-0.819085,-0.819661,-0.817286,-0.816371,-0.802265,-0.801734,-0.801179,-0.797483,-0.796081,-0.798937,-0.797267,-0.808061,-0.794096,-0.794843,-0.793604
ENSG00000035664.11	chr15	63907037	64072033	-	8462	63994278,63987887,63982952,63982925,64015658,64015424,64018632,64017023,64017971,64017602,64017537,64018048,64020956,64030747,64029498,64030923,64034888,64035293,64038030,64038584,64037738,64038570,64022075,64024203,64031854,64033455,64038342,64034683,64038785,64038359	8.74322e-30,1.724e-29,5.03681e-29,5.37063e-29,4.42049e-25,4.70858e-25,4.79528e-25,4.89693e-25,5.26534e-25,5.29996e-25,5.39893e-25,5.55998e-25,5.89967e-25,6.81101e-25,6.89859e-25,7.35882e-25,7.82031e-25,8.10673e-25,8.20117e-25,8.25254e-25,8.42545e-25,8.45033e-25,8.5507e-25,8.56269e-25,8.56827e-25,8.67905e-25,8.81711e-25,8.85811e-25,8.92273e-25,9.01586e-25	-0.546805,0.533017,-0.52901,-0.528335,-0.638131,-0.637892,-0.638547,-0.637735,0.637185,-0.637444,-0.637576,0.637262,0.637567,-0.638442,0.637944,0.637821,0.638801,0.639081,0.640724,0.641182,0.640353,0.640831,0.635879,0.635931,0.63714,0.635279,0.640527,-0.6
ENSG00000035681.9	chr8	58583509	58659853	-	8476	58581530,58583857,58579472,58556577,58559079,58566421,58561379,58573200,58556494,58562855,58589304,58560023,58556716,58590366,58586678,58580347,58556092,58562519,58565387,58614140,58586126,58561071,58565864,58568733,58569336,58552818,58599197,58598309,58608152,58551060,58544616,58543825,58635245,58636433,58631854,58631693,58552244,58549724,58600396,58542106,58542385,58545843,58552133,58547413,585…	1.26424e-35,1.31174e-35,1.36749e-35,2.14674e-35,2.54552e-35,5.72477e-35,5.992e-35,6.01666e-35,6.48384e-35,8.18621e-35,9.54879e-35,9.59119e-35,1.04635e-34,1.22019e-34,1.22485e-34,1.4398e-34,1.46681e-34,1.96012e-34,1.98007e-34,2.46778e-34,2.97235e-34,3.06732e-34,3.42273e-34,4.07981e-34,4.36321e-34,7.14452e-34,7.54632e-34,8.14151e-34,9.31428e-34,2.05073e-33,2.74614e-33,3.46931e-33,4.30041e-33,5.1755…	0.611828,0.612045,0.610968,0.610411,0.612495,0.599209,0.599476,0.598208,0.59943,0.59819,0.600225,0.597765,0.599253,0.598751,0.598443,0.598127,0.597364,0.597581,0.595102,0.602573,0.599419,0.599175,0.589406,0.588186,0.598196,0.598297,0.590085,0.59009,0.596287,0.593936,0.592911,0.591662,0.597634,0.597863,0.595975,0.595625,0.59141,0.582718,0.583397,0.580567,0.591056,0.583923,0.582946,0.580098,0.57994…
ENSG00000035687.10	chr1	244408495	244451909	-	8349	244353936,244357325,244354740,244358434	1.83783e-20,1.58793e-18,7.59132e-18,1.02913e-16	0.476327,0.462342,0.454712,0.444883
ENSG00000035720.8	chr4	67558728	67607337	+	8287	67577590,67575857,67578462,67579559,67567088,67589682,67589584,67582656,67582459,67570858,67580619,67576229,67576912,67577250,67580277,67377675,67377758,67585276,67375353,67584584	3.62303e-15,4.14096e-15,5.72507e-15,6.30191e-15,4.88381e-14,1.35951e-13,1.39512e-13,3.23742e-13,5.53471e-13,2.18573e-12,2.53973e-12,3.70819e-12,3.73131e-12,3.88317e-12,6.88997e-12,8.23014e-12,8.57893e-12,9.48803e-12,9.57233e-12,9.81858e-12	-0.410887,-0.410172,-0.407507,-0.407104,-0.398093,-0.374002,-0.374056,-0.364612,-0.359885,-0.356251,0.338652,0.338454,0.338582,0.338281,0.334797,0.33729,0.33677,0.328287,0.336163,0.327975
ENSG00000035928.16	chr4	39287457	39366375	-	8916	39366463,39381734,39384201,39390320,39352206,39357916,39363531,39360243,39361321,39360603,39363236,39369476,39410419,39376838,39373709,39370853,39370478,39396736,39394150,39407796,39394023,39392753,39408836,39398063,39394675,39408562,39392455,39393057,39400671,39398073,39404059,39396172,39396206,39397400,39309262,39337140,39383088,39388885,39410641,39344537,39360357,39364970,39353814,39353809,393…	2.5815e-12,6.88827e-12,8.89278e-12,9.5443e-12,1.74059e-11,2.0296e-11,2.20546e-11,2.46512e-11,2.61784e-11,2.82103e-11,3.17674e-11,4.63358e-11,4.96792e-11,5.94969e-11,6.24685e-11,7.36321e-11,7.36339e-11,8.35022e-11,1.00105e-10,1.35112e-10,1.44054e-10,1.46025e-10,1.46299e-10,1.48561e-10,1.49882e-10,1.50399e-10,1.5224e-10,1.53695e-10,1.65268e-10,1.66163e-10,1.69837e-10,1.75069e-10,1.76837e-10,2.14651…	-0.330151,0.323915,0.320661,0.320708,-0.415142,-0.41258,-0.412872,-0.415184,-0.411282,-0.410534,-0.406298,0.309914,-0.401488,0.307894,0.308945,-0.380291,-0.381981,-0.39889,-0.395851,-0.392429,-0.392256,-0.391212,-0.391635,-0.391503,-0.391181,-0.391289,-0.
ENSG00000036054.13	chr3	100260993	100325251	+	7562	100285273,100264503,100257618,100258513,100296302,100292961,100316005,100292982,100299871,100234836,100235877,100234575,100274881,100282584,100263763,100208908,100213911,100263306,100268105,100240438,100273836,100264267,100277086,100318951,100324445,100326108,100324005,100322894,100212551,100328192,100329043,100222807,100294257,100321493	1.94169e-08,2.92927e-08,3.01981e-08,3.06916e-08,3.3334e-08,3.36667e-08,3.5203e-08,3.54527e-08,3.61084e-08,3.88804e-08,4.01998e-08,5.16995e-08,5.17152e-08,1.36387e-07,1.51292e-07,1.59188e-07,1.77053e-07,1.77284e-07,2.25791e-07,2.29085e-07,2.31607e-07,2.42908e-07,2.44467e-07,2.54589e-07,2.62796e-07,2.73681e-07,2.83219e-07,3.12354e-07,3.13013e-07,5.59228e-07,6.84087e-07,4.50329e-06,5.93798e-05,7.068…	-0.275202,-0.270804,-0.270685,-0.270567,-0.270235,-0.270221,-0.269984,-0.269634,-0.269737,-0.268887,-0.26854,-0.267023,-0.266943,-0.258358,0.257518,-0.259457,-0.256575,0.256496,0.253209,-0.2527,0.252847,0.252175,0.252382,-0.252222,-0.252404,-0.252404,-0.2
ENSG00000036257.13	chr2	224470151	224585397	-	8728	224487744,224591727,224592456,224489996,224505837,224496433,224470878,224519711,224520825,224532453,224550417,224561810,224572801,224573206,224584259	4.76613e-10,4.88261e-10,4.98296e-10,6.1875e-10,6.42888e-10,6.8192e-10,1.61615e-09,1.69779e-09,1.97238e-09,2.11075e-09,2.22392e-09,2.60271e-09,2.95247e-09,2.9546e-09,5.2415e-09	0.295524,0.298399,0.29825,0.293426,0.292895,0.292704,0.287595,0.287151,0.285612,0.285499,0.2856,0.284456,0.283817,0.284047,0.279783
ENSG00000036448.10	chr8	2045047	2165552	+	16202	2129084	6.68125e-135	-1.04611
ENSG00000036549.13	chr1	77562417	77683419	-	7618	78131828,78132091,78138412,78136807,78133685,78129703,78137383,78137257,78138105,78134122,78100550,78140285,78140992,78140664,78140979,78138024,78140894,78138930,78138800,78139629,78138585,78141667,78130628,78140900,78139523,78139995,78139865,78132160,78106956,78141690,78138162,78139733,78143210,78143173,78138703,78150910,78146046,78145861,78145185,78151346,78146321,78149230,78143627,78145451,781…	7.52287e-14,7.5355e-14,7.53558e-14,7.79902e-14,8.06219e-14,8.23816e-14,8.28901e-14,8.51364e-14,8.84346e-14,9.2082e-14,1.11404e-13,1.11575e-13,1.16528e-13,1.17475e-13,1.17674e-13,1.17879e-13,1.20357e-13,1.26604e-13,1.29e-13,1.29276e-13,1.32831e-13,1.38824e-13,1.40365e-13,1.40511e-13,1.44783e-13,1.5207e-13,1.58573e-13,1.70858e-13,1.90947e-13,1.93235e-13,2.29337e-13,2.68031e-13,3.1409e-13,3.23305e-1…	-0.436348,-0.436405,-0.437076,-0.436433,-0.43676,-0.435285,-0.435828,-0.435749,-0.434804,-0.434895,-0.442081,-0.434783,-0.434331,-0.434158,-0.434274,-0.43227,-0.433758,-0.433303,-0.43316,-0.433538,-0.432975,-0.432796,-0.430042,-0.432729,-0.432346,-0.43234
ENSG00000036828.17	chr3	122183669	122291629	+	7943	122204479,122199644,122196408,122206725,122206151,122206951,122205150,122216561,122209629,122217685,122208898,121806871,121837882,121813788,121734514,121813068,121825146,122127985,122127875,122131009,122129485,121778655,121842200,121842798,122130396,121765813,121784548,122192090,121842051,121841376,121789983,121812784,121809539,121768325,121811513,121761528,121788568,121773934,121833645,121791034…	2.42443e-05,2.90871e-05,2.99238e-05,3.91175e-05,4.0314e-05,4.20965e-05,4.34574e-05,7.84041e-05,8.17631e-05,8.55601e-05,8.72991e-05,0.000162609,0.000186343,0.000251916,0.000289075,0.000360768,0.000360843,0.000425483,0.000447018,0.000451619,0.000463094,0.000468241,0.000472353,0.000473168,0.000482462,0.000501229,0.000512976,0.00052655,0.000536733,0.000568185,0.000572232,0.000583981,0.000597063,0.000…	-0.205447,-0.20252,-0.201757,-0.200866,-0.200415,-0.199899,-0.199517,-0.192088,-0.191601,-0.191055,-0.19072,0.173704,0.171652,0.174302,-0.242345,0.169669,0.174558,0.176625,0.175158,0.174641,0.174395,0.167591,0.16615,0.166296,0.173626,0.165886,0.165641,-0.
ENSG00000037042.9	chr17	42659285	42667006	+	5935	42752122,42652697	2.06183e-14,2.63064e-13	1.45393,1.48896
ENSG00000037474.15	chr5	6599240	6633291	-	10398	6610673,6608037,6605419	5.33001e-21,1.10502e-20,8.42496e-19	0.721277,0.716287,0.69763
ENSG00000037637.11	chr1	16246841	16352480	-	9041	16357594,16228610,16365555,16359446,16364352,16357752,16366071,16393617,16358382,16354997,16359792,16227075,16231196,16355633,16364528,16224878,16230152,16220471,16230895,16222799,16354240,16359126,16229387,16230291,16356236,16227338,16225921,16234684,16225153,16223120,16226277,16225364,16225012,16229071,16234519,16233046,16331590,16340251,16238368,16347882,16325838,16339788,16297163,16325724,163…	9.66774e-10,1.53772e-09,1.71852e-09,1.78343e-09,1.80165e-09,1.80904e-09,1.8653e-09,1.89603e-09,1.92138e-09,1.99081e-09,2.05838e-09,2.11963e-09,2.13313e-09,2.16575e-09,2.47665e-09,2.50351e-09,2.80719e-09,2.90743e-09,3.03468e-09,3.12389e-09,3.28398e-09,3.36017e-09,3.43519e-09,3.49454e-09,3.86079e-09,4.31402e-09,4.52303e-09,4.71074e-09,4.87574e-09,4.90596e-09,4.95177e-09,5.094e-09,5.17073e-09,5.6033…	0.3051,0.316589,0.300231,0.30098,0.300204,0.299506,0.300363,0.297709,0.29889,0.299283,0.298489,0.314976,0.313399,0.298698,0.296647,0.311506,0.31093,0.310042,0.310238,0.310283,0.295846,0.297859,0.309341,0.309112,0.294116,0.307564,0.307025,0.306342,0.306313,0.306152,0.306148,0.305866,0.306053,0.305575,0.302437,0.301301,0.295012,0.292684,0.300299,-0.294038,0.293359,0.290634,0.296017,0.29109,0.29039,…
ENSG00000037757.14	chr19	13764523	13774282	+	8321	13760740,13761426,13760597,13761044,13759339	3.08232e-70,4.52015e-70,8.5208e-70,9.09747e-70,1.74181e-69	-0.77716,-0.776189,-0.776769,-0.776865,-0.778834
ENSG00000038002.9	chr4	177430775	177442437	-	9518	177439897,177439396,177442224	1.26603e-147,5.33927e-146,9.06309e-145	-1.10924,-1.10871,1.10853
ENSG00000038210.14	chr4	25160664	25279204	+	9291	25252062,25287154,25257157,25259810	5.1642e-23,9.09981e-21,2.36256e-20,4.08834e-20	-0.686899,-0.880408,-0.509617,-0.505834
ENSG00000038219.13	chr4	13568739	13627725	-	10247	13641813	3.34165e-24	0.798499
ENSG00000038274.17	chr5	163503115	163519354	+	8532	163555037,163489856,163554895,163144350,163520876,163626622,163636242,163636036,163647644,163636933,163636934,163585859	1.97751e-07,0.000148297,0.000406304,0.00195416,0.00294662,0.00349121,0.00611363,0.00627395,0.0066739,0.0082834,0.00844987,0.00961238	-0.415519,-0.755558,-0.24942,-0.95805,-0.662946,-0.227355,-0.208076,-0.207631,-0.230106,-0.205784,-0.205235,0.122105
ENSG00000038382.20	chr5	14143343	14532128	+	10511	14174110,14173834,14177269,14174170,14176427,14190017,14193391,14190825,14197018,14179044,14261766,14151545,14240630,14253811,14258636,14256446,14271301,14255955,14256318,14261646,14254227,14262323,14263872,14261189,14275009,14251691,14248168,14270026,14279711,14265654,14248796,14250651,14272931,14253647,14276788,14263309,14286420,14253387,14281663,14286386,14245674,14135988,14257726,14254316,142…	2.71956e-28,2.77452e-28,2.90234e-28,3.00036e-28,3.24083e-28,8.28722e-28,1.6362e-27,4.22754e-27,5.08025e-27,5.48868e-27,2.64439e-26,4.47184e-26,4.49034e-26,4.64119e-26,5.83743e-26,5.96268e-26,6.42005e-26,6.59955e-26,6.65752e-26,8.0794e-26,8.3108e-26,8.4709e-26,8.65027e-26,9.01721e-26,9.10809e-26,9.543e-26,9.58836e-26,9.64867e-26,9.69454e-26,9.81804e-26,9.91521e-26,1.00032e-25,1.01007e-25,1.02933e-…	0.975425,0.973753,0.972138,0.973827,0.973109,0.963366,0.957016,0.951896,0.950322,0.961867,0.93362,0.956977,0.921309,0.932564,0.931118,0.930751,0.932787,0.929428,0.929237,0.927333,0.935539,0.92702,0.925998,0.926022,0.926776,0.927309,0.927951,0.925317,0.933748,0.924247,0.92848,0.927603,0.927851,0.926473,0.925777,0.922234,0.926289,0.925609,0.925456,0.9238,0.924137,-0.91961,0.910576,0.919444,0.910007…
ENSG00000038427.16	chr5	83471619	83582303	+	7644	83441985,83445875,83440516,83448785,83447082,83443984,83455488,83448742,83446299,83456575,83456509,83456315,83475104,83475337,83473169,83487181,83486711,83492132,83485470,83486215,83489922,83490375,83488089,83472395,83433162,83432040,83435623,83435261,83435357,83493828,83481700,83479815,83478251,83483050,83487073,83474109,83472198,83456080,83442319,83444966,83454910,83435522,83434371,83433531,834…	2.67061e-18,2.9456e-18,3.18506e-18,3.29017e-18,3.45465e-18,3.46706e-18,4.14023e-18,4.34382e-18,4.78266e-18,5.0278e-18,5.95452e-18,6.83282e-18,8.25826e-17,1.43242e-16,3.68276e-16,8.17068e-16,1.00682e-15,1.48963e-15,2.57367e-15,3.08922e-15,3.54472e-15,3.61498e-15,6.92624e-15,1.58851e-14,1.55361e-13,1.56685e-13,2.04245e-13,4.55744e-13,5.40034e-13,5.82817e-12,9.53816e-12,1.01557e-11,1.26863e-11,1.356…	-0.429988,-0.428279,-0.429482,-0.428218,-0.426953,-0.428705,-0.428237,-0.425529,-0.425402,-0.427315,-0.426246,-0.42771,-0.416172,-0.412727,-0.416573,-0.404176,-0.403146,-0.402361,-0.39646,-0.395656,-0.395705,-0.395874,-0.391878,-0.392849,-0.374319,-0.3769
ENSG00000038532.16	chr16	10944565	11182186	+	12931	10949556,10966294,10951421,10951985,10954066,11013635,11011577,11013063,11012850,10946769,11027408	4.0088e-15,1.24232e-14,1.79993e-14,2.04792e-14,2.10988e-14,6.18872e-14,3.06157e-13,4.31828e-13,4.45892e-13,6.26797e-13,6.57696e-12	-0.522367,-0.504307,-0.508636,-0.507834,-0.50743,-0.424304,-0.42437,-0.419828,-0.419641,0.430752,-0.405503
ENSG00000039068.19	chr16	68737293	68835541	+	6547	68562786,68574608,68569757,68572687,68565765,68571838,68570085,68565035,68556707,68557253,68557327,68531969,68571881,68561602,68568878,68546987,68570223,68569338,68559099,68561115,68571736,68566537,68562498,68561873,68566952,68574040,68527324,68562631,68569949,68569895,68572823,68561294,68571051,68537966,68562872,68573583,68574353,68569432,68543319,68535321,68537322,68559139,68526296,68530221,685…	2.0989e-18,1.01125e-17,2.86966e-17,2.93048e-17,2.9561e-17,3.03724e-17,3.26934e-17,3.68824e-17,4.66966e-17,5.04488e-17,5.40541e-17,9.60267e-17,1.07146e-16,1.32764e-16,2.56811e-16,2.72613e-16,2.74344e-16,2.7956e-16,2.91223e-16,2.96319e-16,3.00379e-16,3.04537e-16,3.12028e-16,3.12334e-16,3.16074e-16,3.16229e-16,3.16276e-16,3.1753e-16,3.1941e-16,3.20392e-16,3.211e-16,3.21928e-16,3.23725e-16,3.32572e-1…	-0.478789,-0.486746,-0.474339,-0.474309,-0.473594,-0.473951,-0.473567,-0.471801,-0.470796,-0.470333,-0.469091,-0.47188,-0.466638,-0.463854,-0.45905,-0.459331,-0.45927,-0.458691,-0.457977,-0.458794,-0.4584,-0.458197,-0.457747,-0.457885,-0.458097,-0.457947,
ENSG00000039650.12	chr19	49859883	49878351	-	9665	49856730,49857801,49857566,49859029,49858865,49847733,49853864,49853907,49842997,49856263,49861166,49858096	2.54351e-22,3.01362e-22,4.2268e-22,4.47871e-22,4.50661e-22,4.63846e-22,8.93975e-22,9.55979e-22,1.05556e-21,1.41645e-21,1.9352e-21,3.62703e-21	-1.2422,-1.24201,-1.23501,-1.24048,-1.23874,-1.24696,-1.23579,-1.2345,-1.23592,-1.25923,-1.25565,-1.26095
ENSG00000040199.18	chr16	71637836	71724701	-	6443	71706574,71681475,71670319,71669533,71684463,71682927,71671312,71667345,71655790,71656127,71655074,71654152,71647679,71689186,71621458,71746374,71698364,71615513,71721375,71618324,71695922,71614396,71686620,71725776,71647612,71641537,71646099,71722942,71644776,71723492,71618169,71619734,71642268,71749218,71728382,71690187,71614714,71633777,71624541,71634897,71638859,71728075,71630493,71738496,716…	1.32621e-53,5.94543e-52,6.30554e-52,6.41314e-52,8.57903e-52,8.73343e-52,8.91426e-52,9.92996e-52,9.95255e-52,1.04206e-51,1.16362e-51,1.97241e-51,2.08758e-51,2.2244e-51,2.23273e-51,2.79187e-51,2.82469e-51,2.9692e-51,3.15055e-51,3.18756e-51,3.63251e-51,4.31095e-51,4.31807e-51,4.64898e-51,5.76227e-51,6.57255e-51,7.69042e-51,8.85417e-51,9.63331e-51,9.70717e-51,1.03186e-50,1.14182e-50,1.2059e-50,1.4358…	-0.933268,-0.930321,-0.929404,-0.930473,-0.92844,-0.929569,-0.929565,-0.928055,-0.92879,-0.928606,-0.926565,-0.926988,-0.924446,-0.920506,-0.925715,-0.92313,-0.92544,-0.926574,-0.924227,-0.926232,-0.923133,-0.927507,-0.918657,-0.923008,-0.921698,-0.921751
ENSG00000040275.17	chr5	169583637	169604778	+	9217	169620911,169631554,169626809,169624968,169618877,169616508,169623833,169631577,169627331,169618416,169625274,169628756,169629872,169630737,169593844,169630069,169624575,169623582,169629513,169617208,169624585,169619949,169610283,169619536,169634355,169609649,169571525,169595467,169600852,169582876,169600491,169598920,169596210,169592143,169609567,169594698,169596895,169594319,169589645,169594122…	3.32301e-26,4.55082e-26,4.76847e-26,4.83682e-26,4.84111e-26,4.97821e-26,5.03282e-26,5.13805e-26,5.21626e-26,5.24026e-26,5.3248e-26,5.38536e-26,5.39372e-26,5.54325e-26,5.67515e-26,5.7737e-26,5.81245e-26,5.86478e-26,5.86682e-26,5.92933e-26,5.94098e-26,6.0763e-26,6.24076e-26,6.42469e-26,6.46254e-26,6.48777e-26,6.54558e-26,7.12568e-26,7.33382e-26,7.45899e-26,7.47848e-26,7.71846e-26,8.04587e-26,8.1410…	-1.05965,-1.0494,-1.05014,-1.04792,-1.05114,-1.05028,-1.04993,-1.0496,-1.04964,-1.05234,-1.0492,-1.04842,-1.04868,-1.04812,-1.04687,-1.04801,-1.04895,-1.04854,-1.04755,-1.0487,-1.04833,-1.04792,-1.05062,-1.04699,-1.04622,-1.04747,-1.06393,-1.04669,-1.0455
ENSG00000040341.18	chr8	73420370	73747708	-	9504	73615761,73653036,73717330,73663139,73630643,73668874,73668856,73727664,73727663,73745197,73653045,73620173,73634466,73745366,73647897,73671649,73684040,73717213	1.30896e-05,1.38876e-05,1.51312e-05,1.5268e-05,1.53773e-05,1.78594e-05,1.91926e-05,3.76327e-05,4.93037e-05,0.000124019,0.000186801,0.00213544,0.00229874,0.00230196,0.00264419,0.00283189,0.00386007,0.00886388	0.409167,0.413118,0.410042,0.409754,0.410149,0.406267,0.40463,0.509949,0.362374,0.378742,0.3683,0.427442,0.424064,0.424795,0.418426,0.415428,0.405976,0.309113
ENSG00000040487.13	chr1	19312327	19329300	+	9816	19315832,19320885,19320271,19313560,19320608,19354064,19314182,19315427,19330162,19312389	8.3323e-11,1.72831e-09,1.16046e-08,4.07647e-07,7.16048e-06,6.41741e-05,0.00131716,0.00137906,0.00885187,0.00890489	0.33434,0.301744,0.293929,0.349084,0.407447,0.195912,0.16068,0.159992,0.151625,0.131941
ENSG00000041357.16	chr15	78540406	78552417	+	9521	78642893	3.57247e-42	1.34198
ENSG00000041802.11	chr3	194640792	194672463	-	11239	194648850	1.84321e-78	1.16151
ENSG00000041988.15	chr1	6624867	6635586	+	9230	6649550,6654626,6658318,6645511,6648399,6625714,6648186,6634147,6626154,6634514,6659619,6670845,6669689,6675642,6629259,6678820,6672508,6635271,6617004,6623180,6621215,6594993,6602853,6600289,6689764,6601672,6602971,6585807,6684649,6584663,6704747,6618804,6699756,6700137,6701642,6699035,6698080,6696374,6653222,6651881,6726096,6708796,6641918,6671441,6677810,6672364,6661174,6663124,6675204,6651086…	3.50272e-06,3.60586e-06,3.66968e-06,4.27143e-06,4.41238e-06,5.18159e-06,5.45093e-06,7.39688e-06,8.97842e-06,9.21601e-06,1.04431e-05,1.10415e-05,1.17885e-05,1.19032e-05,1.3271e-05,1.33886e-05,1.53897e-05,2.03411e-05,2.47739e-05,3.24002e-05,3.38004e-05,6.16717e-05,6.20216e-05,6.21888e-05,6.24873e-05,6.29654e-05,6.61575e-05,6.69373e-05,7.6074e-05,8.44168e-05,8.71012e-05,0.000108548,0.000112107,0.000…	-0.228824,-0.228565,-0.228476,-0.226916,-0.226959,-0.225652,-0.225213,-0.220644,-0.218907,-0.219222,-0.220254,-0.219166,-0.218677,-0.218665,-0.215512,-0.218085,-0.216386,-0.213022,-0.209091,-0.204044,-0.205461,-0.199192,-0.201115,-0.200329,-0.20634,-0.199
ENSG00000042088.14	chr14	89954940	90044764	+	9084	89941475,89939658,89895398,89890275,89921157	4.17694e-26,1.32954e-25,1.34659e-23,1.6843e-23,1.07072e-22	-0.499742,-0.495721,-0.482015,-0.481778,-0.469483
ENSG00000042286.15	chr10	70098224	70132934	-	10719	70137761,70147144,70146394,70145813,70145939,70152908,70169239,70154752,70160461,70169990,70172686,70159271,70156705,70159432,70150907,70159515,70166864,70157261,70165690,70136025	8.03788e-15,1.07912e-12,2.31802e-12,2.87164e-12,2.93708e-12,3.18958e-12,3.37912e-12,3.51144e-12,4.38948e-12,4.54699e-12,6.16099e-12,1.49758e-11,1.62898e-11,1.72951e-11,1.80795e-11,1.93492e-11,2.30177e-11,2.42922e-11,2.78897e-11,6.05818e-11	-0.387033,-0.350759,-0.345086,-0.343936,0.341547,-0.342302,-0.341491,-0.340951,-0.339232,-0.339931,-0.338322,0.329708,0.328683,0.329213,0.329367,0.327676,0.328198,0.32657,0.326514,-0.31561
ENSG00000042317.17	chr14	88384925	88470350	+	9313	88477420,88354960,88361089	6.41638e-19,5.11676e-18,1.60955e-15	-0.436709,-0.418529,0.439367
ENSG00000042429.12	chr11	93784228	93814963	+	8500	93796489,93791660,93793412,93802673,93802287,93810475,93812468,93792505,93789476,93788239,93777515,93783474,93781005,93807152,93777399,93810606,93816505,93787128,93799513,93799055,93800073,93782543,93774653,93824208,93825142,93764113,93758767,93827156,93754972,93818291,93818748,93818330,93763017,93751625	1.03756e-25,1.20438e-25,7.87371e-25,8.24532e-25,1.34222e-24,1.87889e-24,2.65357e-24,3.10364e-24,5.4669e-24,6.25459e-24,7.41476e-24,7.67362e-24,8.29309e-24,8.43159e-24,8.5073e-24,1.51446e-23,2.43407e-23,2.92459e-23,3.49182e-23,3.75551e-23,3.93142e-23,5.67222e-23,7.08027e-23,1.4934e-22,1.52801e-22,1.53705e-22,1.92466e-22,2.55841e-22,3.04811e-22,6.9721e-22,7.41745e-22,7.56934e-22,1.04243e-21,1.19738…	-0.747456,-0.746838,0.732192,0.732978,-0.760558,-0.767292,-0.759979,-0.756464,0.704116,0.704113,-0.756299,-0.756307,-0.755343,-0.752112,-0.755395,0.704225,0.702882,0.701107,-0.731792,-0.731337,-0.73131,0.739584,0.737923,0.667861,0.667456,-0.730598,-0.7290
ENSG00000042445.14	chr2	85341956	85354531	-	8066	85333536,85337154,85347333,85334018,85340024,85344587	2.74937e-56,7.37392e-56,3.12167e-55,4.44838e-55,3.52225e-54,7.63627e-54	0.750095,0.815654,0.812409,0.80496,0.797102,0.798203
ENSG00000042493.16	chr2	85394754	85418432	-	8147	85375941	1.326e-68	-0.94485
ENSG00000042753.12	chr19	46838137	46850846	-	8269	46837079,46841143,46834074,46838237,46840786,46836196	2.48567e-10,4.55165e-10,7.69599e-10,8.0368e-10,1.34427e-09,1.92105e-09	-0.32876,-0.334939,-0.326322,-0.365146,-0.323957,-0.316612
ENSG00000043143.20	chr5	134524313	134583230	+	7271	134553551	1.99395e-136	-1.03123
ENSG00000043462.12	chr5	170246234	170297818	-	8527	170308258,170308459,170347342,170355405,170350471,170350522,170356682,170353775,170355941,170325762,170310458,170328065,170332055,170332700	5.33192e-06,0.000205824,0.00113224,0.00144593,0.00152229,0.00152582,0.00194203,0.00207742,0.00238723,0.00315951,0.00394826,0.00660078,0.00745245,0.0081453	-0.2938,-0.213945,0.245918,0.245467,0.244261,0.244104,0.239204,0.237181,0.238957,0.208442,-0.171263,-0.182907,-0.180127,-0.178099
ENSG00000043514.17	chr1	39838111	39883511	-	7754	39864469,39880989,39855522,39879840,39873795,39851773,39847435	5.95112e-91,7.50193e-91,8.33769e-91,8.44794e-91,1.19698e-90,2.05942e-90,1.00425e-89	-1.45734,-1.45668,-1.45362,-1.45737,-1.45745,-1.45102,-1.44734
ENSG00000044090.10	chr6	43037618	43053945	-	7777	43003998,42972586,43021551,42981889,42990346,42999831,42968202,42989177,42987962,43011086,42989117,43032555,42998274,43037296,43038747,43046284,42957287,42967623,43046439,43045924,42952095,42952174,43047258,42973242,43031587,42997788	1.35642e-23,3.50681e-23,3.84054e-23,4.03703e-23,4.36755e-23,4.83896e-23,4.85484e-23,5.01355e-23,5.07345e-23,5.28159e-23,5.95076e-23,6.90156e-23,7.3423e-23,8.10214e-23,8.26048e-23,1.15256e-22,1.29626e-22,1.41984e-22,2.0892e-22,3.01009e-22,6.2936e-22,6.3459e-22,8.01942e-22,3.65809e-21,1.32633e-20,3.79693e-20	-1.47264,-1.46155,-1.46627,-1.45782,-1.45679,-1.45536,-1.45769,-1.45486,-1.45764,-1.45399,-1.45247,-1.45048,-1.44974,-1.44656,-1.43562,-1.44134,-1.4519,-1.43919,-1.42812,-0.93786,-1.39818,-1.39795,-1.39876,-1.36768,-1.43768,-1.32073
ENSG00000044115.21	chr5	138610968	138935034	+	5771	138941090,138942158,138942562,138944727,138820270,138814968,138922220,138888609,138831808,138888586,138823655,138895714,138905629,138935732,138827083,138891376,138860584,138910639,138920329,138936597,138932127,138859528,138841265,138901066,138895956,138853166,138864250,138914251,138841000,138935043,138814430,138855704,138871844,138853022,138860104,138941095,138824367,138826440,138922488,138828618…	3.19955e-09,3.87679e-09,4.18318e-09,4.77675e-09,1.09689e-08,1.10298e-08,1.17633e-08,1.21647e-08,1.30401e-08,1.42572e-08,1.44885e-08,1.46588e-08,1.46957e-08,1.55731e-08,1.5997e-08,1.61879e-08,1.62385e-08,1.64681e-08,1.66275e-08,1.67602e-08,1.69323e-08,1.69617e-08,1.69965e-08,1.70342e-08,1.73084e-08,1.74112e-08,1.74463e-08,1.74539e-08,1.74545e-08,1.76359e-08,1.76922e-08,1.78362e-08,1.7884e-08,1.832…	-0.31661,-0.314101,-0.313362,-0.314729,0.300763,0.301603,-0.30227,-0.300226,0.299472,-0.298369,0.298693,-0.29908,-0.299341,-0.299476,0.297518,-0.297079,0.297491,-0.298735,-0.298996,-0.30131,-0.299078,0.296806,0.297276,-0.297675,-0.297502,0.296579,0.296714
ENSG00000044459.15	chr9	17134983	17503923	+	12966	17274659,17107469,17233768,17067366,17429051,17025505,17025269,17023859,17029206,17024179,17029944,17008139,17005231,17029758,16942903,17002275,17044973,16959548,17144681,17034021,17499441,16959186,17033121,16960251,16928468,17513102,16486331,16928232,16928589,17383794,17540458,17533612,17532002,17541053,17015045,17552205,17540053,17051864,17549435,17267919,17541320,18298985,17545425,17056810,174…	3.45433e-06,4.47985e-06,6.57146e-06,9.83055e-06,2.08191e-05,6.59112e-05,9.1235e-05,9.70268e-05,0.00012036,0.000123054,0.000155197,0.00017516,0.000205148,0.000248599,0.000447664,0.000492992,0.000513712,0.00062092,0.000662395,0.000680742,0.00072534,0.000741557,0.000805973,0.000847992,0.00096419,0.000975367,0.00101506,0.00101871,0.00104121,0.00140184,0.00196553,0.00245722,0.0025015,0.00253025,0.0026…	-0.450729,-0.554796,-0.450351,-0.700636,-0.444444,0.189042,0.185378,0.185275,0.183847,0.181482,0.180372,0.193577,-0.185377,0.175055,-0.273415,-0.558917,0.170398,-0.176722,0.1907,0.165942,0.609389,-0.174407,0.163595,-0.172899,0.16406,0.615724,38.0248,0.163
ENSG00000044574.8	chr9	125234854	125241343	-	6470	125139188,125141122,125175963,125140901,125141297,125139191,125177523,125165037,125177477,125165407,125144080,125157879,125151485,125151558,125143911,125142461,125187905,125146027,125153010,125140734,125241700,125146790,125225230,125150037,125154178,125155032,125145837,125192365,125145638,125194046,125148219,125194526,125227031,125190467,125189584,125189931,125192724,125190369,125237619,125235313…	1.35679e-08,1.37611e-08,1.42419e-08,1.4589e-08,1.527e-08,1.56144e-08,1.80016e-08,1.81534e-08,1.95265e-08,2.03096e-08,2.0707e-08,2.07209e-08,2.07306e-08,2.07398e-08,2.07942e-08,2.09032e-08,2.22562e-08,2.2398e-08,2.24541e-08,2.25242e-08,2.2791e-08,2.28773e-08,2.36046e-08,2.3612e-08,2.39513e-08,2.39913e-08,2.46252e-08,2.50849e-08,2.51459e-08,2.52163e-08,2.60797e-08,2.61573e-08,2.64007e-08,2.6759e-08…	-0.271246,-0.270646,-0.269024,-0.270088,-0.269635,-0.269566,-0.26865,0.266628,-0.268406,-0.267951,-0.267435,-0.267053,-0.267141,-0.267138,-0.267329,-0.267349,-0.266525,-0.266462,-0.266802,-0.268886,0.267716,-0.266138,0.26809,-0.265843,-0.265783,-0.265757,
ENSG00000046604.13	chr18	31498178	31549008	+	8311	31488371,31489816	5.01903e-64,1.63067e-63	1.20775,1.19591
ENSG00000047056.16	chr10	1049539	1132384	+	10499	1079829,1070731,1101198,1071574,948813,1104423,1066360,1066359,1109827,1103450,1122623,943593,1055595,951620,1116339,1056673,941334,924486,948445,955275,1059079,956866,947437,946809,1040176,951733,950947,940489,1036573,942129,940519,1044663,951378,1035942,1120379,1120378,964524,964093,966892,982239,1010370,975126,970170,973175,976720,971385,976549,1004768,1003340,1012998,945425,1012897,1018075,10…	6.94472e-08,6.9613e-08,7.73858e-08,1.01109e-07,1.199e-07,1.36135e-07,1.4838e-07,1.54087e-07,1.79111e-07,2.60889e-07,1.12962e-06,1.59454e-06,2.04202e-06,2.07324e-06,2.24282e-06,2.31413e-06,2.43788e-06,2.64802e-06,2.65008e-06,2.79339e-06,2.8623e-06,2.86897e-06,2.91013e-06,2.92215e-06,3.29599e-06,3.36564e-06,3.42284e-06,3.63959e-06,3.64688e-06,3.76152e-06,3.7973e-06,3.8242e-06,4.10902e-06,4.18002e-0…	-0.350031,-0.349873,-0.345592,-0.344588,0.334499,-0.339318,-0.373284,-0.37291,-0.336697,-0.343572,0.314725,-0.331068,-0.293387,-0.310171,0.331192,-0.292741,-0.310432,-0.324752,-0.306422,-0.307425,-0.289053,-0.294283,-0.304462,-0.304197,-0.287114,-0.303543
ENSG00000047188.16	chr5	113513695	113595285	+	11225	113488469,113461733,113488071,113462082,113486293,113463383,113481836,113487117,113482233,113463715,113463672,113476760,113484247,113481396,113479186,113486019,113475422,113487962,113477167,113479066,113472632,113479598,113487098,113486755,113472940,113482287,113485946,113479702,113481671,113484954,113474031,113482890,113483389,113483330,113485767,113485481,113487228,113472106,113486320,113473273…	1.35262e-36,1.84551e-35,2.27567e-35,3.80805e-35,4.13196e-35,5.00708e-35,6.24371e-35,6.7386e-35,6.8296e-35,6.95991e-35,7.11961e-35,7.70314e-35,7.80345e-35,7.83342e-35,7.83782e-35,8.05658e-35,8.39503e-35,8.62787e-35,8.89738e-35,8.94782e-35,9.08477e-35,9.21961e-35,9.35585e-35,9.38836e-35,9.4784e-35,9.97569e-35,1.16027e-34,1.2302e-34,1.23137e-34,1.59105e-34,1.75226e-34,1.78374e-34,1.78583e-34,1.94276…	-0.648865,-0.631017,0.629617,-0.626207,-0.625938,-0.62531,-0.623036,-0.621884,-0.621957,-0.622854,-0.622512,-0.621534,-0.621284,-0.621348,-0.621465,-0.621406,-0.621455,-0.622297,-0.621759,-0.620756,-0.621054,-0.620814,-0.621712,-0.621666,-0.621119,-0.6203
ENSG00000047315.17	chr4	56977723	57031158	+	10696	56984680,57003361,56959024,56964335,57013626,57026309,57018269	9.9289e-34,2.32503e-33,8.37241e-30,1.37956e-29,1.72851e-29,2.19277e-29,3.28628e-29	-0.56005,-0.55777,-0.537302,-0.53542,-0.521467,-0.522366,-0.519157
ENSG00000047346.12	chr15	52581318	52709817	-	9128	52496077,52459720,52443932,52478452,52451042,52409462,52444433,52486370,52436183,52477195,52493673,52475208,52496753,52461989,52460505,52442953,52482634,52486207,52447961,52478254,52486825,52491324,52481415,52439808,52477423,52439945,52475336,52487795,52479064,52479392,52446011,52450561,52478621,52477709,52451963,52489036,52482071,52477353,52446399,52447770,52471550,52460410,52486096,52440370,524…	5.1004e-33,8.14491e-33,1.17374e-32,1.22465e-32,1.24955e-32,1.57524e-32,1.67197e-32,1.75228e-32,1.78806e-32,1.90391e-32,1.91131e-32,1.91221e-32,1.95276e-32,1.96002e-32,1.99216e-32,2.02327e-32,2.08873e-32,2.09596e-32,2.16049e-32,2.1822e-32,2.18567e-32,2.19358e-32,2.20575e-32,2.21224e-32,2.21748e-32,2.22679e-32,2.24007e-32,2.25086e-32,2.25181e-32,2.26773e-32,2.27516e-32,2.27811e-32,2.28762e-32,2.299…	-0.714032,-0.709127,-0.707194,0.708496,-0.706735,-0.706627,-0.705441,-0.704571,-0.706876,-0.704619,-0.704995,-0.705495,-0.703862,-0.706056,-0.703977,-0.704488,-0.704763,-0.703446,-0.703635,-0.704259,-0.703333,-0.702819,-0.703411,-0.703885,-0.703974,-0.703
ENSG00000047365.12	chr4	35948222	36244514	-	12292	36321862,36325889,36326309,36331519,36332535,36331127,36340814,36338250,36325459,36333232,36331367,36325693,36335179,36336509,36332673,36321549,36322926,36328177,36318302	5.72917e-14,6.24369e-14,1.09837e-13,2.64688e-13,3.24961e-13,3.25288e-13,2.08625e-11,1.73496e-10,2.88754e-10,3.33145e-10,3.54758e-10,4.12366e-10,4.25775e-10,4.44991e-10,4.50609e-10,5.09052e-10,5.10534e-10,5.18131e-10,7.64664e-10	0.380629,0.379363,0.376069,0.356893,0.355763,0.355954,0.33322,0.339863,0.33511,0.334495,0.333397,0.332283,0.331532,0.331197,0.331211,0.330849,0.331184,0.330217,0.328458
ENSG00000047578.13	chr16	27550134	27780369	+	8346	27777584,27745307,27651658,27452186	3.33568e-27,1.33661e-26,7.95035e-25,7.59128e-24	-1.62478,-1.49784,-1.47439,1.46569
ENSG00000047579.20	chr6	15522808	15663058	-	9110	15585901,15597338,15584156,15579692,15528018,15557405,15652690,15636622,15616666,15647016,15607160,15615406,15627850,15536551,15645308,15608881,15574031,15627322,15537094,15664974,15661297	4.77268e-27,1.28608e-26,1.34608e-26,1.82502e-26,1.56022e-25,1.57304e-25,4.27642e-25,5.47642e-25,5.53961e-25,5.97594e-25,6.01428e-25,6.24471e-25,6.89775e-25,7.16668e-25,7.31027e-25,7.86696e-25,1.2798e-24,1.69641e-24,2.42428e-24,5.86212e-23,6.89381e-23	-0.696915,-0.692005,-0.691981,-0.690298,-0.677574,-0.680738,-0.646598,-0.640505,-0.636284,-0.642421,-0.635855,-0.635497,-0.636426,-0.635099,-0.641394,-0.634777,-0.632256,-0.630826,-0.62818,-0.625899,-0.593184
ENSG00000047849.21	chr3	47850691	48089272	-	4439	48051643,47957847,47957476,48073598,47976127,48028158,47990867,47971307,47953678,47958184,48026818,47977742,47977768,47981217,47961150,48033057,48027752,48005410,47986654,48006384,47964183,47970148,47974682,48050527,47967396,47997224,48036211,47981083,47979528,47988861,48068479,48082050,48001568,48078273,47986361,47995588,47967134,48024910,48058260,47967329,48038087,48062959,47983139,48041371,479…	1.52466e-138,8.42673e-138,8.57099e-138,8.93203e-138,1.04362e-137,1.32845e-137,1.51983e-137,1.61538e-137,1.63386e-137,1.65431e-137,1.66115e-137,1.86987e-137,1.87559e-137,1.91262e-137,2.13626e-137,2.17755e-137,2.31717e-137,2.44133e-137,2.54034e-137,2.66135e-137,2.9902e-137,2.99309e-137,3.00384e-137,3.13792e-137,3.15593e-137,3.22566e-137,3.33047e-137,3.58199e-137,3.88933e-137,5.15091e-137,5.82628e-1…	1.11607,-1.11495,-1.11507,1.11433,-1.11418,1.11384,1.11334,-1.11404,-1.11471,-1.11364,1.11794,1.11349,1.11348,1.11324,-1.11371,1.11566,1.11329,1.11294,1.11393,1.11285,-1.11296,-1.11438,-1.11354,1.11544,-1.11425,1.11278,1.11278,1.11419,1.11389,1.11618,1.11319,1.11447,1.11427,1.11356,1.11491,1.11117,-1.11358,1.11338,1.11279,-1.11324,1.11149,1.10386,1.10463,1.11525,1.10114,1.11149,1.11064,1.10169,1.…
ENSG00000048028.11	chr11	113797875	113875570	-	8437	113877343,113878269,113847189,113841556,113867618,113882572,113858889,113842668,113851582,113853951,113847705,113790627,113897003,113789854,113883580,113807701,113802484,113813493,113899633,113814087	1.07074e-40,1.27948e-40,1.64894e-40,1.79844e-40,2.01246e-40,2.81959e-40,3.49545e-40,5.47325e-40,1.08709e-39,1.33321e-39,3.09493e-39,4.99859e-39,6.31891e-39,4.09529e-37,2.13694e-36,4.15713e-36,5.2518e-36,6.52367e-36,1.91175e-35,2.22941e-35	-0.758872,-0.597049,-0.759686,-0.759824,-0.759852,-0.758444,-0.757672,0.589249,-0.755014,0.587291,0.585035,-0.584227,-0.748369,0.569756,-0.580605,-0.700832,-0.702664,-0.689948,-0.575754,-0.68511
ENSG00000048052.21	chr7	18086950	19002416	+	13257	19617768,18814161,19578423,19524816,19931256,18305348,19612869,19915676,19736512,19625802,19622658,19620647,19621031,19623280,17904238,19626378,18590529	0.000175365,0.000338488,0.000369952,0.000687021,0.000806532,0.00100144,0.00100144,0.00122069,0.00196556,0.00253339,0.00306323,0.0030943,0.00313412,0.00468961,0.0051362,0.00590611,0.00786647	-2.16814,-50.6848,-17.2593,-48.0266,-3.1784,-65.7442,-3.28721,-3.22088,-1.81722,-0.742806,-0.730906,-0.731351,-0.729745,-0.6596,-32.4056,-38.9901,-37.6471
ENSG00000048140.18	chr5	176647388	176659054	+	6823	176672249,176671767,176672290,176670277,176668584,176672833,176664830,176665932,176676363,176655380,176678089,176678539,176652573,176648648,176648845,176648828,176680839,176702822,176649233,176674285,176675552,176677622,176676978,176682751,176680229,176653141	0.000123678,0.000128861,0.00013702,0.000215558,0.000233064,0.000235666,0.000423971,0.000738152,0.000807312,0.000811017,0.000908989,0.000994677,0.00100152,0.00115519,0.00137778,0.00137946,0.00208488,0.00267353,0.00390213,0.00402277,0.00438503,0.00504409,0.00511434,0.00742217,0.00771088,0.00938465	-0.188451,-0.18699,-0.187818,-0.18059,-0.179302,0.193328,0.177729,0.164216,-0.165463,-0.163736,-0.164949,-0.163479,-0.161691,-0.160714,-0.157422,-0.157449,-0.154392,0.190424,-0.151248,0.159681,0.157663,0.15562,0.155025,0.190082,-0.137741,-0.169583
ENSG00000048392.12	chr8	102204503	102238961	-	8630	102533755,102537151,102536310,102536196,102535511,102534714,102534207,102530563,102532780,102532775,102531728,102530310,102531296	5.1311e-22,7.51296e-22,7.9111e-22,9.71081e-22,1.06005e-21,1.14768e-21,1.22943e-21,1.37511e-21,1.55285e-21,1.61016e-21,1.62398e-21,1.63879e-21,1.94871e-21	-0.479669,-0.464736,-0.464255,-0.462928,-0.463505,-0.461973,-0.461479,-0.461711,-0.460865,-0.460758,-0.462515,-0.460797,-0.460939
ENSG00000048405.10	chr7	127346791	127431924	-	7538	127379634,127412133,127379047,127376817,127378542,127378535,127377640,127382660,127378161,127375203,127376101,127375405,127381768,127384003,127376092,127377607,127384436,127415194,127368376,127381418,127392609,127382857,127386288,127372060,127415988,127393894,127366942,127414733,127392545,127395191,127389375,127417704,127410724,127406418,127408659,127400960,127409177,127402318,127410696,127364078…	2.42012e-10,3.16798e-10,3.5151e-10,3.69995e-10,3.71221e-10,3.96629e-10,3.9694e-10,4.03559e-10,4.04632e-10,4.1466e-10,4.15544e-10,4.17353e-10,4.17721e-10,4.20252e-10,4.26554e-10,4.33334e-10,4.34568e-10,4.40453e-10,4.4056e-10,4.47242e-10,4.5228e-10,4.54194e-10,4.59521e-10,4.61445e-10,4.62937e-10,4.65164e-10,4.70762e-10,4.80341e-10,4.87352e-10,4.99194e-10,5.45195e-10,6.09824e-10,6.38814e-10,6.43566e…	-0.308842,0.301026,0.29959,0.299321,0.299231,0.298714,0.298666,0.298649,0.298586,0.29832,0.298497,0.298282,0.298306,0.299269,0.298322,0.298112,0.302464,0.29821,0.298126,0.298078,0.297722,0.2977,0.297669,0.29755,0.297825,0.297844,0.297393,0.297772,0.297324
ENSG00000048471.14	chr16	11976735	12574287	+	15803	11985283,11984402,11982391,11980608,11993884	1.14663e-23,1.15996e-23,1.17989e-23,1.28218e-23,1.39737e-23	-0.773297,-0.774565,-0.77528,-0.775486,-0.791013
ENSG00000048544.6	chr6	42206808	42217861	-	8215	42201307,42213518,42203822,42202618,42203807,42215024,42216662,42212666,42207325,42203047,42211649,42196663,42197136,42200804,42200863,42215948,42200232,42201486,42212262,42212367,42214774,42203142,42194048,42197962,42204208,42191819,42198312,42191830,42214222,42214035,42207530,42196186,42209290,42192707,42210840,42208382,42191914,42192855,42211353,42196822,42196012,42191394,42191490,42198814,422…	1.44301e-92,1.44467e-92,1.57015e-92,1.59678e-92,1.61798e-92,1.80413e-92,1.84312e-92,1.86863e-92,1.8929e-92,1.91681e-92,1.94166e-92,1.9674e-92,2.0168e-92,2.01834e-92,2.02745e-92,2.11875e-92,2.191e-92,2.20034e-92,2.20538e-92,2.20803e-92,2.22795e-92,2.23761e-92,2.32248e-92,2.34006e-92,2.34433e-92,2.42104e-92,2.42969e-92,2.45929e-92,2.47205e-92,2.48467e-92,2.49176e-92,2.50545e-92,2.53639e-92,2.53887e…	0.889738,0.890812,0.889232,0.890315,0.889506,0.890968,0.89213,0.889641,0.895178,0.890037,0.889786,0.890093,0.890523,0.889899,0.889894,0.891725,0.889686,0.88995,0.889163,0.889331,0.890791,0.889971,0.889717,0.889432,0.889351,0.890574,0.889419,0.890424,0.889932,0.889911,0.889068,0.890486,0.88952,0.891437,0.889013,0.888995,0.890169,0.889952,0.88877,0.889007,0.889198,0.890398,0.89032,0.890289,0.888761…
ENSG00000048649.13	chr11	77659997	77821017	-	8787	77587841,77644054,77573946,77662369,77711590,77697234,77659713,77707835,77704497,77777763,77730676,77720822,77703887,77722482,77754949,77697381,77749569,77715779,77728450,77732859,77694522,77784599,77714040,77714114,77723080,77735072,77730546,77764122,77706663,77730928,77729061,77700136,77687523,77667460,77698523,77684207,77784850,77762164,77718908,77651031,77745328,77704529,77697832,77694769,777…	7.08142e-26,1.7755e-25,1.91912e-25,2.27667e-25,2.30749e-25,2.41748e-25,2.42895e-25,2.44431e-25,2.45913e-25,2.46496e-25,2.47726e-25,2.48137e-25,2.54021e-25,2.55757e-25,2.56601e-25,2.57347e-25,2.58682e-25,2.59089e-25,2.59123e-25,2.60909e-25,2.62161e-25,2.65063e-25,2.65093e-25,2.6604e-25,2.67251e-25,2.67422e-25,2.68618e-25,2.69361e-25,2.69479e-25,2.70786e-25,2.71957e-25,2.72914e-25,2.73175e-25,2.738…	-0.862636,-0.853361,-0.865368,-0.845452,-0.845828,-0.844489,-0.84465,-0.845841,-0.84456,-0.849032,-0.842891,-0.843151,-0.843823,-0.843715,-0.849368,-0.842841,-0.84478,-0.844464,-0.844109,-0.844378,-0.844274,-0.844376,-0.843868,-0.843735,-0.844497,-0.84428
ENSG00000048707.15	chr1	12230031	12512047	+	8156	12225164,12265147,12226881,12238511,12227213,12233940,12238510,12250612,12254821,12223904,12225595,12224477,12259937,12229081,12214457,12246677,12350630,12227560,12351733,12469060,12326496,12315902,12387211,12223842,12226582,12478945,12519947,12366666,12552338,12218493,12432526,12222065,12407567,12342218,12439735,12471029,12369556,12447333,12529991,12344984,12318000,12446904,12376190,12303754,123…	1.06511e-07,1.06803e-07,1.17255e-07,1.46293e-07,1.50648e-07,1.56807e-07,2.11091e-07,2.28877e-07,2.45758e-07,2.98157e-07,3.37971e-07,9.86549e-07,1.26695e-06,1.51018e-06,2.13786e-06,2.24535e-06,2.61143e-06,2.78324e-06,2.78755e-06,2.83756e-06,2.96804e-06,3.14836e-06,3.27178e-06,3.63905e-06,3.86278e-06,4.35999e-06,4.80861e-06,5.03223e-06,6.4311e-06,6.52198e-06,7.51729e-06,8.78442e-06,1.05322e-05,1.12…	0.521011,0.526621,0.515899,0.525999,0.509581,0.471263,0.523135,0.514446,0.498399,0.521224,0.467054,0.423107,0.411433,0.407716,0.790728,0.403992,0.505536,0.39655,0.504914,0.543175,0.502862,0.50149,0.506603,0.415028,0.433294,0.535037,1.02174,0.489405,1.06876,0.740233,0.49391,0.393694,0.485541,0.472457,0.479725,0.479371,0.49665,0.476541,0.482667,0.4928,0.49653,0.474295,0.495111,0.473274,0.46993,0.44…
ENSG00000048740.18	chr10	10798398	11336675	+	12155	11248503,11248332,11251009,11180717,11180930,11158443,11170957	4.36127e-16,5.39769e-16,3.49154e-14,1.40819e-12,2.51518e-12,9.22136e-12,1.30923e-11	0.403932,0.40223,0.380946,-0.915625,-0.906273,-0.868998,-1.1631
ENSG00000048991.16	chr2	135531456	135725270	+	7041	135162538,135037107,135111810,135099968,135052965,135130508,135140453,135060190,135112191,135310799,135056295,135564902,135128916,135513640,135309129,135603990,135566217,135222772,135311954,135311148,135299392,135307188,135587786,135566292,135438789,135332188,135571930,135386978,135114576,135574087,135551669,135035757,135203881,135071427,135296054,135400903,135409460,135252088,135569195,135393842…	2.34379e-07,3.03136e-07,3.75859e-07,4.0232e-07,4.11323e-07,4.13863e-07,4.14311e-07,4.36145e-07,4.55771e-07,4.581e-07,5.10184e-07,5.14797e-07,5.23624e-07,5.43522e-07,5.50819e-07,5.71847e-07,5.7337e-07,5.82432e-07,5.83374e-07,5.87086e-07,5.88206e-07,5.88221e-07,5.89918e-07,5.90573e-07,5.92222e-07,6.03754e-07,6.16567e-07,6.35557e-07,6.38245e-07,6.40416e-07,6.43414e-07,6.43638e-07,6.47507e-07,6.50096…	0.783288,0.795213,0.787837,0.786793,0.78505,0.784898,0.784849,0.784378,0.782202,0.803619,0.792372,0.76154,0.776875,0.766926,0.809543,0.759858,0.758423,0.785384,0.797738,0.797427,0.784258,0.797446,0.759176,0.758475,0.776695,0.78813,0.758653,0.779621,0.786469,0.755831,0.753312,0.788206,0.780764,0.779439,0.779359,0.779924,0.773529,0.781696,0.756045,0.779994,0.781705,0.780121,0.779793,0.781589,0.7841…
ENSG00000049089.15	chr1	40300490	40317813	-	7473	40312705,40316302,40312170,40312128,40320166,40319770,40337266,40327143,40326120,40320339,40327397,40327784,40330315,40328423,40320449,40323001,40324281,40324364,40324221,40323480,40325983,40324127,40323689,40323675,40332245,40329138,40332172,40334317	4.43779e-27,4.63965e-26,6.54421e-26,3.90077e-25,1.70191e-23,1.93609e-23,1.95991e-23,2.37464e-23,2.43944e-23,2.63039e-23,2.63171e-23,2.66165e-23,2.88227e-23,2.90227e-23,3.039e-23,3.06259e-23,3.06573e-23,3.08019e-23,3.16038e-23,3.45724e-23,3.49393e-23,3.53699e-23,3.55807e-23,3.71975e-23,3.89957e-23,3.99138e-23,4.17631e-23,4.24496e-23	-0.636956,-0.612032,-0.610223,-0.608036,-0.533226,-0.535725,-0.531756,-0.534494,-0.53176,-0.536295,-0.53146,-0.531547,-0.531713,-0.531137,-0.535142,-0.529937,-0.530032,-0.530347,-0.529913,-0.529656,-0.53108,-0.529527,-0.529628,-0.529366,-0.527271,-0.53507
ENSG00000049167.14	chr5	60873832	60945073	-	7042	61018007,60945999,60904838,60960805,60960229,60952487,60936515,61022175,60894767,60960712,60952806,60941869,61010460,60967399,61024353,60996347,60873145,60873324,60866856,60928029,60835824,60836057,60825411,60826374,60844259,61166663,60818433,60825444,61074836,61088269,61088344,61090069,61058695,61147600,61092486,60807827	3.07581e-59,4.42237e-59,5.0571e-59,5.38325e-59,5.41592e-59,5.72769e-59,5.78502e-59,6.18469e-59,7.42798e-59,8.10178e-59,8.28213e-59,8.45688e-59,9.87558e-59,9.97436e-59,1.08666e-58,1.34608e-58,9.14914e-58,1.04934e-57,1.66685e-57,2.06626e-57,1.86798e-54,2.38973e-54,2.94331e-54,3.38512e-54,4.38263e-54,1.38299e-53,3.87628e-53,5.07228e-53,1.10812e-52,1.28064e-52,1.42643e-52,1.46226e-52,1.53567e-52,1.56…	0.835253,0.829335,0.82864,0.829252,0.829626,0.829122,0.831434,0.828056,0.828717,0.828112,0.828358,0.828385,0.827535,0.827829,0.827002,0.826153,0.826399,0.825863,0.827331,0.839823,0.811189,0.810178,0.809361,0.808889,0.820603,-0.80875,0.799016,0.798517,-0.799854,-0.799738,-0.799231,-0.801996,-0.803231,-0.801655,-0.798827,0.791514
ENSG00000049192.15	chr5	65148739	65481920	-	8311	65056115,65061756,65062448,65061355,65066584,65055319,65054606,65054612,65059233	1.61529e-66,1.80395e-66,2.29323e-66,2.48293e-66,3.13365e-66,1.5411e-65,1.72773e-65,7.41441e-65,7.76913e-65	0.795624,0.794032,0.793797,0.793564,0.796351,0.79134,0.789328,0.784452,0.794785
ENSG00000049239.13	chr1	9234775	9271337	+	8053	9235735,9235385,9231607,9246790,9249687,9240549,9247955,9248907,9249981,9247978,9250596,9232547	6.32214e-139,1.08309e-138,5.14078e-138,1.34162e-137,4.75559e-137,1.48995e-136,1.73663e-136,2.06857e-136,1.74317e-135,2.26372e-135,2.29073e-135,1.74373e-132	-1.0354,-1.03516,-1.04092,-1.02727,-1.03256,-1.02277,-1.0306,-1.034,-1.03011,-1.02957,-1.02999,-1.04723
ENSG00000049246.14	chr1	7784321	7845177	+	8349	7865930,7866482,7867396,7865893,7803233,7847261,7816106,7800320,7848807,7799260,7802512,7812393,7867746,7864894,7867729,7832049,7794495,7867450,7866875,7816189,7824343,7799257,7810358,7814915,7828109,7819108,7835218,7809320,7797914,7797372,7834131,7834446,7805224,7806405,7829092,7801772,7829318,7835512,7810084,7809855,7828512,7828098,7802839,7798865,7831023,7834820,7809988,7841935,7844187,7844415…	9.08726e-13,1.04394e-12,1.17574e-12,1.27466e-12,1.05945e-11,5.53956e-10,6.04499e-10,6.85713e-10,7.38152e-10,7.55777e-10,7.68936e-10,1.06569e-09,1.95445e-09,1.96049e-09,1.9786e-09,2.25044e-09,2.85794e-09,2.95332e-09,3.1511e-09,3.34564e-09,3.36572e-09,3.5357e-09,3.56072e-09,3.60301e-09,3.64977e-09,3.75196e-09,4.0347e-09,4.12965e-09,4.29005e-09,4.49406e-09,4.69096e-09,4.76091e-09,4.95177e-09,4.96656…	0.375264,0.373917,0.373007,0.372311,0.320705,0.296911,0.296422,0.295013,0.326599,0.29414,0.323441,0.32104,0.28043,0.280143,0.280565,0.315741,0.446404,0.275716,0.275522,0.689502,0.445078,0.445214,0.443903,0.444095,0.443955,0.443585,0.442647,0.442632,0.442196,0.442713,0.685424,0.684608,0.683106,0.683033,0.682753,0.683032,0.682284,0.68277,0.68179,0.681767,0.681521,0.68,0.680796,0.680881,0.679907,0.2…
ENSG00000049249.9	chr1	7915872	7943165	-	8479	7895834,7896039,7896573,7897747,7898020,7898514,7893386,7895191,7895210,7931076,7893973,7892578,7891334,7892667,7892646,7894403,7678705,7739905,7915535,7907535,8439343,7914484,7892077,7901234,7902251,7910032,7915729,7899009,7901967,7902153,7902097,7900281,7063733,7901439,7902438,7900251,7901715,7900087,7899723,7910323,7899502,7895450,7899068,7895444,7901741,7898027,7939542,7062393,7900768,7918342…	2.79155e-07,2.91279e-07,4.11082e-07,4.87219e-07,4.90674e-07,7.42468e-07,4.70741e-06,7.21011e-06,7.93867e-06,2.34774e-05,3.07051e-05,4.36694e-05,4.64884e-05,5.00788e-05,5.55323e-05,0.000171437,0.00048981,0.000687461,0.000708186,0.000742047,0.000950067,0.000984426,0.0012352,0.00126045,0.00135531,0.00136163,0.00136813,0.00138646,0.00138921,0.00139641,0.00140249,0.00146282,0.00147234,0.00147234,0.001…	0.330974,0.330294,0.326628,0.325422,0.323258,0.321128,0.218872,0.309854,0.308671,0.705421,0.277189,0.203224,0.202172,0.200783,0.199815,0.181355,0.207902,0.269318,0.522129,0.201457,46.764,0.506039,0.575525,0.49067,0.522662,0.521359,0.478992,0.516931,0.521987,0.520667,0.520336,0.516248,-0.158444,0.517212,0.518326,0.514264,0.515713,0.513677,0.511439,0.511545,0.510099,0.563894,0.507819,0.555651,0.529…
ENSG00000049449.10	chr11	32091075	32105722	+	7346	32091022,32086339,32081728,32077207,32075869,32075712	1.57268e-28,5.73444e-28,4.32017e-27,1.1412e-25,1.39374e-25,1.54815e-25	-0.578704,-0.564224,-0.556544,-0.544305,-0.544466,-0.546392
ENSG00000049541.11	chr7	74231500	74254458	-	4605	74249032	2.24128e-28	-1.3628
ENSG00000049656.14	chr5	1317753	1345099	-	12379	1365547,1366633,1313127,1312214,1317366,1328782,1319565,1304317,1358983,1306406,1358707,1323389,1360372,1356569,1276621,1364324,1323297,1286362,1379965,2135138	5.50317e-09,1.64369e-08,2.78311e-06,3.16694e-06,6.72754e-06,8.6135e-06,1.00065e-05,1.60704e-05,1.7841e-05,2.00772e-05,2.01098e-05,2.90877e-05,7.03902e-05,7.91144e-05,0.000108699,0.00011036,0.000112221,0.000115353,0.000196992,0.000408387	0.509661,0.448568,0.284204,0.282685,0.265094,0.262639,0.263132,0.318628,0.22974,0.276673,0.228385,0.538092,0.202256,0.371327,0.739076,0.318264,0.555146,0.811734,0.328959,0.503191
ENSG00000049759.18	chr18	58044227	58401540	+	11006	58214539,58213918,58214960,58213871,58210624,58213090,58214686,58213201,58213231,58214687,58210932,58211971,58211685,58213286,58213215,58212666,58212643,58211110,58211068,58213403,58211773,58204702,58210610,58212379,58211640,58212546,58205237,58209514,58210028,58210704,58212447,58207303,58207209,58227849,58221236,58220758,58220995,58225985,58187793,58228556,58228523,58220947,58230967,58228988,582…	1.9658e-12,2.68433e-12,2.96115e-12,3.94575e-12,4.24846e-12,4.58216e-12,4.6413e-12,5.06053e-12,5.48449e-12,5.58428e-12,6.28726e-12,6.62187e-12,6.74009e-12,6.84539e-12,6.90232e-12,7.75964e-12,8.02062e-12,8.39864e-12,9.5127e-12,9.88157e-12,1.05542e-11,1.08066e-11,1.14651e-11,1.18384e-11,1.20669e-11,1.32736e-11,1.35e-11,2.12996e-11,2.45363e-11,2.56888e-11,2.7666e-11,9.65344e-11,1.33628e-10,2.26142e-1…	-0.342499,-0.341553,-0.342073,-0.33931,-0.338367,-0.338097,-0.339149,-0.338624,-0.338157,-0.337869,-0.335596,-0.335421,-0.335191,-0.335541,-0.336899,-0.333935,-0.333761,-0.333103,-0.332667,-0.332827,-0.331732,0.340482,-0.332731,-0.331157,-0.330749,-0.3302
ENSG00000049860.14	chr5	74640024	74722647	+	8555	74690085,74688785,74689296,74689088,74690364,74691001,74691310,74688635,74689753,74691721,74690381,74690375,74693302,74694069,74694187,74690603,74690602	3.16907e-11,3.65893e-11,3.86188e-11,3.8824e-11,3.91238e-11,4.18137e-11,4.29249e-11,4.37309e-11,4.42054e-11,4.82212e-11,5.19343e-11,5.33948e-11,5.64707e-11,5.9391e-11,7.44264e-11,1.94585e-10,2.12212e-10	0.415295,0.413691,0.413671,0.413577,0.41462,0.412964,0.41288,0.412947,0.412696,0.411959,0.413177,0.413211,0.41032,0.412351,0.409571,0.402004,0.401016
ENSG00000049883.15	chr5	72320368	72368395	+	7027	72223837,72222657,72221670,72228336,72190401,72216723,72216975,72193077,72215162,72215675,72213236,72212162,72215065,72273786,72269564,72277485,72277299,72261486,72292915,72266110,72258113,72249210,72232283,72230488,72243563,72288402,72238492,72340841,72343950,72343724,72343350,72361587,72371334,72225604,72368204	3.35957e-05,3.39506e-05,3.74979e-05,7.67556e-05,9.0334e-05,0.000105967,0.00011463,0.000119144,0.000172592,0.000188163,0.000230371,0.000238894,0.000352934,0.000454495,0.000455335,0.000456186,0.000467071,0.000467503,0.000470755,0.00047399,0.000485477,0.000528406,0.000559502,0.000574486,0.000599595,0.000618765,0.000648036,0.000944825,0.00099518,0.00103666,0.00105148,0.00117335,0.00509005,0.00810265,…	-0.204792,-0.204692,-0.203766,-0.197583,-0.198347,-0.193386,-0.192381,-0.193327,-0.190235,-0.188897,-0.185868,-0.186343,-0.181502,-0.177625,-0.177382,-0.177629,-0.177278,-0.17684,-0.178031,-0.176666,-0.176487,-0.174669,-0.173573,-0.17324,-0.17295,-0.17572
ENSG00000050327.15	chr7	144355289	144380632	+	6731	144379457,144382125,144379822,144382813,144378656,144381730,144377536,144171477,144174943,144177389,144174485,144176284,144172128,144173329,144180383,144169502,144162933,144166163,144164657,144164030,144164906,144161831,144164843,144163565,144094884,144161304,144107378,144099798,144100590,144100253,144106594,144103587,144097706,144097314,144099569,144093014,144097223,144106935,144113159,144117545…	1.22449e-14,1.28838e-14,1.58487e-14,1.64763e-14,1.69929e-14,1.84417e-14,2.34113e-14,6.48028e-13,7.07312e-13,7.49965e-13,7.68887e-13,7.71528e-13,7.71536e-13,7.85564e-13,8.11215e-13,1.0927e-12,1.12567e-12,1.18281e-12,1.2603e-12,1.26725e-12,1.37989e-12,1.47207e-12,1.51443e-12,1.51746e-12,3.55194e-12,3.68964e-12,3.84589e-12,3.84863e-12,3.94418e-12,3.95764e-12,4.07204e-12,4.24568e-12,4.28547e-12,4.299…	-0.372923,-0.562079,-0.370426,-0.371639,-0.370378,-0.370439,-0.369343,-0.436031,-0.433979,-0.434487,-0.433159,-0.433863,-0.433298,-0.432848,-0.444041,-0.427914,-0.428688,-0.427106,-0.426998,-0.427028,-0.426328,-0.425587,-0.425588,-0.425267,-0.41811,-0.418
ENSG00000050393.11	chr6	13786558	13814568	-	8233	13786852,13789003,13762851,13833911,13834175,13831432	2.42367e-12,3.64032e-11,8.35749e-11,0.000538775,0.000641586,0.00197091	0.490538,0.464463,0.502239,-0.165475,-0.164663,-0.150837
ENSG00000050405.13	chr12	50175789	50283546	-	6669	50187864,50217237,50279701,50234683,50252496,50245027,50201662,50162692,50162999,50165191,50159657,50145828,50157165,50153255,50168215,50147087,50149418,50159419,50200076,50130181,50130164,50179254,50180528,50182533,50179044,50125143,50117625,50124146,50109299,50192844,50183134,50122540,50126208,50116154,50109486,50258786,50258497,50231039,50206201,50233871,50126713,50211445,50147950,50176827,501…	2.52337e-15,4.18727e-15,7.38016e-15,8.17186e-15,8.59605e-15,9.7235e-15,1.8219e-14,2.20682e-14,2.46458e-14,2.50947e-14,2.73181e-14,2.8886e-14,2.91154e-14,3.00954e-14,3.18875e-14,3.34131e-14,3.38047e-14,3.72265e-14,5.62395e-14,7.10673e-14,7.20001e-14,8.00963e-14,1.01522e-13,1.08471e-13,1.42178e-13,1.42892e-13,1.43981e-13,1.50449e-13,1.55968e-13,1.62555e-13,1.654e-13,1.74672e-13,1.91539e-13,2.08707e…	0.380873,0.373598,0.372459,0.370998,0.373906,0.370423,0.369496,-0.371777,-0.370351,-0.372827,-0.370519,0.369753,-0.369473,-0.369224,-0.369604,0.368356,0.368629,-0.369419,0.366785,0.362213,0.361917,0.364537,0.362092,0.362549,0.363462,0.358137,0.36148,0.35778,-0.358661,0.353761,0.360055,0.356945,0.357679,0.358777,-0.350693,0.3485,0.347326,0.346138,0.345326,0.344874,0.351823,0.346747,0.352153,-0.326…
ENSG00000050426.16	chr12	51047963	51060424	+	6356	51074863,51096581,51101509,51100657,51105472,51090100,51054772,51097409,51118447,51097778,51107751,51068447,51039592,51071320,51046571,51045941,51045717,51070983,51049411,51050256,51055339,51053271,51068010,51059854,51061003,51059583,51057682,51044359,51028543,51010684,51010896,50997551,50994342,50993089,50990004,51007435,51022737,50978014,50973567,50968378,50942580,50947849,50941804,50941806,509…	4.74598e-23,6.06678e-23,9.53802e-23,9.81984e-23,1.15538e-22,1.23431e-22,1.2872e-22,1.38861e-22,1.39409e-22,1.74423e-22,1.81275e-22,2.8381e-22,3.07881e-22,3.23618e-22,3.93926e-22,4.31347e-22,4.41646e-22,4.52701e-22,4.90536e-22,4.91885e-22,4.95621e-22,5.06653e-22,5.42829e-22,6.87419e-22,9.23087e-22,1.18984e-21,1.40042e-21,4.87991e-21,5.49332e-21,7.25672e-21,7.38706e-21,8.91487e-21,9.61963e-21,9.843…	0.458945,0.459434,0.458051,0.457666,0.457493,0.455456,0.454367,0.45695,0.457967,0.458887,0.455229,0.45013,0.453257,0.449695,0.449644,0.449221,0.449259,0.44938,0.447858,0.448682,0.447791,0.447803,0.446632,0.446901,0.500833,0.500625,0.443937,0.440118,0.440545,0.439734,0.439681,0.439093,0.438637,0.438585,0.438563,0.440327,0.437999,0.437405,-0.4332,-0.431565,-0.429082,-0.428556,-0.427295,-0.427157,-0…
ENSG00000050438.17	chr12	51391318	51515763	+	8140	51420636,51518278,51393347,51495629,51401780,51454016,51402061,51525035,51395665,51390079,51402848,51390218,51403618,51532380	4.16837e-14,3.08253e-13,7.35011e-13,1.02694e-12,1.37247e-12,1.41471e-12,1.72237e-12,3.35312e-12,3.70046e-12,4.07606e-12,4.56532e-12,4.6874e-12,9.26093e-12,1.27452e-11	0.385619,0.379926,0.372308,0.368774,0.364292,0.36304,0.361727,0.363577,0.360217,0.359119,0.355349,0.357358,0.349693,0.406043
ENSG00000050730.16	chr4	121131409	121227466	-	9890	121112134,121113766,121076949,121185887,121175760,121178400,121182458,121182581,121181163,121183336,121184500,121180317,121184485,121183561,121107629,121215966,121169145,121169904,121143905,121169860,121200428,121217100,121185889,121172765,121202423,121159440,121173694,121201026,121201300,121122084,121132068,121210147,121215956,121205653,121205563,121205166,121432951,121151050,121126628,121120939…	1.76163e-05,2.15167e-05,3.90059e-05,4.76624e-05,4.81212e-05,4.93603e-05,5.03617e-05,5.2199e-05,5.28311e-05,5.39607e-05,5.59773e-05,5.721e-05,5.86026e-05,5.94383e-05,5.95312e-05,7.0573e-05,7.20454e-05,7.42295e-05,7.43607e-05,7.44703e-05,7.56845e-05,7.61142e-05,8.22026e-05,8.61121e-05,9.30957e-05,9.72737e-05,0.000102371,0.000104382,0.000106936,0.000110216,0.00013263,0.000135243,0.000141887,0.000175…	0.22099,0.217644,-0.199328,0.223199,0.222082,0.221846,0.22171,0.221334,0.221083,0.220986,0.22039,0.22037,0.219811,0.219851,-0.194813,0.230781,0.214057,0.213697,-0.192935,0.213709,0.218783,0.21935,0.216845,-1.24258,0.218497,-0.515008,0.210305,0.214472,0.225628,0.20132,0.19889,0.212928,0.212031,0.208502,0.208386,0.208097,28.1932,0.201494,0.203589,0.202251,0.184448,0.18752,0.201433,0.201655,0.201329…
ENSG00000050748.17	chr5	180233144	180292099	-	11218	180313640,180316731,180311213,180307312,180308213,180304113,180313108,180304297,180304328,180309367,180302625,180305240,180303938,180296518,180296043,180295699,180294542,180294541,180321207,180295109,180301998,180294138,180294590,180317488,180318413,180329208,180307884,180314981,180308031,180311237,180310891,180298264,180298224,180316087	2.0124e-20,5.73507e-20,1.30407e-19,1.55497e-19,1.61208e-19,2.3632e-19,3.05624e-19,3.24328e-19,3.32602e-19,1.1075e-18,1.83891e-18,1.88588e-18,2.10247e-18,2.93948e-18,3.31902e-18,3.53621e-18,3.60552e-18,3.64833e-18,4.29982e-18,4.5428e-18,5.31249e-18,5.41341e-18,1.30871e-17,1.85385e-16,3.12834e-16,6.17042e-16,6.39287e-16,6.72458e-16,7.14875e-16,8.73029e-16,9.19291e-16,1.41612e-15,1.41642e-15,1.55651…	0.44189,0.501108,0.495194,0.498529,0.50509,0.493288,0.491596,0.491327,0.491337,0.477937,0.476497,0.475968,0.475711,0.473792,0.473613,0.47233,0.483405,0.483602,0.452884,0.470802,0.471746,0.471648,0.463657,0.475735,0.470312,-0.465419,-0.459929,-0.457386,-0.465447,-0.456076,-0.4555,0.459229,0.459375,-0.45339
ENSG00000050820.17	chr16	75228182	75268053	-	9645	75242877,75221575,75241082,75220991,75220964,75221164,75221618,75220782,75221319	2.57254e-17,5.8317e-17,8.75342e-17,2.07036e-16,2.24186e-16,3.06226e-16,2.23922e-15,1.57506e-14,1.77312e-13	-0.439407,-0.445158,-0.4357,-0.438224,-0.436866,-0.435056,-0.425014,-0.407424,-0.412333
ENSG00000051009.11	chr11	6211346	6234711	-	11218	6216426,6215894,6216443,6203586,6203127,6219202,6221107,6215311,6219287,6224802,6209064,6249114,6248522,6219128,6253345,6257188,6247000	2.02653e-23,2.14525e-23,2.17396e-23,4.82008e-23,5.47344e-23,1.17909e-22,1.60157e-22,1.65238e-22,1.69317e-22,2.64513e-22,2.80134e-22,6.45801e-22,1.84457e-21,1.30097e-20,1.47923e-20,3.28403e-20,4.11067e-20	1.16714,1.16579,1.16708,1.1676,1.16567,1.14692,1.14407,1.13724,1.13485,1.14527,1.23526,1.13148,1.22892,1.05594,1.06573,1.07454,1.09011
ENSG00000051108.15	chr16	56932143	56944864	+	8882	56895929,56897409,56897136,56897008,56898410,56897653,56897553,56897792,56899308,56895532,56901178,56893808,56896638,56898619,56896031,56904610,56896723,56896317,56896519,56895768,56896753,56894270,56894793,56901208,56893529,56894763,56894368,56895989,56894148,56893846,56894038,56907226,56893935,56893416,56894165,56901706,56911137,56899823,56911627	4.09657e-29,4.56454e-29,5.10884e-29,5.28188e-29,6.07166e-29,1.28819e-28,1.5099e-28,1.90428e-28,1.9129e-28,2.13541e-28,2.26889e-28,2.60866e-28,3.33555e-28,3.90631e-28,4.14938e-28,4.19977e-28,4.69461e-28,5.18944e-28,5.31926e-28,6.37469e-28,7.41345e-28,8.24653e-28,8.52007e-28,8.52487e-28,8.84685e-28,9.56494e-28,9.78885e-28,9.94013e-28,1.2575e-27,1.38905e-27,2.17227e-27,2.39805e-27,2.87534e-27,3.3914…	0.663607,0.662808,0.662381,0.661924,0.677815,0.660857,0.659894,0.659528,0.660421,0.692165,0.660946,0.683268,0.656425,0.662252,0.699571,0.65527,0.663664,0.665782,0.665911,0.665988,0.664139,0.667559,0.666629,0.548281,0.668188,0.665384,0.665281,0.665855,0.665399,0.671433,0.67515,0.664187,0.672305,0.660833,0.665724,0.541364,0.643401,0.540913,0.512083
ENSG00000051180.17	chr15	40694775	40732340	+	7271	40540179,40709968,40655636,40746511,40767886,40371891,40351178,41507464,40397325,40544273,40325841	4.41561e-08,1.00261e-06,7.53633e-06,3.94596e-05,5.67288e-05,5.69455e-05,0.000237561,0.000305209,0.00289214,0.00354031,0.00866232	0.756551,3.2732,0.592358,3.41603,0.464525,0.744683,0.555169,1.37475,0.524995,-0.239976,0.504995
ENSG00000051341.14	chr3	121431428	121546641	-	7746	121404216	1.97121e-16	-0.904273
ENSG00000051382.9	chr3	138652699	138834928	-	6873	138718221,138642183,138659512,138664359,138739169,138685900,138802837,138717226,138739421,138740227,138714726,138699147,138791541,138778106,138780339,138751741,138706015,138673646,138699240,138803794,138798512,138795819,138780187,138686755,138715351,138808252,138724225,138700805,138677624,138741361,138781670,138722575,138709158,138669733,138814661,138818180,138678008,138685536,138721084,138830167…	1.65191e-36,3.25146e-36,4.52499e-36,4.58828e-36,4.94752e-36,5.03529e-36,5.25608e-36,5.34228e-36,5.34427e-36,5.50287e-36,5.68237e-36,5.70813e-36,5.73528e-36,5.75292e-36,5.77479e-36,5.95815e-36,6.01165e-36,6.06914e-36,6.10828e-36,6.22883e-36,6.26314e-36,6.55985e-36,6.58231e-36,6.63275e-36,6.668e-36,6.86401e-36,6.9004e-36,7.14926e-36,7.18603e-36,7.25965e-36,7.2819e-36,7.28789e-36,7.2923e-36,7.44565e…	0.577419,0.575402,0.575481,0.572248,0.57213,0.572328,-0.572104,0.574093,0.573271,0.572255,0.571683,0.571727,0.570389,0.572566,0.573345,0.570474,0.571648,0.57272,0.571738,-0.570445,-0.571422,0.571137,0.570545,0.572856,0.573338,-0.574249,0.571351,0.570984,0.57268,0.571886,0.570925,0.573022,0.571177,0.570711,-0.570714,-0.573379,0.571868,0.569518,0.572498,-0.57451,0.5726,0.575046,0.573857,0.574333,0.…
ENSG00000051523.11	chr16	88643290	88651054	-	13176	88653469,88654270,88654203,88654604,88642676,88643304,88645911,88650126,88653666,88640860,88644480,88642935,88643420,88655928	8.43216e-11,9.02353e-11,1.21519e-10,1.37707e-10,7.82612e-09,7.95906e-09,1.14166e-08,8.8318e-08,1.16555e-07,1.74909e-07,2.24393e-07,2.29852e-07,3.30891e-07,3.70516e-07	-0.51964,-0.321538,-0.319427,-0.316427,0.275007,0.276593,-0.273555,0.285426,0.532369,0.258601,0.373162,0.386269,0.402124,0.526535
ENSG00000051596.10	chr5	175917874	176034680	-	8414	175965667,175915787,175916749,175916488,175916916	6.85843e-21,3.12105e-18,9.45233e-18,1.20137e-17,3.65311e-17	-0.985325,0.875298,0.849704,0.920064,0.88085
ENSG00000051620.11	chr6	138403532	138422197	+	8906	138391439,138394729,138394749,138395100,138402825,138405046,138400627,138400748,138404540,138404692,138388719,138387047,138391878,138393482,138394229,138398951,138391748,138403531,138402632,138401163,138403134,138394967	1.84e-86,1.8885e-86,2.7599e-86,3.05245e-86,3.90197e-86,3.95613e-86,4.12877e-86,4.58059e-86,1.58714e-85,3.98393e-85,3.54255e-84,4.14926e-84,5.58963e-84,5.79983e-84,6.02682e-84,8.52771e-84,8.78227e-84,1.12473e-83,1.27846e-83,1.28671e-83,1.57522e-83,4.61786e-82	-1.64553,-1.64411,-1.63923,-1.64322,-1.63762,-1.63956,-1.63726,-1.63754,-1.64141,-1.63496,-1.62104,-1.6206,-1.634,-1.63568,-1.63538,-1.63178,-1.63444,-1.62864,-1.62842,-1.62777,-1.62573,-1.6426
ENSG00000051825.15	chr12	123152321	123244014	-	7771	123233754,123241407,123237067,123236228,123239188,123244721,123249074,123251390,123230719,123246344,123235333,123234897,123254131,123234332,123243683,123250227,123257514,123228165,123231829,123230566,123229689,123231966,123212460,123258900,123258898,123236630,123262414,123259336,123260408,123241280,123256653,123180566,123193263,123209703,123241587,123170920,123170934,123170231,123170910,123216806…	7.36261e-32,8.57454e-32,1.07546e-31,1.29893e-31,1.83907e-31,2.43645e-31,2.52689e-31,3.02501e-31,3.08823e-31,3.10815e-31,3.40376e-31,4.81971e-31,4.90344e-31,5.17085e-31,5.61966e-31,6.09593e-31,6.16887e-31,6.29288e-31,6.5117e-31,6.60914e-31,6.69954e-31,7.58017e-31,8.15707e-31,9.80003e-31,9.8228e-31,1.2689e-30,1.27807e-30,1.30272e-30,1.47071e-30,2.15292e-30,2.22016e-30,2.36345e-30,2.64752e-30,2.9478…	0.62751,0.630744,0.625821,0.622244,0.625932,0.625971,0.625093,0.626007,0.655869,0.62378,0.616433,0.613456,0.621104,0.614658,0.622671,0.655812,0.620152,0.652728,0.651516,0.651585,0.651771,0.65172,0.627562,0.61756,0.617747,0.648974,0.617458,0.616527,0.616732,0.651542,0.651039,0.619897,0.619032,0.619247,0.648716,0.646183,0.646105,0.645124,0.645239,0.616359,0.61714,0.648966,0.639274,0.617963,0.643781…
ENSG00000052723.12	chr1	114769480	114780685	-	8047	114819112,114815435,114823862,114820911,114823766,114822024,114784843,114835156,114831199,114830857,114835077,114836925,114832843,114832427,114834848,114835784,114835070,114834547,114830886,114816592,114813565,114835411,114800111,114851252,114931092,114901892,114801264,114770430,114813353,115038729,114759773,114747787,114752539,114755904,114755365,114750906,114754091,114753903,114745212,114720224…	1.11014e-17,2.2235e-17,2.60252e-17,2.81174e-17,2.81729e-17,2.95215e-17,3.14631e-17,3.44779e-17,3.69361e-17,4.13514e-17,4.29836e-17,4.3901e-17,4.5361e-17,4.68122e-17,4.76049e-17,4.8352e-17,5.30766e-17,5.78659e-17,6.76705e-17,7.26664e-17,7.99791e-17,9.35468e-17,9.96013e-17,9.97803e-17,7.47734e-16,2.00965e-15,6.6389e-15,8.25569e-15,9.22468e-15,1.34492e-14,1.79493e-14,2.69791e-14,2.87843e-14,2.88884e…	-0.484266,-0.479654,-0.4793,-0.478297,-0.478718,-0.477983,-0.494767,-0.476217,-0.476491,-0.475925,-0.477156,-0.475094,-0.47613,-0.475251,-0.475001,-0.474911,-0.475368,-0.473321,-0.473327,-0.472689,-0.473311,-0.470892,-0.475104,-0.472564,-0.465063,-0.45296
ENSG00000052749.14	chr10	97356359	97426076	-	7599	97399547,97399261,97397237,97398850,97399725,97396806,97400112,97399877,97400395,97389039,97400289,97400206,97394259,97400933,97382643,97395368,97376602,97399150,97375458,97377530,97398780,97390157,97390165,97396227,97396516,97391037,97394582,97388218,97388394,97395928,97375505,97393319,97375782,97378082,97389646,97378286,97378241,97382427,97383515,97395322,97383563,97379843,97379852,97380754,973…	1.1883e-36,1.22019e-36,1.29052e-36,1.35685e-36,1.39632e-36,1.52876e-36,1.53988e-36,1.56999e-36,1.59212e-36,1.59301e-36,1.59395e-36,1.60332e-36,1.6377e-36,1.69464e-36,1.83925e-36,1.94291e-36,2.1501e-36,2.32422e-36,2.36944e-36,2.37906e-36,2.55909e-36,2.74048e-36,2.89846e-36,3.22181e-36,3.24025e-36,3.25553e-36,3.38497e-36,3.45192e-36,3.45202e-36,3.49386e-36,3.52217e-36,3.68543e-36,3.83867e-36,3.9105…	0.63183,0.623486,0.62322,0.623096,0.629067,0.622361,0.62207,0.622444,0.62191,0.620467,0.621921,0.621922,0.620909,0.621781,0.617995,0.622824,0.617123,0.627711,0.616963,0.6525,0.622312,0.618314,0.618285,0.618301,0.618331,0.617462,0.654448,0.616735,0.616746,0.617941,0.614356,0.617887,0.614003,0.613922,0.617521,0.614206,0.614095,0.614577,0.616296,0.618825,0.614958,0.613953,0.61395,0.614094,0.614105,0…
ENSG00000052795.13	chr4	158769027	158908050	+	7905	158929887,158913189,158927438,158929088,158909686,158928746,158805193,158811519,158877803,158921225,158854449,158858042,158867455,158883529,158927526,158925347,158921695,158786688,158924503,158772144,158921725,158907176,158783904,158776122,158898374,158767325,158924460,158762691,158760445,158762903,158764045,158764591,158856612,158866507,158856438,158768743,158760433,158794526,158921003,158758942…	4.20699e-22,1.68129e-21,1.85929e-21,2.17775e-21,2.18056e-21,2.86277e-21,3.27492e-21,3.49278e-21,3.85232e-21,4.12422e-21,4.31331e-21,4.47874e-21,4.51588e-21,4.54792e-21,5.58597e-21,6.0329e-21,6.395e-21,6.60789e-21,6.64132e-21,6.92979e-21,7.32851e-21,7.33405e-21,8.13438e-21,8.49963e-21,9.44663e-21,9.4536e-21,1.02441e-20,1.0606e-20,1.09615e-20,1.09679e-20,1.15709e-20,1.24093e-20,1.47664e-20,1.47733e…	0.451401,0.443968,0.443585,0.443804,0.442302,0.443247,0.44068,-0.439838,-0.439349,0.440037,-0.438765,-0.438442,0.43962,-0.43893,0.439105,0.438829,0.439011,0.437936,0.438125,0.437425,0.438293,0.436219,0.437008,0.436617,0.436858,0.435859,0.436537,0.435157,0.434702,0.434888,0.435053,-0.433688,0.43317,0.435,-0.433196,0.4395,0.433248,0.429883,0.430942,0.431698,-0.437044,-0.436496,0.424229,0.424804,0.4…
ENSG00000052841.15	chr11	43358921	43494933	+	9335	43237928,43405718,43330747,43101329,43125530,43289722,43145123,43139549,43143471,44238053,44235303,44231167,44229345,42761748,44224949,44344368,44443419	5.03043e-06,8.60926e-06,1.37792e-05,4.30218e-05,0.00157603,0.00160775,0.00398501,0.00514338,0.00556351,0.00674607,0.00676598,0.00678958,0.0069176,0.00723439,0.00785799,0.00873022,0.00979957	0.620255,0.596346,0.574223,0.588987,0.228631,0.611825,0.172553,0.185738,0.184802,-0.24525,-0.242748,-0.240123,-0.236693,-0.134753,-0.209527,-0.148538,14.4413
ENSG00000053254.15	chr14	89124872	89619149	-	10684	89397779,89383183,89405699,89416334,89411464,89407826,89414073,89412660,89416902,89426452,89426657,89427086,89407681	1.60276e-11,6.83137e-09,6.97721e-09,2.08244e-08,2.69588e-08,2.70384e-08,2.78147e-08,2.86811e-08,2.40306e-07,3.92747e-05,4.87959e-05,6.09003e-05,0.000292336	0.597669,0.583584,0.577218,0.456595,0.452607,0.45662,0.451522,0.451308,0.430455,0.415283,0.391278,0.399553,0.194967
ENSG00000053371.12	chr1	19303966	19312146	-	9772	19313501,19318361,19319179	1.39881e-67,6.46839e-66,8.75087e-66	0.841895,0.830211,0.829803
ENSG00000053372.5	chr1	19251806	19260128	+	9706	19259521,19257510,19257190,19254973,19254332,19255440,19254732,19253475,19254363,19259409,19249541	3.51494e-99,7.47363e-99,8.57246e-99,2.24399e-98,2.42045e-98,2.44308e-98,2.57718e-98,4.24016e-98,1.93781e-97,4.98922e-96,4.43174e-94	-1.04739,-1.04797,-1.04796,-1.04787,-1.04801,-1.04752,-1.04814,-1.04768,-1.04572,-1.03926,-1.02553
ENSG00000053501.13	chr19	17215347	17219829	+	8921	17205086,17204921,17185204,17192043,17196714,17214652,17197296,17215104,17196373,17194631,17192002,17192588,17206443,17192965,17192651,17191802,17191054,17191438,17193427,17200633,17188895,17188837,17188084,17190924,17187915,17187870,17190032,17188200,17188137,17187806,17189785,17188842,17188636,17189792,17187742,17188337,17182399,17189720,17190712,17190890,17190897,17214972,17215758,17203380,172…	9.769e-12,1.05926e-11,1.41537e-11,1.53932e-11,1.5553e-11,1.66665e-11,1.93672e-11,1.94889e-11,2.35256e-11,2.37632e-11,2.38447e-11,2.5241e-11,2.58021e-11,2.67691e-11,2.68767e-11,2.7426e-11,2.84268e-11,2.85962e-11,3.79908e-11,5.50279e-11,7.61308e-11,8.9201e-11,1.20177e-10,1.20276e-10,1.20894e-10,1.21354e-10,1.23009e-10,1.24448e-10,1.2811e-10,1.30568e-10,1.31944e-10,1.40335e-10,1.41164e-10,1.42836e-1…	-0.352655,-0.35208,-0.36471,-0.330868,-0.328796,-0.350935,-0.329283,-0.349966,-0.333862,-0.324859,-0.325273,-0.324919,-0.344205,-0.324431,-0.32424,-0.324068,-0.323219,-0.331953,-0.329961,-0.325367,-0.318022,-0.316194,-0.312945,-0.314067,-0.312858,-0.31282
ENSG00000053747.16	chr18	23689444	23956222	+	8215	23821960,23820041,23826485,23823416,23822920,23706984,23699115,23701097,23715912,23722127,23710362,23716812,23718286,23707144,23717906,23708402,23722343,23692874,23716161,23854811,23700711,23732782,23723728,23733308,23850198,23831262,23734541,23725402,23845972,23853002,23710723,23727468,23853074,23735733,23853232,23728393,23834136,23832275,23857757,23772629,23712058,23711441,23716401,23784372,238…	4.81348e-29,6.18197e-29,6.8993e-29,1.05734e-28,2.40061e-28,1.48578e-27,1.52352e-27,1.79838e-27,1.97637e-27,1.98126e-27,2.00105e-27,2.00239e-27,2.00508e-27,2.10769e-27,2.24281e-27,2.39892e-27,2.58704e-27,2.72983e-27,2.88933e-27,2.91412e-27,2.96072e-27,3.03826e-27,3.08687e-27,3.39895e-27,3.45217e-27,3.55114e-27,3.63542e-27,3.74318e-27,3.89145e-27,3.93439e-27,3.94097e-27,4.0083e-27,4.12713e-27,4.374…	0.542933,0.541645,0.541167,0.537511,0.536074,0.51542,0.513876,0.513501,0.515532,0.517822,0.514796,0.515716,0.516293,0.514027,0.515511,0.513666,0.516779,0.512196,0.513668,0.526314,0.512469,0.517082,0.516436,0.517078,0.525925,0.52668,0.516799,0.515832,0.52523,0.525166,0.513235,0.516161,0.525072,0.51632,0.524896,0.514933,0.523404,0.52308,0.525534,0.513175,0.51731,0.516991,0.509454,0.510677,0.521677,…
ENSG00000053770.12	chr14	57268925	57298742	+	8784	57285496,57287051,57281300,57274832,57294220,57292674,57282487,57269236,57280675,57293205,57270675,57272053,57291819,57245764,57218716,57205286,57209612,57256175,57245266,57221279,57237514,57267302,57244463,57213338,57258884,57233186,57264133,57213569,57221304,57245387,57189682,57247036,57189754,57225636,57228270,57249675,57227075,57266298,57236501,57308691,57303758	4.5965e-24,5.34799e-24,5.41977e-24,6.33678e-24,2.67737e-23,2.96443e-23,3.23647e-23,4.10808e-23,1.69937e-22,1.9018e-22,1.98518e-22,2.10398e-22,2.48133e-22,4.9753e-22,5.12621e-22,5.14069e-22,5.18295e-22,5.33111e-22,5.53441e-22,5.63235e-22,5.78327e-22,6.50067e-22,7.39752e-22,7.57648e-22,7.78559e-22,9.69134e-22,1.20809e-21,2.18333e-21,3.08737e-21,4.77766e-21,5.9764e-21,6.39525e-21,6.48164e-21,7.82091…	-0.974243,-0.974266,-0.977218,-0.971773,0.959684,0.968196,-0.963135,-0.961532,-0.952385,0.950355,-0.954995,-0.954055,0.955951,-0.909243,-0.909134,-0.908393,-0.908644,-0.906241,-0.90704,-0.908205,-0.907609,-0.908441,-0.907629,-0.906449,-0.907313,-0.904727,
ENSG00000053900.10	chr4	25377214	25418498	+	8740	25398057,25400485,25400178,25427761,25395681,25393428,25395285,25398017,25428226,25391853,25391106,25392717,25386968,25393278,25396073,25392855,25392599,25392909,25392267,25392456,25387879,25395414,25428153,25395404,25386038,25429776,25421501,25395432,25386923,25400394,25383890,25392779,25384846,25383834,25384252,25384937,25383698,25382683,25384977,25426674,25399288,25401341,25387962,25421354,254…	9.76718e-15,2.49626e-13,3.55208e-13,3.8586e-13,4.1783e-13,4.50551e-13,4.5625e-13,4.73617e-13,4.84593e-13,5.29683e-13,5.46342e-13,5.65276e-13,5.70379e-13,5.71833e-13,5.76912e-13,5.84046e-13,5.86662e-13,5.93809e-13,6.10867e-13,6.17917e-13,6.18141e-13,6.28144e-13,6.37267e-13,6.52764e-13,6.79741e-13,7.11889e-13,7.24036e-13,7.37903e-13,7.50038e-13,7.6747e-13,7.87284e-13,8.01369e-13,8.03909e-13,8.11013…	-0.366825,-0.347659,-0.344583,-0.345405,-0.346231,-0.352215,-0.34596,-0.348539,-0.344382,-0.345816,-0.343781,-0.344979,-0.345218,-0.344777,-0.344524,-0.344618,-0.344659,-0.344397,-0.344356,-0.344271,-0.3449,-0.345309,-0.342485,-0.344493,-0.34464,-0.342016
ENSG00000054116.12	chr1	36136571	36156053	-	6141	36142813,36149112,36145686,36130063,36134710,36147779,36133946,36147354,36126766,36135767,36137689,36137564,36132613,36128255,36148103,36141019,36142801,36146550,36137342,36145121,36136443	1.61948e-15,1.86165e-15,1.88981e-15,1.9149e-15,1.96237e-15,2.00819e-15,2.03323e-15,2.06069e-15,2.61246e-15,4.35024e-15,4.37988e-15,4.52366e-15,4.60902e-15,4.65335e-15,5.05568e-15,7.49934e-15,8.13263e-15,9.80847e-15,1.00132e-14,1.23489e-14,2.2469e-14	-0.426623,-0.425324,-0.426988,-0.427614,-0.424695,-0.425826,-0.420274,-0.426042,-0.425326,-0.414064,-0.414156,-0.413914,-0.422134,-0.41708,-0.414377,-0.42115,-0.412416,-0.411602,-0.410708,-0.408755,-0.405935
ENSG00000054118.15	chr1	36224433	36305357	+	6441	36310144,36333290,36311120,36227873,36275231,36230311,36326477,36283547,36251219,36234580,36297638,36227569,36227847,36246042,36254974,36264691,36261413,36301374,36284917,36325025,36271375,36225269,36257465,36272733,36237821,36272991,36290034,36285608,36328591,36268128,36241842,36255260,36299303,36312005,36265655,36268095,36227439,36215857,36300537,36313414,36299302,36277740,36251796,36284324,362…	3.24588e-08,3.95921e-08,8.25701e-08,9.40891e-08,9.6062e-08,1.02039e-07,1.02446e-07,1.06586e-07,1.0883e-07,1.09191e-07,1.09375e-07,1.09837e-07,1.10878e-07,1.12223e-07,1.15234e-07,1.16354e-07,1.16709e-07,1.18706e-07,1.19213e-07,1.19723e-07,1.21597e-07,1.25639e-07,1.26429e-07,1.28495e-07,1.28681e-07,1.30391e-07,1.31623e-07,1.32247e-07,1.32619e-07,1.33899e-07,1.34101e-07,1.34466e-07,1.34907e-07,1.376…	-0.404508,0.41787,-0.392681,0.39995,-0.388838,-0.399997,-0.388862,-0.386674,-0.390999,-0.396206,0.388769,0.399279,0.397629,-0.392904,0.389612,0.387072,-0.387555,-0.386288,0.385953,-0.387337,0.389347,0.396587,0.387852,0.385629,0.394406,0.385301,-0.378433,0
ENSG00000054148.18	chr9	136848725	136851027	+	8858	136850355,136852540,136866465,136866722,136859658,136862025,136865807,136865589,136880401,136860365,136881948,136869615,136876385,136881742,136880120,136880591,136880694,136877771,136913171,136917030,136854615,136880571,136881482,136882197,136916143,136916200,136888347,136915981,136866812,136875889,136879929,136913262,136912559,136910227,136910716,136918679,136914187,136917539,136885010,136901967…	3.40548e-47,7.33154e-47,9.28575e-47,9.85822e-47,2.08827e-46,2.21446e-46,2.97945e-46,5.95545e-46,1.14454e-45,1.29549e-45,1.77178e-45,2.14518e-45,5.03726e-45,8.05554e-45,8.62344e-45,1.13471e-44,1.15294e-44,1.22105e-44,1.29027e-44,1.45275e-44,1.49929e-44,1.50586e-44,1.60459e-44,1.70394e-44,2.14279e-44,2.21813e-44,2.22335e-44,2.63577e-44,4.50643e-44,5.22091e-44,8.89409e-44,1.36457e-43,1.5414e-43,1.68…	-0.754004,-0.750527,-0.753751,-0.746407,-0.745679,-0.743734,-0.742988,-0.739965,-0.731511,-0.741114,-0.729907,-0.736025,-0.728686,-0.726278,-0.724805,-0.723915,-0.72435,-0.722527,-0.72452,-0.722249,-0.745564,-0.723086,-0.722832,-0.723377,-0.719422,-0.7193
ENSG00000054277.14	chr1	241590103	241677376	-	10559	241612422,241625539,241632982,241640768,241636236,241642749,241640356,241627909,241628245,241627815	3.06899e-15,2.89904e-14,2.94893e-14,6.05108e-14,8.92872e-14,3.40338e-13,3.9264e-13,4.06876e-13,5.9497e-13,1.19008e-12	0.408093,0.385667,0.386031,0.384176,0.377581,0.37658,0.383611,0.371829,0.369512,0.363502
ENSG00000054282.16	chr1	243256035	243500091	+	9041	243224486,243230791,243222005,243225068,243253490,243222334,243232817,243251389,243251410,243253223,243222658,243222734,243248084,243217180,243217211,243249634,243215685,243218052,243239991,243244480,243220359,243245861,243245850,243246906,243220333,243220334,243262387	5.58196e-79,6.83797e-79,9.23757e-79,1.7993e-78,2.17939e-78,2.68738e-78,3.04866e-78,3.39252e-78,3.72283e-78,4.82338e-78,4.9558e-78,5.56287e-78,6.60503e-78,7.35786e-78,7.36086e-78,7.53897e-78,1.16709e-77,1.35223e-77,2.20839e-77,2.23784e-77,2.79805e-77,5.15737e-77,5.51386e-77,5.8422e-77,1.9832e-76,2.08643e-76,7.35976e-76	0.839182,0.83723,0.839365,0.845258,0.84353,0.844918,0.843322,0.842368,0.842103,0.839569,0.844587,0.844306,0.840697,0.844767,0.844626,0.839212,0.844597,0.842635,0.841352,0.840648,0.84189,0.839066,0.837246,0.825553,0.833584,0.833345,0.847149
ENSG00000054392.13	chr1	210328253	210676296	+	10151	210383965	4.0192e-20	0.476705
ENSG00000054523.17	chr1	10210806	10381603	+	8745	10308041,10265552,10213121,10285404,10220716,10256671,10224209,10357795,10255239,10371074,10360027,10352578,10333862,10377720,10377746,10383502,10326448,10394445,10393235,10398382,10342783,10373392,10391742,10394891,10403297,10323387,10364194	5.36473e-59,1.18214e-58,3.28746e-58,7.08092e-58,8.16508e-58,1.54557e-57,2.45744e-57,2.56965e-57,4.25367e-57,1.23077e-56,1.24564e-56,1.2721e-56,3.84798e-56,3.99467e-56,5.80569e-56,9.95192e-56,1.13627e-55,2.19396e-55,3.31363e-55,3.70991e-55,3.93562e-55,6.31178e-55,8.6405e-55,9.34081e-55,9.54443e-55,2.98231e-54,4.93846e-54	1.09445,1.08983,1.08784,1.08764,1.07986,1.08417,1.0774,1.0807,1.07649,1.0756,1.07759,1.07503,1.08146,1.08441,1.08144,1.06828,1.06804,1.07247,1.07903,1.07278,1.06591,1.07257,1.06598,1.0777,1.07473,1.04875,1.06113
ENSG00000054611.14	chr22	46762618	47175699	+	13001	46785655,46788224,46783423,46788886,46783702,46783695,46773373,46781339,46789707,46787047,46779419	1.79978e-31,8.6946e-31,1.01739e-30,1.06768e-30,1.10263e-30,1.20659e-30,1.32566e-30,1.45027e-30,1.47322e-30,1.04777e-29,6.05593e-29	0.554577,0.551651,0.548898,0.549844,0.548952,0.548818,0.549872,0.547312,0.54926,0.55345,0.538981
ENSG00000054965.10	chr11	73400488	73598189	-	8006	73522994,73553174,73527600,73528162,73541364,73550422,73541902,73534724,73550379,73560290,73521512,73523128,73513272,73545752,73547967,73524632,73510211,73510676,73508862,73516782,73525772,73581040,73568499,73563829,73522679,73575592,73576095,73581908,73570300,73588754,73582067,73562054,73504366,73549001,73401376,73517859,73426317,73387679,73382090,73440729,73500663,73387015,73383851,73391967,734…	1.18303e-12,2.62651e-12,3.08517e-12,3.21135e-12,3.77338e-12,3.96858e-12,4.05215e-12,4.39646e-12,4.42624e-12,4.47782e-12,4.63494e-12,4.76688e-12,4.84069e-12,4.96162e-12,5.06634e-12,5.08309e-12,5.17676e-12,5.22286e-12,5.26378e-12,5.2803e-12,5.30687e-12,5.64149e-12,5.71802e-12,5.78028e-12,6.09979e-12,6.49189e-12,6.52517e-12,6.97065e-12,7.08011e-12,7.08341e-12,7.10791e-12,8.63658e-12,9.22571e-12,9.74…	0.583696,0.574293,0.568142,0.567728,0.565492,0.565407,0.564566,0.563063,0.564613,0.564578,0.561887,0.561816,0.572768,0.562791,0.563216,0.56067,0.558463,0.558608,0.558247,0.559922,0.559977,0.561862,0.561545,0.561346,0.558897,0.562516,0.560373,0.560161,0.559315,0.560788,0.559614,0.558903,0.55231,0.55672,0.534891,0.5525,0.536178,0.540925,0.539459,0.538544,0.535205,0.539883,0.537652,0.533672,0.532183…
ENSG00000054983.17	chr14	87837821	87993665	-	9464	87992936,87993312,87991585,88005635,88002166,88002846,87993123,87991354,88014222,87992229,88004739,88014615,88012339,87982531,87997252,87983687,88022897,87982713,87997206,87982866,87982764,88014010,88013405,88005990,87982745,87982351,87955220,87954167,87954756,87955006,87955138,87952385,87955333,87952424,87959491,87951553,87951307,87955564,87951099,87957318,87967502,87967863,87967675,87959342,879…	3.50352e-94,5.16958e-94,5.78941e-94,6.04103e-94,6.2036e-94,7.15834e-94,8.44307e-94,9.80451e-94,1.44943e-93,1.48389e-93,1.66061e-93,1.79234e-93,1.93176e-93,2.01126e-93,2.19649e-93,2.37329e-93,2.54505e-93,2.60103e-93,2.70699e-93,2.73566e-93,2.78151e-93,2.84092e-93,3.00914e-93,3.26965e-93,4.04795e-93,6.56841e-93,7.50113e-93,9.51542e-93,9.56982e-93,9.94663e-93,9.99862e-93,1.03292e-92,1.12316e-92,1.20…	-1.22634,-1.2249,-1.22519,-1.22703,-1.22621,-1.22663,-1.22375,-1.22609,-1.2391,-1.22163,-1.23614,-1.23757,-1.23578,-1.2118,-1.23504,-1.21214,-1.2393,-1.2114,-1.23552,-1.21032,-1.21132,-1.23581,-1.23726,-1.23545,-1.21094,-1.21006,-1.22288,-1.22189,-1.22137
ENSG00000055044.11	chr2	202265737	202303661	+	5756	202286226,202259281,202270116,202283787,202348370,202310686,202303512,202255145,202287993,202281997,202351699,202287356,202243017,202258055,202285639,202252773,202264235,202291561,202296298,202250262,202301641,202246102,202307690,202291213,202290230,202250610,202291596,202315145,202275121,202268689,202292261,202330448,202274567,202316233,202318044,202318042,202317317,202243145,202309597,202283268…	2.1832e-09,2.72847e-09,2.74966e-09,3.0012e-09,3.23653e-09,3.70403e-09,4.08127e-09,4.39663e-09,4.63259e-09,4.63988e-09,4.90438e-09,4.93879e-09,5.06315e-09,5.3448e-09,5.40001e-09,5.41854e-09,5.48668e-09,5.49364e-09,5.55453e-09,5.55967e-09,5.62665e-09,5.66413e-09,5.66905e-09,5.75633e-09,5.75713e-09,5.76375e-09,5.90803e-09,5.92307e-09,5.95614e-09,6.02327e-09,6.04826e-09,6.0562e-09,6.0638e-09,6.12646e…	0.439296,0.439134,0.433773,0.43787,0.438675,0.443592,0.428922,-0.433802,0.432992,0.432657,0.431658,0.432036,-0.429588,0.430256,0.430799,-0.428611,0.429727,0.428559,0.429253,-0.428828,0.428982,-0.428894,0.430934,0.428185,0.428186,0.428547,0.428205,0.431518,0.432348,0.429607,0.427877,0.435992,0.432359,0.427904,0.42603,0.426055,0.427347,-0.426997,0.427178,0.425577,0.429555,0.426827,0.425677,0.429619…
ENSG00000055130.17	chr7	148697915	148801110	+	10138	148697503,148699457,148727936,148749372,148698392,148770936,148751129,148751119,148698032,148715526,148772624,148714730,148749557,148756520,148781628,148749262,148766768,148767583,148842231,148752071,148777174,148755813,148845730,148841530,148846433,148796511,148855364,148851301,148836292,148875412,148870171,148878855,148732714,148698580,148885443,148701208	3.63493e-20,2.28479e-19,2.90563e-19,3.16562e-19,3.41601e-19,3.4302e-19,3.43625e-19,3.49442e-19,4.03076e-19,4.07927e-19,4.1628e-19,4.40722e-19,4.55426e-19,4.8482e-19,5.02045e-19,5.21705e-19,5.25068e-19,5.29731e-19,6.20394e-19,6.34773e-19,6.53193e-19,7.10598e-19,7.12185e-19,7.29536e-19,7.99584e-19,9.92469e-19,1.12975e-18,1.18225e-18,1.23738e-18,1.45805e-18,2.13224e-18,2.76073e-18,2.85034e-18,1.0781…	-0.433606,-0.473737,-0.45857,-0.458398,-0.47287,0.477709,-0.456416,-0.456262,-0.422168,-0.455371,0.475959,-0.454567,-0.45509,-0.478929,0.473387,-0.455015,0.475504,0.47542,0.445681,-0.452971,0.472647,-0.450932,0.445172,0.445113,0.444257,0.469219,0.439532,0
ENSG00000055147.19	chr5	153990149	154038936	-	8052	154114679,154102131,154112576,154074620,154094777,154070564,154096647,154091326,154088635,154079116,154084867,154081968,154083148,154089079,154075373,154093903,154049609,154076692,154085892,154102963,154103223,154072442,154078226,154020867,154031374,153996636,154067265,154104880,154010856,154043412,154014604,154113544,154113591,154110616,153995222,154020932,154040248,154100705,154070509,154063029…	3.82064e-08,6.69816e-08,6.80738e-08,7.24375e-08,7.4583e-08,7.48042e-08,7.76053e-08,7.84834e-08,8.06148e-08,8.41598e-08,8.48115e-08,8.65469e-08,8.86748e-08,8.87385e-08,8.91395e-08,9.11124e-08,9.26667e-08,9.28609e-08,9.74322e-08,9.81438e-08,1.00124e-07,1.00128e-07,1.0038e-07,1.05157e-07,1.07028e-07,1.07667e-07,1.07746e-07,1.11078e-07,1.11279e-07,1.34593e-07,1.42819e-07,1.51989e-07,1.55303e-07,1.569…	-0.262768,-0.25914,-0.258795,0.255914,-0.254581,0.25637,-0.254593,-0.254507,0.254409,0.253878,0.253626,0.253534,0.253341,0.253466,0.253398,-0.253256,0.253067,0.252991,0.252915,-0.253391,-0.253087,0.25246,0.252253,0.252427,0.25201,0.251856,0.251737,-0.2526
ENSG00000055163.20	chr5	157266080	157395595	+	9602	157270644,157272295	3.48207e-65,4.20479e-61	-0.75781,-0.739296
ENSG00000055208.19	chr6	149218642	149411613	+	10642	149316675,149315830,149424868,149349186,149435603,149413112,149424430,149422978,149412234,149336982,149425151,149420685,149325964,149403395,149420871,149345508,149337658,149395036,149328744,149447315,149354755,149418239,149348501,149396110,149353968,149414219,149348265,149342240,149348291,149348137,149379669,149358896,149348857,149377880,149398767,149343693,149352455,149348218,149386668,149387232…	7.93381e-16,3.08767e-15,1.46865e-14,1.67158e-14,1.67564e-14,1.73014e-14,1.74049e-14,1.9199e-14,1.93198e-14,1.96386e-14,2.07391e-14,2.1301e-14,2.26107e-14,2.2617e-14,2.30831e-14,2.37172e-14,2.38184e-14,2.56545e-14,2.56807e-14,2.56965e-14,2.75438e-14,2.79568e-14,2.79573e-14,2.8495e-14,2.89678e-14,2.90969e-14,3.00702e-14,3.06632e-14,3.08463e-14,3.09254e-14,3.09457e-14,3.09604e-14,3.11884e-14,3.20029…	-0.63597,-0.627223,0.609267,-0.609833,0.61013,0.609556,0.607536,0.606356,0.606542,-0.610344,0.605963,0.605206,-0.610999,0.606387,0.604706,-0.608722,-0.608176,0.605075,-0.607726,0.605887,-0.606845,0.603465,-0.60635,0.604674,-0.606389,0.604233,-0.606103,-0.
ENSG00000055211.14	chr6	149566295	149591748	+	9878	149556109,149553763,149563461,149563244,149558971,149567128,149814464,149791065,149791033,149791063,149812818,149812859,149807037,149641481,149774257,149775216,149745206,149792658,149813857,149576319,149773519,149809701,149801253,149801509,149777561,149775882,149766383,149809537,149809506,149767816,149782183,149792666,149791193,149780867,149793470,149694122,149808470,149812465,149777641,149806304…	7.40085e-93,1.89234e-92,2.9285e-92,3.16025e-92,3.68978e-92,1.02232e-91,5.8694e-91,2.06511e-90,2.45052e-90,2.708e-90,3.09724e-90,3.68378e-90,4.47357e-90,5.06659e-90,5.21546e-90,5.80684e-90,6.34576e-90,7.60031e-90,8.30545e-90,9.67108e-90,9.68802e-90,1.04916e-89,1.06361e-89,1.06539e-89,1.06722e-89,1.08563e-89,1.10109e-89,1.12042e-89,1.1343e-89,1.15345e-89,1.15401e-89,1.2037e-89,1.24559e-89,1.2499e-8…	-0.898305,-0.896043,-0.894026,-0.893934,-0.892593,-0.894759,-0.881996,-0.875973,-0.875311,-0.875385,-0.894631,-0.886162,-0.875358,-0.884636,-0.893093,-0.878393,-0.876941,-0.875916,-0.874947,-0.877768,-0.876026,-0.87422,-0.87451,-0.875105,-0.874995,-0.8755
ENSG00000055332.18	chr2	37099211	37157065	-	10509	37141907,37141309,37137927,37187288,37149148,37186099,37157914,37157219,37159757,37178250,37173551,37175230,37181443,37182356,37175127,37112579,37177184,37154613,37112178,37156629,37148789,37152726,37156687,37157240,37186717,37124132,37154053,37155832,37154515,37168495,37170945,37170550,37155433,37154976,37156482,37154478,37160659,37155611,37155758,37101906,37155846,37154686,37161513,37159588,371…	1.30913e-08,1.39741e-08,3.80633e-08,9.93728e-08,1.00824e-07,1.63295e-07,4.60974e-07,6.09031e-07,7.48693e-07,7.83269e-07,8.57091e-07,8.81969e-07,9.57367e-07,9.85581e-07,9.88073e-07,1.00414e-06,1.02091e-06,1.05974e-06,1.07227e-06,1.30289e-06,1.48016e-06,1.62367e-06,1.67322e-06,2.12401e-06,2.32455e-06,3.18522e-06,3.24171e-06,3.40633e-06,3.94092e-06,3.98744e-06,4.033e-06,4.13068e-06,4.3042e-06,4.3477…	0.275053,0.274453,0.445887,0.257777,0.263192,0.254117,0.24897,0.249066,0.249219,0.244455,0.244194,0.243285,0.242544,0.242237,0.242628,0.242243,0.241689,0.241336,0.240409,0.239589,0.238154,0.237684,0.2381,0.236828,0.228711,-0.264018,0.227372,0.228316,0.225545,0.229037,0.233924,0.234522,0.224082,0.223929,0.224388,0.223849,0.226781,0.22315,0.222493,-0.285999,0.220719,0.220169,0.230001,0.216315,0.220…
ENSG00000055483.19	chr17	78787382	78841441	-	10356	78797803,78797518,78791803,78804100,78765957,78732586,78733675,78733957,78695482,78726380,78781612,78696216,78796097,78793804,78802280,78761214,78776206,78802073,78777556,78795135,78794197,78730433,78702868,78700904	3.61244e-90,4.94491e-90,5.40445e-89,1.03248e-87,2.04574e-86,1.8905e-85,2.174e-85,4.61185e-85,6.79078e-85,7.94469e-85,1.0588e-84,1.06397e-84,8.08562e-84,8.33503e-84,1.1889e-83,2.01916e-83,2.82804e-83,3.42003e-83,4.14007e-83,1.23836e-82,1.3153e-82,1.68279e-82,1.8049e-82,7.63875e-82	0.869732,0.869607,0.865414,0.86723,0.861198,0.855955,0.855468,0.853188,0.861167,0.853646,0.859438,0.857496,0.85278,0.852137,0.84795,0.851674,0.848172,0.848059,0.847448,0.847568,0.847362,0.849863,0.848295,0.84815
ENSG00000055609.18	chr7	152134923	152436005	-	11280	152431380,152429815,152456066,152463544,152443909,152452906,152465124,152464794,152450879,152461394,152426030,152461364,152447403,152442769,152355510,152457575,152437207,152441776,152455692,152454642,152464890,152455066,152464180,152452533,152462421,152452254,152448335,152443171,152452490,152453561,152448248	4.06837e-20,2.4438e-19,3.16532e-19,7.27046e-19,9.01523e-19,9.28209e-19,1.23248e-18,1.34291e-18,1.3647e-18,1.49827e-18,1.95869e-18,2.27452e-18,3.53633e-18,7.11785e-18,1.37617e-17,1.85566e-17,2.13784e-17,4.81669e-17,5.0625e-17,5.34828e-17,5.73901e-17,5.84207e-17,6.16386e-17,6.34542e-17,6.3532e-17,7.46064e-17,7.64004e-17,1.0077e-16,1.51017e-16,2.06216e-16,2.27386e-16	0.460638,0.45028,0.448446,0.443114,0.439127,0.438885,0.439686,0.443216,0.436535,0.438091,0.438292,0.435934,0.433152,0.427269,0.442359,0.424922,0.422234,0.420847,0.413701,0.413369,0.417115,0.413131,0.426763,0.413527,0.414781,0.412831,0.41345,0.440501,0.40965,0.408556,0.407348
ENSG00000055917.15	chr2	20248692	20352234	-	9403	20334319,20351071,20307708,20265251,20330187,20322925,20338020,20268709,20333212,20339206,20343088,20256649,20255485,20261123,20267793,20347554,20324589,20259221,20325979,20263021,20309957,20301331,20307151,20319120,20312754,20311821,20310729,20292793,20261973,20296609,20298826,20300818,20265519,20285931,20271059,20304259,20265253,20298840,20286028,20284628,20299395,20289835,20274533,20276490,202…	1.29476e-09,7.57537e-09,9.22402e-09,1.16654e-08,1.3244e-08,1.36883e-08,1.47756e-08,1.53197e-08,1.54342e-08,1.56199e-08,1.60801e-08,1.62919e-08,1.63586e-08,1.64764e-08,1.65608e-08,1.66104e-08,1.6631e-08,1.66663e-08,1.67031e-08,1.67991e-08,1.68494e-08,1.70156e-08,1.70822e-08,1.71207e-08,1.71384e-08,1.72805e-08,1.72886e-08,1.74089e-08,1.74662e-08,1.75745e-08,1.76232e-08,1.77807e-08,1.78134e-08,1.789…	0.667564,0.656526,0.65144,0.643355,0.647893,0.647006,0.644753,0.64297,0.64425,0.643984,0.6428,0.64165,0.641458,0.642478,0.642144,0.64197,0.643133,0.64182,0.643064,0.641578,0.643102,0.643645,0.642295,0.642043,0.64308,0.642964,0.642982,0.651613,0.640719,0.643161,0.642611,0.642764,0.641723,0.642859,0.641682,0.642417,0.640816,0.642222,0.641911,0.641752,0.641068,0.641427,0.642309,0.64114,0.640866,0.64…
ENSG00000055950.16	chr10	100969459	100987515	-	6009	100997685,100998580,100992405,100985305,100983006,100991094,100991026,100990866,100990864,101002370,100984457,100980514,100998177,100992988,101001701,100998868,101001239,101002044,100991949,100976078,100974022,100996986,100975021,100974019,100994276,100973650,100973056,100972002,100955130,100962671,100963159,100955426	1.94707e-43,2.37992e-43,3.13072e-43,3.54473e-43,3.85601e-43,4.12814e-43,4.15566e-43,4.18873e-43,4.1992e-43,4.58739e-43,4.7098e-43,4.89247e-43,5.17284e-43,5.23231e-43,5.25566e-43,5.89572e-43,5.96272e-43,6.04001e-43,7.70688e-43,7.8044e-43,7.80589e-43,9.5005e-43,1.48512e-42,1.53684e-42,2.31631e-42,3.0542e-42,3.15759e-42,4.03215e-42,1.7641e-40,4.69882e-40,4.97215e-40,9.1049e-40	-0.785425,-0.783325,-0.788949,-0.784464,-0.784193,-0.782349,-0.782453,-0.782524,-0.782547,-0.780106,-0.782863,-0.78284,-0.780867,-0.78117,-0.778856,-0.781607,-0.780163,-0.779381,-0.792097,-0.781371,-0.790005,-0.780194,-0.78749,-0.785573,-0.773985,-0.77759
ENSG00000056050.7	chr4	169729471	169757944	-	8583	169738459,169737580	5.51502e-83,1.92821e-82	-0.944999,1.02141
ENSG00000056097.16	chr5	32354351	32444740	-	10049	32366414,32358760,32376259,32388121,32345902,32370909,32356464,32389113,32397663,32419700,32346710,32437552,32423083,32377917,32353960,32356870,32360762,32352620,32373062,32371008,32373364,32345784,32410953,32439533,32435459,32419270,32416657,32369271,32427913,32439263,32424510,32434594,32450971,32447544,32449279,32446146,32449922,32449122,32263749,32327981,32445846,32327302,32327278,32337556,323…	2.01635e-06,2.17308e-06,2.69941e-06,2.75839e-06,3.08724e-06,3.25193e-06,3.41867e-06,3.72899e-06,3.79061e-06,4.67638e-06,4.72021e-06,4.92707e-06,5.30394e-06,5.69189e-06,5.89242e-06,6.33637e-06,6.69352e-06,6.72653e-06,7.21339e-06,7.28009e-06,7.28067e-06,1.00911e-05,1.02901e-05,1.04958e-05,1.05636e-05,1.0679e-05,1.1291e-05,1.21317e-05,1.34389e-05,1.34705e-05,1.34887e-05,1.37444e-05,1.73812e-05,1.798…	-0.301074,-0.300537,-0.296783,-0.295314,-0.303388,-0.294687,-0.296394,-0.293918,-0.293563,-0.290453,-0.34312,-0.293461,-0.291247,-0.342096,-0.342639,-0.340389,-0.338861,-0.33899,-0.336249,-0.33681,-0.336569,-0.335905,-0.331022,-0.333338,-0.333818,-0.32900
ENSG00000056558.11	chr9	120902394	120929173	-	6828	120920828,120880073,120914204,120914421,120914824,120918977,120915549,120885637,120879338,120879091,120897026,120893051,120905538,120885099,120918838,120894049,120897061,120885329,120898120,120905921,120909559,120910499,120909242,120905755,120925094,120922665,120884210,120928014,120921879,120925556,120898061,120924933,120901845,120908811,120895224,120896361,120898916,120923002,120924584,120923941…	2.57003e-35,2.79896e-35,2.97455e-35,2.98577e-35,2.99638e-35,3.0451e-35,3.12033e-35,3.13666e-35,3.20116e-35,3.54198e-35,3.56044e-35,3.60387e-35,3.60907e-35,3.64578e-35,3.67557e-35,3.6827e-35,3.70006e-35,3.70419e-35,3.7927e-35,3.84493e-35,3.92333e-35,4.00103e-35,4.01948e-35,4.11554e-35,4.15126e-35,4.17457e-35,4.18433e-35,4.22013e-35,4.28404e-35,4.30625e-35,4.31622e-35,4.3772e-35,4.44525e-35,4.55304…	0.602151,0.601277,0.601316,0.601286,0.601267,0.601083,0.600996,0.600882,0.600867,0.600748,0.600487,0.600277,0.600494,0.600399,0.600501,0.600376,0.60075,0.601143,0.600442,0.600445,0.600236,0.600168,0.600145,0.600121,0.599231,0.599446,0.600313,0.59897,0.599193,0.599049,0.60008,0.599819,0.599891,0.601035,0.600187,0.599166,0.599942,0.597627,0.599848,0.597656,0.595978,0.597204,0.597362,0.595684,0.5968…
ENSG00000056736.10	chr3	53846569	53865794	+	7866	53771379,53744594,53758384,53777279,53764307,53768358,53772776,53780170,53781838,53779205,53768268,53764438,53742651,53784025,53773121	2.65094e-18,3.47293e-18,2.05899e-17,2.64956e-17,1.19394e-14,1.7185e-14,2.78841e-14,3.47406e-14,3.71835e-14,3.83419e-14,3.88799e-14,4.07853e-14,5.14362e-14,5.37357e-14,5.56158e-14	-0.579779,-0.581385,-0.555009,0.428594,0.394065,0.387486,0.390887,0.391183,0.390011,0.38916,0.390666,0.384731,0.387778,0.38949,0.381615
ENSG00000057252.13	chr1	179293715	179358680	+	8899	179292626,179289055,179289895,179286005,179285849,179330012,179298339	1.03847e-27,8.35109e-26,8.47547e-26,1.31582e-25,7.61527e-24,8.95004e-24,1.8974e-23	0.573867,-0.552589,-0.558731,-0.554868,-0.533589,0.546208,0.548615
ENSG00000057608.17	chr10	5765224	5842132	-	12400	5813440,5786437,5793283,5807954,5763881,5803098,5756767,5760102,5755348,5757181,5732952,5726177,5726126,5718236,5791785,5759269,5725214	1.85288e-70,6.82227e-70,7.21768e-70,4.51e-69,1.63626e-66,2.0742e-66,5.02417e-66,1.32813e-65,1.83611e-65,4.5542e-65,6.9216e-64,1.48387e-63,2.35835e-63,2.47067e-62,1.24065e-61,4.07252e-61,3.63402e-60	-0.992332,-0.983466,-0.984241,-0.953868,-0.960962,-0.934821,-0.957133,-0.947658,-0.953194,-0.946592,-0.943829,-0.948221,-0.944804,-0.943725,-0.903735,-0.889779,-0.918565
ENSG00000057663.16	chr6	106045424	106325791	-	9037	106325429,106267435,106261537,106287618,106307920,106262400,106262688,106279372,106315205,106284534,106318504,106321681,106312798,106271565,106271621,106319400,106318283,106313093,106299289,106293824,106279695,106254240,106247525,106302327,106313137,106284045,106254248,106277908,106288252,106240777,106247447,106242045,106235548,106242223,106235003,106220305,106310897,106304265,106314719,106242257…	2.59017e-08,5.18237e-08,5.30381e-08,5.3304e-08,5.57028e-08,5.60059e-08,5.61871e-08,5.62886e-08,5.67918e-08,5.75524e-08,5.81528e-08,5.86728e-08,5.9347e-08,5.95095e-08,5.95095e-08,5.97964e-08,6.01105e-08,6.0205e-08,6.02932e-08,6.03763e-08,6.04097e-08,6.04793e-08,6.10408e-08,6.12683e-08,6.12704e-08,6.13641e-08,6.17566e-08,6.22435e-08,6.43648e-08,6.50258e-08,7.05323e-08,7.13679e-08,7.606e-08,7.62395e…	-1.09484,-1.09665,-1.10002,-1.102,-1.0919,-1.0939,-1.09379,-1.09376,-1.09121,-1.09284,-1.08807,-1.09238,-1.09402,-1.08951,-1.08951,-1.09165,-1.09144,-1.09139,-1.09131,-1.09126,-1.0912,-1.08935,-1.09519,-1.09077,-1.09078,-1.08842,-1.09081,-1.09017,-1.08898
ENSG00000057704.13	chr12	94567123	94650557	-	9781	94823160	1.67908e-16	-0.465237
ENSG00000057757.10	chr1	23778419	23788232	+	7388	23831144,23870193,23744558,23787639,23876351,23829241,23821770,23821875,23757004,23813366,23876352,23879563,23872692,23826741,23873379,23749386,23739280,23877653,23833746,23838758,23839701,23879118,23870303,23839186,23878193,23879542,23873668,23739996,23875828,23871408,23871206,23841529,23874310,23871989,23874116,23875153,23872536,23874958,23782193,23872551,23872314,23871022,23874034,23872800,238…	4.10474e-12,4.62177e-12,8.13853e-12,8.83406e-12,9.10204e-12,9.50909e-12,9.84822e-12,1.01583e-11,1.05297e-11,1.1095e-11,1.18151e-11,1.21355e-11,1.24421e-11,1.27169e-11,1.28663e-11,1.32313e-11,1.45418e-11,1.55432e-11,1.59392e-11,1.62294e-11,1.74767e-11,1.76203e-11,1.76555e-11,1.86897e-11,1.93776e-11,1.96218e-11,2.04526e-11,2.11513e-11,2.11624e-11,2.14721e-11,2.2034e-11,2.20686e-11,2.27068e-11,2.304…	0.325593,-0.326583,0.350851,-0.321502,-0.319489,0.320148,-0.320366,-0.320253,0.345776,-0.321138,-0.317741,-0.320462,-0.318899,0.318884,-0.319208,0.345134,0.347046,-0.321986,0.321366,0.318642,0.318556,-0.317105,-0.317655,0.321337,-0.316615,-0.316474,-0.31522,0.345639,-0.314873,-0.314783,-0.314692,0.315731,-0.314364,-0.314315,-0.314245,-0.314238,-0.314399,-0.31423,-0.314942,-0.314196,-0.314316,-0.3…
ENSG00000057935.13	chr2	42494570	42756947	+	11059	42669115,42600565,42669065,42672619,42671775,42655885,42668347,42654585,42654352,42672878,42655070,42658471,42662947,42654394,42666167,42607170,42681811,42653631,42600201,42665450,42608792,42608878,42655664,42609073,42651032,42662093,42681870,42611692,42665999,42607283,42593282,42602948,42609376,42713719,42685241,42577479,42611258,42677427,42631784,42691160,42683843,42611661,42685353,42600150,426…	2.47588e-37,6.34674e-37,8.57599e-37,9.36388e-37,1.45848e-36,1.47747e-36,1.49044e-36,1.86956e-36,2.0803e-36,3.60756e-36,3.67874e-36,3.6944e-36,3.76825e-36,3.79912e-36,3.90718e-36,4.0208e-36,4.17517e-36,4.41582e-36,4.51341e-36,4.59247e-36,5.42952e-36,5.55196e-36,5.6901e-36,6.35102e-36,7.21213e-36,7.83068e-36,8.10111e-36,8.35068e-36,8.46281e-36,9.71433e-36,9.84818e-36,1.05273e-35,1.08424e-35,1.14691…	-0.641135,-0.634526,-0.631453,-0.631118,-0.631056,-0.630209,-0.629999,-0.630502,-0.630277,-0.631599,-0.627033,-0.62519,-0.630398,-0.628017,-0.647456,-0.627802,-0.627121,-0.626568,-0.634163,-0.627659,-0.628679,-0.625888,-0.624859,-0.626715,-0.626964,-0.623
ENSG00000058056.9	chr3	179653041	179789401	+	8044	179653628,179654002,179657298,179653753,179653544,179651331,179657558	4.70838e-11,5.5983e-11,1.18546e-10,6.08467e-09,6.47707e-09,6.62057e-09,1.90804e-08	-0.415555,-0.417885,-0.438298,0.280166,0.278704,0.277318,-0.382219
ENSG00000058063.16	chr3	182793504	182921629	+	8148	182869878,182803355,182788675,182813808,182828909,182867145,182834536,182831888,182834091,182796848,182795926,182840635,182897952,182853001,182897671,182887038,182806080,182897772,182849612,182855694,182867712,182833063,182828590,182906971,182805600,182899816,182806266,182901697,182787062,182906223,182900118,182912071,182912067,182873359,182923089,182803267,182881195,182841626,182803339,182917557…	1.85476e-41,2.5619e-41,3.34099e-41,4.62433e-41,5.35891e-41,5.43874e-41,5.96663e-41,6.11616e-41,6.21162e-41,6.39042e-41,6.59829e-41,7.4151e-41,7.53584e-41,8.85873e-41,9.44563e-41,1.1605e-40,1.19193e-40,1.23111e-40,1.47539e-40,1.95955e-40,2.05886e-40,2.1931e-40,2.25616e-40,2.38318e-40,2.57223e-40,2.5794e-40,2.67768e-40,2.90931e-40,3.4367e-40,3.43763e-40,4.51786e-40,8.53876e-40,9.05532e-40,1.33736e-…	0.65985,0.653573,0.640969,0.654235,0.653465,0.654717,0.652818,0.652814,0.653132,0.652509,0.652248,0.652339,-0.649645,0.645968,-0.646938,0.650419,0.645519,-0.649077,0.644162,0.644044,0.650432,0.642296,0.642832,-0.649984,0.640546,-0.643633,0.642305,-0.646225,0.701784,-0.645419,-0.641928,-0.643949,-0.643798,0.638406,-0.705613,0.698232,0.638489,0.634321,0.697477,-0.702228,0.632527,0.627296,0.633924,0…
ENSG00000058091.17	chr7	90466425	91210590	+	10494	90655452,90651364,90604304,90608517,90605601,90671199,90656540,90691476,90656546,90650278,90667886,90607498,90658561,90607101,90827178,90835015	1.60863e-11,1.66099e-11,4.13656e-11,4.85018e-11,6.54512e-11,1.05713e-10,2.13522e-10,2.35986e-08,1.23868e-06,1.43266e-06,3.85473e-06,4.05598e-06,4.08907e-06,4.1872e-06,1.0252e-05,1.58485e-05	-0.334184,-0.335046,0.322789,0.321153,0.319456,-0.317645,-0.315022,-0.263856,-0.492812,-0.487878,-0.464556,0.462619,-0.462773,0.462173,0.229043,0.225262
ENSG00000058335.15	chr15	78959948	79090773	-	9763	79017995,79018202,79014128,79015290,79009113,79014456,79007999,79035291,79017218,79096664,79014970,79015873,79010149,78971479	1.89147e-08,4.72983e-08,5.79681e-06,6.70366e-06,6.70938e-06,0.000135966,0.000202933,0.000387092,0.000483373,0.000633502,0.000978226,0.00132569,0.00163923,0.00410325	-0.350615,-0.341297,-0.314819,-0.31292,0.225651,-0.489557,-0.28896,-0.430727,0.169792,0.718588,0.156275,0.150364,0.203959,0.310649
ENSG00000058453.17	chr1	16740274	16972964	+	9625	16928464,16976340,16882678,16987022,16881888,16984222,16885121,16938676,16889836	1.69812e-15,7.54872e-14,7.91489e-14,9.09366e-14,1.07033e-13,1.45014e-13,3.83157e-13,5.90532e-05,0.000100476	1.38102,1.04644,1.30658,1.03003,1.25765,1.02416,1.28346,0.279956,-0.258276
ENSG00000058600.16	chr16	22297376	22335101	+	4444	22297407,22292932,22336637,22425819,22308196,22318437,21514667,22377985,22624546,21508634,22304624,22280121,22290208,22282671,22288106,22281614,21521808,22361127,22283602,21502190,22290622,21518416,22257205,22256119,22279793,22262497,22255975,22328435,22255082,22262813,22262250,22254841,22254059,22253662,22265112,22264431,22273379,22249751,22275252,22376039,22270829,22266644,22371996,22289330,222…	3.81085e-05,4.31838e-05,6.95358e-05,7.01819e-05,7.1004e-05,8.42386e-05,9.88788e-05,0.0001401,0.00017007,0.000350218,0.000437587,0.000556462,0.000691462,0.000859516,0.00100021,0.00100579,0.00103261,0.00105187,0.00109643,0.00112716,0.00114624,0.00173389,0.00174846,0.0017765,0.00197589,0.00199192,0.00207609,0.00222489,0.00230192,0.00233677,0.00236163,0.0023718,0.00240805,0.00251937,0.00275799,0.0027…	0.415502,0.412703,0.397789,0.441307,0.393808,0.391087,0.374882,0.393689,0.813503,0.414016,0.393087,0.313055,0.310224,0.301136,0.296011,0.297336,0.376884,0.283262,0.29484,0.331597,0.292836,0.380317,0.239063,0.238782,0.259502,0.251427,0.235291,0.247869,0.2325,0.245031,0.245116,0.232243,0.230942,0.230036,0.240889,0.240545,0.24569,0.527114,0.244309,0.246515,0.241677,0.238224,0.246681,0.229473,0.23712…
ENSG00000058668.14	chr1	203626562	203744081	+	8170	203636267,203636147,203634689,203626383,203629093,203623897,203621658,203622481,203602586,203606539,203605328,203612137,203601679,203602167,203612382,203608587,203611885	3.49237e-13,3.57858e-13,3.75277e-13,5.01018e-13,7.04583e-13,6.43619e-12,6.60148e-12,1.89905e-11,1.24083e-09,1.45184e-09,1.53228e-09,1.72379e-09,1.7698e-09,2.14134e-09,2.62575e-09,3.66499e-09,3.67396e-09	-0.381788,-0.381778,-0.381473,-0.379285,-0.377868,-0.367867,0.368144,0.360319,-0.302812,-0.302243,0.292114,-0.301467,-0.292585,-0.289499,-0.295134,0.287005,-0.293673
ENSG00000058799.15	chr1	53851720	53889798	-	9011	53897274,53902580,53860628,53889973,53852738,53880149,53860817,53858906,53876089,53867801,53878045,53877789,53874054,53877621,53881754,53866042,53874999,53876274,53877164,53867921,53872299,53877304,53879917,53872966,53868348,53878946,53874627,53854710,53863315,53868642,53875696,53879017,53870373,53875973,53865044,53863141,53886524,53872213,53869967,53890440,53780615,53898224,53898421,53849251,538…	3.49661e-06,6.60116e-06,8.96818e-06,9.41796e-06,1.22834e-05,1.31521e-05,1.31628e-05,1.35242e-05,1.42949e-05,1.47871e-05,1.4827e-05,1.4977e-05,1.52363e-05,1.53164e-05,1.5426e-05,1.5772e-05,1.60102e-05,1.61431e-05,1.62536e-05,1.63378e-05,1.63998e-05,1.64938e-05,1.66017e-05,1.66398e-05,1.66759e-05,1.68666e-05,1.69049e-05,1.69215e-05,1.69736e-05,1.70556e-05,1.73094e-05,1.73097e-05,1.73614e-05,1.73909…	-0.23036,-0.228971,-0.217698,-0.218804,-0.21422,-0.211822,-0.213754,-0.214072,-0.210313,-0.210247,-0.210076,-0.209892,-0.209818,-0.209669,-0.209991,-0.209529,-0.20923,-0.209135,-0.209042,-0.209107,-0.209024,-0.20925,-0.20924,-0.209182,-0.209239,-0.208995,
ENSG00000058804.12	chr1	53765479	53838463	-	9088	53767838,53766159,53773152,53787037,53797659,53794236,53774812,53781187,53762605,53805768,53799107,53813889,53815321,53814216,53820138,53816652,53810481,53824356,53829162,53827455,53831166,53832642,53836271,53837796,53842958,53812798,53844541,53786525,53791703,53806657,53810552,53799323,53786605,53803414,53798316,53801526,53783356,53796490,53803200,53774882,53812613,53795381,53768542,53774497,538…	2.62733e-14,2.9235e-14,2.95018e-14,3.34347e-14,4.29551e-14,4.48698e-14,4.63004e-14,4.64616e-14,6.0909e-14,6.15947e-14,6.75419e-14,7.28627e-14,7.74726e-14,8.08112e-14,1.02282e-13,1.08763e-13,1.20909e-13,1.36299e-13,1.86779e-13,1.89625e-13,1.99866e-13,3.48196e-13,5.68518e-13,5.68905e-13,2.21298e-12,6.60773e-12,8.85563e-12,1.11349e-11,1.22435e-11,1.5341e-11,1.98167e-11,2.04594e-11,2.11805e-11,2.1228…	-0.883634,-0.882303,-0.880767,-0.864648,-0.857754,-0.851654,-0.898224,-0.898168,-0.878274,-0.849565,-0.870185,-0.855584,-0.856505,-0.882633,-0.857786,-0.852289,-0.857017,-0.853454,-0.855246,-0.850894,-0.852986,-0.843146,-0.837176,-0.836557,-0.803993,-0.40
ENSG00000058866.15	chr3	186105669	186362234	-	8851	186241844,186239785,186238506,186239635,186236842,186236138,186236040,186251263,186245519,186249495,186249193,186260142,186239501,186251440,186237179,186261261,186245032,186151651,186241956,186149761,186147828,186156806,186156532,186242625	1.95684e-10,1.69915e-09,1.94115e-09,1.99959e-09,2.8528e-09,3.197e-09,8.67486e-09,9.33007e-09,1.54747e-08,1.72768e-08,1.88748e-08,2.44292e-08,3.00681e-08,9.90376e-08,1.19202e-07,4.44976e-07,5.16028e-07,8.70084e-07,8.87653e-07,9.32031e-07,9.52514e-07,1.1778e-06,1.18679e-06,1.35933e-06	-0.400775,-0.720941,-0.717456,-0.717517,-0.70213,-0.708385,-0.713669,-0.373182,-0.692457,-0.68719,-0.682836,-0.729587,-0.659379,-0.357503,-1.01449,0.679353,-0.916339,0.233899,0.283308,0.233673,0.234027,0.230892,0.230733,0.279509
ENSG00000059122.16	chr16	2911938	2951208	+	8208	2943813,2942113	4.92105e-143,7.42907e-143	1.02459,1.02339
ENSG00000059377.18	chr7	139777052	140020325	+	8721	140573173,140571886,139212304,139685536,139749541,140358154,141004907	4.35217e-07,0.000934595,0.00484026,0.00484026,0.00484026,0.00484026,0.00534475	-50.4998,-66.1292,-56.3448,-56.3448,-56.3448,-56.3448,-5.10804
ENSG00000059378.13	chr7	140023750	140062951	-	7654	140063011,140027335,140017378,140017400,140024558,140018906,140045991,140049546,140024755,140026407,140023600	2.05773e-28,2.40186e-26,4.18616e-26,4.24485e-26,4.41542e-26,2.4907e-25,4.37009e-25,7.08283e-25,7.64766e-25,1.45127e-24,1.83057e-24	-1.68224,-0.607794,-0.611644,-0.611031,-0.604895,-0.605591,-0.604978,-0.593047,-0.574045,-0.575441,-0.574785
ENSG00000059573.9	chr10	95605942	95656711	-	8329	95907041,95633212,95682476,95670538,95691761,95897272,95901023,95910437,95911178,95912442,95611185,95680402,95638539,95707012,95706670,95612912,95631288,95704303,95618144,95607060,95699246,95762540,95916530,95920199,95772209,95772219,95920865,95922547,95801896,95926129,95794290,95896530,95818468,95824287,95829520,95926601,95630711,95844649,95926022,95637470,95648079,95647567,95633236,95650029,958…	3.02448e-12,7.7287e-12,2.31065e-11,2.83642e-11,4.61346e-11,2.70878e-10,2.78462e-10,3.75845e-10,3.77756e-10,3.92937e-10,5.17048e-10,5.95201e-10,6.30012e-10,6.38464e-10,6.5955e-10,6.69193e-10,6.98804e-10,7.08887e-10,7.87635e-10,7.9999e-10,8.27027e-10,1.13972e-09,1.33376e-09,1.50697e-09,1.56478e-09,1.56503e-09,1.6375e-09,1.82505e-09,1.84696e-09,2.03129e-09,2.0345e-09,2.28049e-09,2.39726e-09,2.48854e…	0.365099,-0.341279,-0.332272,-0.330875,-0.325967,0.359142,0.358951,0.357345,0.356296,0.357416,0.408014,0.414757,0.414275,0.412337,0.411734,0.413573,0.412711,0.410495,0.409973,0.403954,0.409517,0.399622,0.347074,0.346143,0.395524,0.395543,0.345504,0.344468,0.39469,0.343656,0.393384,0.309915,0.391666,0.391191,0.390398,0.34076,-0.308895,0.389473,0.340776,-0.302791,-0.302294,-0.302259,-0.302088,-0.30…
ENSG00000059588.10	chr1	234391314	234479179	-	9464	234473367,234475906,234475837,234475576,234476205,234467329,234482488,234483453,234483550,234477249	1.25496e-61,9.29304e-61,1.18279e-60,1.99165e-60,8.67298e-60,9.4069e-60,1.24094e-56,1.43363e-56,1.69828e-56,2.85496e-55	0.738142,0.744653,0.743242,0.741299,0.738871,0.739471,0.718482,0.718498,0.71923,0.713103
ENSG00000059691.12	chr4	151670505	151761007	-	6923	151674221,151675388,151671039,151673662,151676388,151676050	1.07833e-132,1.08665e-132,1.18432e-132,1.4825e-132,1.51968e-132,1.70935e-132	1.0032,1.00341,1.00331,1.00273,1.00259,1.00307
ENSG00000059728.11	chr2	69897689	69942945	+	8502	69994095,69780338,69812902,69865584,69513260,69446598,69527433,69941863,70231933,70426775,69846987,69656271,69892946,69945455,69938834	1.02333e-06,1.91418e-06,6.02229e-06,2.93945e-05,0.0004493,0.000938203,0.00128688,0.00172527,0.00222701,0.00292079,0.00321303,0.00667191,0.00720809,0.00739815,0.00760079	0.923619,0.635006,0.589379,0.539143,0.415064,0.418644,0.332518,0.266753,0.374391,0.315564,0.732923,0.350827,0.164867,0.14237,0.171653
ENSG00000059758.8	chr12	96278262	96400480	-	9611	96479936,96477478,96476753,96476248,96572496,96474418,96476518,96476322,96477871,96478489,96476127,96475646,96478955,96562999,96541583,96536787,96552490,96563783,96543810,96569314,96477429,96529577,96474415,96543746,96479653,96500675,96537140,96537910,96534208,96541488,96535861,96518737,96535898,96536401,96537436,96538054,96535789,96500517,96534039,96537711,96536563,96535190,96537629,96534748,964…	4.224e-13,7.33008e-13,7.88545e-13,7.91747e-13,7.92357e-13,8.08497e-13,8.42364e-13,8.48358e-13,8.84919e-13,9.05105e-13,9.13691e-13,9.39842e-13,9.63979e-13,1.04359e-12,1.05517e-12,1.07728e-12,1.1333e-12,1.14994e-12,1.24558e-12,1.28126e-12,1.28441e-12,1.31072e-12,1.33254e-12,1.3813e-12,1.61984e-12,1.67487e-12,1.74047e-12,1.76926e-12,1.77018e-12,1.77944e-12,1.78749e-12,1.79868e-12,1.79934e-12,1.81051…	-0.351259,-0.346792,-0.346908,-0.3466,-0.349335,-0.346864,-0.346254,-0.346214,-0.34612,-0.346015,-0.345936,-0.345714,-0.345928,-0.347329,-0.347564,-0.352968,-0.345799,-0.34571,-0.34335,-0.345147,-0.34361,-0.343,-0.343951,-0.342614,-0.343056,-0.343433,-0.3
ENSG00000060069.17	chr18	79679804	79754510	+	8131	79722189,79717379,79716131,79728441,79725280,79727508,79679844,79688793,79704170,79704406,79732750,79683093,79698037,79712436,79684285,79708513,79734190,79734143,79729649,79678956,79731070,79661100,79665192,79651343	7.55353e-23,5.06494e-22,7.48469e-22,2.26614e-21,2.81301e-21,3.52197e-21,5.97702e-21,6.82255e-21,7.17442e-21,7.29074e-21,7.42967e-21,1.27549e-20,1.8093e-20,2.29028e-20,2.53576e-20,2.74078e-20,4.97496e-20,5.2893e-20,9.35234e-20,1.34248e-19,1.63977e-19,3.71566e-19,3.72545e-19,1.1584e-18	0.475053,0.466136,0.464098,0.462094,0.460924,0.460404,0.462262,0.457821,0.454254,0.454315,0.463224,0.453583,0.451311,0.456429,0.457922,0.450859,0.456756,0.456709,0.443629,0.442225,0.443014,0.437056,0.43616,0.433293
ENSG00000060138.13	chr12	10699090	10723323	-	10924	10723460,10724206,10723329	6.64986e-20,2.40306e-18,1.19521e-16	-0.44109,-0.413843,0.90515
ENSG00000060237.17	chr12	752580	911452	+	8895	669309,668594,667842,663507	5.57368e-55,5.73011e-55,5.87949e-55,2.8123e-54	-0.701863,-0.69985,-0.699316,-0.692899
ENSG00000060339.14	chr10	68721013	68792377	+	9637	68733366,68721457,68786466,68785074,68739655,68742153,68725099,68768075,68714604,68806614,68803322,68733877,68806393,68792919,68770206,68801974,68764932,68759990,68763174,68761367,68749117,68761375,68733282,68793700,68776562,68726825,68718956,68811191,68718022,68815641,68825375,68756987,68814077,68722980,68722936,68820720,68801768,68818381,68817918,68805902,68827241,68839465,68826702,68839370,688…	3.19012e-22,4.40837e-22,6.7258e-22,6.84011e-22,7.81413e-22,8.07727e-22,8.18809e-22,8.41424e-22,8.65136e-22,8.70455e-22,9.12822e-22,9.20612e-22,9.5073e-22,9.59826e-22,9.62715e-22,1.01754e-21,1.06759e-21,1.07638e-21,1.11188e-21,1.13016e-21,1.13442e-21,1.21459e-21,1.25663e-21,1.27978e-21,1.51662e-21,1.59073e-21,1.60275e-21,1.65084e-21,1.66168e-21,1.81667e-21,1.90678e-21,1.91977e-21,2.06326e-21,2.115…	0.723744,0.718164,0.71364,0.716265,0.713185,0.714309,0.714803,0.710806,0.715656,0.709317,0.709855,0.713814,0.708756,0.705326,0.710489,0.707873,0.708373,0.708966,0.708447,0.708717,0.708594,0.708292,0.707973,0.708169,0.707297,0.711522,0.70895,0.702961,0.709203,0.700505,0.686002,0.692354,0.700154,0.705651,0.705029,0.699655,0.702184,0.696224,0.697231,0.707817,0.643296,0.659869,0.652963,0.651101,0.650…
ENSG00000060491.16	chr20	62804836	62814000	+	11418	62806096,62808344,62800846,62808695,62808872,62802642,62808623,62821485	9.55113e-17,1.15943e-16,2.13861e-16,6.84758e-16,1.09181e-15,1.81501e-15,2.3811e-13,1.32087e-12	0.528044,0.524818,0.517358,0.514498,0.514369,0.491792,0.605386,0.491639
ENSG00000060558.4	chr19	3136034	3163749	+	11148	3168188,3172907,3175972	1.2676e-20,2.58352e-20,3.98337e-20	0.445095,0.429755,0.430985
ENSG00000060642.11	chr1	26787055	26800659	+	6212	26756602,26715851,26787956,26714018,26744038,26741747,26700496,26768641,26693642,26771828,26736928,26738708,26711725,26721033,26707937,26727525,26725756,26701808,26751875,26791680,26747433,26787521,26742480,26694624,26762955,26726121,26731130,26701425,26765491,26795430,26761777,26711498,26721402,26831853,26712737,26749193,26750763,26736052,26711084,26724732,26798054,26752685,26722492,26707898,267…	2.32724e-21,3.63862e-21,3.87742e-21,4.05075e-21,4.16535e-21,4.23036e-21,4.26114e-21,4.26681e-21,4.31484e-21,4.41023e-21,4.42992e-21,4.44841e-21,4.54566e-21,4.55626e-21,4.58269e-21,4.66274e-21,4.66933e-21,4.70765e-21,4.73636e-21,4.75823e-21,4.81208e-21,4.83511e-21,4.84527e-21,4.87138e-21,4.87174e-21,4.87333e-21,4.87333e-21,4.87938e-21,4.87956e-21,4.88026e-21,4.88353e-21,4.88986e-21,4.90673e-21,4.9…	-0.866155,-0.855077,-0.858854,-0.853112,-0.853394,-0.850826,-0.852637,-0.851034,-0.852735,-0.854709,-0.851665,-0.854083,-0.851331,-0.851678,-0.852177,-0.850935,-0.851437,-0.851128,-0.850662,-0.853615,-0.85053,-0.85098,-0.851143,-0.850705,-0.850761,-0.8507
ENSG00000060709.15	chr12	130396138	130716281	-	14048	130717133,130717077,130717490,130717117,130717020,130717018,130717415,130717113,130718428,130718006	9.37984e-118,1.2381e-117,1.77783e-117,2.02273e-117,2.24417e-117,2.37946e-117,3.57726e-117,3.38644e-116,3.27558e-111,3.49526e-111	0.990842,0.990239,-0.989777,0.990753,0.988355,0.988134,0.995871,-0.987981,-0.974167,-0.972579
ENSG00000060749.15	chr11	32892821	32993316	+	8455	32657110,32839859,32820546,32701711,32877524,32787720,32670023,32810998,32813495,32778748,32792436,32848838,32657238,32775924,32618035,32720403,32653013,32615368,32618368,32621275,32892577,32576260	4.06495e-11,6.4681e-11,6.84302e-11,9.296e-11,1.08103e-10,1.14741e-10,1.15006e-10,1.23358e-10,1.23717e-10,1.35153e-10,1.36708e-10,1.49198e-10,1.53435e-10,1.61642e-10,1.71816e-10,1.73711e-10,1.83585e-10,1.92097e-10,2.0115e-10,2.30468e-10,7.20627e-10,1.15921e-09	0.884992,0.838148,0.820133,0.776314,0.759087,0.770091,0.784683,0.73626,0.738928,0.765918,0.767216,0.740471,0.776466,0.763715,0.776665,0.767605,0.772854,0.777716,0.775465,0.77294,0.841262,0.7377
ENSG00000060762.19	chr6	166364920	166383013	-	11460	166289506,166292024,166289198,166289448,166289297,166289292,166290397,166291235,166289367	1.85348e-28,4.3581e-28,6.29427e-28,4.34567e-25,5.33835e-25,8.04914e-25,9.09026e-25,9.27479e-25,1.47817e-24	1.10966,1.10749,1.1055,1.23226,1.25133,1.24753,1.23882,1.23568,1.24732
ENSG00000060971.18	chr3	38103130	38137242	-	7427	38276534,38281697,38266312,38279399,38192311,38257044,38222012,38168538,38130920,38136799,38137763,38140645,38143457,38146101,38146288	3.55233e-34,4.08869e-34,4.21687e-34,4.91559e-34,1.0254e-33,1.07247e-33,1.14566e-33,3.17506e-33,3.46125e-32,3.77361e-32,4.06047e-32,4.95293e-32,5.62131e-32,6.86221e-32,6.98877e-32	-1.24377,-1.2224,-1.22145,-1.22223,-1.22188,-1.21991,-1.21963,-1.2133,-1.19789,-1.19816,-1.1976,-1.19597,-1.19501,-1.19517,-1.1933
ENSG00000060982.15	chr12	24810025	24949101	-	9928	24970412,24979837,24985282,24982394,24985082,24985664,24990352,24990539,24997048,24994428,25007667,25008686,25007168,24989302,24988959,25008316,24964923,25009176,24965245,24967393,24952037,24953842,24953648,24968494,24952966,24972925,24955051,24964411,24951089,24951335,24957260,24947517,24959015,24957858,24960285,24960312,24962127,24966078,24963957,24966926,24965670,24969012,24963738,24966520,249…	1.52655e-10,1.91427e-09,2.04164e-09,2.9795e-09,3.03932e-09,4.63902e-09,5.86603e-09,8.64395e-09,8.70379e-09,8.9176e-09,4.87815e-08,6.11291e-08,6.16236e-08,6.65458e-08,7.91508e-08,7.98697e-08,8.6465e-08,1.0167e-07,1.04767e-07,1.22066e-07,1.89896e-07,2.3097e-07,2.41782e-07,2.5219e-07,2.74202e-07,3.23947e-07,3.75925e-07,3.80639e-07,3.88119e-07,4.04229e-07,4.22563e-07,5.0164e-07,5.11897e-07,1.21498e-0…	0.302688,-0.296702,0.313632,0.308477,0.308581,0.304289,-0.284784,-0.280529,0.300342,0.300499,0.276317,0.275331,0.273183,-0.256332,-0.254588,0.27104,0.416261,0.271822,0.258256,0.256358,0.406082,-0.28055,-0.280311,0.250367,-0.279112,0.247237,-0.249394,0.24951,-0.273235,-0.273244,0.274162,-0.271773,0.272042,0.260511,0.25502,0.254531,0.251827,0.25104,0.250307,0.25003,0.248904,0.254693,0.248942,0.2481…
ENSG00000061273.18	chr12	47782723	47833132	-	8969	47831959,47829771,47826964,47826043,47823230,47821042,47821050,47820208,47862497,47865599,47869379,47876015,47829691,47818936	5.73919e-17,9.32013e-17,5.49226e-14,6.02332e-14,1.8028e-13,9.30734e-12,1.1347e-11,1.53069e-11,1.00843e-10,1.31724e-10,1.13443e-09,2.63415e-09,1.00159e-08,7.56847e-08	0.454748,0.446816,0.414807,0.414156,0.403372,0.377302,0.37483,0.373668,0.37299,0.369693,0.358179,0.370701,0.282306,0.354725
ENSG00000061656.10	chr20	35615830	35621094	+	5623	35599391,35599630,35587178,35597553,35602948,35532247,35533418,35615487,35592613,35536512,35590443,35593631,35536779,35536699,35594147,35594595,35612055,35537487,35587861,35597804,35598409,35599806,35572533,35592317,35715487,35572918,35482555,35545279,35599775,35544511,35570657,35543647,35544211,35567019,35549038,35664934,35545280,35480335,35480870,35683652,35665734,35537447,35767601,35524728,355…	5.24018e-09,5.6342e-09,6.46268e-09,6.52002e-09,2.65834e-08,3.56854e-08,3.90867e-08,6.19819e-08,6.55236e-08,6.87438e-08,7.18849e-08,7.45259e-08,7.59999e-08,8.1622e-08,8.22612e-08,8.46829e-08,8.80113e-08,9.72574e-08,9.77145e-08,1.0093e-07,1.02115e-07,1.05744e-07,1.32992e-07,1.39292e-07,1.41056e-07,1.44393e-07,1.54308e-07,1.54539e-07,1.56715e-07,1.58624e-07,1.58654e-07,1.60343e-07,1.63517e-07,1.6720…	-0.400443,-0.399909,0.400108,-0.398652,-0.321132,-0.35999,-0.359723,-0.403574,0.314371,-0.355343,0.31378,0.31288,-0.354502,-0.353846,-0.312052,-0.311307,-0.401253,-0.351986,0.310431,-0.309136,-0.308973,-0.308458,-0.345811,0.309245,-0.390924,-0.344907,-0.3
ENSG00000061676.15	chr2	182909116	183038858	-	8938	183037928,183040055,183044721,183039698,183042179,183048573,183048986,183056737,183057272,183058822,183058427,183047585,183044815,182992591,182937071,182914827,182937845,182932499,182928925,182942252,182950774,182977367,182957646,182921692,182993578,182946147,182993440,182986149,183007937,182983747,182955164,182933949,183013365,183028893,183021543,183029724,183025932,183031191,182951496,183005317…	1.92873e-44,5.45279e-44,5.47014e-44,5.97567e-44,6.94133e-44,7.56785e-44,8.48124e-44,8.80827e-44,1.04215e-43,3.80028e-43,4.21286e-43,5.50533e-43,5.84544e-43,3.45806e-40,4.24898e-40,4.35804e-40,4.39402e-40,4.48872e-40,4.54195e-40,4.5947e-40,4.6873e-40,4.69979e-40,4.82219e-40,4.93679e-40,5.46537e-40,5.58224e-40,5.75479e-40,5.77685e-40,5.93795e-40,5.97524e-40,6.17777e-40,6.68845e-40,7.9144e-40,7.9681…	1.26037,1.25755,1.25742,1.25768,1.25471,1.25551,1.25475,1.25514,1.25289,1.26132,-1.18918,1.24866,1.25439,1.16115,1.16084,1.16229,1.16102,1.16095,1.1608,1.16094,1.16097,1.16109,1.16046,1.16079,1.15833,1.16063,1.15927,1.15882,1.15634,1.1581,1.15931,1.15769,1.15643,1.15644,1.15637,1.15707,1.15623,1.15747,1.15287,1.15427,1.15639,1.15658,1.15588,1.15594,1.14776,1.14661,-1.16799
ENSG00000061794.13	chr12	27710823	27756295	+	8486	27730240,27730248,27731872,27725895,27728575,27728902,27725321,27725542,27726042,27724731,27717874,27716769,27713495,27708513,27711303,27713036,27712295,27707775,27707288,27707057,27706769,27748119,27746302,27745017,27750761,27743375,27742437,27742100,27738969,27701395,27701660,27753036,27754058,27755670,27705074,27757420,27701187,27760525,27757816,27760372,27697833,27761389,27760790,27759862,277…	9.334e-12,9.72063e-12,1.098e-11,1.43931e-11,1.60803e-11,1.6174e-11,2.07937e-11,2.134e-11,2.38188e-11,2.49714e-11,3.55706e-11,3.60687e-11,3.78707e-11,3.86769e-11,3.86823e-11,4.04426e-11,4.45852e-11,4.51802e-11,4.69074e-11,7.88611e-11,8.13702e-11,2.05155e-10,2.38423e-10,2.65354e-10,2.70627e-10,3.24545e-10,3.68377e-10,3.78674e-10,9.1588e-10,1.46776e-09,1.602e-09,1.82617e-09,2.10857e-09,2.12428e-09,2…	-0.448139,-0.447778,-0.448052,-0.445421,-0.444137,-0.443913,-0.441955,-0.442106,-0.440932,-0.440117,-0.436938,-0.436081,-0.435376,-0.435783,-0.435524,-0.435106,-0.434335,-0.435457,-0.435631,-0.430756,-0.43081,-0.417506,-0.416342,-0.415507,-0.4155,-0.41385
ENSG00000061918.13	chr4	155758993	155807774	+	9911	155654274,155654091,155653882,155640480,155640449,155648650,155640238,155638977,155638441,155637017,155637824,155637027,155637633,155682730,155680884,155673656,155666267,155662123,155675853,155667784,155667826,155636115,155636111,155636103,155636270,155654359,155679045,155672013,155659616,155659914,155662241,155673676,155679136,155640788,155663370,155651044,155647759,155642873,155644031,155676868…	9.56247e-08,1.28896e-07,1.49909e-07,4.96892e-07,5.73132e-07,6.76652e-07,7.39218e-07,1.9125e-06,2.18141e-06,2.31412e-06,2.37993e-06,2.40436e-06,2.46181e-06,1.02534e-05,1.07188e-05,1.14107e-05,1.15999e-05,1.21193e-05,1.27431e-05,1.37618e-05,1.46677e-05,1.6549e-05,1.7065e-05,1.76176e-05,3.7974e-05,8.83785e-05,0.000109702,0.000126901,0.000273529,0.000312834,0.000319609,0.000344908,0.000356381,0.00043…	0.288887,0.285774,0.284568,0.294613,0.294748,0.27304,0.292014,0.279904,0.278899,0.277561,0.276687,0.276991,0.276336,0.267204,0.254772,0.252758,0.253017,0.251988,0.250673,0.255644,0.2519,0.269158,0.268406,0.268171,0.25701,0.315929,0.32896,0.327545,0.176538,0.175121,0.174861,0.174197,-0.17333,0.30986,0.170462,0.166225,0.163431,0.154129,0.152744,-0.234237,-0.149934,43.6106,18.2512,0.346095,0.683329,…
ENSG00000061936.9	chr12	131711082	131799737	+	12282	132284100,131431054,132736751,132291623,132728527,131071090,132720347,130916799,131343809,131207114,130904256	3.25484e-10,0.00218933,0.00286773,0.00293506,0.00307376,0.00389343,0.00424681,0.005344,0.0064005,0.0074253,0.00858172	0.448193,-13.5021,-0.354916,-0.4786,-0.352718,-0.452121,-0.384427,-0.145028,11.9501,0.818217,0.131002
ENSG00000061938.19	chr3	195863365	195911945	-	11059	195882937,196101489,196097733,196105561,196111361,196118800,196107813,196049938,196057063,196071681,196077221,196057062,196078916,196078799,196049157,196090030,196083237,195881546,196037770,196098545,196053128,196094980,196112923	1.69752e-08,3.78103e-05,4.00028e-05,4.28699e-05,4.77765e-05,4.9134e-05,7.21565e-05,7.99737e-05,8.50934e-05,8.53167e-05,8.6251e-05,8.6359e-05,8.69085e-05,8.7531e-05,9.26016e-05,0.000135154,0.000140114,0.00189192,0.00196835,0.00210145,0.00211202,0.00343798,0.00615114	-1.02668,-0.928369,-0.895253,-0.885914,-0.884628,-1.04944,-0.840044,-0.914036,-0.91307,-0.908051,-0.907455,-0.912243,-0.906977,-0.906613,-0.922161,-0.865351,-0.870611,-1.15163,-0.943481,0.354044,-0.935287,-0.855959,-0.344983
ENSG00000062194.16	chr5	57173949	57264679	+	9445	57231640,57176479,57228226,57232007,57231461,57223785,57242728,57200175,57243289,57256480,57268412,57263411,57159812,57294967,57204599,57282432	1.21747e-30,1.29655e-30,1.307e-30,1.59809e-30,1.66724e-30,1.87589e-30,1.91819e-30,2.2777e-30,2.43348e-30,4.09492e-30,4.43708e-30,5.71509e-30,2.79993e-29,5.62655e-29,9.39017e-28,2.14476e-27	-0.628528,0.628817,-0.629247,-0.626855,-0.627263,-0.627898,-0.626365,0.628654,-0.625905,-0.626209,-0.622509,-0.622836,0.61698,-0.606319,0.583166,-0.578237
ENSG00000062485.19	chr12	56271700	56300391	-	6418	56300123,56042826,56404651	1.90429e-09,6.26012e-06,7.31299e-06	0.909069,0.623142,0.773716
ENSG00000062650.19	chr10	86435257	86521792	-	7795	86485318,86451668,86443910,86430597,86558973,86528449,86477347,86473871,86534727,86497845,86443978,86432181,86564380,86566006,86400837,86402925,86395183,86412952,86544238,86448941,86439731	2.24908e-14,3.36585e-14,3.89714e-14,4.72362e-14,9.36978e-14,1.17336e-13,1.31682e-13,1.34113e-13,1.44403e-13,1.45361e-13,1.67329e-13,2.4289e-13,5.56416e-13,2.21875e-12,3.73575e-12,3.92572e-12,8.86098e-12,1.58466e-11,1.16473e-10,1.32004e-10,1.44462e-10	0.37166,0.368146,0.368028,0.366001,0.368444,0.364835,0.36113,0.360997,0.364116,0.360753,0.359759,0.357637,0.35865,0.349069,0.358371,0.358676,0.35453,0.325114,0.336932,-0.313606,0.33186
ENSG00000062716.13	chr17	59707193	59842255	+	5812	59829502,60182151	2.80935e-09,7.8607e-06	-1.11593,-0.760261
ENSG00000063127.16	chr19	49289639	49325215	-	9547	49386060,49382962,49374090,49385175,49361089,49393495,49381180,49377297,49368229,49385438,49371669,49373759,49383230,49367952,49375830,49382591,49375661,49362221,49376864,49374130,49361379,49379357,49362835,49379070,49385748,49381581,49370521,49365702,49371996,49378686,49368937,49363371,49382753,49371278,49381824,49375933,49385251,49366382,49363128,49385325,49363475,49384943,49363388,49378298,493…	6.57033e-17,9.92682e-17,9.96638e-17,1.05278e-16,1.05826e-16,1.11217e-16,1.11778e-16,1.15115e-16,1.1753e-16,1.18886e-16,1.20707e-16,1.22049e-16,1.22822e-16,1.2354e-16,1.25399e-16,1.27375e-16,1.27833e-16,1.28459e-16,1.29188e-16,1.29707e-16,1.29993e-16,1.30266e-16,1.31607e-16,1.3255e-16,1.33042e-16,1.33548e-16,1.33552e-16,1.33691e-16,1.3381e-16,1.34069e-16,1.36085e-16,1.38044e-16,1.38177e-16,1.38713…	-0.45415,-0.448226,-0.448909,-0.453397,-0.450391,-0.462171,-0.447307,-0.447217,-0.447357,-0.448316,-0.446625,-0.446509,-0.446897,-0.446422,-0.446665,-0.446396,-0.446741,-0.44635,-0.446281,-0.446606,-0.446233,-0.445948,-0.446091,-0.445872,-0.447308,-0.4458
ENSG00000063176.16	chr19	48619292	48630717	+	10230	48617517,48618991,48635029,48633258,48613503,48642256,48624233,48645524,48632285,48626534,48659244,48659241,48613181,48613847,48637552,48611222	4.30885e-10,5.12923e-10,5.71259e-10,6.12758e-10,6.6538e-10,7.36112e-10,9.21122e-10,1.34561e-09,3.79631e-09,5.01292e-09,1.8474e-08,1.76341e-07,5.38437e-07,5.42947e-07,5.61281e-07,7.75542e-07	0.330679,0.329806,0.339326,0.33853,0.332975,-0.338529,0.33554,-0.332656,0.432366,0.426667,-0.313121,-0.288551,0.298296,0.298491,-0.303286,0.29548
ENSG00000063241.8	chr19	55452986	55462343	-	12084	56395036	1.1594e-06	-1.43823
ENSG00000063322.15	chr19	39391304	39400641	+	8452	39395469,39393348,39395942,39396515,39395773,39399051,39395556,39398404,39400579,39394904,39394277,39393315,39400901,39402073,39400521,39401239,39404470,39406653,39404940,39250778,39360289,39244908,39244762,39248547,39248530,39251563,39252711,39397750,39244877	1.94355e-09,2.41807e-09,2.49901e-07,1.72054e-06,1.79905e-06,3.9153e-06,4.10143e-06,4.13563e-06,4.84317e-06,5.26613e-06,5.5558e-06,6.58502e-06,6.61386e-06,7.90844e-06,8.29771e-06,8.40978e-06,1.44703e-05,8.44226e-05,0.000109437,0.000608386,0.000623664,0.000630541,0.000632748,0.000634802,0.000639034,0.000640044,0.000681163,0.00101354,0.00145246	-0.486108,-0.48801,-0.481527,-0.246578,-0.245686,-0.237217,-0.236124,-0.236643,0.235312,-0.233341,-0.233555,-0.232247,0.233427,0.23066,0.229621,0.229482,0.225328,-0.206649,-0.202698,-0.591873,-0.59311,-0.588271,-0.589647,-0.588853,-0.587517,-0.592292,-0.5
ENSG00000063761.16	chr14	77800110	77935014	+	9809	77894111,77892842,77892534,77899269,77835199,77834836,77833971,77835514,77845231,77904112,77855052,77836594,77843719,77851561,77840585,77841451,77857437,77841551,77841061,77864462,77840525,77833635,77873489,77861104,77856774,77870297,77859355,77860633,77876670,77842980,77862450,77862576,77844906,77862973,77860855,77861033,77863293,77850898,77865741,77866492,77867974,77868354,77857213,77870437,778…	4.99096e-38,8.44632e-38,8.55363e-38,9.58516e-38,1.23618e-37,1.24871e-37,1.39428e-37,1.50449e-37,1.99207e-37,2.64093e-37,2.93661e-37,3.36489e-37,3.41189e-37,3.42949e-37,3.56555e-37,3.64557e-37,3.80393e-37,3.88735e-37,3.88838e-37,3.95794e-37,4.00414e-37,4.32945e-37,4.44627e-37,4.52825e-37,4.5371e-37,4.59995e-37,4.97647e-37,5.0921e-37,5.16758e-37,5.33433e-37,5.37238e-37,5.63525e-37,5.67023e-37,5.758…	-0.627201,-0.625072,-0.62509,-0.626025,-0.60517,-0.604488,-0.604319,-0.603975,-0.607558,-0.623263,-0.606253,-0.599376,-0.605328,-0.605171,-0.602747,-0.604022,-0.605215,-0.602417,-0.602352,-0.606284,-0.602589,-0.599601,-0.608467,-0.60703,-0.6044,-0.607868,
ENSG00000063854.13	chr16	1795621	1827157	-	10404	1831144,1837107	1.52332e-117,2.11922e-113	1.01027,1.00305
ENSG00000063978.16	chr4	2462221	2625320	+	9679	2488548,2497390,2485639,2471365	1.47846e-60,2.36076e-60,4.43507e-60,5.8467e-57	-0.724761,-0.720034,-0.721838,-0.705108
ENSG00000064012.22	chr2	201233444	201287711	+	6427	201265410,201258707,201263140,201263895,201280889,201288355,201286716,201321699,201315768,201298760,201319442,201278309,201300114,201273662,201288529,201251482,201249901,201255066,201263224,201260274	1.66096e-15,2.19453e-15,3.10685e-15,3.64634e-15,6.94203e-15,1.32597e-14,1.4395e-14,1.51272e-14,1.65919e-14,1.74184e-14,1.90771e-14,3.44917e-14,3.63438e-14,3.67852e-14,3.71193e-14,5.09396e-12,5.49737e-12,9.20078e-12,1.05932e-11,1.10171e-11	0.379266,0.384547,0.376506,0.374749,0.371193,0.366513,0.366655,0.367525,0.366083,0.364626,0.365447,0.357183,0.361916,0.364617,0.35578,0.327932,0.327489,0.322714,0.350072,0.349597
ENSG00000064102.15	chr12	26905182	26938326	-	8831	26915411,26928164,26938342,26899091,26883489,26921664,26899386,26883913,26935521,26934416,26883821,26891681,26876721,26937720,26878251,26876109,26875469,26891211,26884839,26881502,26879735,26903943,26927769,26907620,26907455,26899452,26891107,26936873,26880397	9.84014e-12,1.16009e-11,1.35518e-11,1.40695e-11,1.49764e-11,1.52691e-11,1.57052e-11,1.8938e-11,2.71727e-11,2.7548e-11,3.34089e-11,3.39694e-11,3.41447e-11,3.43769e-11,3.43957e-11,3.47488e-11,3.54097e-11,3.77442e-10,4.01651e-10,4.50644e-10,5.29144e-10,5.36399e-10,5.85474e-10,6.53422e-10,6.72207e-10,9.8529e-10,9.91228e-10,1.21503e-09,3.29272e-09	-0.954497,-0.954776,-0.967953,-0.945701,-0.911651,-0.947034,-0.94186,-0.907337,-0.961344,-0.954787,-0.904524,-0.935066,-0.902894,-0.958579,-0.902802,-0.902615,-0.9015,-1.02695,-1.02283,-0.975089,-1.66355,-1.02005,-1.03104,-1.01478,-1.01267,-1.01588,-1.016
ENSG00000064115.11	chr12	26971580	27014434	-	8830	26950516,26950655	1.3926e-51,1.97891e-51	1.08748,1.08387
ENSG00000064199.6	chr11	124673799	124697518	+	9261	124643379,124643479,124647225,124637071,124652272,124663902,124652824,124646114,124679625,124663271,124673907,124666898,124654731,124664916,124657979,124662544,124663359,124696295,124695492,124684677,124681741,124693659,124682874,124687490,124690342,124637591,124673052,124643317,124642304,124644188,124642927,124647577,124647953,124648262,124649582,124636785,124636683,124637837,124651713,124641114…	4.90633e-11,5.06149e-11,5.14225e-11,5.49041e-11,5.60314e-11,5.78207e-11,6.00254e-11,7.07223e-11,8.50791e-11,8.55313e-11,9.29996e-11,9.60521e-11,1.04639e-10,1.13496e-10,1.22693e-10,1.29453e-10,1.35274e-10,1.88634e-10,2.17533e-10,5.49283e-10,5.502e-10,5.63449e-10,6.37418e-10,6.40043e-10,6.84447e-10,7.21386e-10,7.37106e-10,8.06596e-10,8.07529e-10,8.11642e-10,8.13229e-10,8.19646e-10,8.24315e-10,8.297…	-1.04628,-1.04551,-1.04463,-1.04872,-1.04135,-1.03813,-1.03715,-1.01359,-1.02889,-1.02938,-1.02343,-1.02471,-1.00272,-1.02255,-0.999428,-0.99635,-1.0183,-0.989291,-1.02314,-1.07262,-1.07472,-1.07086,-1.06748,-1.07251,-1.06194,-1.08359,-1.06516,-1.07921,-1
ENSG00000064225.12	chr3	98732237	98821201	+	10518	98728296,98723207,98730347,98742945,98728301,98743259,98742800,98733809,98728397,98736828,98738891,98718296,98728604,98724404,98738425,98729633,98726690,98739880,98723857,98725888,98729287,98722396,98731659,98724597,98718766,98724266,98723261,98747644,98752532,98758247,98750030,98738087	4.89546e-42,7.14094e-42,1.15266e-41,1.17018e-41,1.24814e-41,1.69245e-41,2.04482e-41,2.06519e-41,2.71577e-41,3.28961e-41,3.43817e-41,3.62928e-41,3.67416e-41,3.71283e-41,3.72336e-41,3.97249e-41,3.97251e-41,4.04365e-41,4.22766e-41,4.34233e-41,4.68777e-41,5.0003e-41,5.27817e-41,5.62542e-41,6.78019e-41,6.88804e-41,7.57643e-41,8.25499e-41,9.60655e-41,1.22145e-40,1.3227e-40,1.78048e-40	0.702829,0.699363,0.706001,0.699976,0.699989,0.709072,0.696693,0.706472,0.691802,0.692248,0.693116,0.69572,0.691913,0.694098,0.693513,0.689722,0.691094,0.692781,0.691587,0.691105,0.689315,0.690946,0.691146,0.692234,0.69217,0.693099,0.69174,0.704486,0.706725,0.705024,0.70392,0.690412
ENSG00000064313.12	chr8	119730775	119832841	-	8846	119762903,119832138,119799598,119820650,119800051,119798280,119807356,119810941	1.68685e-23,1.91713e-23,2.64015e-23,2.87285e-23,3.06852e-23,3.27252e-23,3.92582e-23,4.13813e-23	-0.618674,-0.618072,-0.614558,-0.614074,-0.615051,-0.613851,-0.612057,-0.611542
ENSG00000064419.13	chr7	128954181	129055173	-	8090	128936032,128941781,128935498,128939612	1.16067e-19,9.00821e-17,1.06121e-16,3.43147e-16	-0.429653,-0.402819,-0.39323,-0.387334
ENSG00000064490.14	chr19	19192230	19201869	+	7871	19197255	3.4702e-13	-2.24587
ENSG00000064545.15	chr19	19119170	19138513	-	7782	19135466,19135326,19136173,19138570,19138918	9.46878e-10,9.64268e-10,1.14259e-09,4.96997e-09,4.09772e-07	-0.862129,-0.869056,-0.858309,-0.814413,-0.817245
ENSG00000064547.14	chr19	19623656	19628930	-	8955	19633643,19632289,19616233,19633549,19623730,19569841,19558698,19565857,19609015,19605245,19560312,19642483,19566201,19557929,19571732,19577820,19613074,19640013	2.97917e-15,1.8862e-14,1.00389e-13,1.6517e-13,1.9892e-13,5.62404e-13,9.53273e-13,1.05539e-12,1.17744e-12,1.17942e-12,1.26226e-12,1.57903e-12,2.89834e-12,3.19605e-12,4.15493e-12,4.29e-12,5.68115e-12,1.77996e-11	0.378101,0.361953,0.363505,0.351213,0.360329,0.354025,0.35085,0.354541,0.345969,0.347664,0.349166,0.353092,0.344762,0.3484,0.339466,0.340222,0.33797,0.440844
ENSG00000064607.17	chr19	18990889	19034023	-	7742	19053418,19062609,18987449,19040883,19041530,19035941,19024224,19015654,19056386,19006593,19024223,19005042,19023475,19013437,19063428,19022963,19007124,19021091,19024510,18999291,19019953,18994964,19024154,19022354,19020349,19017178,19017588,19066672,19060312,19039374,19057374,19030052,19035195,19057189,19034581,19052611,19014623,18999720,19027343,18991781,19021842,19013241,19021950,19069010,190…	1.97869e-07,2.00123e-07,2.02102e-07,2.03728e-07,2.09428e-07,2.18186e-07,2.33267e-07,2.54676e-07,2.62654e-07,2.70054e-07,2.71927e-07,2.81326e-07,2.81638e-07,2.83806e-07,2.92243e-07,2.99074e-07,3.39913e-07,3.44958e-07,3.51873e-07,3.91778e-07,3.97017e-07,3.98466e-07,4.40983e-07,4.50748e-07,4.66299e-07,7.38466e-07,1.0166e-06,1.14712e-06,1.2104e-06,1.21487e-06,1.22173e-06,1.24222e-06,1.26134e-06,1.267…	-0.279867,-0.278448,-0.290884,-0.278816,-0.282831,-0.278409,-0.279175,-0.276044,-0.276035,-0.276409,-0.276493,-0.276271,-0.270753,-0.273904,-0.274701,-0.270409,-0.273552,-0.269954,-0.27356,-0.273777,-0.274668,-0.274428,-0.272002,-0.265823,-0.266206,-0.260
ENSG00000064651.14	chr5	128083767	128189677	+	8597	127577264,127587066,127578753,127579107,127576312,127585345,127580023,127582812,127579277,127585845,127587480,127580908,127585600,127570028,127570059,127596783,127565459,127565427,127578317,127566176,127599863,127566212,127561604,127569616,127563513,127565507,127570717,127515944,127515552,127548964	2.14641e-18,2.24501e-18,3.36695e-18,3.81248e-18,3.88906e-18,4.4236e-18,4.50228e-18,4.50509e-18,4.62742e-18,4.97802e-18,5.048e-18,5.32619e-18,5.38396e-18,6.25785e-18,6.54426e-18,3.51922e-17,5.28152e-17,5.85744e-17,6.65224e-17,6.76469e-17,8.25819e-17,8.51735e-17,1.40107e-16,1.81482e-16,2.92823e-16,3.66196e-16,5.57515e-15,2.78783e-14,2.8549e-14,3.36768e-14	-0.479615,-0.487374,-0.479376,-0.495808,-0.479056,-0.493651,-0.477729,-0.477311,-0.494424,-0.476477,-0.475718,-0.493342,-0.492737,-0.49225,-0.492148,-0.462892,-0.46171,-0.460881,-0.485664,-0.460221,-0.474351,-0.459927,-0.456658,-0.48264,-0.457372,-0.45720
ENSG00000064652.11	chr5	122843440	123029354	+	8498	122990321,123022831,122985927,122992726,123019197,122913980,123006257	3.09367e-46,5.49862e-46,2.06167e-44,2.4032e-44,6.37781e-44,1.31869e-40,5.64539e-40	-0.704637,-0.70167,-0.672377,-0.671715,-0.687119,0.697393,0.957328
ENSG00000064666.15	chr19	1026587	1039068	+	11008	1036019	1.06435e-56	-0.728144
ENSG00000064687.13	chr19	1039998	1065572	+	11116	1039992,1038996,1038872,1038223,1037933,1036553,1037109,1038894	1.03299e-32,3.83136e-31,7.15713e-31,4.6697e-30,5.37992e-30,9.70661e-30,1.09451e-29,1.17125e-29	-0.817976,-0.771844,-0.770077,-0.761603,-0.76125,-0.760404,-0.759193,-0.759689
ENSG00000064703.12	chr1	111755246	111768000	+	8650	111750084,111750410,111750156,111751383,111750514,111752828,111753715,111755261,111753903,111752549,111732031,111729941,111752386,111755544,111769129,111757861,111759155,111760264,111757498,111760638,111760206,111757144,111733986,111733490,111748129,111746012,111743687,111746679,111769496,111769532,111763354,111770481,111772200,111763948,111770478,111765253,111765556,111762606,111759075,111770881…	2.05873e-23,2.085e-23,2.11865e-23,2.19507e-23,2.44778e-23,2.45449e-23,2.59581e-23,2.62306e-23,2.63058e-23,2.66187e-23,3.00789e-23,4.18026e-23,4.6968e-23,5.17952e-23,6.13382e-23,6.62669e-23,9.57366e-23,9.67063e-23,1.02606e-22,1.03565e-22,1.08567e-22,1.19554e-22,1.56433e-21,1.74385e-21,2.26126e-21,2.36495e-21,2.67548e-21,2.83873e-21,6.99185e-21,7.4894e-21,7.58155e-21,7.68572e-21,8.15291e-21,8.59683…	0.776112,0.775826,0.775608,0.774863,0.774088,0.772671,0.772185,0.771924,0.771887,0.771833,0.78357,0.78304,0.773546,0.76623,0.764508,0.760338,0.758227,0.758161,0.757876,0.757422,0.758956,0.758148,0.726598,0.725726,0.717754,0.718334,0.71904,0.71601,0.706121,0.705205,0.703263,0.707653,0.706819,0.701646,0.707708,0.701264,0.701129,0.701021,0.701462,0.706001,0.704922,0.700428,0.700656,0.70706,0.704729,…
ENSG00000064763.11	chr12	29149104	29340980	+	11037	29109980,29126964,29086635,29120876,29088329,29120662,29121439,29126471,29127204,29122136,29121768,29120975,29127825,29124239,29093718,29119164,29105336,29099979,29132033,29091423,29122977,29124300,29120369,29123290,29127032,29126298,29119788,29124749,29124416,29125037,29100737,29123045,29128346,29126213,29120977,29122305,29119198,29125043,29101006,29125178,29121086,29121657,29126904,29107224,291…	1.09994e-12,1.21124e-12,1.2955e-12,1.29557e-12,1.30526e-12,1.34418e-12,1.44381e-12,1.46699e-12,1.47953e-12,1.48205e-12,1.50717e-12,1.51346e-12,1.52397e-12,1.526e-12,1.58161e-12,1.63456e-12,1.66655e-12,1.66726e-12,1.69073e-12,1.6933e-12,1.73546e-12,1.73598e-12,1.74988e-12,1.75551e-12,1.76636e-12,1.77659e-12,1.79959e-12,1.80066e-12,1.80411e-12,1.80504e-12,1.81086e-12,1.81755e-12,1.82066e-12,1.82632…	-0.354265,-0.358008,-0.353969,-0.353516,-0.353929,-0.353114,-0.353226,-0.353282,-0.353715,-0.353591,-0.352765,-0.352412,-0.353437,-0.352944,-0.351988,-0.35187,-0.351481,-0.351444,-0.352427,-0.3518,-0.351822,-0.351929,-0.351741,-0.352027,-0.352155,-0.35190
ENSG00000064787.13	chr20	53936778	54070594	-	10188	54062115,54063525,54063482,54062640,54062470,54063621,54063381,54061166,54065947,54064544,54064046,54068669,54068385,54067263,54067899,54068104,54065980,54062788	8.39009e-56,8.51374e-56,8.85487e-56,9.64098e-56,9.91525e-56,1.01412e-55,1.36729e-55,2.24175e-54,5.7776e-54,3.86454e-52,3.92131e-52,4.18622e-52,5.36962e-52,6.3305e-52,6.52354e-52,6.79825e-52,8.2816e-52,8.95141e-52	-0.706904,-0.706501,-0.706305,-0.706196,-0.705918,-0.706042,-0.704928,-0.700304,-0.700985,-0.693489,-0.692992,0.688729,0.687751,0.689565,0.687721,0.687881,-0.689163,-0.690051
ENSG00000064886.14	chr1	111200772	111243440	+	8862	111225954,111226769,111248456,111248881	9.81011e-124,4.37646e-120,7.02552e-115,3.08186e-114	-1.02608,-1.01803,0.991523,0.989869
ENSG00000064932.16	chr19	1107638	1174268	-	11616	1109214,1107336,1118697,1115783,1116936,1107036,1117008,1102115,1119700,1102140,1102132,1102212,1102176,1115790,1101993,1102257,1102324,1100977,1106616,1118752,1118753,1121781,1121172,1118910,1120102,1122148,1121891,1121903,1118775,1124054,1124631,1103415,1103466,1132638,1104079,1099843,1103523,1143853,1107161,1095152,1111896,939223,1097746,671631,1118883,1119020,1103234,1118880,1119964,375779,11…	1.9845e-06,2.84381e-06,3.10758e-06,3.25993e-06,3.54792e-06,4.124e-06,4.19446e-06,4.2094e-06,4.72401e-06,5.73139e-06,5.7325e-06,6.47832e-06,6.63796e-06,7.04891e-06,7.05823e-06,9.7692e-06,1.01182e-05,1.51438e-05,2.46409e-05,3.17844e-05,3.99813e-05,4.0675e-05,4.09038e-05,4.15572e-05,4.2142e-05,4.43394e-05,4.4965e-05,4.61816e-05,5.17057e-05,5.58333e-05,6.76005e-05,8.08826e-05,9.18142e-05,0.000649745,…	-0.225777,-0.222083,-0.221338,-0.221362,-0.220521,-0.221074,-0.218626,-0.222578,-0.217233,-0.219517,-0.219395,-0.218947,-0.218242,-0.213799,-0.217587,-0.216762,-0.214139,-0.210011,-0.205247,-0.197704,-0.195172,-0.195734,-0.195621,-0.196292,-0.19603,-0.194
ENSG00000064933.18	chr2	189784086	189877629	+	7462	189778220,189792874,189739054,189799626,189769545,189731178,189776263,189748254,189776458,189812147,189739282,189747601,189745811,189715203,189725630,189817906,189711910,189790835,189784590,189775189,189806529,189824558,189742484,189718461,189721105,189712052,189707565,189832613,189721497,189707695,189704465,189771288,189809109,189807898,189814077,189686708,189686980,189721279,189781481,189740578…	1.42881e-13,1.79179e-13,1.81858e-13,1.96342e-13,2.02423e-13,2.0382e-13,2.09248e-13,2.09326e-13,2.09359e-13,2.19688e-13,2.22031e-13,2.25381e-13,2.3774e-13,2.46222e-13,2.47023e-13,2.48397e-13,2.49147e-13,2.54677e-13,2.55997e-13,2.60395e-13,2.62143e-13,2.70057e-13,2.72993e-13,2.79834e-13,2.83043e-13,2.90302e-13,2.95383e-13,2.98083e-13,2.99339e-13,3.0002e-13,3.43738e-13,3.79226e-13,4.72388e-13,4.8173…	0.45548,0.454817,0.45346,0.452356,0.45227,0.452193,0.452262,0.452028,0.452364,0.452062,0.451989,0.451674,0.451081,0.450722,0.451052,0.450158,0.450785,0.450925,0.450857,0.45075,0.450929,0.449875,0.450283,0.449794,0.449371,0.449598,0.448974,0.520304,0.449347,0.44926,-0.448799,0.446425,0.445387,0.445608,0.445039,0.445319,0.445028,0.506976,0.511966,0.505778,0.447841,0.504812,0.505384,0.505102,0.50397…
ENSG00000064961.19	chr19	3572778	3579088	+	10701	3573878	2.31845e-20	-1.64678
ENSG00000065000.19	chr19	2100989	2164468	-	10993	2100347,2100332,2116467,2115494,2110020,2116401,2110747,2106334,2111650,2109020,2123713,2120315,2107664,2127273,2125325,2123517	2.40272e-37,1.97364e-36,2.97961e-35,3.31384e-35,4.22677e-35,4.59451e-35,4.72794e-35,9.06792e-35,9.52971e-35,1.8692e-34,1.93499e-34,2.24209e-34,3.80375e-34,3.81874e-34,1.60746e-33,5.50174e-33	-0.783011,-0.776131,-0.715489,-0.714937,-0.713454,-0.713505,-0.712453,-0.714436,-0.710543,-0.706564,-0.706182,-0.70611,-0.711318,-0.703882,-0.772456,-0.784398
ENSG00000065029.15	chr6	35258910	35295985	+	6683	35187456,35187191,35247107,35229693,35247477,35276455,35295464,35297758,35270371,35297440,35259577,35153817	1.60408e-20,1.67277e-20,4.34802e-20,5.66749e-20,5.7898e-20,1.96586e-19,1.98892e-19,2.09481e-19,2.49734e-19,1.24822e-17,1.45766e-17,1.54935e-17	1.31022,1.31085,1.24994,1.24577,1.24816,1.23948,1.23814,1.23858,1.23491,1.15812,1.09586,1.25989
ENSG00000065060.17	chr6	34792016	34883138	+	8154	34816594,34833383,34803043,34790033,34808849,34809372,34812538,34851589,34801324,34816327,34843422,34783488,34792548,34812024,34823250,34790850,34792806,34818631,34818528,34804435,34810709,34831531,34820199,34804115,34801633,34809133,34863503,34805016,34790939,34784574,34794032,34792959,34799619,34779826,34790863,34781336,34806948,34806637,34785562,34810014,34816890,34790926,34793179,34792385,347…	3.41338e-77,4.73185e-77,4.91369e-77,5.62374e-77,5.78227e-77,5.82567e-77,5.85477e-77,5.85634e-77,6.40756e-77,6.57245e-77,7.00831e-77,7.32234e-77,7.34712e-77,7.3691e-77,7.4561e-77,7.85424e-77,7.92477e-77,8.10263e-77,8.19243e-77,8.19336e-77,8.2162e-77,8.2457e-77,8.42303e-77,8.64659e-77,8.74634e-77,8.80421e-77,8.88912e-77,9.00986e-77,9.2044e-77,9.23581e-77,9.5663e-77,9.71826e-77,9.72846e-77,9.84239e-…	0.845928,0.841698,0.84258,0.841754,0.841852,0.842939,0.841599,0.84138,0.84176,0.842678,0.841223,0.841342,0.842877,0.841285,0.841576,0.840944,0.843609,0.841164,0.842351,0.840852,0.841261,0.840452,0.841488,0.840688,0.841992,0.839238,0.840233,0.84165,0.84197,0.841118,0.840667,0.841764,0.840847,0.840476,0.840973,0.840976,0.843105,0.841291,0.841337,0.841611,0.841209,0.840206,0.84114,0.843105,0.84108,0…
ENSG00000065135.12	chr1	109548616	109600195	+	7654	109571336	1.84686e-09	0.844373
ENSG00000065154.12	chr10	124397304	124418976	-	9382	124409701,124407916,124407812,124412897,124412281,124415453,124401134,124399491	1.11921e-60,1.12237e-60,1.48828e-60,1.68583e-60,1.92753e-60,2.52109e-60,2.59243e-60,3.55819e-60	-0.998435,0.997282,0.996709,0.999627,0.99765,0.998437,0.992633,0.995371
ENSG00000065183.16	chr1	117929721	117966543	+	7728	117804597,117707494,117862590,117866090,118083980,118051170,118177985,117972873,118200654	2.45289e-13,2.75049e-13,4.06045e-12,1.40858e-11,1.77032e-11,6.95786e-11,1.531e-10,1.72174e-10,7.38027e-10	-0.999612,-0.873789,-0.915316,-0.854569,-0.852885,-0.760107,-0.86093,-0.743987,-0.764483
ENSG00000065320.9	chr17	9021511	9244000	+	10669	9103953,9095885,9102515,9098093,9103575,9096667,9096879,9097924,9097828,9098620,9097823,9102076,9103721,9105996,9100552,9102311,9096528,9095448	2.98872e-24,3.28407e-24,3.93381e-24,4.34339e-24,4.87985e-24,4.92905e-24,4.9505e-24,5.02143e-24,5.0675e-24,5.13958e-24,5.30042e-24,5.52451e-24,5.77157e-24,5.83501e-24,2.93239e-23,3.47202e-23,3.94358e-23,7.18069e-20	-0.530101,-0.534106,-0.528454,-0.526049,-0.526503,-0.525188,-0.525048,-0.525213,-0.525166,-0.525215,-0.524717,-0.52565,-0.525663,-0.527183,-0.517419,-0.515962,-0.51883,-0.433534
ENSG00000065357.20	chr12	55927320	55954027	+	7203	55916109,55716580	7.06844e-09,2.48755e-07	0.823734,0.774667
ENSG00000065413.20	chr2	196967018	197311173	-	7862	197304119,197313250,197307424,197318216,197316719,197302101,197310573,197305025	1.11913e-47,1.90884e-47,2.27472e-47,2.36019e-47,2.40542e-47,4.88255e-47,1.59133e-45,2.36223e-45	-0.719292,-0.711077,-0.709139,-0.714225,-0.71111,-0.706275,-0.719733,-0.697731
ENSG00000065427.14	chr16	75627475	75648643	-	10379	75802544,75770590,75804335,75661488,75776586,75623947,75839876,75750561,75811882,75976153,75641711,75624205,75845829	1.07813e-11,6.76663e-10,1.81427e-08,6.50556e-08,9.8797e-08,1.28854e-07,1.42052e-07,3.8523e-07,6.977e-07,5.45729e-06,5.5888e-06,2.96626e-05,3.98968e-05	-0.497803,-0.438341,-0.709175,-0.666214,-0.324846,-0.523989,-0.681008,-0.61888,-0.743506,-0.718457,-0.580635,-0.923294,-0.883142
ENSG00000065457.10	chr16	75596982	75623300	-	10422	75623165,75582045,75635368	1.4584e-105,2.54206e-103,2.73685e-103	1.1761,1.17724,1.17183
ENSG00000065491.8	chr6	37257773	37332970	+	9022	37247448,37243941,37236764,37251868,37252939,37275165,37275092,37249483,37270325,37267579,37283284,37284953,37247731,37268266,37261165,37280962,37274008,37287214,37279724,37295564,37282137,37292925,37286204,37270535,37268010,37258225,37256455,37262442,37243421,37272517,37238576,37269405,37273867,37287724,37262555,37294288,37323713,37325010,37288981,37323740,37324592,37308563,37326743,37323914,373…	2.4646e-25,2.77259e-25,3.60281e-25,6.53565e-25,6.72042e-25,7.23238e-25,7.92229e-25,9.79147e-25,1.05335e-24,1.1097e-24,1.24974e-24,1.31688e-24,1.32772e-24,1.39347e-24,1.41736e-24,1.41854e-24,1.75724e-24,1.94363e-24,1.95603e-24,1.95696e-24,1.98844e-24,2.00642e-24,2.10856e-24,2.13133e-24,2.23264e-24,2.88588e-24,3.37091e-24,3.70018e-24,4.02065e-24,4.73922e-24,5.11193e-24,5.23013e-24,5.58295e-24,5.622…	0.788108,0.787038,0.784282,0.781876,0.782034,0.786392,0.786542,-0.776935,0.780634,0.780081,0.784452,0.783548,0.78348,0.778521,0.779261,-0.782625,0.779932,0.788606,-0.788431,0.788322,-0.788069,0.787482,0.788441,0.781524,0.782367,0.77795,0.777114,0.783017,0.772372,0.774287,0.776175,0.773317,0.772793,0.777231,0.772043,0.775526,0.744976,0.743935,0.773343,0.743333,0.743442,0.742717,0.749833,0.736097,0…
ENSG00000065518.8	chr3	120596329	120602507	+	7528	120573118,120571625,120595989,120596114,120591530,120598349,120597897,120595803,120593715,120600426,120590043,120589228,120591639,120585386,120598608,120595239,120594560,120600622,120592750,120589438,120598352,120589029,120587198,120586979,120585659,120603986,120602617,120600991,120587496,120589143,120604333,120594277,120603283,120572678,120603429,120588343,120569045,120594824,120602648,120603923…	5.57495e-10,1.13605e-09,1.55008e-09,1.87847e-09,2.07643e-09,2.12122e-09,2.15246e-09,2.18176e-09,2.18592e-09,2.19628e-09,2.21228e-09,2.22777e-09,2.23894e-09,2.24218e-09,2.24707e-09,2.25352e-09,2.25721e-09,2.25997e-09,2.26673e-09,2.2691e-09,2.2763e-09,2.29817e-09,2.32855e-09,2.3316e-09,2.3464e-09,2.35252e-09,2.35481e-09,2.36143e-09,2.39049e-09,2.39492e-09,2.40291e-09,2.4206e-09,2.44203e-09,2.44632e…	-0.89135,-0.863091,-0.8649,-0.863911,-0.864617,-0.865965,-0.868371,-0.864257,-0.861762,-0.865394,-0.863721,-0.863482,-0.863487,-0.863229,-0.86195,-0.863437,-0.863363,-0.864012,-0.863215,-0.863062,-0.864307,-0.862719,-0.862297,-0.862302,-0.862112,-0.863728
ENSG00000065526.12	chr1	15836096	15940456	+	9277	15964975,15858628,15944765,15873668,15914454,15897845,15882422,15893825,15838752,15821356,15835976,15821130,15818648,15821359,15839166,15820882,15822806,15817135,15836236,15800437,15824502,15824481,15824505,15813421,15800985,15800181,15804090,15802882,15805677,15802024,15801710,15815119,15815367,15813777,15816465,15802825,15802946,15803035,15803674	2.54213e-21,4.84047e-21,6.23434e-21,9.58391e-21,1.10543e-20,1.46746e-20,1.48871e-20,1.74816e-20,6.31707e-20,6.35155e-20,6.74792e-20,7.09395e-20,7.14342e-20,7.22833e-20,7.24833e-20,7.4636e-20,9.73638e-20,1.00431e-19,1.633e-19,1.81737e-19,1.87239e-19,2.11822e-19,2.27119e-19,2.81284e-19,3.22921e-19,3.25879e-19,3.48415e-19,3.7537e-19,3.77523e-19,4.01414e-19,4.0679e-19,5.41257e-19,5.7869e-19,8.41009e-…	-0.483439,-0.484717,-0.482955,-0.481479,-0.478834,-0.478071,-0.47871,-0.47728,-0.46295,-0.467432,-0.462949,-0.464002,-0.465451,-0.467219,-0.462406,-0.465352,-0.459921,-0.465128,-0.455942,-0.469047,-0.459167,-0.458492,-0.461294,-0.460889,-0.465972,-0.46596
ENSG00000065548.18	chr2	186486254	186509361	+	7126	186175601,186370728,186315676,186317747,186378321,186514088,186434954,186495713,186471384,186458118,186316516,186319760,186410755,186344308,186434090,186378000,186330219,186408571,186304869,186434781,186433794,186373710,186385508,186309741,186349623,186442205,186338777,186501775,186439718,186298292,186349783,186458533,186300509,186306989,186418259,186450854,186327949,186409901,186349092,186357723…	1.33002e-11,2.27e-11,2.71818e-11,2.98085e-11,3.79275e-11,4.65942e-11,4.84282e-11,5.1461e-11,5.16635e-11,5.18013e-11,5.21514e-11,5.22376e-11,5.29194e-11,5.29517e-11,5.30545e-11,5.31618e-11,5.33511e-11,5.38602e-11,5.51746e-11,5.56575e-11,5.58788e-11,5.73449e-11,5.76021e-11,5.76637e-11,5.81307e-11,5.8489e-11,5.89297e-11,5.90715e-11,5.94064e-11,5.98138e-11,6.02025e-11,6.09419e-11,6.09598e-11,6.16375e…	-0.331061,0.33111,0.331474,0.331817,0.330161,0.32997,0.324482,0.325116,0.325346,0.325009,0.325014,0.325087,0.324394,0.3252,0.323734,0.324542,0.325043,0.324293,-0.324274,0.323585,0.323477,0.323989,0.324172,0.324093,0.32405,0.323506,0.324713,0.324214,0.3231
ENSG00000065559.15	chr17	12020830	12143830	+	9575	12097315,12073963,12092034,12091799,12085599,12082187,12084594,12063312,12055354,11993636,12006907,12030336,12050190,12027467,12020250,12030657,12019847,12018627,12018921,11994390,12014746,12074635,12021154,12019587,12009667,12020803,12011397,12008445,12011476,11995513	2.83525e-28,3.52303e-28,4.34654e-28,4.51403e-28,7.36516e-28,7.62609e-28,8.32374e-28,9.38853e-28,1.24052e-27,1.43027e-27,1.70415e-27,2.6935e-27,2.76534e-27,2.92258e-27,3.29497e-27,3.38112e-27,3.52575e-27,3.6235e-27,3.85594e-27,4.71055e-27,4.96184e-27,5.62498e-27,5.91253e-27,6.90524e-27,9.41021e-27,1.13285e-26,1.21072e-26,1.4877e-26,1.70105e-26,2.20823e-25	-0.609475,0.608816,0.60296,0.603484,0.598371,0.598282,0.597775,-0.597756,0.597129,0.598992,-0.592672,0.593883,-0.593836,0.59329,0.594534,-0.593319,0.594174,0.59448,0.59615,-0.58902,0.592986,-0.588546,0.619559,-0.590957,0.587354,0.590281,0.587674,0.58594,0
ENSG00000065600.12	chr1	212363932	212414901	-	8303	212357921,212364365,212364360,212361035,212364211,212292897,212293262,212369068,212303177,212339906,212342903,212336420,212281682,212283372,212324856,212327351,212313969,212290450,212309510,212267786,212264100,212266746,212253289,212252429,212251854,212250447,212274323,212248429,212342271,212243647,212236813,212235666,212235438,212379769,212285673	7.98203e-33,8.8807e-33,1.01393e-32,1.02739e-32,1.12009e-32,1.23883e-32,1.78983e-32,1.82804e-32,2.26413e-32,2.3339e-32,2.38363e-32,2.82567e-32,3.04821e-32,3.06248e-32,3.33709e-32,3.40263e-32,3.88271e-32,5.08177e-32,5.26788e-32,6.98725e-32,7.01624e-32,8.41943e-32,1.14328e-31,1.3861e-31,1.58381e-31,2.12826e-31,3.12683e-31,4.25059e-31,4.25825e-31,7.25353e-31,1.1814e-30,1.18285e-30,1.23369e-30,8.95232…	-0.564678,-0.564181,-0.56316,-0.562974,-0.563239,-0.56306,-0.560027,-0.561904,-0.557162,-0.55833,-0.560686,-0.557656,-0.555534,-0.556188,-0.556229,-0.556096,-0.555626,-0.556564,-0.554881,-0.550301,-0.550591,-0.550498,-0.549551,-0.548216,-0.547779,-0.54764
ENSG00000065613.15	chr10	103967141	104029233	+	7055	103985943,103998574,103997675,104010555,103994051,104000269,103981088,103979306,103984665,103965702,103964571,103963425,104021953	3.91082e-61,1.05483e-60,1.53706e-60,2.15429e-60,2.30491e-60,4.05946e-60,4.71565e-60,5.77491e-60,7.80453e-60,7.9009e-60,4.49528e-59,8.1897e-59,3.13208e-58	-0.731659,-0.723144,-0.721852,-0.71962,-0.721393,-0.720092,-0.723634,-0.723944,-0.722029,-0.72677,-0.722654,-0.719816,-0.713248
ENSG00000065615.14	chr6	83859657	83967423	+	7649	83959230,83950315,83907400,83950327,83953079,83948643,83956756,83948674,83958905,83892273,83881956,83955814,83895993,83904758,83945422,83950897,83941743,83921494,83915106,83932969,83915302,83867753,83922112,83936707,83941122,83886202,83927239,83916053,83886210,83913484,83851341,83852822,83927327,83826616,83821393,83886141,83885454,83925996,83851444,83836359,83878589,83828410,83860224,83869376,838…	3.06683e-10,6.46309e-08,7.01714e-08,7.87277e-08,8.07613e-08,1.25833e-07,1.3289e-07,1.3677e-07,1.45057e-07,1.64395e-07,1.71562e-07,1.87802e-07,1.92134e-07,1.9288e-07,1.9312e-07,1.95614e-07,2.02611e-07,2.04166e-07,2.06465e-07,2.10354e-07,2.1202e-07,2.12259e-07,2.15376e-07,2.1643e-07,2.16682e-07,2.19567e-07,2.20387e-07,2.32247e-07,2.48335e-07,2.77293e-07,2.85104e-07,3.03115e-07,3.13511e-07,3.16319e-…	-0.976211,-0.664494,-0.673598,-0.660494,-0.643832,-0.647355,-0.6458,-0.644581,-0.645447,-0.669757,-0.656492,-0.63714,-0.668706,-0.667616,-0.672096,-0.655009,-0.654031,-0.651536,-0.666397,-0.651779,-0.6533,-0.483726,-0.665776,-0.652087,-0.669345,-0.649419,
ENSG00000065665.21	chr10	12129638	12169961	+	10762	12176386,12173181,12170187,12164194,12163292,12176627,12172261,12151645,12161432,12147713,12154317,12148895,12159177,12146026,12137816,12146180,12132193,12131605,12168176,12135419,12135705,12130776,12138824,12129741	1.41891e-45,1.57671e-45,2.14155e-45,2.34493e-45,6.237e-45,7.54754e-45,7.86179e-45,9.49724e-45,9.69148e-45,1.45957e-44,2.69202e-44,3.50732e-44,8.80832e-44,1.63013e-41,2.25313e-41,2.72544e-41,3.81733e-41,3.83139e-41,3.86337e-41,4.10897e-41,4.11243e-41,4.50803e-41,4.83459e-41,8.78079e-41	0.632513,0.63007,0.627503,0.62589,0.622946,0.627136,0.624917,0.624583,0.622902,0.623409,0.619477,0.620638,0.634885,0.610985,0.615858,0.607347,0.611693,0.61071,0.604109,0.609893,0.609562,0.611349,0.60768,0.611908
ENSG00000065802.12	chr2	238426743	238452250	+	10528	238426832,238427404,238434499,238426762,238438000,238446071,238436972,238449700,238431068,238427851,238442746,238446813,238426760,238436753,238429082,238437452,238447354,238428359,238426679,238448336,238453932,238426273,238414528,238463195,238430650,238430860,238430870,238409748,238430640,238421095,238423914	2.55479e-20,3.40726e-19,3.73288e-19,3.92346e-19,4.73344e-19,4.78164e-19,5.14213e-19,5.46337e-19,5.52249e-19,5.68475e-19,5.75674e-19,6.01264e-19,6.62522e-19,6.86637e-19,7.35057e-19,8.89282e-19,8.97053e-19,9.88661e-19,1.02254e-18,2.01208e-18,2.91694e-18,4.1446e-18,9.68561e-18,1.03737e-17,3.52081e-17,4.48575e-17,5.35305e-17,7.18173e-17,8.06674e-17,9.12082e-17,1.06741e-15	0.438403,0.418703,0.41999,0.419183,0.419315,0.420338,0.418897,0.420273,0.417623,0.416715,0.418917,0.419222,0.416579,0.417981,0.415869,0.416723,0.417817,0.414504,0.416478,0.412278,0.412096,0.408239,0.402303,0.406575,0.422616,0.421143,0.420138,0.393708,0.417115,0.404029,0.393909
ENSG00000065809.13	chr10	14518558	14774897	-	12039	14686744,14689194,14659478,14644887,14647836,14644954,14643921,14644791,14646308	1.53399e-32,1.91435e-32,1.34293e-30,1.40962e-29,1.46909e-29,1.48454e-29,1.61273e-29,1.72971e-29,3.4918e-29	-0.68744,-0.686793,-0.722056,-0.536552,-0.558922,-0.536207,-0.536491,-0.535751,-0.556354
ENSG00000065833.9	chr6	83210403	83431051	-	7984	83452323,83454964,83454169,83423619,83453154,83453394,83444204,83436936,83426886,83431674,83444814,83427483,83452305,83417105,83449017,83413631,83416701,83407574,83413287,83411994,83403037,83310106,83421581,83411793,83411575,83465224,83395116,83398178,83425304,83442610,83428037,83399369,83429124,83397515,83426393,83428766,83437584,83446238,83310380,83444054,83443536,83446817,83431534,83325060,833…	2.07097e-09,2.5337e-09,2.65191e-09,4.68488e-09,5.86658e-09,5.91137e-09,7.49564e-09,7.50193e-09,7.51317e-09,7.88592e-09,8.35791e-09,8.62362e-09,1.04245e-08,1.10984e-08,1.14258e-08,1.32239e-08,1.32466e-08,1.34181e-08,1.41491e-08,1.44813e-08,1.46381e-08,1.48631e-08,1.5103e-08,1.60721e-08,1.68787e-08,1.7698e-08,1.83626e-08,1.96001e-08,1.99366e-08,2.08299e-08,2.10751e-08,2.11862e-08,2.12956e-08,2.1499…	0.298388,0.29843,0.296704,0.289777,0.289498,0.289535,0.285376,0.285098,0.285269,0.285527,0.284312,0.284144,0.289734,0.282999,0.282206,0.280494,0.28209,0.280514,0.27993,0.279744,0.279763,0.279547,0.279196,0.278712,0.278556,0.285375,0.278214,0.27741,0.276771,0.276281,0.276374,0.276716,0.276707,0.276545,0.275818,0.275807,0.275246,0.275066,0.274807,0.274952,0.274593,0.274765,0.274217,0.274538,0.27304…
ENSG00000065882.16	chr4	37891085	38139175	+	12003	38081106,38081924,38085174,38080680,38078839,38080353,38083043,38082862,38009773,38073918,38011216,38086205,38095091,38012535,38076950,38012335,38099146,38077673,38091076,38090179,38093170,38021681,38026377,38033775,38024768,38042895,38054424,38023480,38040726,38047257,38046229,38058464,38057665,38099211,38099267,38104453,38015611,38104615,38093101	7.90416e-13,1.11651e-12,1.18988e-12,1.19571e-12,1.40339e-12,1.49912e-12,1.49962e-12,1.85144e-12,2.0848e-12,2.67378e-12,2.84233e-12,2.8981e-12,3.4729e-12,6.95182e-12,1.14048e-11,1.40574e-11,1.59719e-11,1.75866e-11,1.80345e-11,1.85637e-11,1.95068e-11,3.59404e-11,3.70328e-11,3.78784e-11,3.79213e-11,3.85924e-11,3.86705e-11,3.87751e-11,3.88593e-11,3.93921e-11,4.00339e-11,4.17538e-11,4.18898e-11,5.3506…	-0.440926,-0.437367,-0.436949,-0.436997,-0.435873,-0.436572,-0.435098,-0.437723,-0.476807,-0.423746,-0.472628,-0.430161,-0.420337,-0.440383,-0.439135,-0.434437,-0.437185,-0.436984,-0.435968,-0.43584,-0.435667,-0.422133,-0.421666,-0.420982,-0.421562,-0.421
ENSG00000065883.16	chr7	39950122	40099580	+	7303	39946556,39945120,39945142,39971407,40042961,39962171,39959411,40017164,39981355,40009838,40019393,39952681,39969350,39952074,40005421,39980993,39995078,39960031,40025287,40001572,39975772,39991669,39976849,39959593,39981225,39984685,39972202,40027158,40040362,39996223,39954523,39975860,39973232,40046166,39966457,39966596,40055042,40050548,39971751,40051974,40075772,39961188,39991619,40050495,399…	5.2815e-23,5.46859e-23,6.23048e-23,1.06195e-22,1.06972e-22,1.07106e-22,1.12636e-22,1.13063e-22,1.13774e-22,1.18974e-22,1.20124e-22,1.22506e-22,1.23388e-22,1.3275e-22,1.34417e-22,1.3502e-22,1.36337e-22,1.3643e-22,1.36744e-22,1.40649e-22,1.41394e-22,1.41606e-22,1.47351e-22,1.51305e-22,1.52705e-22,1.57887e-22,1.58585e-22,1.61016e-22,1.61806e-22,1.72003e-22,2.06143e-22,2.962e-22,3.20795e-22,3.55934e-…	0.485396,0.484906,0.484625,0.480975,0.478049,0.482732,0.480987,0.478093,0.480959,0.478178,0.477444,0.48047,0.480725,0.480145,0.477852,0.479476,0.478603,0.480014,0.476959,0.477735,0.478966,0.478257,0.478715,0.479295,0.478693,0.478411,0.478971,0.478569,0.475914,0.477868,0.478219,-0.473761,0.47386,0.473115,0.473923,-0.47333,0.470859,0.47182,-0.470664,0.46846,0.465908,0.470011,0.462557,0.463869,0.425…
ENSG00000065911.12	chr2	74198611	74217565	+	6895	74159442,74156784,74202065,74161762,74149685,74192446,74192260,74164431,74162821,74184154,74175150,74212053,74145917,74189653,74189113,74139332,74138764,74142024	7.26087e-40,7.8852e-40,2.19972e-39,2.42163e-39,2.45151e-39,2.65078e-39,4.13069e-39,5.02903e-39,5.52575e-39,6.37437e-39,1.42908e-38,1.53928e-38,3.6933e-38,5.3333e-37,1.20885e-36,1.77431e-36,2.10715e-36,2.17444e-36	-0.612514,-0.611831,-0.607686,-0.606257,-0.608694,-0.606536,-0.605443,-0.60518,-0.604937,-0.602256,-0.601084,-0.602343,-0.599847,-0.592432,-0.590422,-0.599051,-0.598344,-0.593799
ENSG00000065970.9	chr12	8032717	8055517	+	9821	8033257,8027295,7990730,8026247,8027240,7991916,8002786,7994093,8027259,7999198,7990202,7998851,8002865,8004856,8005612,8002218,8005208,7991889,8005808,8004537,8001889,7996011,7995744,7998591,7995900,8000091,7996794,7988235,7999931,8001934,7987760,8001907,8011807,8004276,8015399,8008907,8020450,8008031,7992962,8002547,8015036,8015259,8015258,8009772,7988927,7990870,7988761,7990887,7989668	1.47119e-28,3.05103e-28,2.24093e-27,2.52198e-27,2.57684e-27,4.44251e-27,4.84422e-27,4.96332e-27,5.53232e-27,5.6368e-27,5.68554e-27,6.52446e-27,7.32232e-27,7.52589e-27,7.91439e-27,7.95928e-27,8.04823e-27,8.49516e-27,8.50036e-27,9.00975e-27,1.00216e-26,1.04512e-26,1.06956e-26,1.08788e-26,1.10128e-26,1.46993e-26,1.49514e-26,1.51617e-26,1.6666e-26,1.9707e-26,2.14539e-26,2.353e-26,3.5189e-26,3.98553e-…	0.521163,-0.509308,-0.500858,-0.498736,-0.497621,-0.496972,-0.497656,-0.496617,-0.494162,-0.496795,-0.49639,-0.497082,-0.495768,-0.496479,-0.496043,-0.494771,-0.496081,-0.494539,-0.496166,-0.500191,-0.494294,-0.494823,-0.494378,-0.494845,-0.494652,-0.493651,-0.49339,-0.498627,-0.493571,-0.492012,-0.500004,-0.492166,-0.49247,-0.493732,-0.487358,-0.487967,-0.489934,-0.488565,-0.491312,-0.498054,-0.…
ENSG00000065989.16	chr19	10416774	10469630	+	8433	10413199,10411921,10409838,10416155,10408265,10413872,10409637,10408734,10411500,10410215,10401724,10407020,10391898,10392040,10406234,10391064	6.77078e-37,8.48569e-37,9.16984e-37,1.068e-36,1.15076e-36,1.17947e-36,1.47868e-36,2.3542e-36,2.57757e-36,3.40461e-36,1.2418e-35,1.50807e-35,1.51067e-35,1.81948e-35,1.99441e-35,4.31864e-35	0.623143,0.618437,0.618598,0.617878,0.618183,0.618845,0.617457,0.616439,0.616127,0.614877,0.618606,0.618246,0.616908,0.617981,0.620095,0.616297
ENSG00000066027.12	chr1	212285411	212361853	+	8369	212227524,212227656,212229238,212222602,212219611,212227418,212227275,212227127,212219144,212227194,212225191,212228770,212229848,212226507,212229547,212222929,212226804,212218821,212214294,212228335,212216586,212220863,212229515,212225720,212232113,212213918,212232429,212215270,212231830,212232054,212232681,212222896,212216793,212232851,212214566,212215447,212201994,212197963,212199006,212199944…	3.09554e-26,3.77063e-26,4.02395e-26,4.89846e-26,5.23025e-26,5.63207e-26,5.72635e-26,5.74112e-26,5.96612e-26,6.19934e-26,6.49142e-26,7.09274e-26,7.2617e-26,1.01462e-25,1.08275e-25,1.19699e-25,1.44995e-25,1.45651e-25,1.49523e-25,1.52394e-25,1.59157e-25,1.70908e-25,1.92228e-25,2.19673e-25,2.74827e-25,2.79277e-25,3.06038e-25,3.06141e-25,3.21802e-25,3.60922e-25,4.13745e-25,5.14175e-25,5.61488e-25,8.46…	0.506941,0.505406,0.505752,0.502769,0.502034,0.502989,0.502667,0.502837,0.501454,0.503289,0.504205,0.503347,0.503177,0.500141,0.510987,0.499018,0.498504,0.497086,0.486458,0.498521,0.488132,0.49818,0.503513,0.496484,0.496604,0.485014,0.496047,0.484105,0.49585,0.495865,0.497648,0.492668,0.483,0.497415,0.478593,0.481512,0.470161,0.46383,0.463624,0.46285,0.460004,0.463964,0.458092,0.45794,0.457315,0.…
ENSG00000066084.13	chr12	50504986	50748657	+	7079	50745079	7.7265e-46	1.20442
ENSG00000066117.15	chr12	50085201	50100707	+	6198	50095518,50095487,50097847,50098038,50097358,50097446,50096316,50088428,50073986,50073861	1.48798e-34,2.11667e-34,2.75857e-34,3.16038e-34,3.22146e-34,3.85199e-34,4.83137e-34,5.84875e-34,2.57676e-33,3.12743e-33	-0.570366,-0.569016,-0.561883,-0.56083,-0.561213,-0.560183,-0.558992,-0.557805,-0.552167,-0.551515
ENSG00000066136.20	chr1	40691649	40771603	+	8084	40771716,40700189,40690819,40708508,40704319,40720771,40724163,40731719,40689501,40703448,40760479,40733299,40735089,40710331,40767541,40751428,40764979,40675313,40742709,40755099,40761655,40751813,40763450,40733912,40764678,40708327,40736067,40764542,40694887,40766522,40758336,40767359,40689711,40693557,40735585,40739780,40733893,40747290,40768464,40706176,40694105,40765360,40701862,40755064,407…	5.49108e-19,6.11473e-19,6.53692e-19,7.46995e-19,9.78934e-19,1.09049e-18,1.25128e-18,3.37108e-18,5.31704e-17,7.33923e-16,1.12439e-15,1.9995e-15,2.02228e-15,2.02353e-15,2.08604e-15,2.13001e-15,2.14651e-15,2.16456e-15,2.17959e-15,2.18175e-15,2.24351e-15,2.25799e-15,2.27498e-15,2.29446e-15,2.31754e-15,2.36189e-15,2.36371e-15,2.36627e-15,2.3751e-15,2.38093e-15,2.39848e-15,2.40558e-15,2.41688e-15,2.438…	-0.443153,0.440564,0.440972,0.439561,0.442485,0.439124,0.437378,0.439002,0.421184,0.457389,0.400091,-0.452166,-0.452176,0.452929,-0.452127,-0.452613,-0.451925,0.454366,-0.451895,-0.452254,-0.451802,-0.451953,-0.451459,-0.451324,-0.451437,0.45129,-0.45104,
ENSG00000066185.13	chr1	42430330	42456253	-	7620	42472171,42461691,42519832,42527634,42444421,42517534,42444676,42535903,42448089,42440989,42528914,42442431,42541639,42441370,42448930,42490363,42443177,42444481,42490330,42525328,42542460,42543098,42537794,42447144,42529839,42441038,42517787,42514798,42530814,42543377,42492782,42541656,42531633,42523951,42513192,42512571,42523394,42542347,42540839,42540649,42524365,42523820,42464495,42442312,425…	9.93033e-37,2.24184e-36,2.98094e-36,3.31213e-36,3.47028e-36,3.73426e-36,4.02774e-36,4.07216e-36,4.21304e-36,4.41774e-36,4.42628e-36,4.52742e-36,4.5765e-36,4.58358e-36,4.68319e-36,4.76493e-36,4.78894e-36,4.84069e-36,4.93851e-36,4.97413e-36,5.25412e-36,5.36364e-36,5.51919e-36,5.55561e-36,5.78663e-36,5.79818e-36,5.80613e-36,5.81682e-36,5.85948e-36,5.92029e-36,5.92645e-36,5.92735e-36,5.93488e-36,5.93…	-0.795942,-0.790303,-0.780475,-0.779907,-0.783221,-0.78007,-0.782624,-0.778628,-0.782734,-0.782222,-0.779386,-0.782293,-0.7785,-0.782193,-0.781861,-0.782525,-0.781676,-0.780846,-0.781769,-0.779173,-0.777953,-0.778376,-0.77774,-0.780483,-0.777016,-0.781356
ENSG00000066322.15	chr1	43363399	43368074	-	6917	43294062,43298494,43298413,43302229,43304250,43319285,43305989,43377329,43389875,43377156,43308766,43313893,43317175,43306519,43390239,43307362,43301597,43308621,43300755,43379987,43314198,43355400,43323187,43376958,43376500,43359973,43350861,43356185,43372179,43345734,43349193,43367703,43342849,43384802,43346404,43337449,43337551,43341404,43334330,43341868,43294399,43335515,43378497,43327136,433…	1.52007e-06,4.42152e-06,5.55147e-06,6.49117e-06,8.38665e-06,8.43767e-06,8.71796e-06,8.73652e-06,9.42505e-06,9.65389e-06,9.69686e-06,1.00345e-05,1.00453e-05,1.00787e-05,1.01726e-05,1.04722e-05,1.09063e-05,1.1086e-05,1.16216e-05,1.17865e-05,1.18145e-05,1.29228e-05,1.33562e-05,1.36288e-05,1.45464e-05,1.52707e-05,1.56807e-05,1.57976e-05,1.6329e-05,1.68316e-05,1.73199e-05,1.93888e-05,1.97021e-05,1.993…	-0.235188,-0.221947,-0.218854,-0.218752,-0.21613,0.216741,-0.21582,0.218022,0.216285,0.217371,-0.214816,-0.214239,-0.214728,-0.214155,0.215676,-0.214749,-0.213265,-0.213204,-0.212592,0.214258,-0.212422,0.214199,0.213182,0.213165,0.212461,0.211395,0.212472
ENSG00000066379.15	chr6	30058900	30064909	+	17723	30074280,30075084,30073732,29987649,29987611,30036837,30023760,30032384,29983506,29983902,29996620,29986840,30000900,29988516,29983517,29985493,30021912,30003514,29994016,30018365,29986847,29983427,29985258,30003300,30023157,30040207,30014652,30026394,30007942,30004615,30041484,29982544,30038011,30036921,29984927,30021187,30003257,29984370,29998897,30015638,30038735,29983496,29985154,30018724,300…	9.58995e-46,9.85859e-46,1.14814e-45,3.76283e-45,6.45439e-45,6.93613e-45,8.76919e-45,9.60752e-45,9.88159e-45,9.88443e-45,1.01686e-44,1.05128e-44,1.05458e-44,1.06127e-44,1.07094e-44,1.07161e-44,1.08677e-44,1.10816e-44,1.11692e-44,1.12361e-44,1.14358e-44,1.14764e-44,1.15455e-44,1.15984e-44,1.17058e-44,1.17492e-44,1.17748e-44,1.18096e-44,1.18385e-44,1.2058e-44,1.21359e-44,1.21368e-44,1.21724e-44,1.21…	1.29568,1.29618,1.29534,1.29428,1.28677,1.28149,1.28009,1.27855,1.28663,1.29076,1.2783,1.2798,1.29059,1.27741,1.2867,1.27735,1.27786,1.27797,1.27764,1.27761,1.27938,1.28063,1.27697,1.27925,1.27761,1.27872,1.27949,1.27755,1.27723,1.27686,1.27809,1.27851,1.27815,1.27656,1.27712,1.27718,1.27712,1.27717,1.2782,1.27702,1.27853,1.28029,1.27618,1.27703,1.27688,1.27688,1.27688,1.27685,1.27685,1.27685,1.2…
ENSG00000066427.24	chr14	92044497	92106621	-	9612	92084314,92062251,92089711,92076227,92053560,92056279,92048662,92037494,92033467	1.32585e-18,1.32077e-15,1.75761e-15,2.44617e-15,3.41625e-15,3.85341e-15,4.19286e-15,4.35263e-15,4.83882e-15	-0.436102,-0.602432,-0.596227,-0.590641,-0.58761,-0.586647,-0.58648,-0.584865,-0.583756
ENSG00000066455.13	chr14	92794306	92839947	+	9324	92772684,92763766,92708497,92697001,92858157,92858938,92843084,92856106,92814326,92838156,92840288,92848118,92840139,92817561,92838950,92839125,92839122,92843149,92833778,92828614,92826556,92823609,92825964,92821699,92819434,92817254,92836839,92814221,92810777,92816896,92853178,92830095,92809889,92810663,92807494,92808462,92827598,92797145,92798864,92800801,92800235,92795943,92802905,92789703,928…	2.78619e-06,4.12701e-06,9.87262e-05,0.000139034,0.000284001,0.000374067,0.000426581,0.000427217,0.00050919,0.000516005,0.00052135,0.000530587,0.000534933,0.000541444,0.000542118,0.000542214,0.000543616,0.00054407,0.000547796,0.000555674,0.00055798,0.000560686,0.000560705,0.00056477,0.000570256,0.000582271,0.000598441,0.000600039,0.000632173,0.000634311,0.000641112,0.000643233,0.000645715,0.000651…	-0.947434,-0.949896,-1.18879,-1.17084,-0.356107,-0.343447,-0.339206,-0.340578,-0.335201,-0.334353,-0.335288,-0.334558,-0.333907,-0.333756,-0.333629,-0.333768,-0.333696,-0.333727,-0.333344,-0.332476,-0.332274,-0.332095,-0.332022,-0.331884,-0.332097,-0.3318
ENSG00000066557.6	chr1	70144806	70205579	-	7171	69984075,70213844,70159386,70167206,70381627,70187385,69815431,70279195,70125341,70293204,70287635,70131278,70135343,70136809,70216867,70238039,70153175,70064938,70274274,70130852,70272513,70060334,69299541,70133937,70031808,70867186,70268504,69949190,71140415,69888166,69731259,70259461	5.61554e-06,2.97974e-05,4.36511e-05,7.82397e-05,0.00019986,0.000321648,0.00035157,0.00042493,0.000644803,0.000655549,0.000732377,0.00126097,0.00130498,0.00130537,0.00133494,0.00166824,0.00168172,0.00198651,0.00229689,0.00351326,0.00432253,0.00624268,0.00642566,0.00709407,0.0071549,0.00763302,0.00801038,0.00826566,0.00911183,0.00918285,0.00965372,0.00965584	0.49593,0.576047,0.551804,0.53581,0.433055,0.421756,0.542435,0.211048,0.405263,0.205876,0.20303,0.198108,0.197446,0.197345,0.198502,0.194991,0.193152,0.333943,0.177075,0.143159,0.162451,0.165206,0.516449,0.133746,-0.338664,-1.05132,0.153216,-0.150561,-0.599282,-0.236997,26.0006,0.152263
ENSG00000066583.12	chr5	129094750	129114028	+	8745	129082639,129081953,129080071,129072230,129145243,129138950,129147772,129149374,129142376,129151095,129150062,129155482,129161251,129161237,129161285,129158081,129156942,129163074,129163951,129166213,129092537,129093029,129093158,129092591,129091085,129090466,129100077,129091165,129089396,129089862,129093030,129095123,129091544,129088984,129088492,129102454,129087183,129090740,129087205,129086690…	7.0308e-08,7.30605e-08,9.30641e-08,1.4278e-07,1.70681e-07,1.79408e-07,1.88117e-07,1.89028e-07,1.93407e-07,1.96466e-07,2.078e-07,2.19104e-07,2.61268e-07,2.66443e-07,2.68407e-07,2.98359e-07,3.23165e-07,3.50548e-07,3.65017e-07,3.8349e-07,4.15828e-07,4.38372e-07,4.41963e-07,4.4333e-07,4.59446e-07,4.74136e-07,4.78996e-07,5.10121e-07,5.22868e-07,5.28464e-07,5.30749e-07,5.47603e-07,5.5329e-07,5.63415e-0…	-0.413785,-0.412693,-0.408672,-0.384236,-0.408673,-0.407224,-0.407447,-0.408086,-0.407043,-0.407799,-0.406281,-0.405906,-0.400936,-0.400576,-0.400607,-0.397614,-0.397158,-0.396375,-0.39571,-0.397368,-0.439934,-0.443195,-0.437704,-0.437347,-0.437138,-0.436
ENSG00000066651.20	chr6	125986480	126203817	+	6503	125961459,125962396,125973426,125971318,125970762,125974599,125968366,125973834,125969396,125966877,125973168,125976698,125979124,125978118,125980546,125979821,125983659,125984046,125982039,125984118,125977223,125984660,125984475,125977275,125985867,125985498,125984847,125984851,125961140,126018906,125996610,126000318,126017175,125994280,125994718,125987407,125987606,125986816,125989580,126006547…	8.82978e-07,1.22967e-06,1.48889e-06,1.75406e-06,1.7925e-06,1.79841e-06,1.85643e-06,1.91023e-06,1.95275e-06,2.051e-06,2.79559e-06,2.96215e-06,3.18456e-06,3.31742e-06,3.42551e-06,3.44864e-06,3.48319e-06,3.52249e-06,3.54298e-06,3.59673e-06,3.67557e-06,3.67732e-06,3.76821e-06,3.85808e-06,3.99445e-06,4.11334e-06,4.15351e-06,4.15708e-06,4.38865e-06,4.47762e-06,4.59817e-06,4.89004e-06,5.2093e-06,5.35001…	0.240288,0.236762,0.233507,0.232016,0.231782,0.231699,0.231925,0.231139,0.231293,0.23104,0.230677,0.227238,0.226321,0.22584,0.225471,0.225427,0.225406,0.22521,0.225106,0.225059,0.224789,0.224838,0.224523,0.22433,0.223847,0.223399,0.223358,0.223298,0.225667,0.223197,0.222107,0.221182,0.220998,0.220322,0.220329,0.220451,0.220386,0.220169,0.220182,0.220135,0.219569,0.219554,0.219644,0.21931,0.219317…
ENSG00000066697.14	chr9	100427157	100451711	+	6505	100410295,100461733,100463986,100449043,100443372,100408997,100408277,100407926,100439515,100411643,100426749,100431024,100433644,100466837,100408242,100411557,100460567,100460236,100468180,100464527,100446178,100449757,100459018,100410249,100456654,100448092,100457073,100451232,100411918,100449114,100454606,100445372,100443117,100442543,100449520,100455731,100442295,100444048,100452529,100411747…	1.12195e-08,2.44466e-08,2.44469e-08,2.47773e-08,2.73624e-08,3.79446e-08,4.33236e-08,4.44385e-08,4.55626e-08,5.34646e-08,6.0361e-08,6.14787e-08,6.21763e-08,1.33358e-07,1.52973e-07,1.91946e-07,2.10796e-07,2.24527e-07,2.25724e-07,2.27027e-07,2.28527e-07,2.2896e-07,2.29743e-07,2.30094e-07,2.30528e-07,2.33994e-07,2.34985e-07,2.39571e-07,2.40203e-07,2.42494e-07,2.50831e-07,2.53237e-07,2.53892e-07,2.546…	-0.347315,-0.327632,-0.32752,-0.327263,-0.327226,-0.337544,-0.336382,-0.336142,-0.324744,-0.333598,-0.317626,-0.318294,-0.317677,-0.31264,-0.293902,-0.291772,-0.319061,-0.318186,-0.285857,-0.285782,-0.317968,-0.317913,-0.31804,-0.289831,-0.317899,-0.31757
ENSG00000066739.12	chr14	96279196	96363341	-	9991	96364089,96348454,96363218,96371052,96346567,96370227,96378228,96382986,96374084,96381003,96383560,96331164,96329660,96335263,96355172,96355173,96317390,96317127,96310260,96392330,96299546,96295177,96296388,96393268,96313709	6.51828e-26,2.28466e-25,4.84122e-25,1.65325e-24,1.7389e-24,1.99409e-24,2.01461e-24,2.06072e-24,2.07312e-24,2.23928e-24,2.27308e-24,2.88742e-24,4.11796e-24,5.37597e-24,7.97884e-24,8.10945e-24,1.19133e-22,1.21129e-22,1.58766e-22,1.66772e-22,2.39484e-22,3.59476e-22,4.01832e-22,6.6548e-22,9.33236e-22	0.532128,0.525474,0.525248,0.516261,0.518044,0.51485,0.515171,0.514877,0.514874,0.51468,0.513851,0.515384,0.513838,0.510256,0.511903,0.511454,0.49617,0.495851,0.494778,0.509454,0.487083,0.484785,0.484005,0.504035,0.480987
ENSG00000066827.16	chr8	134477789	134713049	-	10788	134545379,134555332,134551870,134539354,134564012,134543376,134562803,134561953,134560472,134558628,134564814,134563496,134550829,134558526,134566165,134581910,134537936,134537830,134538935,134583220,134541086,134538345,134553177	2.64543e-16,3.37846e-16,3.84338e-16,4.46145e-16,4.83208e-16,6.43856e-16,7.14356e-16,7.61204e-16,8.73383e-16,9.0829e-16,1.52726e-15,1.76652e-15,2.34561e-15,2.71755e-15,7.68965e-15,1.40729e-14,2.11348e-14,2.19512e-14,2.20072e-14,3.53124e-13,8.07285e-13,1.48892e-12,2.1968e-12	-0.419442,-0.417443,-0.416799,-0.416597,-0.417279,-0.414227,-0.414561,-0.414059,-0.375649,-0.413759,-0.357297,-0.371987,-0.407104,-0.414381,-0.407635,-0.394791,-0.344939,-0.344624,-0.345029,-0.378353,-0.321049,-0.317841,-0.316245
ENSG00000066855.16	chr8	65644735	65771261	+	7927	65657122,65570286,65559730,65714449,65702484,65675933,65716971,65692793,65683608,65612669,65562164,65575110,65574845,65568387,65598758,65643207,65677845,65651657,65679862,65633546,65667521,65618009,65626740,65600179,65720031,65683727,65576483,65667461,65568870,65665082,65623900,65611036,65558999,65653266,65698382,65735750,65739270	1.03993e-72,1.3459e-72,1.39447e-72,1.39651e-72,1.4105e-72,1.41306e-72,1.43096e-72,1.58582e-72,1.7033e-72,1.72842e-72,1.75009e-72,1.76224e-72,1.80609e-72,1.89876e-72,1.89932e-72,1.91607e-72,1.99894e-72,2.07142e-72,2.08649e-72,2.08805e-72,2.10137e-72,2.12115e-72,2.20211e-72,2.25431e-72,2.32746e-72,2.42435e-72,2.43832e-72,2.53604e-72,2.71062e-72,2.7679e-72,8.11822e-72,1.01781e-71,1.05607e-71,1.64414…	1.08609,1.08983,1.09114,1.08178,1.08199,1.08287,1.08052,1.08261,1.08355,1.08727,1.08635,1.08553,1.08501,1.08536,1.08455,1.08371,1.08603,1.08296,1.08215,1.08346,1.08491,1.08518,1.08342,1.08414,1.07924,1.08249,1.08322,1.08144,1.08428,1.0826,1.08157,1.081,1.08337,1.08414,1.07186,1.07088,1.06415
ENSG00000066923.17	chr7	100177564	100221488	+	6248	100178649,100176499,100205189,100203212,100221304,100226730,100209721,100193916,100224271,100220514,100198523,100196319,100192194,100213690,100213379,100245730,100174226	3.14458e-11,3.6775e-11,4.11847e-11,5.2307e-11,5.74596e-11,6.05142e-11,6.59905e-11,6.66571e-11,6.76636e-11,7.00401e-11,7.90582e-11,1.01909e-10,1.15718e-10,1.64732e-10,2.92262e-10,1.02717e-09,5.2274e-09	-0.318644,-0.317423,0.316886,-0.314942,0.314468,0.314019,0.313129,-0.313749,0.312831,0.312523,-0.311069,-0.310141,-0.309738,0.306309,0.304955,0.299233,-0.278468
ENSG00000066926.12	chr18	57544378	57586702	-	9410	57598624,57598466,57571588,57603214	1.91225e-28,2.26194e-28,1.20832e-26,1.04417e-24	-1.67332,-1.67332,-1.70278,0.480854
ENSG00000066933.16	chr15	71822292	72118577	-	7261	72097043,72097607,72108733,72133113,72107545,72084202,72048588,72037565,72107528,72126774,72055713,72115728,72086619,72036656,72069865,72081299,72084937,72062257,72125883,72041938,71951325,72065440,72092142,72031450,72063057,72010326,72008130,72174458,72108093,72002416,72010666,71995515,72000861,72002057,72107324,72100174,72220807,71999774,72112232,71991751,72006126,71986744,72005799,71978894,720…	7.99309e-13,8.75156e-13,2.2087e-12,2.41683e-12,2.77242e-12,2.90775e-12,3.11425e-12,3.20238e-12,3.25324e-12,3.25595e-12,3.38612e-12,3.65193e-12,3.68661e-12,3.75431e-12,3.81905e-12,3.91624e-12,3.94011e-12,4.13775e-12,4.23331e-12,4.24723e-12,4.26152e-12,4.38747e-12,4.42404e-12,4.55767e-12,4.73684e-12,4.92189e-12,5.05059e-12,5.42602e-12,5.46658e-12,5.55923e-12,5.60462e-12,5.63772e-12,5.65702e-12,5.67…	-0.391814,-0.39123,0.384181,0.38003,-0.399538,-0.398809,0.37998,0.379543,-0.398223,-0.40104,-0.394962,-0.396423,-0.396423,-0.394084,-0.399381,-0.395826,-0.396062,-0.395535,-0.399336,-0.393231,-0.386678,-0.397652,-0.39523,-0.395423,-0.394602,-0.391185,0.36
ENSG00000067057.17	chr10	3066334	3137718	+	12124	3138497,3140380,3136997,3132832,3139834,3136250,3136716,3135049,3136191,3134051,3139821,3157808,3140399,3143201,3157963,3158880,3140494	6.29143e-47,1.17682e-46,1.31939e-46,1.43216e-46,1.95758e-46,2.17566e-46,2.26752e-46,2.55033e-46,2.96003e-46,3.07521e-46,5.21308e-46,8.4272e-46,1.39055e-44,4.1161e-44,1.61812e-42,2.08418e-42,1.55312e-40	-0.72525,-0.725524,-0.72199,-0.72445,-0.721326,-0.721222,-0.720793,-0.720843,-0.721528,-0.720277,-0.720985,-0.717428,-0.710498,-0.711226,-0.657661,-0.679322,-0.707368
ENSG00000067066.17	chr2	230415943	230545606	+	9803	230582056,230581419,230580017,230579354,230581214,230583219,230579046,230592403,230581184,230577644,230578713,230578467,230578265,230577311,230578092,230586265,230586350,230589609,230589766,230589474,230589639,230589149,230586104,230589853,230586040,230588773,230590698,230589468,230588802,230590495,230590663,230592022,230591860,230591364,230591504,230579668,230587418,230582136,230580946,230581817…	6.37549e-17,7.35191e-17,7.95782e-17,8.3666e-17,9.52014e-17,1.22902e-16,1.2808e-16,1.47743e-16,1.69136e-16,1.85814e-16,1.95453e-16,2.07846e-16,2.2047e-16,2.25128e-16,4.84518e-16,5.41933e-16,5.97516e-16,6.63879e-16,7.65766e-16,7.85269e-16,8.01964e-16,8.02542e-16,8.12911e-16,8.16918e-16,8.8171e-16,1.03729e-15,1.07262e-15,1.08232e-15,1.10107e-15,1.1216e-15,1.1933e-15,1.21121e-15,1.31711e-15,1.47628e-…	-0.453798,-0.454827,-0.452701,-0.453105,-0.451735,-0.447941,-0.450666,-0.453888,-0.445445,-0.449583,-0.448295,-0.448047,-0.447809,-0.448224,-0.441304,-0.441501,-0.440879,-0.439031,-0.438434,-0.438124,-0.438008,-0.438147,-0.4387,-0.438266,-0.439581,-0.4368
ENSG00000067082.15	chr10	3775997	3785281	-	10991	3875045,3874490,3863878,3864145,3864366,3864076,3876879,3872794,3861642,3863691,3862923,3863129,3876277,3868624,3876809,3865477,3875982,3864643,3864894,3864719,3878489,3877573,3862996,3875410,3876889,3883046,3863522,3868006,3886336	5.67782e-34,1.56793e-33,2.24851e-33,2.31422e-33,2.48262e-33,3.19252e-33,3.77875e-33,3.92467e-33,4.0146e-33,4.34557e-33,4.73512e-33,5.18658e-33,6.02304e-33,6.22394e-33,6.87704e-33,7.57999e-33,8.27284e-33,8.7922e-33,9.10172e-33,9.13475e-33,1.15212e-32,1.19916e-32,1.25815e-32,1.31843e-32,1.32871e-32,1.37434e-32,1.39708e-32,3.17052e-32,2.5402e-31	-0.565874,-0.562831,-0.560876,-0.560103,-0.559591,-0.559324,-0.558706,-0.560688,-0.567479,-0.558475,-0.560142,-0.559054,-0.556824,-0.554742,-0.556331,-0.555363,-0.554881,-0.555555,-0.555283,-0.555341,-0.55574,-0.55556,-0.561189,-0.553319,-0.557251,-0.5556
ENSG00000067113.17	chr5	55424855	55534969	-	9205	55273814,55454655,55390135,55305624,55273234,55437389,55381691,55384010,55371708,55459065,55435344,55351171,55430827,55447370,55388522,55443626,55331818,55346107,55325054,55368318,55385578,55421058,55322863,55320464,55320465,55348278,55261318,55250379,55248989,55249296	5.85232e-35,6.26426e-35,6.71612e-35,7.20868e-35,7.83653e-35,8.66207e-35,9.32992e-35,1.06134e-34,1.13786e-34,1.18022e-34,1.22838e-34,1.50893e-34,1.52788e-34,1.89431e-34,2.09978e-34,2.31865e-34,2.43238e-34,2.72477e-34,2.74187e-34,3.14472e-34,3.9541e-34,4.03448e-34,4.25275e-34,5.24448e-34,5.7509e-34,9.40293e-34,2.79956e-33,7.19383e-33,7.23808e-33,7.43452e-33	-0.70524,-0.693523,-0.697046,-0.702698,-0.704222,-0.693056,-0.693528,-0.692946,-0.694538,-0.689768,-0.686687,-0.694578,-0.686911,-0.688813,-0.671899,-0.688873,-0.696531,-0.692763,-0.693437,-0.691069,-0.688861,-0.687288,-0.692874,-0.702634,-0.701647,-0.689
ENSG00000067141.17	chr15	73051711	73305205	+	7075	73051855,73126237,73118778,73123094	7.89801e-119,7.73497e-116,8.6239e-116,1.40682e-115	-1.01318,-0.999233,-1.00101,-0.999107
ENSG00000067167.8	chr8	70573219	70608416	-	7486	70768120,70565645,70701237,70672934,70653719,70674736,70673917,70904583,70565615,70691749,70671075,70676159,70675235,70683958,70681190,70869614,70576850,70574333,70733625,70689774,70571274,70678968,70653121,70763312,70654073,70659838,70733636,70573408,70658754,70658176,70576965,70665844,70662016,70729408,70766249,70573850,70757807,70662329,70723720,70787282,70729237,70558739,70658196,70665280,706…	6.92453e-09,1.40738e-08,1.61965e-08,1.88713e-08,1.94658e-08,2.567e-08,2.61521e-08,2.67328e-08,2.7943e-08,2.83683e-08,2.86431e-08,3.11543e-08,3.18312e-08,3.20891e-08,3.22595e-08,3.25302e-08,3.2803e-08,3.28951e-08,3.33517e-08,3.4406e-08,3.48229e-08,3.5013e-08,3.50473e-08,3.51023e-08,3.5194e-08,3.53625e-08,3.56678e-08,3.63254e-08,3.64041e-08,3.71153e-08,3.73349e-08,3.74835e-08,3.74851e-08,3.78636e-0…	0.28138,0.391147,0.274551,0.270702,0.269538,0.267823,0.267462,0.267604,0.375849,0.266452,0.266714,0.265989,0.265857,0.265715,0.26567,0.265828,0.37741,0.378141,0.264456,0.264927,0.377818,0.265054,0.26431,0.26476,0.26435,0.264448,0.263852,0.376846,0.264111,0.263935,0.376142,0.263956,0.263875,0.263531,0.265908,0.374629,0.264893,0.263568,0.263642,0.263469,0.263172,0.377604,0.263376,0.263285,0.263777,…
ENSG00000067182.8	chr12	6328758	6342114	-	8439	6280870,6307735,6305601,6188805,6696040	1.57798e-05,0.00151895,0.00211156,0.00763749,0.0090666	0.841649,0.50274,0.455358,0.29056,0.350009
ENSG00000067208.14	chr1	92508697	92792404	-	7586	92561553,92797389,92707201,92535873,92566963,92567026,92550671,92562357,92535017,92566068,92569463,92559287,92568664,92565178,92556334,92563235,92562305,92563896,92556726,92551602,92539449,92566910,92564141,92553756,92557121,92546015,92547573,92557593,92511033,92494915,92509038,92511718,92541259,92507376,92503296,92538662,92543163,92531813,92543881,92506900,92521873,92539435,92530170,92505213,925…	9.61518e-06,7.13213e-05,0.00044256,0.000583791,0.000705891,0.000792086,0.000870584,0.00089761,0.000951918,0.000991341,0.0010109,0.00101146,0.00102688,0.00104347,0.00104404,0.00104996,0.00105428,0.00105486,0.001061,0.00106588,0.00107691,0.00108706,0.00109199,0.00111586,0.00111957,0.00115169,0.00117769,0.00117887,0.00123067,0.00123922,0.00124245,0.0012683,0.00129865,0.00130031,0.001329,0.00135873,0…	-0.336761,-0.40789,-0.357403,-0.207939,-0.201881,-0.199678,-0.199909,-0.198736,-0.199898,-0.196775,-0.196106,-0.196913,-0.195723,-0.195826,-0.196137,-0.195895,-0.194936,-0.195844,-0.196539,-0.196492,-0.198215,-0.195296,-0.19539,-0.195656,-0.195571,-0.1957
ENSG00000067221.14	chr15	73978927	73994622	-	6469	73996780,73998898,73997341,73992065,73992464,73974979,74009244,74004991,74002857,74013300,74010077,73964066,74012841,74018942,74016599,74019348,74015363,74026191,74019140,74019132,74034216,74004328,74034370,74017386,74000176,73999410,74010293,74011008,74000463,74013309,74012232,74000501,74004686,73989507,74021944,74025530,74024702,74028547,74023958,74027808,74027629,74028137,74029140,74028342,739…	6.38846e-21,9.71518e-21,1.08856e-20,3.59314e-20,4.23154e-20,4.58434e-20,1.4352e-19,1.7021e-19,1.82426e-19,1.98624e-19,2.17091e-19,3.92071e-19,4.3363e-19,1.94748e-17,2.18683e-17,2.23216e-17,2.25907e-17,3.07477e-17,3.14964e-17,3.3422e-17,3.37433e-17,3.63601e-17,3.84893e-17,4.51975e-17,4.58749e-17,4.78121e-17,5.53096e-17,5.5432e-17,6.39031e-17,6.69895e-17,6.79493e-17,7.35652e-17,7.68986e-17,8.65135e…	-0.449099,-0.448949,-0.447571,-0.441539,-0.440342,-0.445223,-0.432025,-0.432026,-0.432334,-0.431418,-0.429402,-0.431533,-0.428971,-0.407019,-0.406497,-0.406397,-0.406252,-0.404342,-0.40561,-0.405332,-0.40448,-0.42036,-0.403722,-0.409659,-0.419185,-0.41841
ENSG00000067334.14	chr1	93866285	93879918	-	7341	93869476,93869335,93874419,93874288,93869398,93871379,93874127,93875581,93869638,93871492,93866847,93875000,93867990,93856832,93852596,93861378,93854397,93849156,93852384,93864364,93847740,93856791,93849278,93853707,93849367	3.04162e-44,3.13551e-44,3.38731e-44,3.5939e-44,3.6816e-44,3.8109e-44,3.8925e-44,8.29753e-43,1.3226e-42,1.92826e-42,1.97438e-42,2.16551e-42,3.02597e-42,4.43749e-39,1.03809e-38,1.09138e-38,1.17035e-38,1.22326e-38,1.29132e-38,1.33533e-38,1.3392e-38,1.40129e-38,1.44107e-38,1.4521e-38,1.47678e-38	-0.640493,-0.640218,-0.638928,-0.638736,-0.640208,-0.639332,-0.638524,-0.636787,-0.628464,-0.625493,-0.626434,-0.624513,-0.629221,-0.603459,-0.597388,-0.601971,-0.598179,-0.597555,-0.596722,-0.594717,-0.598998,-0.595679,-0.596565,-0.597315,-0.596667
ENSG00000067365.15	chr16	8621684	8649654	+	14852	8614672,8645503,8620936,8635142	1.37473e-20,1.64837e-19,3.63354e-17,1.75465e-16	0.5493,0.525975,1.05066,1.04408
[truncated: 8,182 more rows]

## Sheet: Top cis-inQTL signals
Ensembl gene ID	gene chromosome	gene start	gene end	gene strand	tested cis-variants	cis-QTL positions	nominal p-values	betas (slopes) of the linear regression
[truncated: 7,639 more rows]

## Sheet: Top cis-ex-inQTL signals
Ensembl gene ID	gene chromosome	gene start	gene end	gene strand	tested cis-variants	cis-QTL positions	nominal p-values	betas (slopes) of the linear regression
[truncated: 5,775 more rows]
