# Supplementary material for: Disentangling genetic effects on transcriptional and post-transcriptional gene regulation through integrating exon and intron expression QTLs
Source: Nat Commun. 2024 May 6;15:3786. doi: 10.1038/s41467-024-48244-x (PMC11074126; doi:10.1038/s41467-024-48244-x)
Supplement: Supplementary file 7 — Supplementary Data 4 [file 41467_2024_48244_MOESM7_ESM.xlsx]

## Sheet: Best conditional cis-exQTLs
Ensembl gene ID	gene chromosome	gene start	gene end	gene strand	tested cis-variants	Distance between cis-QTL and gene start	cis-QTL chromosome	cis-QTL position	rank of conditional cis-QTL	nominal backward p-value	r squared of the backward linear regression	beta (slope) of the backward linear regression
ENSG00000000457.14	chr1	169849632	169894267	-	9353	86908	chr1	169762724	0	5.20261e-12	0.0516078	-0.335197
ENSG00000000460.17	chr1	169662008	169854080	+	10087	0	chr1	169825547	0	2.04853e-22	0.100188	-0.471835
ENSG00000000938.13	chr1	27612065	27635185	-	5760	0	chr1	27630057	0	2.99222e-11	0.0479835	1.11839
ENSG00000001084.13	chr6	53497342	53616970	-	9439	0	chr6	53512324	0	5.20229e-13	0.0563647	-0.348916
ENSG00000001460.18	chr1	24357000	24416934	-	8355	0	chr1	24416496	0	2.8289e-09	0.038524	-0.307079
ENSG00000001460.18	chr1	24357000	24416934	-	8355	167667	chr1	24189333	1	1.92629e-05	0.0201185	-0.208079
ENSG00000001460.18	chr1	24357000	24416934	-	8355	-87355	chr1	24504289	2	0.000208119	0.0151937	-0.434822
ENSG00000001461.17	chr1	24415803	24472976	+	8306	0	chr1	24439047	0	7.97302e-15	0.0649528	0.370801
ENSG00000001561.7	chr6	46129990	46146688	+	7622	-11470	chr6	46118520	0	2.16649e-15	0.0676189	-0.395869
ENSG00000002016.18	chr12	911737	990053	-	9250	0	chr12	946864	0	4.80926e-42	0.185716	-0.807766
ENSG00000002549.12	chr4	17577193	17607972	+	9054	0	chr4	17592226	0	2.48278e-78	0.323429	-0.84239
ENSG00000002587.10	chr4	11393151	11429564	-	10314	634573	chr4	10758578	0	6.38819e-38	0.168424	-0.665742
ENSG00000002834.18	chr17	38869860	38921770	+	6182	-5280	chr17	38864580	0	6.42488e-12	0.0511711	0.427547
ENSG00000002919.14	chr17	48103358	48123074	+	6961	-76964	chr17	48026394	0	3.56357e-21	0.0945101	-0.473044
ENSG00000003056.8	chr12	8940362	8949761	-	10438	-23019	chr12	8972780	0	4.02526e-32	0.143499	0.574927
ENSG00000003147.19	chr7	8113185	8262687	-	12949	0	chr7	8131420	0	6.0857e-11	0.0465104	-0.409823
ENSG00000003249.14	chr16	90004872	90020128	-	6471	28244	chr16	89976628	0	5.27896e-48	0.210092	1.33848
ENSG00000003393.15	chr2	201700268	201780956	-	6175	-282	chr2	201781238	0	4.13099e-94	0.375859	-1.13818
ENSG00000003400.15	chr2	201182899	201229406	+	6436	0	chr2	201211029	0	2.70336e-20	0.0904623	0.435261
ENSG00000003402.20	chr2	201116155	201176687	+	6464	-76412	chr2	201039743	0	5.1519e-19	0.0845459	-0.499913
ENSG00000003509.16	chr2	37231632	37253403	+	10329	-37412	chr2	37194220	0	5.66354e-19	0.0843553	-0.440642
ENSG00000003509.16	chr2	37231632	37253403	+	10329	-38262	chr2	37193370	1	9.56376e-12	0.0503475	0.649158
ENSG00000004139.14	chr17	28364357	28404049	+	5409	-847740	chr17	27516617	0	0.000126902	0.0162135	0.292784
ENSG00000004139.14	chr17	28364357	28404049	+	5409	760486	chr17	29164535	1	1.6159e-05	0.0204836	-24.9795
ENSG00000004139.14	chr17	28364357	28404049	+	5409	886972	chr17	29291021	2	0.00103608	0.0119062	-1.18751
ENSG00000004139.14	chr17	28364357	28404049	+	5409	307702	chr17	28711751	3	0.000864581	0.0122748	-1.02715
ENSG00000004139.14	chr17	28364357	28404049	+	5409	97015	chr17	28501064	4	0.00010726	0.0165607	7.67476
ENSG00000004139.14	chr17	28364357	28404049	+	5409	805921	chr17	29209970	5	0.00160409	0.0110185	-0.149492
ENSG00000004139.14	chr17	28364357	28404049	+	5409	-446193	chr17	27918164	6	0.000276316	0.0146106	-1.1797
ENSG00000004139.14	chr17	28364357	28404049	+	5409	-671914	chr17	27692443	7	0.000790908	0.0124565	0.880604
ENSG00000004139.14	chr17	28364357	28404049	+	5409	787159	chr17	29191208	8	0.0100968	0.00733826	25.7322
ENSG00000004139.14	chr17	28364357	28404049	+	5409	462103	chr17	28866152	9	0.000785699	0.01247	-1.15822
ENSG00000004139.14	chr17	28364357	28404049	+	5409	33409	chr17	28437458	10	0.00450776	0.00893816	-0.616345
ENSG00000004139.14	chr17	28364357	28404049	+	5409	-703459	chr17	27660898	11	0.0275597	0.00538932	3.46187
ENSG00000004139.14	chr17	28364357	28404049	+	5409	334849	chr17	28738898	12	0.000417147	0.013765	0.966785
ENSG00000004139.14	chr17	28364357	28404049	+	5409	-527160	chr17	27837197	13	0.0165602	0.0063707	0.344829
ENSG00000004139.14	chr17	28364357	28404049	+	5409	323776	chr17	28727825	14	0.00345148	0.0094729	-10.7352
ENSG00000004139.14	chr17	28364357	28404049	+	5409	379487	chr17	28783536	15	0.000864018	0.0122762	-0.520727
ENSG00000004139.14	chr17	28364357	28404049	+	5409	3213	chr17	28407262	16	0.00117532	0.0116497	-0.176676
ENSG00000004139.14	chr17	28364357	28404049	+	5409	-307423	chr17	28056934	17	0.00576998	0.00844579	0.169097
ENSG00000004139.14	chr17	28364357	28404049	+	5409	-710278	chr17	27654079	18	0.00419226	0.00908326	-0.692733
ENSG00000004139.14	chr17	28364357	28404049	+	5409	-394833	chr17	27969524	19	0.000700592	0.012704	-47.9513
ENSG00000004139.14	chr17	28364357	28404049	+	5409	820744	chr17	29224793	20	0.00351684	0.00943525	-1.9872
ENSG00000004139.14	chr17	28364357	28404049	+	5409	63314	chr17	28467363	21	0.00281356	0.0098836	-42.2949
ENSG00000004139.14	chr17	28364357	28404049	+	5409	-785804	chr17	27578553	22	0.00327361	0.00957912	1.13047
ENSG00000004139.14	chr17	28364357	28404049	+	5409	-822092	chr17	27542265	23	0.0123151	0.0069484	50.0788
ENSG00000004139.14	chr17	28364357	28404049	+	5409	-612993	chr17	27751364	24	0.018556	0.00615004	27.2809
ENSG00000004139.14	chr17	28364357	28404049	+	5409	794103	chr17	29198152	25	0.00198443	0.0105878	43.7757
ENSG00000004139.14	chr17	28364357	28404049	+	5409	-922209	chr17	27442148	26	0.00337677	0.00951682	41.5027
ENSG00000004139.14	chr17	28364357	28404049	+	5409	-463821	chr17	27900536	27	0.00157826	0.0110514	1.55591
ENSG00000004139.14	chr17	28364357	28404049	+	5409	-994354	chr17	27370003	28	0.0019224	0.010652	0.437123
ENSG00000004139.14	chr17	28364357	28404049	+	5409	-875378	chr17	27488979	29	0.00316424	0.00964738	0.479423
ENSG00000004139.14	chr17	28364357	28404049	+	5409	-744643	chr17	27619714	30	0.0251866	0.00556156	-0.758865
ENSG00000004139.14	chr17	28364357	28404049	+	5409	594427	chr17	28998476	31	0.026025	0.00549886	-31.5476
ENSG00000004139.14	chr17	28364357	28404049	+	5409	-928075	chr17	27436282	32	0.00935716	0.00748807	0.682752
ENSG00000004139.14	chr17	28364357	28404049	+	5409	-774861	chr17	27589496	33	0.0320098	0.00510431	0.41096
ENSG00000004139.14	chr17	28364357	28404049	+	5409	-853452	chr17	27510905	34	0.00795454	0.00780872	-0.463808
ENSG00000004139.14	chr17	28364357	28404049	+	5409	-381339	chr17	27983018	35	0.00961362	0.0074348	0.413423
ENSG00000004139.14	chr17	28364357	28404049	+	5409	597000	chr17	29001049	36	0.0160961	0.00642595	-48.1592
ENSG00000004139.14	chr17	28364357	28404049	+	5409	-628852	chr17	27735505	37	0.00673094	0.00813964	0.380691
ENSG00000004139.14	chr17	28364357	28404049	+	5409	-383275	chr17	27981082	38	0.0118496	0.00702389	0.330068
ENSG00000004139.14	chr17	28364357	28404049	+	5409	-690311	chr17	27674046	39	0.00868726	0.00763461	-0.429379
ENSG00000004139.14	chr17	28364357	28404049	+	5409	-506004	chr17	27858353	40	0.00769564	0.00787419	0.330185
ENSG00000004139.14	chr17	28364357	28404049	+	5409	66331	chr17	28470380	41	0.0133607	0.006789	0.596873
ENSG00000004139.14	chr17	28364357	28404049	+	5409	803746	chr17	29207795	42	0.0127164	0.00688564	0.770162
ENSG00000004139.14	chr17	28364357	28404049	+	5409	-223410	chr17	28140947	43	0.0182268	0.00618471	13.6789
ENSG00000004139.14	chr17	28364357	28404049	+	5409	-156800	chr17	28207557	44	0.0105615	0.00724977	2.44246
ENSG00000004139.14	chr17	28364357	28404049	+	5409	-853137	chr17	27511220	45	0.0204605	0.0059612	26.8588
ENSG00000004139.14	chr17	28364357	28404049	+	5409	287796	chr17	28691845	46	0.00596954	0.00837814	-0.468397
ENSG00000004139.14	chr17	28364357	28404049	+	5409	-71374	chr17	28292983	47	0.0105926	0.00724399	0.957453
ENSG00000004139.14	chr17	28364357	28404049	+	5409	997066	chr17	29401115	48	0.012924	0.00685395	0.270354
ENSG00000004139.14	chr17	28364357	28404049	+	5409	981612	chr17	29385661	49	0.0246859	0.00560005	-0.292024
ENSG00000004139.14	chr17	28364357	28404049	+	5409	807288	chr17	29211337	50	0.0267287	0.00544782	-0.748217
ENSG00000004142.12	chr17	28346634	28357527	-	5323	-11284	chr17	28368811	0	2.12879e-15	0.0676548	0.387566
ENSG00000004399.12	chr3	129555176	129606818	-	9051	-4258	chr3	129611076	0	2.31757e-16	0.0721784	0.612231
ENSG00000004468.13	chr4	15778276	15853232	+	8822	0	chr4	15778735	0	1.01439e-08	0.0358614	-0.533533
ENSG00000004660.15	chr17	3860316	3894891	-	10759	-8859	chr17	3903750	0	4.44389e-48	0.210393	0.689582
ENSG00000004700.16	chr12	21468911	21501669	-	9560	5622	chr12	21463289	0	2.61431e-14	0.0625179	0.429413
ENSG00000004766.17	chr7	93232341	93361123	+	6511	-175040	chr7	93057301	0	3.87711e-05	0.0186668	0.66507
ENSG00000004766.17	chr7	93232341	93361123	+	6511	616575	chr7	93977698	1	0.00279671	0.00989569	0.246231
ENSG00000004766.17	chr7	93232341	93361123	+	6511	-103701	chr7	93128640	2	8.60825e-05	0.0170153	-0.342927
ENSG00000004766.17	chr7	93232341	93361123	+	6511	-20861	chr7	93211480	3	5.8301e-05	0.0178215	-1.24856
ENSG00000004766.17	chr7	93232341	93361123	+	6511	837903	chr7	94199026	4	0.00350744	0.00944062	0.531479
ENSG00000004766.17	chr7	93232341	93361123	+	6511	-870284	chr7	92362057	5	0.00124754	0.0115286	0.354292
ENSG00000004766.17	chr7	93232341	93361123	+	6511	507213	chr7	93868336	6	0.000253153	0.0147906	-0.192976
ENSG00000004766.17	chr7	93232341	93361123	+	6511	93273	chr7	93454396	7	0.0006518	0.0128515	-3.35945
ENSG00000004766.17	chr7	93232341	93361123	+	6511	101153	chr7	93462276	8	0.00339314	0.00950711	41.4815
ENSG00000004766.17	chr7	93232341	93361123	+	6511	-298311	chr7	92934030	9	0.000229527	0.0149922	0.596703
ENSG00000004766.17	chr7	93232341	93361123	+	6511	648480	chr7	94009603	10	0.000127869	0.0161979	24.3717
ENSG00000004766.17	chr7	93232341	93361123	+	6511	982785	chr7	94343908	11	0.00111277	0.0117609	65.1527
ENSG00000004766.17	chr7	93232341	93361123	+	6511	17228	chr7	93378351	12	0.000156227	0.0157846	-43.7057
ENSG00000004766.17	chr7	93232341	93361123	+	6511	0	chr7	93245313	13	0.00338071	0.00951448	-33.9323
ENSG00000004766.17	chr7	93232341	93361123	+	6511	291276	chr7	93652399	14	0.000183255	0.0154557	1.14825
ENSG00000004766.17	chr7	93232341	93361123	+	6511	-813902	chr7	92418439	15	0.000948325	0.0120864	1.0104
ENSG00000004766.17	chr7	93232341	93361123	+	6511	851489	chr7	94212612	16	0.00395882	0.00919795	-40.8015
ENSG00000004766.17	chr7	93232341	93361123	+	6511	0	chr7	93309939	17	0.00115355	0.0116878	0.334228
ENSG00000004766.17	chr7	93232341	93361123	+	6511	-225615	chr7	93006726	18	0.00172638	0.0108696	0.852057
ENSG00000004766.17	chr7	93232341	93361123	+	6511	-1736	chr7	93230605	19	0.0109478	0.00717918	-0.681843
ENSG00000004766.17	chr7	93232341	93361123	+	6511	-861151	chr7	92371190	20	0.00789524	0.00782353	21.7468
ENSG00000004766.17	chr7	93232341	93361123	+	6511	-919316	chr7	92313025	21	0.000468517	0.013527	0.484933
ENSG00000004766.17	chr7	93232341	93361123	+	6511	888829	chr7	94249952	22	0.00865146	0.00764276	-23.5157
ENSG00000004766.17	chr7	93232341	93361123	+	6511	158704	chr7	93519827	23	0.00226632	0.0103195	-13.6906
ENSG00000004766.17	chr7	93232341	93361123	+	6511	865013	chr7	94226136	24	0.00782821	0.00784039	53.1961
ENSG00000004766.17	chr7	93232341	93361123	+	6511	-275793	chr7	92956548	25	0.000429065	0.0137073	-0.546132
ENSG00000004766.17	chr7	93232341	93361123	+	6511	-919063	chr7	92313278	26	0.00242598	0.0101822	0.985687
ENSG00000004766.17	chr7	93232341	93361123	+	6511	189555	chr7	93550678	27	0.000656496	0.0128368	0.25581
ENSG00000004766.17	chr7	93232341	93361123	+	6511	-334104	chr7	92898237	28	0.000910155	0.0121701	-0.579765
ENSG00000004766.17	chr7	93232341	93361123	+	6511	0	chr7	93284579	29	0.0184123	0.0061651	0.704287
ENSG00000004766.17	chr7	93232341	93361123	+	6511	-821512	chr7	92410829	30	0.00723306	0.00799697	0.746416
ENSG00000004766.17	chr7	93232341	93361123	+	6511	554896	chr7	93916019	31	0.000597476	0.0130294	-0.190456
ENSG00000004766.17	chr7	93232341	93361123	+	6511	549718	chr7	93910841	32	0.00460428	0.00889582	-0.745757
ENSG00000004766.17	chr7	93232341	93361123	+	6511	85824	chr7	93446947	33	0.0178111	0.00622941	-0.114497
ENSG00000004766.17	chr7	93232341	93361123	+	6511	659360	chr7	94020483	34	0.00612488	0.00832706	-2.47351
ENSG00000004766.17	chr7	93232341	93361123	+	6511	-664200	chr7	92568141	35	0.00107971	0.0118223	-46.2574
ENSG00000004766.17	chr7	93232341	93361123	+	6511	727901	chr7	94089024	36	0.00864121	0.0076451	-37.1982
ENSG00000004766.17	chr7	93232341	93361123	+	6511	-138277	chr7	93094064	37	0.00485214	0.00879111	0.53356
ENSG00000004766.17	chr7	93232341	93361123	+	6511	98085	chr7	93459208	38	0.0104748	0.00726598	-36.2641
ENSG00000004766.17	chr7	93232341	93361123	+	6511	60104	chr7	93421227	39	0.0200909	0.0059964	-20.9276
ENSG00000004766.17	chr7	93232341	93361123	+	6511	848527	chr7	94209650	40	0.00103693	0.0119046	-0.977079
ENSG00000004766.17	chr7	93232341	93361123	+	6511	9916	chr7	93371039	41	0.010395	0.007281	36.3016
ENSG00000004766.17	chr7	93232341	93361123	+	6511	831168	chr7	94192291	42	0.00394534	0.00920479	-0.606605
ENSG00000004766.17	chr7	93232341	93361123	+	6511	-377857	chr7	92854484	43	0.00598601	0.00837266	38.928
ENSG00000004766.17	chr7	93232341	93361123	+	6511	774400	chr7	94135523	44	0.0374568	0.00480702	-29.4963
ENSG00000004766.17	chr7	93232341	93361123	+	6511	94075	chr7	93455198	45	0.00399908	0.00917769	-0.141307
ENSG00000004766.17	chr7	93232341	93361123	+	6511	0	chr7	93337471	46	0.00680375	0.0081183	-0.891977
ENSG00000004766.17	chr7	93232341	93361123	+	6511	-496252	chr7	92736089	47	0.00346896	0.00946276	0.555898
ENSG00000004766.17	chr7	93232341	93361123	+	6511	895844	chr7	94256967	48	0.00305621	0.0097172	-26.5157
ENSG00000004766.17	chr7	93232341	93361123	+	6511	212000	chr7	93573123	49	0.0183013	0.00617681	-27.3402
ENSG00000004766.17	chr7	93232341	93361123	+	6511	-364607	chr7	92867734	50	0.0093374	0.00749224	17.4473
ENSG00000004766.17	chr7	93232341	93361123	+	6511	500425	chr7	93861548	51	0.00754413	0.00791356	0.792481
ENSG00000004766.17	chr7	93232341	93361123	+	6511	-642185	chr7	92590156	52	0.0245751	0.00560868	0.388959
ENSG00000004766.17	chr7	93232341	93361123	+	6511	35217	chr7	93396340	53	0.0224661	0.00578102	0.439403
ENSG00000004766.17	chr7	93232341	93361123	+	6511	-918548	chr7	92313793	54	0.012277	0.00695447	-0.593573
ENSG00000004766.17	chr7	93232341	93361123	+	6511	566953	chr7	93928076	55	0.00949182	0.00745992	-13.4423
ENSG00000004766.17	chr7	93232341	93361123	+	6511	-936301	chr7	92296040	56	0.0112305	0.00712913	12.7373
ENSG00000004766.17	chr7	93232341	93361123	+	6511	71655	chr7	93432778	57	0.00682715	0.00811148	-0.236862
ENSG00000004766.17	chr7	93232341	93361123	+	6511	-209300	chr7	93023041	58	0.0331794	0.00503624	-19.179
ENSG00000004766.17	chr7	93232341	93361123	+	6511	-242749	chr7	92989592	59	0.0303229	0.0052072	43.3524
ENSG00000004766.17	chr7	93232341	93361123	+	6511	618144	chr7	93979267	60	0.00245767	0.010156	-0.581588
ENSG00000004766.17	chr7	93232341	93361123	+	6511	838307	chr7	94199430	61	0.00401465	0.00916991	0.473406
ENSG00000004766.17	chr7	93232341	93361123	+	6511	-189617	chr7	93042724	62	0.0115879	0.00706768	-0.672779
ENSG00000004766.17	chr7	93232341	93361123	+	6511	425044	chr7	93786167	63	0.0301202	0.00521996	0.386008
ENSG00000004766.17	chr7	93232341	93361123	+	6511	570706	chr7	93931829	64	0.00847288	0.00768395	-0.810214
ENSG00000004766.17	chr7	93232341	93361123	+	6511	347189	chr7	93708312	65	0.013204	0.00681204	0.84719
ENSG00000004766.17	chr7	93232341	93361123	+	6511	-654374	chr7	92577967	66	0.0231741	0.00572136	-0.689716
ENSG00000004766.17	chr7	93232341	93361123	+	6511	-982361	chr7	92249980	67	0.0184848	0.00615748	-0.506485
ENSG00000004766.17	chr7	93232341	93361123	+	6511	-662830	chr7	92569511	68	0.028297	0.00533893	-0.202408
ENSG00000004777.18	chr19	35774533	35788822	+	8020	0	chr19	35775920	0	6.87063e-22	0.0977865	-0.48125
ENSG00000004864.14	chr7	96120221	96322147	-	8015	0	chr7	96268486	0	3.01211e-19	0.0856257	-0.452598
ENSG00000004897.12	chr17	47117704	47189422	-	6678	0	chr17	47137625	0	1.4578e-10	0.044696	0.614597
ENSG00000004897.12	chr17	47117704	47189422	-	6678	0	chr17	47163605	1	1.71349e-09	0.0395686	0.334344
ENSG00000005020.13	chr7	26667069	26995239	-	9137	0	chr7	26866112	0	1.28156e-24	0.110197	0.593687
ENSG00000005059.16	chr4	109560210	109688719	+	8648	0	chr4	109631985	0	4.21594e-29	0.130238	0.538727
ENSG00000005100.13	chr17	5440918	5468982	-	10593	0	chr17	5453593	0	1.02027e-12	0.0549749	0.483946
ENSG00000005156.12	chr17	34980513	35009743	+	8216	46268	chr17	35056011	0	3.33563e-46	0.202803	-0.655845
ENSG00000005175.10	chr12	47661250	47706030	-	9017	20177	chr12	47641073	0	6.5872e-20	0.088678	0.42172
ENSG00000005194.15	chr16	57428188	57447420	-	8974	-15599	chr16	57463019	0	1.0969e-08	0.0356983	-0.36477
ENSG00000005194.15	chr16	57428188	57447420	-	8974	-798754	chr16	58246174	1	1.56713e-05	0.0205473	0.304692
ENSG00000005206.17	chr19	2328616	2355095	+	10964	0	chr19	2340047	0	4.97324e-20	0.0892414	-0.430332
ENSG00000005243.10	chr17	48026168	48038030	-	7006	-3203	chr17	48041233	0	2.05112e-08	0.0343924	-0.822183
ENSG00000005243.10	chr17	48026168	48038030	-	7006	52865	chr17	47973303	1	1.40767e-06	0.0255664	0.429402
ENSG00000005243.10	chr17	48026168	48038030	-	7006	37485	chr17	47988683	2	4.4873e-05	0.0183638	0.286467
ENSG00000005436.14	chr2	75652001	75710985	-	9641	-113453	chr2	75824438	0	7.09765e-07	0.026995	-1.89511
ENSG00000005436.14	chr2	75652001	75710985	-	9641	0	chr2	75666727	1	7.86208e-07	0.0267815	0.290798
ENSG00000005436.14	chr2	75652001	75710985	-	9641	272258	chr2	75379743	2	0.000605448	0.0130023	-0.398422
ENSG00000005469.12	chr7	87345665	87399794	+	6647	51080	chr7	87450874	0	8.24786e-11	0.0458792	-1.13996
ENSG00000005471.18	chr7	87401697	87480435	-	6687	0	chr7	87466955	0	9.90655e-22	0.0970591	-0.645478
ENSG00000005486.17	chr7	75842603	75888926	+	6253	36736	chr7	75925662	0	1.90825e-13	0.0584314	1.26812
ENSG00000005700.15	chr6	82169987	82247754	-	7972	-6384	chr6	82254138	0	3.15192e-77	0.319602	0.814877
ENSG00000005801.18	chr11	3339262	3379222	-	10826	0	chr11	3376222	0	4.3125e-124	0.464592	1.15194
ENSG00000005810.18	chr13	77044658	77327094	-	9401	-22343	chr13	77349437	0	9.91265e-12	0.0502733	0.349482
ENSG00000005844.18	chr16	30472720	30523185	+	4305	-15661	chr16	30457059	0	1.45764e-12	0.0542382	-0.358
ENSG00000005882.12	chr17	50094738	50112152	+	7148	0	chr17	50100544	0	2.49146e-47	0.207372	1.23575
ENSG00000005884.18	chr17	50055969	50090481	+	7177	0	chr17	50060170	0	6.60412e-14	0.0606144	-0.645136
ENSG00000006007.12	chr16	19501694	19522123	-	8453	-42468	chr16	19564591	0	2.47258e-23	0.104371	0.603148
ENSG00000006025.12	chr17	47807373	47821834	-	7111	0	chr17	47807621	0	4.03446e-10	0.0425795	0.869192
ENSG00000006062.17	chr17	45263120	45317029	-	8838	-9382	chr17	45326411	0	7.3882e-14	0.0603837	0.345247
ENSG00000006118.14	chr11	60924464	60937159	+	7205	128645	chr11	61065804	0	4.4093e-22	0.0986675	-0.538296
ENSG00000006118.14	chr11	60924464	60937159	+	7205	3265	chr11	60940424	1	2.83833e-18	0.0811053	0.41804
ENSG00000006125.18	chr17	35578047	35726413	+	7157	-15985	chr17	35562062	0	5.95041e-22	0.0980722	-0.483747
ENSG00000006194.10	chr16	3263801	3301401	+	8690	0	chr16	3287452	0	8.91168e-34	0.150684	0.656983
ENSG00000006210.7	chr16	57372478	57385044	+	8924	-14622	chr16	57357856	0	8.83561e-05	0.0169614	0.239038
ENSG00000006210.7	chr16	57372478	57385044	+	8924	304246	chr16	57689290	1	0.000125973	0.0162287	0.476355
ENSG00000006210.7	chr16	57372478	57385044	+	8924	231967	chr16	57617011	2	6.58428e-05	0.0175697	1.52869
ENSG00000006210.7	chr16	57372478	57385044	+	8924	-549160	chr16	56823318	3	0.00105917	0.0118614	0.415554
ENSG00000006210.7	chr16	57372478	57385044	+	8924	708633	chr16	58093677	4	0.00163727	0.010977	0.830616
ENSG00000006210.7	chr16	57372478	57385044	+	8924	686785	chr16	58071829	5	0.00135292	0.0113639	20.27
ENSG00000006210.7	chr16	57372478	57385044	+	8924	211107	chr16	57596151	6	0.00458166	0.00890566	-0.18359
ENSG00000006210.7	chr16	57372478	57385044	+	8924	448056	chr16	57833100	7	0.000666037	0.0128073	-0.976237
ENSG00000006210.7	chr16	57372478	57385044	+	8924	-563988	chr16	56808490	8	0.000152868	0.0158294	0.568283
ENSG00000006210.7	chr16	57372478	57385044	+	8924	-718597	chr16	56653881	9	0.000450412	0.0136077	35.1951
ENSG00000006210.7	chr16	57372478	57385044	+	8924	-389428	chr16	56983050	10	0.0143322	0.00665196	0.702233
ENSG00000006210.7	chr16	57372478	57385044	+	8924	-974309	chr16	56398169	11	0.000253052	0.0147914	1.03942
ENSG00000006210.7	chr16	57372478	57385044	+	8924	284525	chr16	57669569	12	0.00294927	0.00978882	0.903191
ENSG00000006210.7	chr16	57372478	57385044	+	8924	-112781	chr16	57259697	13	0.00230873	0.0102821	0.270808
ENSG00000006210.7	chr16	57372478	57385044	+	8924	-913214	chr16	56459264	14	0.000169625	0.015615	-0.249276
ENSG00000006210.7	chr16	57372478	57385044	+	8924	-94309	chr16	57278169	15	0.00683315	0.00810974	24.3375
ENSG00000006210.7	chr16	57372478	57385044	+	8924	-846980	chr16	56525498	16	0.00640083	0.00823948	38.6171
ENSG00000006210.7	chr16	57372478	57385044	+	8924	-531870	chr16	56840608	17	0.00527689	0.00862372	0.873301
ENSG00000006210.7	chr16	57372478	57385044	+	8924	468658	chr16	57853702	18	0.00245316	0.0101597	0.570215
ENSG00000006210.7	chr16	57372478	57385044	+	8924	284486	chr16	57669530	19	0.00625064	0.00828666	0.190574
ENSG00000006210.7	chr16	57372478	57385044	+	8924	269887	chr16	57654931	20	0.0069744	0.00806915	1.10687
ENSG00000006210.7	chr16	57372478	57385044	+	8924	138833	chr16	57523877	21	0.00614306	0.00832117	0.151393
ENSG00000006210.7	chr16	57372478	57385044	+	8924	155646	chr16	57540690	22	0.0109639	0.00717631	0.424607
ENSG00000006210.7	chr16	57372478	57385044	+	8924	62280	chr16	57447324	23	0.00900253	0.00756426	0.33614
ENSG00000006210.7	chr16	57372478	57385044	+	8924	-495126	chr16	56877352	24	0.0103511	0.00728933	-0.34406
ENSG00000006210.7	chr16	57372478	57385044	+	8924	-403911	chr16	56968567	25	0.0111553	0.00714232	-0.84176
ENSG00000006282.21	chr17	50543059	50555852	+	7154	0	chr17	50547162	0	3.71042e-225	0.680825	-1.23255
ENSG00000006432.15	chr14	70722527	70809534	-	8207	-18750	chr14	70828284	0	0.00105503	0.0118694	-0.155693
ENSG00000006432.15	chr14	70722527	70809534	-	8207	60511	chr14	70662016	1	0.0015646	0.011069	0.161429
ENSG00000006432.15	chr14	70722527	70809534	-	8207	-13248	chr14	70822782	2	2.10846e-05	0.0199308	-0.938977
ENSG00000006432.15	chr14	70722527	70809534	-	8207	-953168	chr14	71762702	3	0.00291276	0.00981387	-0.306445
ENSG00000006432.15	chr14	70722527	70809534	-	8207	258746	chr14	70463781	4	0.000201019	0.0152652	-19.2895
ENSG00000006432.15	chr14	70722527	70809534	-	8207	-374431	chr14	71183965	5	0.000939754	0.0121049	-0.220624
ENSG00000006432.15	chr14	70722527	70809534	-	8207	84273	chr14	70638254	6	0.0162107	0.00641216	0.149751
ENSG00000006432.15	chr14	70722527	70809534	-	8207	569765	chr14	70152762	7	0.00119696	0.0116127	64.7406
ENSG00000006432.15	chr14	70722527	70809534	-	8207	-91610	chr14	70901144	8	0.000526447	0.0132883	-0.569017
ENSG00000006432.15	chr14	70722527	70809534	-	8207	706787	chr14	70015740	9	8.61158e-05	0.0170145	-2.74128
ENSG00000006432.15	chr14	70722527	70809534	-	8207	902867	chr14	69819660	10	1.29565e-05	0.0209427	0.361037
ENSG00000006432.15	chr14	70722527	70809534	-	8207	987102	chr14	69735425	11	0.000280605	0.0145789	0.214195
ENSG00000006432.15	chr14	70722527	70809534	-	8207	22107	chr14	70700420	12	0.00355456	0.00941385	58.2901
ENSG00000006432.15	chr14	70722527	70809534	-	8207	-156775	chr14	70966309	13	0.000220154	0.015078	1.20703
ENSG00000006432.15	chr14	70722527	70809534	-	8207	-16115	chr14	70825649	14	0.000237062	0.0149257	36.8601
ENSG00000006432.15	chr14	70722527	70809534	-	8207	-155385	chr14	70964919	15	0.00686537	0.00810041	-54.071
ENSG00000006432.15	chr14	70722527	70809534	-	8207	-386546	chr14	71196080	16	0.00357814	0.00940059	58.249
ENSG00000006432.15	chr14	70722527	70809534	-	8207	0	chr14	70787041	17	0.000298251	0.0144536	-0.677054
ENSG00000006432.15	chr14	70722527	70809534	-	8207	0	chr14	70790055	18	0.00337301	0.00951906	-0.370266
ENSG00000006432.15	chr14	70722527	70809534	-	8207	304077	chr14	70418450	19	0.000154918	0.015802	-37.9266
ENSG00000006432.15	chr14	70722527	70809534	-	8207	920323	chr14	69802204	20	0.000501035	0.0133896	0.707835
ENSG00000006432.15	chr14	70722527	70809534	-	8207	-151123	chr14	70960657	21	0.00389405	0.00923099	0.262814
ENSG00000006432.15	chr14	70722527	70809534	-	8207	906715	chr14	69815812	22	0.00112579	0.0117373	46.0908
ENSG00000006432.15	chr14	70722527	70809534	-	8207	-838132	chr14	71647666	23	0.000107033	0.0165651	0.682501
ENSG00000006432.15	chr14	70722527	70809534	-	8207	-760887	chr14	71570421	24	0.00348686	0.00945243	-24.0213
ENSG00000006432.15	chr14	70722527	70809534	-	8207	-374423	chr14	71183957	25	0.00502842	0.00871989	-0.41826
ENSG00000006432.15	chr14	70722527	70809534	-	8207	960091	chr14	69762436	26	0.00600675	0.00836578	54.9496
ENSG00000006432.15	chr14	70722527	70809534	-	8207	-781528	chr14	71591062	27	0.0031564	0.00965236	1.78477
ENSG00000006432.15	chr14	70722527	70809534	-	8207	-408515	chr14	71218049	28	0.00410128	0.00912717	40.6442
ENSG00000006432.15	chr14	70722527	70809534	-	8207	-75809	chr14	70885343	29	0.00162359	0.010994	0.254982
ENSG00000006432.15	chr14	70722527	70809534	-	8207	-434110	chr14	71243644	30	0.016509	0.00637672	-19.7298
ENSG00000006432.15	chr14	70722527	70809534	-	8207	-195837	chr14	71005371	31	0.00934831	0.00748994	-0.717251
ENSG00000006432.15	chr14	70722527	70809534	-	8207	-308899	chr14	71118433	32	0.00359641	0.00939037	2.91087
ENSG00000006432.15	chr14	70722527	70809534	-	8207	0	chr14	70798536	33	0.000241224	0.0148899	0.324115
ENSG00000006432.15	chr14	70722527	70809534	-	8207	-127783	chr14	70937317	34	0.00185505	0.0107242	-44.0567
ENSG00000006432.15	chr14	70722527	70809534	-	8207	348974	chr14	70373553	35	0.00414595	0.00910549	0.883145
ENSG00000006432.15	chr14	70722527	70809534	-	8207	-244570	chr14	71054104	36	0.00431654	0.00902482	0.622558
ENSG00000006432.15	chr14	70722527	70809534	-	8207	542900	chr14	70179627	37	0.0322169	0.00509207	0.177872
ENSG00000006432.15	chr14	70722527	70809534	-	8207	502176	chr14	70220351	38	0.00615231	0.00831818	0.891576
ENSG00000006432.15	chr14	70722527	70809534	-	8207	726389	chr14	69996138	39	0.00120477	0.0115994	0.632986
ENSG00000006432.15	chr14	70722527	70809534	-	8207	64470	chr14	70658057	40	0.00359795	0.00938952	29.1074
ENSG00000006432.15	chr14	70722527	70809534	-	8207	456801	chr14	70265726	41	0.00243869	0.0101717	-0.369049
ENSG00000006432.15	chr14	70722527	70809534	-	8207	795566	chr14	69926961	42	0.00450838	0.00893788	-0.158304
ENSG00000006432.15	chr14	70722527	70809534	-	8207	-6720	chr14	70816254	43	0.000947051	0.0120892	-0.637527
ENSG00000006432.15	chr14	70722527	70809534	-	8207	908438	chr14	69814089	44	0.00690043	0.0080903	-54.0373
ENSG00000006432.15	chr14	70722527	70809534	-	8207	566755	chr14	70155772	45	0.000954421	0.0120734	-66.0124
ENSG00000006432.15	chr14	70722527	70809534	-	8207	-434919	chr14	71244453	46	0.0181445	0.00619347	-33.4809
ENSG00000006432.15	chr14	70722527	70809534	-	8207	69642	chr14	70652885	47	0.0235609	0.00568956	0.11939
ENSG00000006432.15	chr14	70722527	70809534	-	8207	93354	chr14	70629173	48	0.00271826	0.00995296	-0.623263
ENSG00000006432.15	chr14	70722527	70809534	-	8207	41444	chr14	70681083	49	0.0154584	0.00650457	28.0563
ENSG00000006432.15	chr14	70722527	70809534	-	8207	93940	chr14	70628587	50	0.00925198	0.00751036	0.492589
ENSG00000006432.15	chr14	70722527	70809534	-	8207	165429	chr14	70557098	51	0.0155907	0.006488	48.3912
ENSG00000006432.15	chr14	70722527	70809534	-	8207	-937007	chr14	71746541	52	0.0199192	0.00601297	-0.195709
ENSG00000006432.15	chr14	70722527	70809534	-	8207	455157	chr14	70267370	53	0.00693131	0.00808145	-54.0077
ENSG00000006432.15	chr14	70722527	70809534	-	8207	-437597	chr14	71247131	54	0.00918291	0.00752513	-23.4439
ENSG00000006432.15	chr14	70722527	70809534	-	8207	0	chr14	70806458	55	0.0250662	0.00557074	44.8402
ENSG00000006432.15	chr14	70722527	70809534	-	8207	-385797	chr14	71195331	56	0.00263527	0.0100154	-0.318371
ENSG00000006432.15	chr14	70722527	70809534	-	8207	-999198	chr14	71808732	57	0.0034251	0.00948829	0.245972
ENSG00000006432.15	chr14	70722527	70809534	-	8207	-578171	chr14	71387705	58	0.0077976	0.00784815	0.346413
ENSG00000006432.15	chr14	70722527	70809534	-	8207	329926	chr14	70392601	59	0.00959838	0.00743792	30.0017
ENSG00000006432.15	chr14	70722527	70809534	-	8207	542900	chr14	70179627	60	0.0342728	0.00497483	0.175813
ENSG00000006432.15	chr14	70722527	70809534	-	8207	-361661	chr14	71171195	61	0.0229867	0.00573697	-32.2234
ENSG00000006432.15	chr14	70722527	70809534	-	8207	-15976	chr14	70825510	62	0.0333344	0.00502741	0.312508
ENSG00000006432.15	chr14	70722527	70809534	-	8207	363078	chr14	70359449	63	0.015496	0.00649985	-0.37852
ENSG00000006432.15	chr14	70722527	70809534	-	8207	8215	chr14	70714312	64	0.00756053	0.00790926	-0.804814
ENSG00000006432.15	chr14	70722527	70809534	-	8207	828552	chr14	69893975	65	0.0335683	0.00501416	0.435301
ENSG00000006432.15	chr14	70722527	70809534	-	8207	726140	chr14	69996387	66	0.0310716	0.00516082	0.488712
ENSG00000006432.15	chr14	70722527	70809534	-	8207	245042	chr14	70477485	67	0.0167629	0.00634708	-0.220211
ENSG00000006432.15	chr14	70722527	70809534	-	8207	33765	chr14	70688762	68	0.0190193	0.00610233	0.16063
ENSG00000006432.15	chr14	70722527	70809534	-	8207	530639	chr14	70191888	69	0.00803359	0.00778917	-0.736906
ENSG00000006432.15	chr14	70722527	70809534	-	8207	-267256	chr14	71076790	70	0.0062679	0.00828118	0.362098
ENSG00000006432.15	chr14	70722527	70809534	-	8207	-964625	chr14	71774159	71	0.00881055	0.00760679	-0.800213
ENSG00000006432.15	chr14	70722527	70809534	-	8207	-928276	chr14	71737810	72	0.0336616	0.0050089	0.537704
ENSG00000006432.15	chr14	70722527	70809534	-	8207	489222	chr14	70233305	73	0.0127174	0.00688549	-0.416687
ENSG00000006432.15	chr14	70722527	70809534	-	8207	-891697	chr14	71701231	74	0.017906	0.00621911	47.3778
ENSG00000006432.15	chr14	70722527	70809534	-	8207	9175	chr14	70713352	75	0.00230173	0.0102882	-0.553791
ENSG00000006432.15	chr14	70722527	70809534	-	8207	-433850	chr14	71243384	76	0.0267421	0.00544686	15.699
ENSG00000006432.15	chr14	70722527	70809534	-	8207	0	chr14	70764042	77	0.0267577	0.00544575	-0.240982
ENSG00000006432.15	chr14	70722527	70809534	-	8207	-338861	chr14	71148395	78	0.0212005	0.00589268	-46.1177
ENSG00000006432.15	chr14	70722527	70809534	-	8207	947371	chr14	69775156	79	0.0215602	0.00586025	0.32026
ENSG00000006451.8	chr7	39623566	39708120	+	7257	0	chr7	39646464	0	2.30216e-08	0.0341515	0.263551
ENSG00000006451.8	chr7	39623566	39708120	+	7257	352816	chr7	40060936	1	0.000100336	0.0166986	-0.597041
ENSG00000006453.14	chr7	98291651	98401090	-	9130	37504	chr7	98254147	0	3.6047e-68	0.28737	0.785641
ENSG00000006459.11	chr7	140084747	140176983	-	7613	-34346	chr7	140211329	0	2.33352e-48	0.21152	-0.874102
ENSG00000006530.18	chr7	141551279	141655244	+	6545	0	chr7	141586337	0	3.8872e-07	0.0282516	-1.74766
ENSG00000006530.18	chr7	141551279	141655244	+	6545	-258323	chr7	141292956	1	0.000346084	0.0141481	-0.174423
ENSG00000006530.18	chr7	141551279	141655244	+	6545	-202435	chr7	141348844	2	0.000485775	0.0134529	-31.346
ENSG00000006555.11	chr1	54779713	54801323	-	9153	27479	chr1	54752234	0	0.000120834	0.0163147	-0.191554
ENSG00000006555.11	chr1	54779713	54801323	-	9153	-3715	chr1	54805038	1	5.37556e-09	0.0371857	-0.414056
ENSG00000006555.11	chr1	54779713	54801323	-	9153	666718	chr1	54112995	2	3.97285e-07	0.0282061	-1.16078
ENSG00000006555.11	chr1	54779713	54801323	-	9153	386707	chr1	54393006	3	0.00125535	0.0115159	-0.43707
ENSG00000006555.11	chr1	54779713	54801323	-	9153	-218102	chr1	55019425	4	8.14039e-06	0.0219095	0.361907
ENSG00000006555.11	chr1	54779713	54801323	-	9153	-863536	chr1	55664859	5	0.000109374	0.0165204	-2.11293
ENSG00000006555.11	chr1	54779713	54801323	-	9153	-710190	chr1	55511513	6	0.000298195	0.014454	-51.1475
ENSG00000006555.11	chr1	54779713	54801323	-	9153	63852	chr1	54715861	7	0.00116903	0.0116606	-45.94
ENSG00000006555.11	chr1	54779713	54801323	-	9153	-50808	chr1	54852131	8	3.09439e-05	0.0191345	-1.26044
ENSG00000006555.11	chr1	54779713	54801323	-	9153	-800798	chr1	55602121	9	0.000459938	0.0135649	-1.09869
ENSG00000006555.11	chr1	54779713	54801323	-	9153	-233287	chr1	55034610	10	0.000993792	0.0119911	-0.581313
ENSG00000006555.11	chr1	54779713	54801323	-	9153	-647817	chr1	55449140	11	0.00213677	0.0104384	0.467566
ENSG00000006555.11	chr1	54779713	54801323	-	9153	646967	chr1	54132746	12	0.00370063	0.00933309	-1.02494
ENSG00000006555.11	chr1	54779713	54801323	-	9153	154317	chr1	54625396	13	0.000763296	0.012529	47.6199
ENSG00000006555.11	chr1	54779713	54801323	-	9153	-793066	chr1	55594389	14	0.00115501	0.0116852	-37.6044
ENSG00000006555.11	chr1	54779713	54801323	-	9153	-32867	chr1	54834190	15	0.00166939	0.0109376	44.493
ENSG00000006555.11	chr1	54779713	54801323	-	9153	2419	chr1	54777294	16	1.52306e-05	0.0206066	-0.513949
ENSG00000006555.11	chr1	54779713	54801323	-	9153	-59470	chr1	54860793	17	0.00100563	0.0119669	-0.834877
ENSG00000006555.11	chr1	54779713	54801323	-	9153	608235	chr1	54171478	18	0.000916038	0.012157	1.05357
ENSG00000006555.11	chr1	54779713	54801323	-	9153	945827	chr1	53833886	19	0.00121223	0.0115869	-9.99771
ENSG00000006555.11	chr1	54779713	54801323	-	9153	-301344	chr1	55102667	20	0.00977665	0.00740168	29.9285
ENSG00000006555.11	chr1	54779713	54801323	-	9153	-508880	chr1	55310203	21	0.00854445	0.00766734	52.6058
ENSG00000006555.11	chr1	54779713	54801323	-	9153	-366730	chr1	55168053	22	0.0010621	0.0118558	0.586814
ENSG00000006555.11	chr1	54779713	54801323	-	9153	-669436	chr1	55470759	23	0.000199644	0.0152793	0.353104
ENSG00000006555.11	chr1	54779713	54801323	-	9153	-918031	chr1	55719354	24	0.0021857	0.0103926	-0.173281
ENSG00000006555.11	chr1	54779713	54801323	-	9153	301406	chr1	54478307	25	0.0331726	0.00503663	3.40744
ENSG00000006555.11	chr1	54779713	54801323	-	9153	883451	chr1	53896262	26	0.00821642	0.00774468	-30.6141
ENSG00000006555.11	chr1	54779713	54801323	-	9153	-146319	chr1	54947642	27	0.0107146	0.00722148	-4.88656
ENSG00000006555.11	chr1	54779713	54801323	-	9153	-700505	chr1	55501828	28	0.00131391	0.0114233	-0.800098
ENSG00000006555.11	chr1	54779713	54801323	-	9153	-927780	chr1	55729103	29	0.00293086	0.00980141	-0.451878
ENSG00000006555.11	chr1	54779713	54801323	-	9153	-594829	chr1	55396152	30	0.00142096	0.0112643	-0.446375
ENSG00000006555.11	chr1	54779713	54801323	-	9153	-724052	chr1	55525375	31	0.00126943	0.0114932	-0.74338
ENSG00000006555.11	chr1	54779713	54801323	-	9153	416396	chr1	54363317	32	0.000938201	0.0121083	1.05927
ENSG00000006555.11	chr1	54779713	54801323	-	9153	881966	chr1	53897747	33	0.00294856	0.0097893	-0.827016
ENSG00000006555.11	chr1	54779713	54801323	-	9153	946684	chr1	53833029	34	0.00144177	0.0112348	-0.201151
ENSG00000006555.11	chr1	54779713	54801323	-	9153	-714106	chr1	55515429	35	0.000208896	0.015186	-1.03676
ENSG00000006555.11	chr1	54779713	54801323	-	9153	81157	chr1	54698556	36	0.00165696	0.0109528	-28.2836
ENSG00000006555.11	chr1	54779713	54801323	-	9153	-192159	chr1	54993482	37	0.00729607	0.00797978	-0.549596
ENSG00000006555.11	chr1	54779713	54801323	-	9153	938460	chr1	53841253	38	0.00580731	0.00843295	-0.482784
ENSG00000006555.11	chr1	54779713	54801323	-	9153	840900	chr1	53938813	39	0.0247548	0.0055947	44.9365
ENSG00000006555.11	chr1	54779713	54801323	-	9153	-584364	chr1	55385687	40	0.0311679	0.00515493	-0.257201
ENSG00000006555.11	chr1	54779713	54801323	-	9153	-343558	chr1	55144881	41	0.00343695	0.00948136	41.4253
ENSG00000006555.11	chr1	54779713	54801323	-	9153	-429304	chr1	55230627	42	0.00185953	0.0107193	0.79261
ENSG00000006555.11	chr1	54779713	54801323	-	9153	-789602	chr1	55590925	44	0.0150889	0.00655168	34.4355
ENSG00000006555.11	chr1	54779713	54801323	-	9153	336709	chr1	54443004	45	0.0131456	0.00682071	-0.197809
ENSG00000006555.11	chr1	54779713	54801323	-	9153	-470081	chr1	55271404	46	0.0101316	0.00733149	0.496485
ENSG00000006555.11	chr1	54779713	54801323	-	9153	842173	chr1	53937540	47	0.000799387	0.0124347	0.756333
ENSG00000006555.11	chr1	54779713	54801323	-	9153	805041	chr1	53974672	48	0.00367185	0.00934874	0.174296
ENSG00000006555.11	chr1	54779713	54801323	-	9153	240542	chr1	54539171	49	0.011928	0.00701097	20.6878
ENSG00000006555.11	chr1	54779713	54801323	-	9153	486484	chr1	54293229	50	0.0156034	0.00648641	-0.124851
ENSG00000006555.11	chr1	54779713	54801323	-	9153	493409	chr1	54286304	51	0.00605483	0.00834993	0.414466
ENSG00000006555.11	chr1	54779713	54801323	-	9153	230894	chr1	54548819	52	0.0226258	0.0057674	-0.155321
ENSG00000006555.11	chr1	54779713	54801323	-	9153	645869	chr1	54133844	53	0.00302152	0.00974015	0.384893
ENSG00000006555.11	chr1	54779713	54801323	-	9153	934667	chr1	53845046	54	0.0174321	0.00627111	-0.278315
ENSG00000006555.11	chr1	54779713	54801323	-	9153	-526378	chr1	55327701	55	0.00747042	0.007933	0.757889
ENSG00000006555.11	chr1	54779713	54801323	-	9153	945855	chr1	53833858	56	0.0189532	0.00610906	-8.80685
ENSG00000006555.11	chr1	54779713	54801323	-	9153	-46338	chr1	54847661	57	0.0313785	0.00514214	-0.655565
ENSG00000006555.11	chr1	54779713	54801323	-	9153	-794330	chr1	55595653	58	0.0341327	0.00498258	2.02744
ENSG00000006555.11	chr1	54779713	54801323	-	9153	312947	chr1	54466766	59	0.0193373	0.00607026	23.5067
ENSG00000006555.11	chr1	54779713	54801323	-	9153	-57330	chr1	54858653	60	0.0205537	0.00595243	-0.470698
ENSG00000006555.11	chr1	54779713	54801323	-	9153	-118590	chr1	54919913	61	0.0253319	0.00555054	-0.116858
ENSG00000006576.16	chr7	77798793	77957503	+	9523	0	chr7	77882781	0	6.18733e-21	0.0934095	-0.464743
ENSG00000006607.14	chr2	241356286	241494841	+	8936	0	chr2	241457904	0	2.67651e-44	0.195023	0.678513
ENSG00000006607.14	chr2	241356286	241494841	+	8936	0	chr2	241405280	1	4.00891e-29	0.130335	-1.41399
ENSG00000006625.18	chr7	30496622	30504841	-	8244	-15938	chr7	30520779	0	4.67816e-12	0.0518277	-0.390683
ENSG00000006634.8	chr7	87876217	87909553	+	6787	-138256	chr7	87737961	0	2.25657e-11	0.0485687	-1.08818
ENSG00000006652.14	chr7	112422969	112481017	+	7260	0	chr7	112451721	0	1.33085e-34	0.154247	0.560321
ENSG00000006659.13	chr19	39704482	39709444	+	8368	-40224	chr19	39664258	0	2.1919e-11	0.0486289	0.333384
ENSG00000006695.12	chr17	14069491	14231736	+	12499	-16771	chr17	14052720	0	2.36401e-29	0.131349	0.514625
ENSG00000006715.16	chr7	38722975	38932394	-	10148	0	chr7	38784039	0	1.24442e-68	0.28905	1.36497
ENSG00000006740.17	chr17	12789499	12991643	+	11075	0	chr17	12860264	0	4.35118e-24	0.107795	0.510285
ENSG00000006744.19	chr17	12991613	13018065	-	10303	0	chr17	12993236	0	8.20398e-37	0.163714	0.597613
ENSG00000006747.15	chr7	12570578	12660182	+	14166	-3352	chr7	12567226	0	6.94386e-18	0.0792971	-0.404812
ENSG00000006831.10	chr12	1688575	1788674	+	9288	-17176	chr12	1671399	0	7.34261e-16	0.0698283	0.547673
ENSG00000007038.11	chr16	2817181	2826304	+	8522	-19857	chr16	2797324	0	1.71973e-10	0.0443526	-0.330366
ENSG00000007038.11	chr16	2817181	2826304	+	8522	-801516	chr16	2015665	1	2.34949e-05	0.019706	-0.645398
ENSG00000007038.11	chr16	2817181	2826304	+	8522	593571	chr16	3419875	2	0.000110074	0.0165072	-1.05324
ENSG00000007038.11	chr16	2817181	2826304	+	8522	-919589	chr16	1897592	3	5.16149e-06	0.0228581	2.02054
ENSG00000007038.11	chr16	2817181	2826304	+	8522	-851245	chr16	1965936	4	6.51624e-05	0.0175912	10.6869
ENSG00000007038.11	chr16	2817181	2826304	+	8522	33069	chr16	2859373	5	0.000224624	0.0150366	0.18894
ENSG00000007038.11	chr16	2817181	2826304	+	8522	376857	chr16	3203161	6	4.80379e-05	0.0182226	-33.3525
ENSG00000007038.11	chr16	2817181	2826304	+	8522	-951597	chr16	1865584	7	6.84914e-05	0.0174881	0.432283
ENSG00000007038.11	chr16	2817181	2826304	+	8522	932439	chr16	3758743	8	0.000229316	0.0149941	0.748537
ENSG00000007038.11	chr16	2817181	2826304	+	8522	560383	chr16	3386687	9	0.00016687	0.0156488	-0.352877
ENSG00000007038.11	chr16	2817181	2826304	+	8522	259568	chr16	3085872	10	0.00146839	0.0111977	1.01666
ENSG00000007038.11	chr16	2817181	2826304	+	8522	141131	chr16	2967435	11	0.000335967	0.014209	5.99704
ENSG00000007038.11	chr16	2817181	2826304	+	8522	873550	chr16	3699854	12	0.000240492	0.0148962	-0.655981
ENSG00000007038.11	chr16	2817181	2826304	+	8522	-19886	chr16	2797295	13	0.000175057	0.01555	0.446847
ENSG00000007038.11	chr16	2817181	2826304	+	8522	-25521	chr16	2791660	14	0.000613189	0.0129763	-48.4624
ENSG00000007038.11	chr16	2817181	2826304	+	8522	-373559	chr16	2443622	15	0.00232585	0.0102672	-0.829341
ENSG00000007080.11	chr19	17933016	17943991	+	9020	0	chr19	17933164	0	4.74872e-10	0.0422403	0.296938
ENSG00000007080.11	chr19	17933016	17943991	+	9020	51	chr19	17944042	1	2.99679e-08	0.0336012	0.320342
ENSG00000007129.18	chr19	41549519	41586844	+	7085	1537	chr19	41588381	0	5.4474e-100	0.394346	1.05228
ENSG00000007168.13	chr17	2593211	2685615	+	9868	-701325	chr17	1891886	0	3.27206e-05	0.0190186	0.41184
ENSG00000007168.13	chr17	2593211	2685615	+	9868	124211	chr17	2809826	1	0.000487581	0.0134453	1.13316
ENSG00000007168.13	chr17	2593211	2685615	+	9868	0	chr17	2609756	2	0.000106327	0.0165788	-0.854286
ENSG00000007168.13	chr17	2593211	2685615	+	9868	-18718	chr17	2574493	3	0.000315486	0.0143382	0.222774
ENSG00000007168.13	chr17	2593211	2685615	+	9868	389616	chr17	3075231	4	2.08912e-05	0.01995	42.6147
ENSG00000007168.13	chr17	2593211	2685615	+	9868	34843	chr17	2720458	5	1.89096e-05	0.020157	-32.5242
ENSG00000007168.13	chr17	2593211	2685615	+	9868	96212	chr17	2781827	6	0.000643831	0.0128766	2.42624
ENSG00000007168.13	chr17	2593211	2685615	+	9868	-336235	chr17	2256976	7	4.17275e-05	0.0185144	1.09167
ENSG00000007168.13	chr17	2593211	2685615	+	9868	193980	chr17	2879595	8	0.000248191	0.0148313	1.36456
ENSG00000007168.13	chr17	2593211	2685615	+	9868	427444	chr17	3113059	9	0.00413135	0.00911255	-0.89502
ENSG00000007168.13	chr17	2593211	2685615	+	9868	116746	chr17	2802361	10	0.00414233	0.00910724	-0.251073
ENSG00000007168.13	chr17	2593211	2685615	+	9868	-592094	chr17	2001117	11	0.000316225	0.0143334	41.6481
ENSG00000007168.13	chr17	2593211	2685615	+	9868	953031	chr17	3638646	12	0.000458522	0.0135712	-6.87064
ENSG00000007168.13	chr17	2593211	2685615	+	9868	896371	chr17	3581986	13	6.14855e-05	0.0177114	0.358671
ENSG00000007168.13	chr17	2593211	2685615	+	9868	-913090	chr17	1680121	14	0.0014067	0.0112847	-0.335752
ENSG00000007168.13	chr17	2593211	2685615	+	9868	-980191	chr17	1613020	15	0.000533109	0.0132626	0.675585
ENSG00000007168.13	chr17	2593211	2685615	+	9868	899639	chr17	3585254	16	0.000405036	0.0138254	1.15591
ENSG00000007168.13	chr17	2593211	2685615	+	9868	660888	chr17	3346503	17	0.00104529	0.0118882	-13.1009
ENSG00000007168.13	chr17	2593211	2685615	+	9868	-147600	chr17	2445611	18	0.00330711	0.00955867	58.7368
ENSG00000007168.13	chr17	2593211	2685615	+	9868	-824590	chr17	1768621	19	0.000611363	0.0129824	2.61478
ENSG00000007168.13	chr17	2593211	2685615	+	9868	-101419	chr17	2491792	20	0.00835871	0.00771075	-0.924764
ENSG00000007168.13	chr17	2593211	2685615	+	9868	640465	chr17	3326080	21	0.000616132	0.0129665	-30.774
ENSG00000007168.13	chr17	2593211	2685615	+	9868	763529	chr17	3449144	22	0.0013584	0.0113556	0.935246
ENSG00000007168.13	chr17	2593211	2685615	+	9868	480985	chr17	3166600	23	0.000308663	0.0143831	20.1374
ENSG00000007168.13	chr17	2593211	2685615	+	9868	235276	chr17	2920891	24	0.0020882	0.0104848	0.291216
ENSG00000007168.13	chr17	2593211	2685615	+	9868	0	chr17	2595566	25	0.00400722	0.00917362	33.3189
ENSG00000007168.13	chr17	2593211	2685615	+	9868	699448	chr17	3385063	26	0.00294987	0.00978841	0.511517
ENSG00000007168.13	chr17	2593211	2685615	+	9868	83846	chr17	2769461	27	0.00283296	0.00986977	-0.303042
ENSG00000007168.13	chr17	2593211	2685615	+	9868	-243064	chr17	2350147	28	0.00141898	0.0112671	0.159451
ENSG00000007168.13	chr17	2593211	2685615	+	9868	-493108	chr17	2100103	29	0.00212129	0.0104531	0.224758
ENSG00000007168.13	chr17	2593211	2685615	+	9868	-999627	chr17	1593584	30	0.00526045	0.00862994	10.9515
ENSG00000007168.13	chr17	2593211	2685615	+	9868	838796	chr17	3524411	31	0.0064044	0.00823838	-0.453542
ENSG00000007202.15	chr17	28614447	28645454	-	5174	-227046	chr17	28872500	0	8.66414e-09	0.0361903	-0.309792
ENSG00000007202.15	chr17	28614447	28645454	-	5174	-537017	chr17	29182471	1	7.99563e-05	0.0171679	-0.450893
ENSG00000007237.18	chr17	9910610	10198551	-	11069	-607806	chr17	10806357	0	9.5862e-09	0.0359794	0.835975
ENSG00000007237.18	chr17	9910610	10198551	-	11069	158402	chr17	9752208	1	2.281e-08	0.0341708	-23.4589
ENSG00000007237.18	chr17	9910610	10198551	-	11069	967935	chr17	8942675	2	5.21329e-05	0.0180531	0.411848
ENSG00000007237.18	chr17	9910610	10198551	-	11069	0	chr17	10011295	3	3.15595e-06	0.023883	-0.646787
ENSG00000007237.18	chr17	9910610	10198551	-	11069	-67265	chr17	10265816	4	3.83641e-06	0.0234762	-1.2605
ENSG00000007237.18	chr17	9910610	10198551	-	11069	707640	chr17	9202970	5	0.00250119	0.0101206	-0.468492
ENSG00000007237.18	chr17	9910610	10198551	-	11069	654421	chr17	9256189	6	0.000673747	0.0127838	-30.4133
ENSG00000007237.18	chr17	9910610	10198551	-	11069	-55787	chr17	10254338	7	0.000359607	0.0140695	-1.15785
ENSG00000007237.18	chr17	9910610	10198551	-	11069	-867448	chr17	11065999	8	0.00547317	0.00855094	55.5543
ENSG00000007237.18	chr17	9910610	10198551	-	11069	-80134	chr17	10278685	9	6.50076e-06	0.0223777	0.469588
ENSG00000007237.18	chr17	9910610	10198551	-	11069	574952	chr17	9335658	10	0.000273373	0.0146326	51.4625
ENSG00000007237.18	chr17	9910610	10198551	-	11069	765520	chr17	9145090	11	0.00108844	0.0118059	65.2771
ENSG00000007237.18	chr17	9910610	10198551	-	11069	689015	chr17	9221595	12	0.000277925	0.0145987	51.4028
ENSG00000007237.18	chr17	9910610	10198551	-	11069	790200	chr17	9120410	13	1.71699e-05	0.0203575	-0.247874
ENSG00000007237.18	chr17	9910610	10198551	-	11069	218753	chr17	9691857	14	5.5908e-05	0.0179083	-23.4607
ENSG00000007237.18	chr17	9910610	10198551	-	11069	-50937	chr17	10249488	15	2.39955e-05	0.0196623	0.311416
ENSG00000007237.18	chr17	9910610	10198551	-	11069	45079	chr17	9865531	16	0.000277327	0.0146031	-32.5054
ENSG00000007237.18	chr17	9910610	10198551	-	11069	-815181	chr17	11013732	17	0.000378544	0.0139642	-0.271049
ENSG00000007237.18	chr17	9910610	10198551	-	11069	0	chr17	9961475	18	0.000523197	0.013301	-31.0224
ENSG00000007237.18	chr17	9910610	10198551	-	11069	-67263	chr17	10265814	19	6.32119e-05	0.0176541	-1.26485
ENSG00000007237.18	chr17	9910610	10198551	-	11069	-35928	chr17	10234479	20	0.000194602	0.015332	-0.85705
ENSG00000007237.18	chr17	9910610	10198551	-	11069	-934796	chr17	11133347	21	0.000164036	0.0156841	-1.19903
ENSG00000007237.18	chr17	9910610	10198551	-	11069	758668	chr17	9151942	22	0.001072	0.0118369	-26.8808
ENSG00000007237.18	chr17	9910610	10198551	-	11069	0	chr17	10005328	23	2.31507e-05	0.0197367	-0.905538
ENSG00000007237.18	chr17	9910610	10198551	-	11069	0	chr17	10197857	24	0.00151595	0.011133	31.8343
ENSG00000007237.18	chr17	9910610	10198551	-	11069	744418	chr17	9166192	25	0.00116083	0.011675	1.04227
ENSG00000007237.18	chr17	9910610	10198551	-	11069	-928332	chr17	11126883	26	0.000987507	0.012004	1.43995
ENSG00000007237.18	chr17	9910610	10198551	-	11069	415556	chr17	9495054	27	0.00718822	0.00800929	-31.1327
ENSG00000007237.18	chr17	9910610	10198551	-	11069	633448	chr17	9277162	28	0.000309369	0.0143784	-0.276743
ENSG00000007237.18	chr17	9910610	10198551	-	11069	683646	chr17	9226964	29	0.000650255	0.0128563	-0.210062
ENSG00000007237.18	chr17	9910610	10198551	-	11069	491956	chr17	9418654	30	0.00147086	0.0111943	-0.277068
ENSG00000007237.18	chr17	9910610	10198551	-	11069	0	chr17	10100806	31	9.58892e-05	0.0167923	-27.6661
ENSG00000007237.18	chr17	9910610	10198551	-	11069	372722	chr17	9537888	32	0.00170725	0.0108922	-0.351257
ENSG00000007237.18	chr17	9910610	10198551	-	11069	366367	chr17	9544243	33	0.00528336	0.00862127	-55.7823
ENSG00000007237.18	chr17	9910610	10198551	-	11069	218698	chr17	9691912	34	0.000307988	0.0143876	-3.88283
ENSG00000007237.18	chr17	9910610	10198551	-	11069	-774992	chr17	10973543	35	0.0114201	0.00709628	-14.8496
ENSG00000007237.18	chr17	9910610	10198551	-	11069	625329	chr17	9285281	36	0.000211562	0.0151599	-0.341165
ENSG00000007237.18	chr17	9910610	10198551	-	11069	-135154	chr17	10333705	37	0.000913512	0.0121626	-0.643393
ENSG00000007237.18	chr17	9910610	10198551	-	11069	397179	chr17	9513431	38	0.00744229	0.00794047	-53.5346
ENSG00000007237.18	chr17	9910610	10198551	-	11069	0	chr17	10056920	39	0.000412634	0.0137873	-0.789975
ENSG00000007237.18	chr17	9910610	10198551	-	11069	267376	chr17	9643234	40	0.00128576	0.0114673	0.28655
ENSG00000007237.18	chr17	9910610	10198551	-	11069	-616491	chr17	10815042	41	0.000261226	0.0147261	-36.6127
ENSG00000007237.18	chr17	9910610	10198551	-	11069	-659631	chr17	10858182	42	0.000469435	0.013523	-0.173437
ENSG00000007237.18	chr17	9910610	10198551	-	11069	-553292	chr17	10751843	43	0.00432581	0.00902053	-0.596769
ENSG00000007237.18	chr17	9910610	10198551	-	11069	0	chr17	9943407	44	0.00197063	0.0106019	-0.253892
ENSG00000007237.18	chr17	9910610	10198551	-	11069	734452	chr17	9176158	45	0.00965356	0.00742663	-51.7734
ENSG00000007237.18	chr17	9910610	10198551	-	11069	763288	chr17	9147322	46	0.00961736	0.00743403	-13.4611
ENSG00000007237.18	chr17	9910610	10198551	-	11069	45936	chr17	9864674	47	0.000548351	0.0132049	-1.18171
ENSG00000007237.18	chr17	9910610	10198551	-	11069	245721	chr17	9664889	48	0.0119352	0.00700978	0.358949
ENSG00000007237.18	chr17	9910610	10198551	-	11069	196487	chr17	9714123	49	0.00744002	0.00794107	0.215121
ENSG00000007237.18	chr17	9910610	10198551	-	11069	482441	chr17	9428169	50	0.00490807	0.00876823	-0.846288
ENSG00000007237.18	chr17	9910610	10198551	-	11069	-950068	chr17	11148619	51	0.000524805	0.0132947	-0.983009
ENSG00000007237.18	chr17	9910610	10198551	-	11069	515487	chr17	9395123	52	9.61277e-05	0.0167871	-1.12249
ENSG00000007237.18	chr17	9910610	10198551	-	11069	0	chr17	9961231	53	0.00138549	0.0113156	0.956069
ENSG00000007237.18	chr17	9910610	10198551	-	11069	-713434	chr17	10911985	54	0.000532859	0.0132635	-1.13083
ENSG00000007237.18	chr17	9910610	10198551	-	11069	-781019	chr17	10979570	55	0.000747984	0.0125704	0.292229
ENSG00000007237.18	chr17	9910610	10198551	-	11069	252627	chr17	9657983	56	0.000598964	0.0130243	48.552
ENSG00000007237.18	chr17	9910610	10198551	-	11069	0	chr17	9990085	57	0.000676729	0.0127748	-17.2611
ENSG00000007237.18	chr17	9910610	10198551	-	11069	0	chr17	10118822	58	0.00152128	0.0111259	-0.266838
ENSG00000007237.18	chr17	9910610	10198551	-	11069	0	chr17	10006550	59	0.000694071	0.0127231	-1.14494
ENSG00000007237.18	chr17	9910610	10198551	-	11069	692772	chr17	9217838	60	0.00449299	0.00894471	0.368011
ENSG00000007237.18	chr17	9910610	10198551	-	11069	170560	chr17	9740050	61	0.0102317	0.00731214	-23.0015
ENSG00000007237.18	chr17	9910610	10198551	-	11069	-443068	chr17	10641619	62	0.00723513	0.0079964	-0.87208
ENSG00000007237.18	chr17	9910610	10198551	-	11069	-836671	chr17	11035222	63	0.00014142	0.01599	-0.471612
ENSG00000007237.18	chr17	9910610	10198551	-	11069	-48395	chr17	10246946	64	0.00172145	0.0108754	0.349503
ENSG00000007237.18	chr17	9910610	10198551	-	11069	29495	chr17	9881115	65	0.000153395	0.0158224	-0.282417
ENSG00000007237.18	chr17	9910610	10198551	-	11069	-922123	chr17	11120674	66	0.00160021	0.0110234	-1.02596
ENSG00000007237.18	chr17	9910610	10198551	-	11069	13554	chr17	9897056	67	0.000475964	0.0134947	-0.250984
ENSG00000007237.18	chr17	9910610	10198551	-	11069	915457	chr17	8995153	68	0.00139151	0.0113068	45.2376
ENSG00000007237.18	chr17	9910610	10198551	-	11069	0	chr17	9979721	69	0.0020873	0.0104857	-0.378163
ENSG00000007237.18	chr17	9910610	10198551	-	11069	7135	chr17	9903475	70	0.00276992	0.00991506	11.9331
ENSG00000007237.18	chr17	9910610	10198551	-	11069	739587	chr17	9171023	71	0.0041403	0.00910822	0.896362
ENSG00000007237.18	chr17	9910610	10198551	-	11069	-727950	chr17	10926501	72	0.00777421	0.00785409	-1.64064
ENSG00000007237.18	chr17	9910610	10198551	-	11069	692727	chr17	9217883	73	0.00476953	0.00882539	-1.07179
ENSG00000007237.18	chr17	9910610	10198551	-	11069	132827	chr17	9777783	74	0.00080288	0.0124258	-0.620956
ENSG00000007237.18	chr17	9910610	10198551	-	11069	0	chr17	10172200	75	0.00122347	0.0115681	-37.4155
ENSG00000007237.18	chr17	9910610	10198551	-	11069	325775	chr17	9584835	76	0.00848915	0.00768016	13.7363
ENSG00000007237.18	chr17	9910610	10198551	-	11069	2010	chr17	9908600	77	0.00765251	0.00788532	0.601881
ENSG00000007237.18	chr17	9910610	10198551	-	11069	506321	chr17	9404289	78	0.0033459	0.00953526	0.586791
ENSG00000007237.18	chr17	9910610	10198551	-	11069	-866343	chr17	11064894	79	0.012121	0.00697952	0.475166
ENSG00000007237.18	chr17	9910610	10198551	-	11069	-652159	chr17	10850710	80	0.0161081	0.0064245	4.79287
ENSG00000007237.18	chr17	9910610	10198551	-	11069	873889	chr17	9036721	81	0.00430122	0.00903193	-0.15277
ENSG00000007237.18	chr17	9910610	10198551	-	11069	820091	chr17	9090519	82	0.0124276	0.0069306	-0.658485
ENSG00000007237.18	chr17	9910610	10198551	-	11069	818490	chr17	9092120	83	0.00777226	0.00785459	10.8949
ENSG00000007237.18	chr17	9910610	10198551	-	11069	996839	chr17	8913771	84	0.0022689	0.0103172	-0.440152
ENSG00000007237.18	chr17	9910610	10198551	-	11069	996938	chr17	8913672	85	0.0025048	0.0101177	0.290017
ENSG00000007237.18	chr17	9910610	10198551	-	11069	520054	chr17	9390556	86	0.0133221	0.00679465	17.69
ENSG00000007237.18	chr17	9910610	10198551	-	11069	153267	chr17	9757343	87	0.00978067	0.00740087	3.88091
ENSG00000007237.18	chr17	9910610	10198551	-	11069	-609836	chr17	10808387	88	0.00917148	0.00752759	-0.218074
ENSG00000007237.18	chr17	9910610	10198551	-	11069	-223804	chr17	10422355	89	0.00887839	0.00759165	-37.0679
ENSG00000007237.18	chr17	9910610	10198551	-	11069	-164413	chr17	10362964	90	0.0199322	0.00601171	0.118849
ENSG00000007237.18	chr17	9910610	10198551	-	11069	0	chr17	9956429	91	0.00976735	0.00740355	23.1448
ENSG00000007237.18	chr17	9910610	10198551	-	11069	-842149	chr17	11040700	92	0.0176303	0.00624919	0.189615
ENSG00000007237.18	chr17	9910610	10198551	-	11069	0	chr17	10192660	93	0.0214766	0.00586774	-0.505177
ENSG00000007341.19	chr1	112523515	112620825	-	8082	0	chr1	112534134	0	3.03094e-66	0.280329	0.762236
ENSG00000007376.8	chr16	784975	788397	-	10220	-3313	chr16	791710	0	1.56813e-19	0.0869375	-0.537838
ENSG00000007541.17	chr16	566996	584109	+	9553	47175	chr16	631284	0	8.02324e-11	0.0459365	0.419845
ENSG00000007923.16	chr1	6634169	6701924	-	9488	0	chr1	6656023	0	7.98161e-13	0.0554816	-0.401171
ENSG00000007944.15	chr6	16129087	16148248	+	8272	-278205	chr6	15850882	0	4.62184e-19	0.0847644	-0.545758
ENSG00000008018.9	chr6	170535121	170553307	-	5246	-47401	chr6	170600708	0	1.0151e-20	0.0924209	-0.461331
ENSG00000008083.14	chr6	15246070	15522042	+	9460	-15558	chr6	15230512	0	1.88434e-17	0.0772758	-0.643147
ENSG00000008130.15	chr1	1751233	1780457	-	9113	-32847	chr1	1813304	0	1.54802e-29	0.132161	-1.07568
ENSG00000008256.16	chr7	6161777	6272644	-	13054	0	chr7	6260800	0	6.99724e-52	0.225567	-1.11186
ENSG00000008277.14	chr7	87934144	88202889	+	7999	-32958	chr7	87901186	0	3.92997e-16	0.0711027	-0.525981
ENSG00000008282.8	chr7	106090504	106112576	-	8160	24547	chr7	106065957	0	3.0561e-12	0.0527083	-0.533166
ENSG00000008294.21	chr17	50962175	51120868	-	8077	0	chr17	51084898	0	3.03972e-15	0.0669265	0.512052
ENSG00000008300.17	chr3	48636464	48662886	-	3836	-51501	chr3	48714387	0	0.000338476	0.0141938	0.179802
ENSG00000008300.17	chr3	48636464	48662886	-	3836	-724861	chr3	49387747	1	1.431e-05	0.0207362	-6.25029
ENSG00000008300.17	chr3	48636464	48662886	-	3836	507233	chr3	48129231	2	6.39171e-06	0.0224129	0.45784
ENSG00000008300.17	chr3	48636464	48662886	-	3836	27851	chr3	48608613	3	0.00100906	0.01196	65.7018
ENSG00000008300.17	chr3	48636464	48662886	-	3836	28055	chr3	48608409	4	3.49739e-05	0.0188805	0.719306
ENSG00000008300.17	chr3	48636464	48662886	-	3836	984290	chr3	47652174	5	0.00236989	0.0102294	0.273523
ENSG00000008300.17	chr3	48636464	48662886	-	3836	511171	chr3	48125293	6	0.0115086	0.00708114	50.5548
ENSG00000008300.17	chr3	48636464	48662886	-	3836	896894	chr3	47739570	7	0.00112149	0.0117451	65.1087
ENSG00000008300.17	chr3	48636464	48662886	-	3836	-166963	chr3	48829849	8	0.0160522	0.00643125	-0.280623
ENSG00000008300.17	chr3	48636464	48662886	-	3836	-531473	chr3	49194359	9	0.000366774	0.014029	-1.78765
ENSG00000008300.17	chr3	48636464	48662886	-	3836	944633	chr3	47691831	10	0.000468524	0.013527	21.1745
ENSG00000008300.17	chr3	48636464	48662886	-	3836	606466	chr3	48029998	11	0.00569215	0.00847282	-0.256435
ENSG00000008300.17	chr3	48636464	48662886	-	3836	713465	chr3	47922999	12	0.00444359	0.00896681	-18.1333
ENSG00000008300.17	chr3	48636464	48662886	-	3836	641065	chr3	47995399	13	0.00280531	0.00988951	-18.9649
ENSG00000008300.17	chr3	48636464	48662886	-	3836	403550	chr3	48232914	14	0.00146714	0.0111994	1.21337
ENSG00000008300.17	chr3	48636464	48662886	-	3836	421380	chr3	48215084	15	0.00522934	0.00864176	-25.0054
ENSG00000008300.17	chr3	48636464	48662886	-	3836	169131	chr3	48467333	16	0.00150182	0.011152	-0.503131
ENSG00000008300.17	chr3	48636464	48662886	-	3836	-318360	chr3	48981246	17	0.00590133	0.008401	-0.88186
ENSG00000008300.17	chr3	48636464	48662886	-	3836	883912	chr3	47752552	18	0.010201	0.00731807	-12.1313
ENSG00000008300.17	chr3	48636464	48662886	-	3836	823556	chr3	47812908	19	0.00557213	0.00851525	21.1394
ENSG00000008300.17	chr3	48636464	48662886	-	3836	-981301	chr3	49644187	20	0.0209162	0.00591871	10.628
ENSG00000008300.17	chr3	48636464	48662886	-	3836	922301	chr3	47714163	21	0.0205046	0.00595704	32.8356
ENSG00000008300.17	chr3	48636464	48662886	-	3836	815461	chr3	47821003	23	0.00215644	0.0104199	43.4271
ENSG00000008300.17	chr3	48636464	48662886	-	3836	833418	chr3	47803046	24	0.00220187	0.0103778	-4.06559
ENSG00000008300.17	chr3	48636464	48662886	-	3836	122878	chr3	48513586	25	0.0216235	0.00585461	-9.1937
ENSG00000008300.17	chr3	48636464	48662886	-	3836	94396	chr3	48542068	26	0.0184034	0.00616603	-27.3164
ENSG00000008300.17	chr3	48636464	48662886	-	3836	-924333	chr3	49587219	27	0.0110344	0.00716371	-36.008
ENSG00000008300.17	chr3	48636464	48662886	-	3836	-698145	chr3	49361031	28	0.0219055	0.00582966	-0.343407
ENSG00000008300.17	chr3	48636464	48662886	-	3836	-875249	chr3	49538135	29	0.00890871	0.00758493	37.0515
ENSG00000008300.17	chr3	48636464	48662886	-	3836	263680	chr3	48372784	30	0.00395032	0.00920226	-0.659107
ENSG00000008300.17	chr3	48636464	48662886	-	3836	385038	chr3	48251426	31	0.0147312	0.00659842	1.50647
ENSG00000008300.17	chr3	48636464	48662886	-	3836	-741980	chr3	49404866	32	0.025757	0.00551867	3.03563
ENSG00000008300.17	chr3	48636464	48662886	-	3836	-929454	chr3	49592340	33	0.0140131	0.00669589	-20.2175
ENSG00000008300.17	chr3	48636464	48662886	-	3836	940569	chr3	47695895	34	0.015356	0.00651751	-1.14485
ENSG00000008300.17	chr3	48636464	48662886	-	3836	575893	chr3	48060571	35	0.0283405	0.005336	-31.0769
ENSG00000008311.15	chr7	122073550	122144255	-	7352	0	chr7	122140016	0	6.59541e-15	0.0653413	-0.704635
ENSG00000008323.15	chr12	6310437	6328506	+	8445	0	chr12	6319455	0	1.02696e-11	0.0502	-0.336809
ENSG00000008323.15	chr12	6310437	6328506	+	8445	-10569	chr12	6299868	1	7.14733e-10	0.0413894	-0.326545
ENSG00000008382.15	chr19	4343528	4360086	+	9899	15079	chr19	4375165	0	2.32071e-14	0.0627623	0.415577
ENSG00000008513.16	chr8	133454849	133571940	-	10918	0	chr8	133529929	0	3.19884e-22	0.0993045	0.459336
ENSG00000008517.17	chr16	3065298	3082192	+	8151	0	chr16	3074709	0	4.95016e-45	0.198026	-0.671018
ENSG00000008517.17	chr16	3065298	3082192	+	8151	-27	chr16	3065271	1	1.37465e-36	0.162758	0.941102
ENSG00000008710.20	chr16	2088709	2135898	-	9682	101115	chr16	1987594	0	2.98638e-10	0.0432052	0.413377
ENSG00000008710.20	chr16	2088709	2135898	-	9682	-252668	chr16	2388566	1	5.82986e-07	0.0274056	-0.381443
ENSG00000008710.20	chr16	2088709	2135898	-	9682	-192153	chr16	2328051	2	0.000108855	0.0165302	0.628432
ENSG00000008710.20	chr16	2088709	2135898	-	9682	676246	chr16	1412463	3	0.000443216	0.0136408	35.2377
ENSG00000008710.20	chr16	2088709	2135898	-	9682	874396	chr16	1214313	4	3.56339e-06	0.02363	0.97506
ENSG00000008710.20	chr16	2088709	2135898	-	9682	0	chr16	2112886	5	7.94388e-07	0.02676	-0.39795
ENSG00000008710.20	chr16	2088709	2135898	-	9682	-862709	chr16	2998607	6	0.000165469	0.0156661	17.8426
ENSG00000008710.20	chr16	2088709	2135898	-	9682	-652510	chr16	2788408	7	3.64735e-05	0.0187934	26.2519
ENSG00000008710.20	chr16	2088709	2135898	-	9682	-757876	chr16	2893774	8	1.91454e-05	0.0201312	2.4244
ENSG00000008710.20	chr16	2088709	2135898	-	9682	-137407	chr16	2273305	9	0.000331894	0.0142341	18.5682
ENSG00000008710.20	chr16	2088709	2135898	-	9682	-746532	chr16	2882430	10	7.52714e-06	0.0220726	0.351036
ENSG00000008710.20	chr16	2088709	2135898	-	9682	985935	chr16	1102774	11	0.000702478	0.0126985	0.723918
ENSG00000008710.20	chr16	2088709	2135898	-	9682	-951708	chr16	3087606	12	0.00286423	0.00984768	26.6932
ENSG00000008710.20	chr16	2088709	2135898	-	9682	-781663	chr16	2917561	13	0.00106883	0.0118429	-65.3793
ENSG00000008710.20	chr16	2088709	2135898	-	9682	-324255	chr16	2460153	14	0.000285632	0.0145424	-1.39759
ENSG00000008710.20	chr16	2088709	2135898	-	9682	-89787	chr16	2225685	15	6.59633e-06	0.0223473	0.216059
ENSG00000008710.20	chr16	2088709	2135898	-	9682	-179345	chr16	2315243	16	1.15776e-05	0.0211767	-1.568
ENSG00000008710.20	chr16	2088709	2135898	-	9682	-78631	chr16	2214529	17	0.000353862	0.0141025	20.1428
ENSG00000008710.20	chr16	2088709	2135898	-	9682	-936746	chr16	3072644	18	0.000417456	0.0137635	-0.343353
ENSG00000008710.20	chr16	2088709	2135898	-	9682	-869502	chr16	3005400	19	0.00128675	0.0114657	6.08746
ENSG00000008710.20	chr16	2088709	2135898	-	9682	960034	chr16	1128675	20	0.000135728	0.0160748	-0.36455
ENSG00000008710.20	chr16	2088709	2135898	-	9682	159285	chr16	1929424	21	3.47684e-06	0.0236812	-5.55928
ENSG00000008710.20	chr16	2088709	2135898	-	9682	908035	chr16	1180674	22	2.70451e-06	0.0242048	-0.360052
ENSG00000008710.20	chr16	2088709	2135898	-	9682	238335	chr16	1850374	23	0.0141115	0.00668224	20.1969
ENSG00000008710.20	chr16	2088709	2135898	-	9682	631501	chr16	1457208	24	0.00287108	0.00984287	0.519216
ENSG00000008710.20	chr16	2088709	2135898	-	9682	-356416	chr16	2492314	25	0.000190827	0.0153723	-2.2665
ENSG00000008710.20	chr16	2088709	2135898	-	9682	135221	chr16	1953488	26	1.24026e-05	0.0210336	-31.1243
ENSG00000008710.20	chr16	2088709	2135898	-	9682	88828	chr16	1999881	27	0.000141827	0.0159841	-2.97497
ENSG00000008710.20	chr16	2088709	2135898	-	9682	-166239	chr16	2302137	28	0.0210368	0.00590762	0.809373
ENSG00000008710.20	chr16	2088709	2135898	-	9682	-735470	chr16	2871368	29	3.23629e-05	0.0190414	-41.6331
ENSG00000008710.20	chr16	2088709	2135898	-	9682	533104	chr16	1555605	30	0.00151599	0.011133	0.183075
ENSG00000008710.20	chr16	2088709	2135898	-	9682	-919879	chr16	3055777	31	0.00353502	0.00942491	-6.89315
ENSG00000008710.20	chr16	2088709	2135898	-	9682	-571627	chr16	2707525	32	0.00044471	0.0136339	31.5561
ENSG00000008710.20	chr16	2088709	2135898	-	9682	0	chr16	2098009	33	0.00443813	0.00896927	-0.961264
ENSG00000008710.20	chr16	2088709	2135898	-	9682	-262951	chr16	2398849	34	0.00204714	0.0105249	-43.6455
ENSG00000008710.20	chr16	2088709	2135898	-	9682	-819343	chr16	2955241	35	6.66315e-05	0.0175451	-1.6026
ENSG00000008710.20	chr16	2088709	2135898	-	9682	806407	chr16	1282302	36	0.00933897	0.00749191	1.26431
ENSG00000008710.20	chr16	2088709	2135898	-	9682	844076	chr16	1244633	37	0.00368923	0.00933928	0.22716
ENSG00000008710.20	chr16	2088709	2135898	-	9682	-358488	chr16	2494386	38	0.000104235	0.0166198	0.43876
ENSG00000008710.20	chr16	2088709	2135898	-	9682	-14983	chr16	2150881	39	0.000229615	0.0149914	-0.307924
ENSG00000008710.20	chr16	2088709	2135898	-	9682	829876	chr16	1258833	40	0.000143875	0.0159545	0.73872
ENSG00000008710.20	chr16	2088709	2135898	-	9682	-657488	chr16	2793386	41	0.000781144	0.0124818	7.19226
ENSG00000008710.20	chr16	2088709	2135898	-	9682	907470	chr16	1181239	42	0.0165569	0.0063711	-0.238579
ENSG00000008710.20	chr16	2088709	2135898	-	9682	998635	chr16	1090074	43	0.00293018	0.00980188	-3.94186
ENSG00000008710.20	chr16	2088709	2135898	-	9682	66767	chr16	2021942	44	0.000927545	0.0121316	0.658185
ENSG00000008710.20	chr16	2088709	2135898	-	9682	975716	chr16	1112993	45	8.56093e-05	0.0170266	-0.365214
ENSG00000008710.20	chr16	2088709	2135898	-	9682	781594	chr16	1307115	46	0.00177748	0.0108106	0.543217
ENSG00000008710.20	chr16	2088709	2135898	-	9682	937231	chr16	1151478	47	0.00560158	0.00850475	27.824
ENSG00000008710.20	chr16	2088709	2135898	-	9682	994399	chr16	1094310	48	0.00419816	0.00908044	1.13951
ENSG00000008710.20	chr16	2088709	2135898	-	9682	-858983	chr16	2994881	49	0.00507868	0.00870005	7.39486
ENSG00000008710.20	chr16	2088709	2135898	-	9682	-131696	chr16	2267594	50	0.00273338	0.0099418	10.4773
ENSG00000008710.20	chr16	2088709	2135898	-	9682	-465538	chr16	2601436	51	0.00209139	0.0104817	20.6366
ENSG00000008710.20	chr16	2088709	2135898	-	9682	-876029	chr16	3011927	52	0.00816206	0.0077578	0.17649
ENSG00000008710.20	chr16	2088709	2135898	-	9682	605802	chr16	1482907	53	0.0120868	0.00698505	1.21795
ENSG00000008710.20	chr16	2088709	2135898	-	9682	-946480	chr16	3082378	54	0.00138722	0.011313	-0.780101
ENSG00000008710.20	chr16	2088709	2135898	-	9682	122341	chr16	1966368	55	0.00175624	0.0108349	-20.9814
ENSG00000008710.20	chr16	2088709	2135898	-	9682	629009	chr16	1459700	56	0.000690962	0.0127323	0.453528
ENSG00000008710.20	chr16	2088709	2135898	-	9682	343902	chr16	1744807	57	0.00321702	0.00961415	0.360367
ENSG00000008710.20	chr16	2088709	2135898	-	9682	-226539	chr16	2362437	58	0.0105059	0.00726015	0.736751
ENSG00000008710.20	chr16	2088709	2135898	-	9682	-319031	chr16	2454929	59	0.00449182	0.00894524	-0.508164
ENSG00000008710.20	chr16	2088709	2135898	-	9682	713272	chr16	1375437	60	0.0175876	0.00625389	-27.5103
ENSG00000008710.20	chr16	2088709	2135898	-	9682	-754048	chr16	2889946	61	0.000861918	0.0122811	-11.8584
ENSG00000008710.20	chr16	2088709	2135898	-	9682	-533873	chr16	2669771	62	0.00341211	0.00949592	-9.5186
ENSG00000008710.20	chr16	2088709	2135898	-	9682	680356	chr16	1408353	63	0.00566243	0.00848324	0.375062
ENSG00000008710.20	chr16	2088709	2135898	-	9682	892637	chr16	1196072	64	0.00320595	0.00962107	58.9281
ENSG00000008710.20	chr16	2088709	2135898	-	9682	-915740	chr16	3051638	65	0.023283	0.00571235	0.19459
ENSG00000008710.20	chr16	2088709	2135898	-	9682	-963943	chr16	3099841	66	0.00200238	0.0105696	0.674936
ENSG00000008710.20	chr16	2088709	2135898	-	9682	640513	chr16	1448196	67	0.00252591	0.0101008	0.147149
ENSG00000008710.20	chr16	2088709	2135898	-	9682	625979	chr16	1462730	68	0.0134249	0.00677962	0.298736
ENSG00000008710.20	chr16	2088709	2135898	-	9682	733518	chr16	1355191	69	0.00954709	0.00744848	14.5579
ENSG00000008710.20	chr16	2088709	2135898	-	9682	-618316	chr16	2754214	70	0.00653999	0.00819677	0.667323
ENSG00000008710.20	chr16	2088709	2135898	-	9682	895046	chr16	1193663	71	0.0140931	0.00668478	0.600637
ENSG00000008710.20	chr16	2088709	2135898	-	9682	781350	chr16	1307359	72	0.016784	0.00634464	24.0321
ENSG00000008710.20	chr16	2088709	2135898	-	9682	-572384	chr16	2708282	73	0.00624633	0.00828803	0.304622
ENSG00000008710.20	chr16	2088709	2135898	-	9682	-458811	chr16	2594709	74	0.00197024	0.0106023	-0.458508
ENSG00000008710.20	chr16	2088709	2135898	-	9682	-851674	chr16	2987572	75	0.0146217	0.00661296	28.2891
ENSG00000008710.20	chr16	2088709	2135898	-	9682	991001	chr16	1097708	76	0.0166341	0.00636206	0.132762
ENSG00000008710.20	chr16	2088709	2135898	-	9682	-853928	chr16	2989826	77	0.0168555	0.00633638	0.122154
ENSG00000008710.20	chr16	2088709	2135898	-	9682	602783	chr16	1485926	78	0.0212928	0.00588431	20.6339
ENSG00000008710.20	chr16	2088709	2135898	-	9682	592647	chr16	1496062	79	0.023266	0.00571376	-0.748988
ENSG00000008838.20	chr17	40019098	40061215	-	7441	0	chr17	40025828	0	4.80396e-32	0.143164	0.616153
ENSG00000008853.17	chr8	22987418	23020199	+	9218	0	chr8	23018097	0	6.082e-09	0.0369283	-0.45543
ENSG00000008853.17	chr8	22987418	23020199	+	9218	0	chr8	23016824	1	6.40821e-07	0.0272082	-0.524855
ENSG00000008869.12	chr2	36968384	37084372	-	10760	-5942	chr2	37090314	0	1.86182e-13	0.0584821	0.358208
ENSG00000008869.12	chr2	36968384	37084372	-	10760	0	chr2	37029696	1	5.59433e-07	0.0274917	0.391937
ENSG00000008952.17	chr3	169966636	169998373	+	7898	-40469	chr3	169926167	0	1.54611e-10	0.0445738	0.346788
ENSG00000008952.17	chr3	169966636	169998373	+	7898	-76884	chr3	169889752	1	3.99487e-06	0.0233918	-0.220575
ENSG00000008988.9	chr8	56067296	56074581	-	8907	-15850	chr8	56090431	0	1.94325e-29	0.131725	0.587055
ENSG00000009335.18	chr7	157138917	157269370	+	11940	4732	chr7	157274102	0	4.07344e-09	0.037764	-0.444606
ENSG00000009790.15	chr1	209756033	209782320	+	8485	0	chr1	209760788	0	4.78427e-12	0.0517813	-0.376031
ENSG00000009830.11	chr14	77274957	77320884	-	9943	-468	chr14	77321352	0	3.67455e-13	0.0570815	0.541228
ENSG00000009830.11	chr14	77274957	77320884	-	9943	0	chr14	77315219	1	8.63778e-15	0.0647888	1.1573
ENSG00000009830.11	chr14	77274957	77320884	-	9943	0	chr14	77298428	2	8.52089e-13	0.0553467	0.405392
ENSG00000009954.11	chr7	73440407	73522293	-	5478	24017	chr7	73416390	0	2.89376e-11	0.0480529	0.639013
ENSG00000010017.13	chr6	13621499	13711835	-	8386	0	chr6	13633928	0	8.14577e-08	0.031514	-0.682208
ENSG00000010017.13	chr6	13621499	13711835	-	8386	-21925	chr6	13733760	1	8.95463e-06	0.0217112	0.708349
ENSG00000010030.14	chr6	36354092	36387800	-	7954	0	chr6	36386157	0	9.93279e-35	0.154794	0.568368
ENSG00000010072.16	chr1	231337105	231355023	+	8962	0	chr1	231350017	0	8.06917e-25	0.111104	-0.509104
ENSG00000010165.20	chr1	171781661	171814023	+	8156	-3848	chr1	171777813	0	5.59936e-80	0.329099	0.973488
ENSG00000010219.13	chr12	4562205	4615302	+	8806	0	chr12	4566138	0	8.72081e-13	0.0552988	1
ENSG00000010270.13	chr7	38178223	38230671	+	9534	10545	chr7	38241216	0	6.72188e-35	0.155524	0.572747
ENSG00000010278.14	chr12	6199716	6238271	+	8624	-9069	chr12	6190647	0	1.34389e-27	0.123564	0.522329
ENSG00000010292.13	chr12	6493357	6531955	+	8376	0	chr12	6504990	0	8.06503e-48	0.20935	-0.717247
ENSG00000010295.19	chr12	6538376	6556083	-	8299	-60416	chr12	6616499	0	3.12343e-08	0.0335148	0.356797
ENSG00000010295.19	chr12	6538376	6556083	-	8299	735113	chr12	5803263	1	0.00418738	0.00908559	0.343211
ENSG00000010295.19	chr12	6538376	6556083	-	8299	-762077	chr12	7318160	2	0.00837322	0.00770732	-0.458574
ENSG00000010295.19	chr12	6538376	6556083	-	8299	783022	chr12	5755354	3	0.000445916	0.0136283	-1.07716
ENSG00000010295.19	chr12	6538376	6556083	-	8299	89784	chr12	6448592	4	0.00013783	0.016043	-0.842121
ENSG00000010295.19	chr12	6538376	6556083	-	8299	-40695	chr12	6596778	5	0.00173828	0.0108557	-4.85415
ENSG00000010295.19	chr12	6538376	6556083	-	8299	-303494	chr12	6859577	6	0.000249975	0.0148166	-0.466926
ENSG00000010295.19	chr12	6538376	6556083	-	8299	807968	chr12	5730408	7	9.09821e-05	0.0169008	-45.2245
ENSG00000010295.19	chr12	6538376	6556083	-	8299	-995894	chr12	7551977	8	0.000729233	0.0126222	33.8966
ENSG00000010295.19	chr12	6538376	6556083	-	8299	292379	chr12	6245997	9	5.30758e-05	0.018016	0.754747
ENSG00000010295.19	chr12	6538376	6556083	-	8299	792687	chr12	5745689	10	0.000303601	0.0144171	1.06291
ENSG00000010295.19	chr12	6538376	6556083	-	8299	95026	chr12	6443350	11	0.000437123	0.0136691	-0.174789
ENSG00000010295.19	chr12	6538376	6556083	-	8299	92086	chr12	6446290	12	0.00133302	0.0113939	0.77493
ENSG00000010295.19	chr12	6538376	6556083	-	8299	521129	chr12	6017247	13	0.00453042	0.00892814	0.650963
ENSG00000010295.19	chr12	6538376	6556083	-	8299	619290	chr12	5919086	14	0.00407262	0.00914121	18.18
ENSG00000010295.19	chr12	6538376	6556083	-	8299	-948170	chr12	7504253	15	0.00100295	0.0119724	0.387384
ENSG00000010295.19	chr12	6538376	6556083	-	8299	350199	chr12	6188177	16	0.000750005	0.0125648	-47.688
ENSG00000010295.19	chr12	6538376	6556083	-	8299	-218271	chr12	6774354	17	0.00314542	0.00965937	-41.8123
ENSG00000010295.19	chr12	6538376	6556083	-	8299	426462	chr12	6111914	18	0.00105011	0.0118789	12.0457
ENSG00000010295.19	chr12	6538376	6556083	-	8299	-382315	chr12	6938398	19	0.00386848	0.00924419	-0.541227
ENSG00000010295.19	chr12	6538376	6556083	-	8299	762851	chr12	5775525	20	0.00357812	0.0094006	-0.829923
ENSG00000010295.19	chr12	6538376	6556083	-	8299	-441298	chr12	6997381	21	0.0031365	0.00966508	-2.59538
ENSG00000010295.19	chr12	6538376	6556083	-	8299	-589952	chr12	7146035	22	0.00793812	0.00781281	53.1025
ENSG00000010295.19	chr12	6538376	6556083	-	8299	438896	chr12	6099480	23	0.00945191	0.00746822	-51.9182
ENSG00000010295.19	chr12	6538376	6556083	-	8299	534412	chr12	6003964	24	0.00869102	0.00763375	-5.77671
ENSG00000010295.19	chr12	6538376	6556083	-	8299	-984726	chr12	7540809	25	0.00722862	0.00799818	-0.753433
ENSG00000010295.19	chr12	6538376	6556083	-	8299	390060	chr12	6148316	26	0.0100171	0.00735385	-25.873
ENSG00000010295.19	chr12	6538376	6556083	-	8299	931893	chr12	5606483	27	0.00555907	0.00851992	-0.369123
ENSG00000010295.19	chr12	6538376	6556083	-	8299	-340825	chr12	6896908	28	0.00761629	0.00789471	30.9092
ENSG00000010295.19	chr12	6538376	6556083	-	8299	272103	chr12	6266273	29	0.0114833	0.00708545	-0.803646
ENSG00000010310.9	chr19	45668222	45683722	+	8970	0	chr19	45669020	0	3.01619e-64	0.272947	1.29055
ENSG00000010318.21	chr3	52410661	52423641	+	5674	-130833	chr3	52279828	0	9.68072e-08	0.0311536	-0.635056
ENSG00000010322.16	chr3	52455119	52493068	+	5822	-10746	chr3	52444373	0	2.05879e-26	0.118269	0.829362
ENSG00000010361.14	chr19	49806867	49817376	-	9528	-9663	chr19	49827039	0	3.27374e-24	0.108354	-0.988434
ENSG00000010539.11	chr16	3222326	3236221	-	8548	-76411	chr16	3312632	0	7.67052e-08	0.0316394	0.302648
ENSG00000010539.11	chr16	3222326	3236221	-	8548	-226622	chr16	3462843	1	0.000851632	0.0123056	-0.185934
ENSG00000010610.10	chr12	6786859	6820799	+	8839	0	chr12	6790015	0	4.8763e-36	0.16041	0.690398
ENSG00000010626.15	chr12	6873570	6914241	+	8951	0	chr12	6904912	0	1.64389e-155	0.544106	1.17099
ENSG00000010803.16	chr1	41027201	41242154	-	8408	0	chr1	41160512	0	1.08766e-17	0.078389	0.435474
ENSG00000010810.17	chr6	111660333	111873452	-	7995	0	chr6	111829227	0	4.14432e-16	0.0709945	-0.599175
ENSG00000011009.11	chr1	23791146	23795539	+	7353	0	chr1	23795111	0	3.93113e-09	0.0378381	-0.480738
ENSG00000011009.11	chr1	23791146	23795539	+	7353	95952	chr1	23891491	1	0.000456559	0.01358	0.332892
ENSG00000011021.23	chr1	11806097	11848079	+	9021	0	chr1	11835738	0	2.66719e-40	0.178445	0.853772
ENSG00000011028.14	chr17	62627671	62693597	+	6012	-67774	chr17	62559897	0	3.15716e-21	0.0947515	-0.58536
ENSG00000011114.15	chr14	93237551	93333092	-	9549	0	chr14	93284672	0	2.96021e-39	0.174057	-0.59762
ENSG00000011132.12	chr19	3750773	3761692	-	10618	-1008	chr19	3762700	0	3.14029e-23	0.103899	0.479128
ENSG00000011258.16	chr17	51177426	51260163	-	7704	0	chr17	51257345	0	5.17282e-16	0.0705426	-0.374914
ENSG00000011260.14	chr17	51260547	51297936	+	7533	33053	chr17	51330989	0	1.13471e-19	0.0875871	-0.936165
ENSG00000011275.18	chr7	5620048	5781739	-	12440	0	chr7	5711619	0	1.5277e-25	0.114361	1.24214
ENSG00000011295.16	chr17	15999785	16045015	+	8576	0	chr17	16003332	0	1.44562e-107	0.417364	0.934659
ENSG00000011376.12	chr3	45388562	45554726	+	8634	0	chr3	45486931	0	3.19934e-145	0.519458	-1.10751
ENSG00000011405.13	chr11	17077731	17207983	-	7686	-12242	chr11	17220225	0	4.51159e-31	0.138913	-0.761888
ENSG00000011422.12	chr19	43646096	43670547	-	10778	-156154	chr19	43826701	0	2.03972e-08	0.0344041	0.49344
ENSG00000011426.11	chr7	36389822	36453791	+	8819	-13789	chr7	36376033	0	1.16667e-47	0.208703	0.65477
ENSG00000011454.17	chr9	122940834	123104866	+	7978	0	chr9	123099609	0	1.84817e-18	0.0819714	0.681474
ENSG00000011478.12	chr19	45692667	45703989	+	8936	-7925	chr19	45684742	0	6.94862e-37	0.164021	0.676165
ENSG00000011485.15	chr19	46347088	46392981	+	8248	0	chr19	46388003	0	3.88642e-15	0.0664239	-0.399472
ENSG00000011523.14	chr2	65056367	65087004	+	8738	-133626	chr2	64922741	0	4.54436e-08	0.0327322	-0.271453
ENSG00000011523.14	chr2	65056367	65087004	+	8738	327629	chr2	65414633	1	2.78063e-06	0.0241469	0.297993
ENSG00000011523.14	chr2	65056367	65087004	+	8738	793700	chr2	65880704	2	4.21655e-05	0.0184928	0.875338
ENSG00000011523.14	chr2	65056367	65087004	+	8738	423864	chr2	65510868	3	4.77193e-05	0.0182364	0.502146
ENSG00000011523.14	chr2	65056367	65087004	+	8738	-212657	chr2	64843710	4	0.000112952	0.0164539	-1.7627
ENSG00000011523.14	chr2	65056367	65087004	+	8738	830288	chr2	65917292	5	0.000123451	0.0162704	-34.3109
ENSG00000011523.14	chr2	65056367	65087004	+	8738	-46436	chr2	65009931	6	0.000247097	0.0148404	0.57886
ENSG00000011566.15	chr2	39249267	39437301	-	9982	-71020	chr2	39508321	0	7.12219e-25	0.111349	-0.479879
ENSG00000011590.14	chr19	35704559	35717038	+	8105	0	chr19	35713525	0	9.10008e-07	0.0264764	-0.300715
ENSG00000011590.14	chr19	35704559	35717038	+	8105	36804	chr19	35753842	1	3.29275e-06	0.0237946	0.286656
ENSG00000011590.14	chr19	35704559	35717038	+	8105	334849	chr19	36051887	2	9.82483e-06	0.0215182	-1.14705
ENSG00000011590.14	chr19	35704559	35717038	+	8105	395371	chr19	36112409	3	0.000932262	0.0121212	-0.649513
ENSG00000011590.14	chr19	35704559	35717038	+	8105	-63627	chr19	35640932	4	0.000598638	0.0130254	28.1981
ENSG00000011590.14	chr19	35704559	35717038	+	8105	-649885	chr19	35054674	5	0.000518294	0.0133202	-0.539391
ENSG00000011590.14	chr19	35704559	35717038	+	8105	454303	chr19	36171341	6	0.00200805	0.0105639	27.777
ENSG00000011590.14	chr19	35704559	35717038	+	8105	-358135	chr19	35346424	7	0.00134921	0.0113694	-0.426661
ENSG00000011590.14	chr19	35704559	35717038	+	8105	-297443	chr19	35407116	8	0.00157339	0.0110576	-2.11553
ENSG00000011590.14	chr19	35704559	35717038	+	8105	93005	chr19	35810043	9	0.002151	0.010425	-6.86009
ENSG00000011638.10	chr16	21158378	21180616	+	5485	-10628	chr16	21147750	0	1.39399e-35	0.158457	0.583721
ENSG00000012048.23	chr17	43044296	43170245	-	6292	0	chr17	43098906	0	2.41152e-27	0.122432	0.526484
ENSG00000012061.16	chr19	45407335	45478828	-	9406	0	chr19	45423658	0	7.13068e-29	0.129228	-0.831283
ENSG00000012124.17	chr19	35319262	35347361	+	8590	0	chr19	35335344	0	4.3004e-37	0.164908	0.864664
ENSG00000012660.14	chr6	53267399	53349179	-	9088	81729	chr6	53185670	0	6.69718e-18	0.0793703	0.660962
ENSG00000012779.11	chr10	45374177	45446119	+	8078	-27531	chr10	45346646	0	4.93172e-43	0.189812	-0.997939
ENSG00000012822.16	chr12	53708518	53727745	-	7128	-5984	chr12	53733729	0	1.04543e-09	0.0405977	0.30543
ENSG00000012963.15	chr14	93207242	93229215	+	9439	0	chr14	93226829	0	2.96684e-26	0.117558	-0.504573
ENSG00000012983.11	chr14	50418502	50561126	-	8330	103171	chr14	50315331	0	2.1507e-34	0.153349	-0.556949
ENSG00000013016.16	chr2	31234153	31269451	+	8478	-14397	chr2	31219756	0	7.70287e-86	0.348902	-0.842425
ENSG00000013288.9	chr4	6575190	6623362	+	12787	0	chr4	6608895	0	2.68651e-128	0.475989	-1.33159
ENSG00000013306.16	chr17	44319626	44324870	-	6720	0	chr17	44320292	0	2.77819e-20	0.0904076	-1.39891
ENSG00000013364.19	chr16	29820395	29848039	+	4764	0	chr16	29837625	0	7.47479e-60	0.256448	-1.05402
ENSG00000013374.16	chr7	151341700	151378449	+	9442	-452	chr7	151341248	0	2.73895e-89	0.360282	1.22149
ENSG00000013375.16	chr6	83161151	83193936	-	7255	0	chr6	83193253	0	2.53657e-09	0.0387513	-0.917374
ENSG00000013392.8	chr6	83193358	83198935	+	7197	-113519	chr6	83079839	0	3.54477e-05	0.0188526	0.241321
ENSG00000013392.8	chr6	83193358	83198935	+	7197	327669	chr6	83526604	1	0.000148884	0.0158839	1.08946
ENSG00000013392.8	chr6	83193358	83198935	+	7197	512498	chr6	83711433	2	6.88487e-05	0.0174773	0.782641
ENSG00000013392.8	chr6	83193358	83198935	+	7197	107143	chr6	83306078	3	0.000643383	0.012878	-1.09732
ENSG00000013392.8	chr6	83193358	83198935	+	7197	-325410	chr6	82867948	4	0.000964503	0.012052	0.180272
ENSG00000013392.8	chr6	83193358	83198935	+	7197	177637	chr6	83376572	5	0.000474396	0.0135015	1.04732
ENSG00000013392.8	chr6	83193358	83198935	+	7197	632170	chr6	83831105	6	0.0223654	0.00578967	26.4696
ENSG00000013392.8	chr6	83193358	83198935	+	7197	-160543	chr6	83032815	7	0.000797301	0.0124401	1.09441
ENSG00000013392.8	chr6	83193358	83198935	+	7197	-337236	chr6	82856122	8	0.00300626	0.00975033	-0.948406
ENSG00000013392.8	chr6	83193358	83198935	+	7197	-995487	chr6	82197871	9	0.00455465	0.00891747	-0.527347
ENSG00000013392.8	chr6	83193358	83198935	+	7197	0	chr6	83193869	10	0.00229501	0.0102941	-0.632993
ENSG00000013392.8	chr6	83193358	83198935	+	7197	740220	chr6	83939155	11	0.00281309	0.00988393	26.8682
ENSG00000013392.8	chr6	83193358	83198935	+	7197	793281	chr6	83992216	12	0.00328452	0.00957244	5.30099
ENSG00000013392.8	chr6	83193358	83198935	+	7197	-434712	chr6	82758646	13	0.00889934	0.007587	-0.207751
ENSG00000013392.8	chr6	83193358	83198935	+	7197	645418	chr6	83844353	14	0.0081324	0.007765	-0.509148
ENSG00000013392.8	chr6	83193358	83198935	+	7197	913776	chr6	84112711	15	0.00177558	0.0108128	-0.235369
ENSG00000013392.8	chr6	83193358	83198935	+	7197	510272	chr6	83709207	16	0.00525888	0.00863053	-1.05473
ENSG00000013392.8	chr6	83193358	83198935	+	7197	-187517	chr6	83005841	17	0.00466338	0.00887034	-0.531508
ENSG00000013392.8	chr6	83193358	83198935	+	7197	-979594	chr6	82213764	18	0.00119597	0.0116143	1.15641
ENSG00000013392.8	chr6	83193358	83198935	+	7197	-370945	chr6	82822413	19	0.0102159	0.00731519	-8.89729
ENSG00000013392.8	chr6	83193358	83198935	+	7197	60793	chr6	83259728	20	0.0230506	0.00573163	0.197377
ENSG00000013392.8	chr6	83193358	83198935	+	7197	834776	chr6	84033711	21	0.015457	0.00650475	0.904423
ENSG00000013392.8	chr6	83193358	83198935	+	7197	-862656	chr6	82330702	22	0.00862183	0.00764953	0.850088
ENSG00000013392.8	chr6	83193358	83198935	+	7197	-821803	chr6	82371555	23	0.00639647	0.00824084	24.5335
ENSG00000013392.8	chr6	83193358	83198935	+	7197	-189884	chr6	83003474	24	0.00870924	0.00762962	-0.544851
ENSG00000013392.8	chr6	83193358	83198935	+	7197	-574330	chr6	82619028	25	0.00944508	0.00746964	-0.850724
ENSG00000013392.8	chr6	83193358	83198935	+	7197	-437230	chr6	82756128	26	0.00119089	0.011623	0.506108
ENSG00000013392.8	chr6	83193358	83198935	+	7197	239734	chr6	83438669	27	0.0298119	0.00523954	6.73405
ENSG00000013392.8	chr6	83193358	83198935	+	7197	-355339	chr6	82838019	28	0.0192414	0.00607987	0.183316
ENSG00000013392.8	chr6	83193358	83198935	+	7197	-965200	chr6	82228158	29	0.0222364	0.0058008	0.379409
ENSG00000013392.8	chr6	83193358	83198935	+	7197	-376321	chr6	82817037	30	0.00214335	0.0104322	-0.582528
ENSG00000013392.8	chr6	83193358	83198935	+	7197	-83670	chr6	83109688	31	0.0267027	0.00544968	31.4062
ENSG00000013392.8	chr6	83193358	83198935	+	7197	-818889	chr6	82374469	32	0.0391185	0.00472526	-0.67556
ENSG00000013392.8	chr6	83193358	83198935	+	7197	206787	chr6	83405722	33	0.00593829	0.00838858	-0.276215
ENSG00000013392.8	chr6	83193358	83198935	+	7197	-857027	chr6	82336331	34	0.0277245	0.00537794	4.84078
ENSG00000013392.8	chr6	83193358	83198935	+	7197	-678033	chr6	82515325	35	0.0409341	0.00464	-0.310195
ENSG00000013392.8	chr6	83193358	83198935	+	7197	-715760	chr6	82477598	36	0.0117473	0.00704089	4.79874
ENSG00000013392.8	chr6	83193358	83198935	+	7197	-466628	chr6	82726730	37	0.0109791	0.00717359	-0.463982
ENSG00000013392.8	chr6	83193358	83198935	+	7197	-365646	chr6	82827712	38	0.0291449	0.00528264	14.7279
ENSG00000013392.8	chr6	83193358	83198935	+	7197	-334330	chr6	82859028	39	0.0400574	0.00468066	-0.327374
ENSG00000013503.10	chr12	106357749	106510198	+	8248	0	chr12	106358027	0	4.66321e-33	0.14757	-0.693001
ENSG00000013523.11	chr14	76786010	76826246	-	9315	-12919	chr14	76839165	0	1.46493e-17	0.0777859	-0.419486
ENSG00000013561.18	chr5	141958329	141990292	+	8253	0	chr5	141978063	0	2.44953e-77	0.319983	-1.12797
ENSG00000013573.17	chr12	31073861	31104799	+	11425	2352	chr12	31107151	0	4.82282e-127	0.472616	-1.00664
ENSG00000013588.9	chr12	12891560	12917937	+	8875	-178	chr12	12891382	0	6.57055e-15	0.0653491	-0.529374
ENSG00000013725.14	chr11	60971681	61020377	+	7503	66137	chr11	61086514	0	1.34209e-11	0.0496456	0.351731
ENSG00000013810.19	chr4	1712892	1745176	+	9490	0	chr4	1719275	0	1.89522e-27	0.122899	0.711517
ENSG00000014123.10	chr6	96521596	96555276	+	7962	-121	chr6	96521475	0	1.43215e-12	0.0542747	1.17301
ENSG00000014164.7	chr8	143437660	143541447	-	9892	0	chr8	143527782	0	5.87339e-84	0.342607	-0.828353
ENSG00000014216.16	chr11	65180567	65212006	+	6288	-3487	chr11	65177080	0	2.57558e-07	0.0291108	-0.251823
ENSG00000014216.16	chr11	65180567	65212006	+	6288	817913	chr11	66029919	1	9.07386e-05	0.0169064	-1.40439
ENSG00000014216.16	chr11	65180567	65212006	+	6288	651884	chr11	65863890	2	0.000818468	0.0123866	1.02302
ENSG00000014216.16	chr11	65180567	65212006	+	6288	-606189	chr11	64574378	3	0.000620227	0.012953	-1.9893
ENSG00000014216.16	chr11	65180567	65212006	+	6288	-995643	chr11	64184924	4	0.00103658	0.0119053	-65.5512
ENSG00000014257.16	chr3	132317370	132368298	+	9695	-3445	chr3	132313925	0	7.94264e-26	0.115638	0.985774
ENSG00000014824.14	chr4	41990503	42090461	+	9654	0	chr4	41990735	0	7.92627e-41	0.180649	-1.75652
ENSG00000014824.14	chr4	41990503	42090461	+	9654	0	chr4	42089566	1	5.0849e-46	0.202059	-0.725798
ENSG00000014914.21	chr1	149928652	149936879	-	4412	-9840	chr1	149946719	0	7.16744e-07	0.0269746	0.290341
ENSG00000014914.21	chr1	149928652	149936879	-	4412	-251531	chr1	150188410	1	0.000157345	0.0157699	-3.77579
ENSG00000015133.19	chr14	91271324	91417844	-	9603	0	chr14	91278602	0	3.12995e-33	0.148321	-0.707191
ENSG00000015153.14	chr12	42157105	42238349	-	9529	0	chr12	42219488	0	9.32026e-08	0.0312328	-0.261705
ENSG00000015153.14	chr12	42157105	42238349	-	9529	217296	chr12	41939809	1	0.000335701	0.0142107	-0.247293
ENSG00000015171.19	chr10	134466	254637	+	5196	0	chr10	239062	0	6.98419e-07	0.0270286	-0.24236
ENSG00000015171.19	chr10	134466	254637	+	5196	860397	chr10	1115034	1	0.000157222	0.0157715	-0.544633
ENSG00000015171.19	chr10	134466	254637	+	5196	0	chr10	178557	2	0.000268813	0.0146672	-0.8709
ENSG00000015171.19	chr10	134466	254637	+	5196	992146	chr10	1246783	3	0.000332931	0.0142277	-24.1703
ENSG00000015475.18	chr22	17734139	17774770	-	7983	-31035	chr22	17805805	0	3.83531e-26	0.117058	-0.529549
ENSG00000015532.10	chr17	50346127	50363138	+	7124	45680	chr17	50408818	0	2.31975e-11	0.0485114	0.399389
ENSG00000015532.10	chr17	50346127	50363138	+	7124	0	chr17	50350621	1	1.26101e-07	0.0306017	0.404342
ENSG00000015676.18	chr7	44379120	44490658	-	7772	0	chr7	44423011	0	4.10323e-42	0.186003	0.826772
ENSG00000016391.11	chr3	53812336	53846419	-	7951	57631	chr3	53754705	0	1.24017e-10	0.045032	0.312883
ENSG00000016864.18	chr3	52694489	52706032	-	6177	123644	chr3	52570845	0	3.8209e-53	0.230542	-0.690131
ENSG00000017260.19	chr3	130850596	131016712	+	10018	-534542	chr3	130316054	0	1.04563e-06	0.0261866	48.8234
ENSG00000017260.19	chr3	130850596	131016712	+	10018	0	chr3	130959626	1	5.95819e-05	0.0177765	0.671277
ENSG00000017260.19	chr3	130850596	131016712	+	10018	0	chr3	130896908	2	5.52371e-05	0.0179333	0.730536
ENSG00000017260.19	chr3	130850596	131016712	+	10018	0	chr3	130939640	3	5.76649e-05	0.0178442	-40.303
ENSG00000017260.19	chr3	130850596	131016712	+	10018	-423899	chr3	130426697	4	0.00130968	0.0114298	-0.355849
ENSG00000017260.19	chr3	130850596	131016712	+	10018	-840099	chr3	130010497	5	1.13462e-06	0.0260162	3.90989
ENSG00000017260.19	chr3	130850596	131016712	+	10018	503830	chr3	131520542	6	9.39027e-07	0.0264109	0.750287
ENSG00000017260.19	chr3	130850596	131016712	+	10018	401024	chr3	131417736	7	2.68353e-05	0.0194301	59.3017
ENSG00000017260.19	chr3	130850596	131016712	+	10018	-801769	chr3	130048827	8	2.12299e-05	0.0199166	16.1554
ENSG00000017260.19	chr3	130850596	131016712	+	10018	-651189	chr3	130199407	9	6.30896e-05	0.0176581	0.366002
ENSG00000017260.19	chr3	130850596	131016712	+	10018	-180196	chr3	130670400	10	0.00516052	0.00866817	-55.9339
ENSG00000017260.19	chr3	130850596	131016712	+	10018	525164	chr3	131541876	11	0.00209596	0.0104773	-30.8826
ENSG00000017260.19	chr3	130850596	131016712	+	10018	941251	chr3	131957963	12	2.81777e-05	0.0193288	-0.78269
ENSG00000017260.19	chr3	130850596	131016712	+	10018	-866075	chr3	129984521	13	0.0298888	0.00523464	2.14567
ENSG00000017260.19	chr3	130850596	131016712	+	10018	-690813	chr3	130159783	14	0.00283049	0.00987152	0.679368
ENSG00000017260.19	chr3	130850596	131016712	+	10018	-691110	chr3	130159486	15	0.00168628	0.0109172	2.17368
ENSG00000017260.19	chr3	130850596	131016712	+	10018	-525467	chr3	130325129	16	0.0125947	0.00690445	-35.3504
ENSG00000017260.19	chr3	130850596	131016712	+	10018	-687038	chr3	130163558	17	0.000700585	0.012704	-15.1381
ENSG00000017260.19	chr3	130850596	131016712	+	10018	-460139	chr3	130390457	18	0.00111788	0.0117516	65.1268
ENSG00000017260.19	chr3	130850596	131016712	+	10018	-754633	chr3	130095963	19	0.000932131	0.0121215	46.8391
ENSG00000017260.19	chr3	130850596	131016712	+	10018	589801	chr3	131606513	20	0.000282382	0.014566	16.6727
ENSG00000017260.19	chr3	130850596	131016712	+	10018	0	chr3	130859112	21	0.00128457	0.0114691	-37.2551
ENSG00000017260.19	chr3	130850596	131016712	+	10018	-723169	chr3	130127427	22	0.00255834	0.0100751	-22.8781
ENSG00000017260.19	chr3	130850596	131016712	+	10018	-882882	chr3	129967714	23	0.00561046	0.0085016	55.3938
ENSG00000017260.19	chr3	130850596	131016712	+	10018	-556489	chr3	130294107	24	0.00493591	0.00875694	39.8113
ENSG00000017260.19	chr3	130850596	131016712	+	10018	-315189	chr3	130535407	25	0.0004527	0.0135974	0.984472
ENSG00000017260.19	chr3	130850596	131016712	+	10018	-352745	chr3	130497851	26	0.00135988	0.0113534	-0.196719
ENSG00000017260.19	chr3	130850596	131016712	+	10018	-111886	chr3	130738710	27	0.00111827	0.0117509	0.361134
ENSG00000017260.19	chr3	130850596	131016712	+	10018	-680562	chr3	130170034	28	0.00522014	0.00864527	25.1283
ENSG00000017260.19	chr3	130850596	131016712	+	10018	-754299	chr3	130096297	29	0.00336159	0.00952587	41.5224
ENSG00000017260.19	chr3	130850596	131016712	+	10018	-747844	chr3	130102752	30	0.0016605	0.0109484	0.711145
ENSG00000017260.19	chr3	130850596	131016712	+	10018	179876	chr3	131196588	31	0.00224736	0.0103365	-25.1195
ENSG00000017260.19	chr3	130850596	131016712	+	10018	0	chr3	130861984	32	0.0360959	0.00487684	-3.66193
ENSG00000017260.19	chr3	130850596	131016712	+	10018	120619	chr3	131137331	33	0.00369652	0.00933532	41.105
ENSG00000017260.19	chr3	130850596	131016712	+	10018	0	chr3	130878367	34	0.00296416	0.00977869	0.267074
ENSG00000017260.19	chr3	130850596	131016712	+	10018	-167022	chr3	130683574	35	0.0047644	0.00882754	-28.3471
ENSG00000017260.19	chr3	130850596	131016712	+	10018	664707	chr3	131681419	36	0.0136402	0.00674855	-24.7853
ENSG00000017260.19	chr3	130850596	131016712	+	10018	985437	chr3	132002149	37	0.00116308	0.011671	-37.5815
ENSG00000017260.19	chr3	130850596	131016712	+	10018	271610	chr3	131288322	38	0.00921649	0.00751793	-0.609455
ENSG00000017260.19	chr3	130850596	131016712	+	10018	578143	chr3	131594855	39	0.00294001	0.00979514	-1.05026
ENSG00000017260.19	chr3	130850596	131016712	+	10018	-298264	chr3	130552332	40	0.00506539	0.00870528	0.794015
ENSG00000017260.19	chr3	130850596	131016712	+	10018	0	chr3	130895809	41	0.0429208	0.00455112	-0.393982
ENSG00000017260.19	chr3	130850596	131016712	+	10018	207503	chr3	131224215	42	0.000386021	0.013924	-0.355926
ENSG00000017260.19	chr3	130850596	131016712	+	10018	0	chr3	130931193	43	0.0165487	0.00637205	-24.084
ENSG00000017260.19	chr3	130850596	131016712	+	10018	-899088	chr3	129951508	44	0.0147338	0.00659808	-24.4
ENSG00000017260.19	chr3	130850596	131016712	+	10018	0	chr3	130865004	45	0.00160109	0.0110223	1.01151
ENSG00000017260.19	chr3	130850596	131016712	+	10018	548971	chr3	131565683	46	0.00709732	0.00803452	0.163051
ENSG00000017260.19	chr3	130850596	131016712	+	10018	622165	chr3	131638877	47	0.0215572	0.00586052	0.506308
ENSG00000017260.19	chr3	130850596	131016712	+	10018	-943990	chr3	129906606	48	0.00782501	0.0078412	37.6722
ENSG00000017260.19	chr3	130850596	131016712	+	10018	-486686	chr3	130363910	49	0.00830522	0.00772344	0.7509
ENSG00000017260.19	chr3	130850596	131016712	+	10018	-52685	chr3	130797911	50	0.00098578	0.0120075	-0.224939
ENSG00000017260.19	chr3	130850596	131016712	+	10018	-791473	chr3	130059123	51	0.00173768	0.0108564	0.677902
ENSG00000017260.19	chr3	130850596	131016712	+	10018	-823997	chr3	130026599	52	0.00520998	0.00864915	0.8047
ENSG00000017260.19	chr3	130850596	131016712	+	10018	431751	chr3	131448463	53	0.00819331	0.00775025	0.940233
ENSG00000017260.19	chr3	130850596	131016712	+	10018	570618	chr3	131587330	54	0.00248204	0.0101361	-0.562903
ENSG00000017260.19	chr3	130850596	131016712	+	10018	-148614	chr3	130701982	55	0.0134214	0.00678013	-12.6468
ENSG00000017260.19	chr3	130850596	131016712	+	10018	982239	chr3	131998951	56	0.0102084	0.00731663	0.154608
ENSG00000017260.19	chr3	130850596	131016712	+	10018	-694904	chr3	130155692	57	0.0137588	0.00673164	28.5418
ENSG00000017260.19	chr3	130850596	131016712	+	10018	668888	chr3	131685600	58	0.00279733	0.00989524	0.400978
ENSG00000017260.19	chr3	130850596	131016712	+	10018	-305074	chr3	130545522	59	0.00260864	0.0100359	-0.810689
ENSG00000017260.19	chr3	130850596	131016712	+	10018	-663686	chr3	130186910	60	0.00625572	0.00828504	-1.5441
ENSG00000017260.19	chr3	130850596	131016712	+	10018	-716836	chr3	130133760	61	0.00688745	0.00809404	-38.2748
ENSG00000017260.19	chr3	130850596	131016712	+	10018	-859129	chr3	129991467	62	0.0162611	0.00640612	-0.362799
ENSG00000017260.19	chr3	130850596	131016712	+	10018	198629	chr3	131215341	63	0.0142948	0.00665705	-20.1588
ENSG00000017260.19	chr3	130850596	131016712	+	10018	713803	chr3	131730515	64	0.000856283	0.0122945	0.163654
ENSG00000017260.19	chr3	130850596	131016712	+	10018	378858	chr3	131395570	65	0.0336591	0.00500904	-0.428759
ENSG00000017260.19	chr3	130850596	131016712	+	10018	373594	chr3	131390306	66	0.00689503	0.00809186	-24.1968
ENSG00000017260.19	chr3	130850596	131016712	+	10018	-18893	chr3	130831703	67	0.00380409	0.00927783	-0.150076
ENSG00000017260.19	chr3	130850596	131016712	+	10018	-733867	chr3	130116729	68	0.00413196	0.00911225	-20.486
ENSG00000017260.19	chr3	130850596	131016712	+	10018	195734	chr3	131212446	69	0.00646578	0.00821943	0.399647
ENSG00000017260.19	chr3	130850596	131016712	+	10018	-768825	chr3	130081771	70	0.0026213	0.0100261	-0.928036
ENSG00000017260.19	chr3	130850596	131016712	+	10018	-910941	chr3	129939655	71	0.00937486	0.00748435	-0.145955
ENSG00000017260.19	chr3	130850596	131016712	+	10018	-760684	chr3	130089912	72	0.0149053	0.00657553	-0.192843
ENSG00000017260.19	chr3	130850596	131016712	+	10018	506591	chr3	131523303	73	0.0177107	0.00624037	-33.6074
ENSG00000017260.19	chr3	130850596	131016712	+	10018	-597675	chr3	130252921	74	0.0285023	0.00532514	25.3855
ENSG00000017260.19	chr3	130850596	131016712	+	10018	0	chr3	130895809	75	0.0282137	0.00534455	-0.426946
ENSG00000017260.19	chr3	130850596	131016712	+	10018	563370	chr3	131580082	76	0.00344377	0.00947738	0.529128
ENSG00000017260.19	chr3	130850596	131016712	+	10018	-841214	chr3	130009382	77	0.0112988	0.00711724	-35.891
ENSG00000017260.19	chr3	130850596	131016712	+	10018	427984	chr3	131444696	78	0.0194166	0.00606235	0.227056
ENSG00000017260.19	chr3	130850596	131016712	+	10018	-320782	chr3	130529814	79	0.00873255	0.00762434	23.598
ENSG00000017260.19	chr3	130850596	131016712	+	10018	935217	chr3	131951929	80	0.0141892	0.00667152	0.267943
ENSG00000017260.19	chr3	130850596	131016712	+	10018	-738076	chr3	130112520	81	0.04593	0.00442442	-10.1089
ENSG00000017260.19	chr3	130850596	131016712	+	10018	-886110	chr3	129964486	82	0.00584834	0.00841895	0.28629
ENSG00000017260.19	chr3	130850596	131016712	+	10018	-769500	chr3	130081096	83	0.0229736	0.00573806	-0.30639
ENSG00000017260.19	chr3	130850596	131016712	+	10018	-156325	chr3	130694271	84	0.03621	0.00487089	29.6916
ENSG00000017260.19	chr3	130850596	131016712	+	10018	-58151	chr3	130792445	85	0.0231922	0.00571986	0.397141
ENSG00000017260.19	chr3	130850596	131016712	+	10018	-705335	chr3	130145261	86	0.040247	0.00467179	-29.0785
ENSG00000017260.19	chr3	130850596	131016712	+	10018	-144159	chr3	130706437	87	0.0400146	0.00468267	-0.311666
ENSG00000017260.19	chr3	130850596	131016712	+	10018	-835942	chr3	130014654	88	0.0471072	0.00437721	12.5803
ENSG00000017797.13	chr18	9475010	9538114	+	10420	0	chr18	9510018	0	3.86047e-09	0.037876	0.337642
ENSG00000017797.13	chr18	9475010	9538114	+	10420	55346	chr18	9593460	1	1.22683e-05	0.0210562	-0.724786
ENSG00000017797.13	chr18	9475010	9538114	+	10420	400302	chr18	9938416	2	7.11388e-05	0.0174096	3.72378
ENSG00000017797.13	chr18	9475010	9538114	+	10420	0	chr18	9520465	3	6.88394e-05	0.0174776	45.9898
ENSG00000017797.13	chr18	9475010	9538114	+	10420	793044	chr18	10331158	4	4.92069e-06	0.0229576	-0.568515
ENSG00000017797.13	chr18	9475010	9538114	+	10420	744773	chr18	10282887	5	3.80506e-05	0.0187057	0.655258
ENSG00000017797.13	chr18	9475010	9538114	+	10420	-363334	chr18	9111676	6	5.21413e-05	0.0180528	-57.1613
ENSG00000017797.13	chr18	9475010	9538114	+	10420	-263739	chr18	9211271	7	0.000470927	0.0135165	-0.186915
ENSG00000017797.13	chr18	9475010	9538114	+	10420	-428535	chr18	9046475	8	0.00191301	0.0106619	-43.9287
ENSG00000017797.13	chr18	9475010	9538114	+	10420	-597572	chr18	8877438	9	1.37453e-06	0.0256161	1.39705
ENSG00000017797.13	chr18	9475010	9538114	+	10420	118731	chr18	9656845	10	0.000402045	0.0138406	3.44839
ENSG00000017797.13	chr18	9475010	9538114	+	10420	702184	chr18	10240298	11	0.000277539	0.0146015	0.639149
ENSG00000017797.13	chr18	9475010	9538114	+	10420	-531378	chr18	8943632	12	0.00049185	0.0134275	1.27359
ENSG00000017797.13	chr18	9475010	9538114	+	10420	-816675	chr18	8658335	13	0.000107837	0.0165496	-0.197903
ENSG00000017797.13	chr18	9475010	9538114	+	10420	417738	chr18	9955852	14	0.000290111	0.0145105	0.463682
ENSG00000017797.13	chr18	9475010	9538114	+	10420	164508	chr18	9702622	15	0.000564245	0.0131464	4.71788
ENSG00000017797.13	chr18	9475010	9538114	+	10420	165013	chr18	9703127	16	5.08211e-05	0.0181059	-0.348989
ENSG00000017797.13	chr18	9475010	9538114	+	10420	202999	chr18	9741113	17	0.00792233	0.00781675	-53.1159
ENSG00000017797.13	chr18	9475010	9538114	+	10420	-55051	chr18	9419959	18	0.000663743	0.0128144	0.820894
ENSG00000017797.13	chr18	9475010	9538114	+	10420	196638	chr18	9734752	19	0.000182446	0.0154649	0.189389
ENSG00000017797.13	chr18	9475010	9538114	+	10420	758186	chr18	10296300	20	0.00884678	0.00759869	-0.431043
ENSG00000017797.13	chr18	9475010	9538114	+	10420	-700748	chr18	8774262	21	0.00102005	0.011938	-12.6477
ENSG00000017797.13	chr18	9475010	9538114	+	10420	870181	chr18	10408295	22	0.0288102	0.00530465	0.627293
ENSG00000017797.13	chr18	9475010	9538114	+	10420	-34700	chr18	9440310	23	0.000130965	0.0161485	-0.541482
ENSG00000017797.13	chr18	9475010	9538114	+	10420	-995918	chr18	8479092	24	0.000431372	0.0136963	0.442401
ENSG00000017797.13	chr18	9475010	9538114	+	10420	174521	chr18	9712635	25	0.0024523	0.0101604	-0.354055
ENSG00000017797.13	chr18	9475010	9538114	+	10420	623013	chr18	10161127	26	0.0273639	0.00540294	-0.106096
ENSG00000017797.13	chr18	9475010	9538114	+	10420	810250	chr18	10348364	27	0.00150832	0.0111433	-0.254891
ENSG00000017797.13	chr18	9475010	9538114	+	10420	594184	chr18	10132298	28	0.0010577	0.0118642	-0.587978
ENSG00000017797.13	chr18	9475010	9538114	+	10420	602870	chr18	10140984	29	0.00136846	0.0113407	-0.381466
ENSG00000017797.13	chr18	9475010	9538114	+	10420	111650	chr18	9649764	30	0.000614876	0.0129707	-0.3599
ENSG00000017797.13	chr18	9475010	9538114	+	10420	86284	chr18	9624398	31	6.57243e-05	0.0175734	-0.247407
ENSG00000017797.13	chr18	9475010	9538114	+	10420	-110563	chr18	9364447	32	0.000247825	0.0148344	0.311635
ENSG00000017797.13	chr18	9475010	9538114	+	10420	527757	chr18	10065871	33	0.0042683	0.00904729	-0.495497
ENSG00000017797.13	chr18	9475010	9538114	+	10420	327539	chr18	9865653	34	0.000124074	0.01626	0.252757
ENSG00000017797.13	chr18	9475010	9538114	+	10420	492824	chr18	10030938	35	0.00111208	0.0117622	-23.2749
ENSG00000017797.13	chr18	9475010	9538114	+	10420	667688	chr18	10205802	36	0.00103141	0.0119154	-1.03502
ENSG00000017797.13	chr18	9475010	9538114	+	10420	967827	chr18	10505941	37	0.00665039	0.00816354	-0.658423
ENSG00000017797.13	chr18	9475010	9538114	+	10420	-816842	chr18	8658168	38	0.018604	0.00614504	0.524529
ENSG00000017797.13	chr18	9475010	9538114	+	10420	466062	chr18	10004176	39	0.00341139	0.00949635	-41.458
ENSG00000017797.13	chr18	9475010	9538114	+	10420	148424	chr18	9686538	40	0.00589238	0.00840402	-0.663153
ENSG00000017797.13	chr18	9475010	9538114	+	10420	749565	chr18	10287679	41	0.000659368	0.0128279	-0.998759
ENSG00000017797.13	chr18	9475010	9538114	+	10420	784917	chr18	10323031	42	0.00035188	0.014114	-35.8438
ENSG00000017797.13	chr18	9475010	9538114	+	10420	254719	chr18	9792833	43	0.000254855	0.0147768	-1.15287
ENSG00000017797.13	chr18	9475010	9538114	+	10420	-690285	chr18	8784725	44	0.0130244	0.00683883	-0.284804
ENSG00000017797.13	chr18	9475010	9538114	+	10420	-436680	chr18	9038330	45	0.0211022	0.00590163	-2.08859
ENSG00000017797.13	chr18	9475010	9538114	+	10420	-551195	chr18	8923815	46	0.00998079	0.007361	0.811507
ENSG00000017797.13	chr18	9475010	9538114	+	10420	-566340	chr18	8908670	47	0.0025172	0.0101078	-0.508056
ENSG00000017797.13	chr18	9475010	9538114	+	10420	-276060	chr18	9198950	48	0.00184625	0.0107338	-0.329225
ENSG00000017797.13	chr18	9475010	9538114	+	10420	-106539	chr18	9368471	49	0.00123954	0.0115416	-0.477363
ENSG00000017797.13	chr18	9475010	9538114	+	10420	-753094	chr18	8721916	50	0.000468815	0.0135257	-0.177387
ENSG00000017797.13	chr18	9475010	9538114	+	10420	-207773	chr18	9267237	51	0.010372	0.00728537	-51.2787
ENSG00000017797.13	chr18	9475010	9538114	+	10420	-538901	chr18	8936109	52	0.000665318	0.0128095	0.167252
ENSG00000017797.13	chr18	9475010	9538114	+	10420	-647017	chr18	8827993	53	0.0207194	0.00593694	-0.509865
ENSG00000017797.13	chr18	9475010	9538114	+	10420	0	chr18	9537012	54	0.000179572	0.0154976	1.21787
ENSG00000017797.13	chr18	9475010	9538114	+	10420	784962	chr18	10323076	55	0.00101067	0.0119568	0.42909
ENSG00000017797.13	chr18	9475010	9538114	+	10420	676365	chr18	10214479	56	0.00254919	0.0100823	-0.317362
ENSG00000017797.13	chr18	9475010	9538114	+	10420	-682114	chr18	8792896	57	0.000363918	0.014045	-1.77905
ENSG00000017797.13	chr18	9475010	9538114	+	10420	-836979	chr18	8638031	58	0.00242958	0.0101792	-0.368226
ENSG00000017797.13	chr18	9475010	9538114	+	10420	560953	chr18	10099067	59	0.000834984	0.0123459	-5.82661
ENSG00000017797.13	chr18	9475010	9538114	+	10420	-551804	chr18	8923206	60	0.0138053	0.00672505	-0.354883
ENSG00000017797.13	chr18	9475010	9538114	+	10420	860799	chr18	10398913	61	0.000455047	0.0135868	-0.172619
ENSG00000017797.13	chr18	9475010	9538114	+	10420	160004	chr18	9698118	62	0.00486	0.00878788	0.372409
ENSG00000017797.13	chr18	9475010	9538114	+	10420	574785	chr18	10112899	63	0.00519804	0.00865373	0.225935
ENSG00000017797.13	chr18	9475010	9538114	+	10420	-718497	chr18	8756513	64	0.00813175	0.00776516	-3.49535
ENSG00000017797.13	chr18	9475010	9538114	+	10420	-809293	chr18	8665717	65	0.0031735	0.00964151	-0.247144
ENSG00000017797.13	chr18	9475010	9538114	+	10420	-96067	chr18	9378943	66	0.0170724	0.00631157	-47.7287
ENSG00000017797.13	chr18	9475010	9538114	+	10420	577586	chr18	10115700	67	0.0339656	0.00499188	-0.621907
ENSG00000017797.13	chr18	9475010	9538114	+	10420	-592930	chr18	8882080	68	0.0154497	0.00650567	-0.615899
ENSG00000017797.13	chr18	9475010	9538114	+	10420	227691	chr18	9765805	69	0.00509992	0.00869173	0.826396
ENSG00000017797.13	chr18	9475010	9538114	+	10420	-3672	chr18	9471338	70	0.00914882	0.00753246	0.666311
ENSG00000017797.13	chr18	9475010	9538114	+	10420	749888	chr18	10288002	71	0.0253057	0.00555252	0.216655
ENSG00000017797.13	chr18	9475010	9538114	+	10420	-501723	chr18	8973287	72	0.017196	0.00629756	-47.6757
ENSG00000017797.13	chr18	9475010	9538114	+	10420	-821849	chr18	8653161	73	0.00436636	0.00900187	-0.616505
ENSG00000017797.13	chr18	9475010	9538114	+	10420	223154	chr18	9761268	74	0.00773336	0.00786452	0.206317
ENSG00000017797.13	chr18	9475010	9538114	+	10420	-896348	chr18	8578662	75	0.00205837	0.0105139	0.391088
ENSG00000017797.13	chr18	9475010	9538114	+	10420	852355	chr18	10390469	76	0.00569393	0.00847219	-0.942951
ENSG00000017797.13	chr18	9475010	9538114	+	10420	220015	chr18	9758129	77	0.0233445	0.00570728	0.175131
ENSG00000017797.13	chr18	9475010	9538114	+	10420	450936	chr18	9989050	78	0.0188114	0.00612359	-0.239002
ENSG00000017797.13	chr18	9475010	9538114	+	10420	709268	chr18	10247382	79	0.0140298	0.00669357	0.210737
ENSG00000017797.13	chr18	9475010	9538114	+	10420	685970	chr18	10224084	80	0.00731379	0.00797497	53.6507
ENSG00000017797.13	chr18	9475010	9538114	+	10420	716905	chr18	10255019	81	0.0178761	0.00622235	-0.361683
ENSG00000017797.13	chr18	9475010	9538114	+	10420	-849761	chr18	8625249	82	0.00908318	0.00754667	-0.277874
ENSG00000017797.13	chr18	9475010	9538114	+	10420	-468698	chr18	9006312	83	0.0329576	0.00504896	42.6886
ENSG00000017797.13	chr18	9475010	9538114	+	10420	-646984	chr18	8828026	84	0.00796596	0.00780589	-53.0789
ENSG00000017797.13	chr18	9475010	9538114	+	10420	909436	chr18	10447550	85	0.0127391	0.00688215	0.229497
ENSG00000017797.13	chr18	9475010	9538114	+	10420	-490336	chr18	8984674	86	0.0207642	0.00593277	-0.113867
ENSG00000017797.13	chr18	9475010	9538114	+	10420	28920	chr18	9567034	87	0.0333591	0.00502601	-9.55443
ENSG00000017797.13	chr18	9475010	9538114	+	10420	789982	chr18	10328096	88	0.0259247	0.00550624	0.687874
ENSG00000017797.13	chr18	9475010	9538114	+	10420	749888	chr18	10288002	89	0.0276288	0.00538454	0.213353
ENSG00000017797.13	chr18	9475010	9538114	+	10420	674432	chr18	10212546	90	0.0307197	0.00518247	0.680042
ENSG00000018189.13	chr4	70704205	70808619	+	9169	58855	chr4	70867474	0	5.37249e-12	0.0515413	-0.805138
ENSG00000018408.14	chr3	149517236	149736714	-	9108	0	chr3	149602538	0	8.57206e-11	0.0457991	-0.745598
ENSG00000018510.16	chr2	177392758	177559299	+	8838	0	chr2	177424629	0	2.39137e-08	0.0340722	-0.293872
ENSG00000018510.16	chr2	177392758	177559299	+	8838	26701	chr2	177586000	1	1.74734e-07	0.0299207	-1.01544
ENSG00000018699.13	chr2	32628033	32821051	+	9460	0	chr2	32678481	0	2.82373e-95	0.379567	-1.32243
ENSG00000018869.16	chr19	56375847	56393545	-	11007	-182244	chr19	56575789	0	9.09766e-09	0.0360885	0.311024
ENSG00000020256.20	chr20	52051664	52204308	-	9373	0	chr20	52180988	0	1.00956e-11	0.0502354	-0.335703
ENSG00000020256.20	chr20	52051664	52204308	-	9373	0	chr20	52194008	1	7.62961e-10	0.0412535	0.516845
ENSG00000020577.14	chr14	54566118	54793315	+	8734	0	chr14	54576802	0	4.92193e-10	0.0421658	0.391125
ENSG00000020633.18	chr1	24899512	24965121	-	8413	0	chr1	24958757	0	1.26091e-05	0.0209993	61.6499
ENSG00000020633.18	chr1	24899512	24965121	-	8413	-82568	chr1	25047689	1	0.0168674	0.00633501	0.123281
ENSG00000020633.18	chr1	24899512	24965121	-	8413	-612779	chr1	25577900	2	4.66379e-06	0.0230693	-0.746875
ENSG00000020633.18	chr1	24899512	24965121	-	8413	-561062	chr1	25526183	3	0.000372658	0.0139963	-31.8229
ENSG00000020633.18	chr1	24899512	24965121	-	8413	32189	chr1	24867323	4	0.000419077	0.0137555	0.280886
ENSG00000020633.18	chr1	24899512	24965121	-	8413	462990	chr1	24436522	5	5.83449e-05	0.01782	-0.629206
ENSG00000020633.18	chr1	24899512	24965121	-	8413	-468231	chr1	25433352	6	9.05758e-05	0.0169101	45.2369
ENSG00000020633.18	chr1	24899512	24965121	-	8413	402589	chr1	24496923	7	0.000157142	0.0157726	-1.83966
ENSG00000020633.18	chr1	24899512	24965121	-	8413	604598	chr1	24294914	8	0.000141548	0.0159881	0.699632
ENSG00000020633.18	chr1	24899512	24965121	-	8413	9851	chr1	24889661	9	0.0157805	0.00646446	-0.182815
ENSG00000020633.18	chr1	24899512	24965121	-	8413	38516	chr1	24860996	10	0.00109042	0.0118022	-6.94598
ENSG00000020633.18	chr1	24899512	24965121	-	8413	-31227	chr1	24996348	11	0.000720219	0.0126476	0.346613
ENSG00000020633.18	chr1	24899512	24965121	-	8413	-826687	chr1	25791808	12	0.000955446	0.0120712	-0.255078
ENSG00000020633.18	chr1	24899512	24965121	-	8413	-378845	chr1	25343966	13	0.000895831	0.0122025	-33.3282
ENSG00000020633.18	chr1	24899512	24965121	-	8413	0	chr1	24963349	14	1.35707e-05	0.0208464	-1.40249
ENSG00000020633.18	chr1	24899512	24965121	-	8413	-441751	chr1	25406872	15	0.000315708	0.0143368	-0.853587
ENSG00000020633.18	chr1	24899512	24965121	-	8413	0	chr1	24920678	16	0.00858458	0.00765808	0.581238
ENSG00000020633.18	chr1	24899512	24965121	-	8413	0	chr1	24934895	17	2.34333e-05	0.0197115	0.211046
ENSG00000020633.18	chr1	24899512	24965121	-	8413	286878	chr1	24612634	18	0.00712987	0.00802545	-5.53835
ENSG00000020633.18	chr1	24899512	24965121	-	8413	-215837	chr1	25180958	19	3.54069e-05	0.018855	-1.0558
ENSG00000020633.18	chr1	24899512	24965121	-	8413	-336960	chr1	25302081	20	0.000437566	0.013667	-12.3351
ENSG00000020633.18	chr1	24899512	24965121	-	8413	233698	chr1	24665814	21	0.00116997	0.011659	24.6109
ENSG00000020633.18	chr1	24899512	24965121	-	8413	-303720	chr1	25268841	22	0.000357345	0.0140824	5.15598
ENSG00000020633.18	chr1	24899512	24965121	-	8413	-865773	chr1	25830894	23	0.00114637	0.0117005	5.7523
ENSG00000020633.18	chr1	24899512	24965121	-	8413	590956	chr1	24308556	24	0.000110611	0.0164972	54.6431
ENSG00000020633.18	chr1	24899512	24965121	-	8413	-718599	chr1	25683720	25	2.10217e-05	0.019937	0.622152
ENSG00000020633.18	chr1	24899512	24965121	-	8413	-827637	chr1	25792758	26	0.0137367	0.00673478	22.1786
ENSG00000020633.18	chr1	24899512	24965121	-	8413	-170899	chr1	25136020	27	0.00469617	0.00885635	-0.784625
ENSG00000020633.18	chr1	24899512	24965121	-	8413	874213	chr1	24025299	28	0.000148677	0.0158868	-0.452498
ENSG00000020633.18	chr1	24899512	24965121	-	8413	320494	chr1	24579018	29	4.10599e-05	0.0185479	0.266632
ENSG00000020633.18	chr1	24899512	24965121	-	8413	744117	chr1	24155395	30	0.00118162	0.0116389	-32.5495
ENSG00000020633.18	chr1	24899512	24965121	-	8413	-46655	chr1	25011776	31	0.0131459	0.00682067	-28.7299
ENSG00000020633.18	chr1	24899512	24965121	-	8413	-223582	chr1	25188703	32	0.0164851	0.00637953	0.3659
ENSG00000020633.18	chr1	24899512	24965121	-	8413	555573	chr1	24343939	33	0.00201404	0.0105579	0.212696
ENSG00000020633.18	chr1	24899512	24965121	-	8413	995614	chr1	23903898	34	0.00209485	0.0104784	0.559629
ENSG00000020633.18	chr1	24899512	24965121	-	8413	-878207	chr1	25843328	35	0.00551881	0.0085344	-27.8724
ENSG00000020633.18	chr1	24899512	24965121	-	8413	314911	chr1	24584601	36	0.00158775	0.0110392	-44.6991
ENSG00000020633.18	chr1	24899512	24965121	-	8413	161240	chr1	24738272	37	0.000286021	0.0145396	-20.3395
ENSG00000020633.18	chr1	24899512	24965121	-	8413	841419	chr1	24058093	38	0.00130244	0.0114411	-45.5054
ENSG00000020633.18	chr1	24899512	24965121	-	8413	821643	chr1	24077869	39	0.00250167	0.0101202	-3.52065
ENSG00000020633.18	chr1	24899512	24965121	-	8413	-83338	chr1	25048459	40	0.00115441	0.0116862	-0.725488
ENSG00000020633.18	chr1	24899512	24965121	-	8413	-780491	chr1	25745612	41	0.0070329	0.00805259	-27.0743
ENSG00000020633.18	chr1	24899512	24965121	-	8413	615927	chr1	24283585	42	0.00974232	0.00740861	0.482579
ENSG00000020633.18	chr1	24899512	24965121	-	8413	112651	chr1	24786861	43	0.00280518	0.0098896	2.87649
ENSG00000020633.18	chr1	24899512	24965121	-	8413	-979459	chr1	25944580	44	0.0157813	0.00646436	0.714562
ENSG00000020633.18	chr1	24899512	24965121	-	8413	-47624	chr1	25012745	45	0.000492637	0.0134242	-0.679024
ENSG00000020633.18	chr1	24899512	24965121	-	8413	808587	chr1	24090925	46	0.00409425	0.0091306	-0.316937
ENSG00000020633.18	chr1	24899512	24965121	-	8413	752762	chr1	24146750	47	0.00470469	0.00885272	21.4454
ENSG00000020633.18	chr1	24899512	24965121	-	8413	68830	chr1	24830682	48	0.00229612	0.0102932	43.1623
ENSG00000020633.18	chr1	24899512	24965121	-	8413	-106162	chr1	25071283	49	0.00152194	0.011125	0.166558
ENSG00000020633.18	chr1	24899512	24965121	-	8413	-135139	chr1	25100260	50	0.000728833	0.0126233	0.203707
ENSG00000020633.18	chr1	24899512	24965121	-	8413	-50667	chr1	25015788	51	0.00798021	0.00780235	-0.705597
ENSG00000020633.18	chr1	24899512	24965121	-	8413	-274348	chr1	25239469	52	0.0223321	0.00579253	-32.3791
ENSG00000020633.18	chr1	24899512	24965121	-	8413	224112	chr1	24675400	53	0.000276259	0.014611	2.43015
ENSG00000020633.18	chr1	24899512	24965121	-	8413	697792	chr1	24201720	54	0.00262721	0.0100216	0.175762
ENSG00000020633.18	chr1	24899512	24965121	-	8413	83070	chr1	24816442	55	0.012401	0.0069348	7.41179
ENSG00000020633.18	chr1	24899512	24965121	-	8413	-507439	chr1	25472560	56	0.00772675	0.00786621	-0.447825
ENSG00000020633.18	chr1	24899512	24965121	-	8413	-994951	chr1	25960072	57	0.029692	0.00524721	30.8173
ENSG00000020633.18	chr1	24899512	24965121	-	8413	969690	chr1	23929822	58	0.00069267	0.0127272	-0.47333
ENSG00000020633.18	chr1	24899512	24965121	-	8413	337879	chr1	24561633	59	0.00519971	0.00865309	32.3598
ENSG00000020633.18	chr1	24899512	24965121	-	8413	290981	chr1	24608531	60	0.00617436	0.00831106	31.7138
ENSG00000020633.18	chr1	24899512	24965121	-	8413	234207	chr1	24665305	61	0.0076216	0.00789333	0.336524
ENSG00000020633.18	chr1	24899512	24965121	-	8413	-136946	chr1	25102067	62	0.00584019	0.00842172	11.8506
ENSG00000020633.18	chr1	24899512	24965121	-	8413	330415	chr1	24569097	63	0.0223983	0.00578683	18.7031
ENSG00000020633.18	chr1	24899512	24965121	-	8413	490609	chr1	24408903	64	0.0144559	0.0066352	-28.3366
ENSG00000020633.18	chr1	24899512	24965121	-	8413	-19109	chr1	24984230	65	0.0160749	0.0064285	-34.1103
ENSG00000020633.18	chr1	24899512	24965121	-	8413	-701166	chr1	25666287	66	0.0322388	0.00509079	21.5269
ENSG00000020633.18	chr1	24899512	24965121	-	8413	-623058	chr1	25588179	67	0.00316864	0.00964459	-15.467
ENSG00000020633.18	chr1	24899512	24965121	-	8413	-891321	chr1	25856442	68	0.012761	0.00687879	28.852
ENSG00000020633.18	chr1	24899512	24965121	-	8413	409149	chr1	24490363	69	0.0213631	0.00587795	0.371475
ENSG00000020633.18	chr1	24899512	24965121	-	8413	673728	chr1	24225784	70	0.0275956	0.00538684	-3.90165
ENSG00000020633.18	chr1	24899512	24965121	-	8413	83148	chr1	24816364	71	0.00779924	0.00784773	2.33511
ENSG00000020633.18	chr1	24899512	24965121	-	8413	-755815	chr1	25720936	72	0.0293168	0.00527143	43.619
ENSG00000020633.18	chr1	24899512	24965121	-	8413	-863352	chr1	25828473	73	0.0223553	0.00579054	32.3735
ENSG00000020633.18	chr1	24899512	24965121	-	8413	-525273	chr1	25490394	74	0.0145986	0.00661605	-34.6043
ENSG00000020633.18	chr1	24899512	24965121	-	8413	600346	chr1	24299166	75	0.0220632	0.00581585	0.262825
ENSG00000020633.18	chr1	24899512	24965121	-	8413	-117161	chr1	25082282	76	0.00808494	0.00777657	-0.780177
ENSG00000020633.18	chr1	24899512	24965121	-	8413	712394	chr1	24187118	77	0.00998544	0.00736008	0.127029
ENSG00000020633.18	chr1	24899512	24965121	-	8413	40296	chr1	24859216	78	0.00511009	0.00868776	0.222276
ENSG00000020633.18	chr1	24899512	24965121	-	8413	42884	chr1	24856628	79	0.0111884	0.00713652	-0.192585
ENSG00000020633.18	chr1	24899512	24965121	-	8413	767121	chr1	24132391	80	0.0134106	0.00678171	-0.958278
ENSG00000020633.18	chr1	24899512	24965121	-	8413	-592168	chr1	25557289	81	0.00559634	0.00850662	-0.656289
ENSG00000020633.18	chr1	24899512	24965121	-	8413	-197426	chr1	25162547	82	0.00374483	0.00930929	0.538027
ENSG00000020633.18	chr1	24899512	24965121	-	8413	-98344	chr1	25063465	83	0.00880143	0.00760883	-3.68673
ENSG00000020633.18	chr1	24899512	24965121	-	8413	826185	chr1	24073327	84	0.0153996	0.006512	-0.333127
ENSG00000020633.18	chr1	24899512	24965121	-	8413	-285515	chr1	25250636	85	0.0222756	0.0057974	32.3927
ENSG00000020633.18	chr1	24899512	24965121	-	8413	52760	chr1	24846752	86	0.022995	0.00573628	26.3473
ENSG00000020633.18	chr1	24899512	24965121	-	8413	-981785	chr1	25946906	87	0.0328752	0.0050537	13.5571
ENSG00000020633.18	chr1	24899512	24965121	-	8413	-780298	chr1	25745419	88	0.0342957	0.00497357	-0.595119
ENSG00000020922.13	chr11	94415571	94493885	-	8530	0	chr11	94484490	0	8.85278e-127	0.471904	0.98705
ENSG00000021300.14	chr11	73646179	73662819	+	7148	0	chr11	73655706	0	3.47887e-13	0.0571943	0.49639
ENSG00000021355.13	chr6	2832333	2841959	-	10267	-94089	chr6	2936048	0	1.10187e-92	0.371292	1.07764
ENSG00000021574.12	chr2	32063548	32157637	+	8146	31059	chr2	32188696	0	4.04421e-15	0.0663425	-0.418454
ENSG00000021776.11	chr15	34851783	34969742	-	9559	0	chr15	34914222	0	1.7864e-48	0.211986	0.921203
ENSG00000021826.17	chr2	210477683	210679107	+	8551	-11530	chr2	210466153	0	7.18093e-12	0.0509408	-1.00226
ENSG00000022277.12	chr20	56468586	56519449	+	10496	1631	chr20	56521080	0	7.80826e-05	0.017217	-0.201685
ENSG00000022277.12	chr20	56468586	56519449	+	10496	460546	chr20	56979995	1	5.79054e-05	0.0178356	-0.207615
ENSG00000022277.12	chr20	56468586	56519449	+	10496	-163532	chr20	56305054	2	0.000158607	0.0157535	1.12242
ENSG00000022277.12	chr20	56468586	56519449	+	10496	-512694	chr20	55955892	3	0.0066336	0.00816856	-0.166081
ENSG00000022277.12	chr20	56468586	56519449	+	10496	-97207	chr20	56371379	4	0.000548172	0.0132055	1.06422
ENSG00000022277.12	chr20	56468586	56519449	+	10496	987022	chr20	57506471	5	0.00054216	0.0132281	0.770865
ENSG00000022277.12	chr20	56468586	56519449	+	10496	69646	chr20	56589095	6	0.00164302	0.0109699	31.6002
ENSG00000022277.12	chr20	56468586	56519449	+	10496	660827	chr20	57180276	7	0.00463432	0.00888283	0.393924
ENSG00000022277.12	chr20	56468586	56519449	+	10496	276344	chr20	56795793	8	0.00534026	0.00859992	-1.14555
ENSG00000022277.12	chr20	56468586	56519449	+	10496	595996	chr20	57115445	9	0.000194156	0.0153367	-0.44612
ENSG00000022277.12	chr20	56468586	56519449	+	10496	-79281	chr20	56389305	10	0.000465472	0.0135404	-0.298024
ENSG00000022277.12	chr20	56468586	56519449	+	10496	329965	chr20	56849414	11	0.00238397	0.0102174	-0.191479
ENSG00000022277.12	chr20	56468586	56519449	+	10496	312579	chr20	56832028	12	0.00302917	0.00973506	0.225539
ENSG00000022277.12	chr20	56468586	56519449	+	10496	990414	chr20	57509863	13	0.00175992	0.0108307	-19.929
ENSG00000022277.12	chr20	56468586	56519449	+	10496	891405	chr20	57410854	14	0.0116212	0.00706204	-0.431787
ENSG00000022277.12	chr20	56468586	56519449	+	10496	742849	chr20	57262298	15	6.60477e-05	0.0175633	-0.62987
ENSG00000022277.12	chr20	56468586	56519449	+	10496	-37750	chr20	56430836	16	0.0117091	0.00704727	50.4338
ENSG00000022277.12	chr20	56468586	56519449	+	10496	888353	chr20	57407802	17	0.00204345	0.0105286	25.3518
ENSG00000022277.12	chr20	56468586	56519449	+	10496	754868	chr20	57274317	18	0.00167238	0.010934	-0.459978
ENSG00000022277.12	chr20	56468586	56519449	+	10496	-13561	chr20	56455025	19	0.00174342	0.0108498	0.187286
ENSG00000022277.12	chr20	56468586	56519449	+	10496	853700	chr20	57373149	20	0.0104581	0.00726911	-25.7235
ENSG00000022277.12	chr20	56468586	56519449	+	10496	-251924	chr20	56216662	21	0.00539475	0.00857969	-6.32192
ENSG00000022277.12	chr20	56468586	56519449	+	10496	921874	chr20	57441323	22	0.0103028	0.00729852	-0.60186
ENSG00000022277.12	chr20	56468586	56519449	+	10496	198333	chr20	56717782	23	0.00459461	0.00890002	-0.140143
ENSG00000022277.12	chr20	56468586	56519449	+	10496	-97386	chr20	56371200	24	0.0209008	0.00592013	-2.5343
ENSG00000022277.12	chr20	56468586	56519449	+	10496	-340778	chr20	56127808	25	0.0097217	0.00741278	0.523257
ENSG00000022277.12	chr20	56468586	56519449	+	10496	299073	chr20	56818522	26	0.00740371	0.00795077	-0.518253
ENSG00000022277.12	chr20	56468586	56519449	+	10496	-479328	chr20	55989258	27	0.0092508	0.00751061	0.666546
ENSG00000022277.12	chr20	56468586	56519449	+	10496	-845141	chr20	55623445	28	0.00903359	0.00755746	-3.77174
ENSG00000022277.12	chr20	56468586	56519449	+	10496	0	chr20	56479380	29	0.0192579	0.00607821	-0.571723
ENSG00000022277.12	chr20	56468586	56519449	+	10496	494352	chr20	57013801	30	0.00540783	0.00857487	0.901162
ENSG00000022277.12	chr20	56468586	56519449	+	10496	-678905	chr20	55789681	31	0.00809925	0.00777307	-0.442581
ENSG00000022277.12	chr20	56468586	56519449	+	10496	210986	chr20	56730435	32	0.00331566	0.00955348	0.170347
ENSG00000022277.12	chr20	56468586	56519449	+	10496	259227	chr20	56778676	33	0.00616445	0.00831426	0.181417
ENSG00000022277.12	chr20	56468586	56519449	+	10496	660827	chr20	57180276	34	0.0192386	0.00608015	0.325907
ENSG00000022277.12	chr20	56468586	56519449	+	10496	-910908	chr20	55557678	35	0.00306676	0.00971027	1.00985
ENSG00000022277.12	chr20	56468586	56519449	+	10496	-744474	chr20	55724112	36	0.0201903	0.00598686	-8.45208
ENSG00000022277.12	chr20	56468586	56519449	+	10496	939663	chr20	57459112	37	0.0154851	0.00650122	0.732142
ENSG00000022277.12	chr20	56468586	56519449	+	10496	-280744	chr20	56187842	38	0.0165051	0.00637718	-0.691288
ENSG00000022277.12	chr20	56468586	56519449	+	10496	-844065	chr20	55624521	39	0.0204993	0.00595755	1.6396
ENSG00000022277.12	chr20	56468586	56519449	+	10496	-293334	chr20	56175252	40	0.0140803	0.00668656	-0.336998
ENSG00000022277.12	chr20	56468586	56519449	+	10496	-781050	chr20	55687536	41	0.0199447	0.0060105	-5.25912
ENSG00000022556.16	chr19	54953131	55001142	+	12436	0	chr19	54963134	0	6.09087e-44	0.193556	0.664284
ENSG00000022567.9	chr8	141207167	141308305	-	10001	0	chr8	141243382	0	3.22472e-16	0.0715057	0.461629
ENSG00000022840.16	chr12	120533481	120577588	+	8219	17151	chr12	120594739	0	3.86005e-20	0.0897491	0.495917
ENSG00000022976.15	chr14	102317378	102342702	+	8253	123408	chr14	102466110	0	0.00116515	0.0116674	-0.251103
ENSG00000022976.15	chr14	102317378	102342702	+	8253	0	chr14	102323936	1	0.000456919	0.0135784	-0.541936
ENSG00000022976.15	chr14	102317378	102342702	+	8253	-366345	chr14	101951033	2	0.00326836	0.00958234	-11.54
ENSG00000022976.15	chr14	102317378	102342702	+	8253	798314	chr14	103141016	3	0.000254966	0.0147759	-0.21969
ENSG00000022976.15	chr14	102317378	102342702	+	8253	126936	chr14	102469638	4	1.14387e-06	0.0259992	-1.66321
ENSG00000022976.15	chr14	102317378	102342702	+	8253	785194	chr14	103127896	5	8.84313e-05	0.0169596	-1.13922
ENSG00000022976.15	chr14	102317378	102342702	+	8253	428134	chr14	102770836	6	0.0102884	0.00730128	-29.7249
ENSG00000022976.15	chr14	102317378	102342702	+	8253	-723226	chr14	101594152	7	0.000132918	0.0161179	-44.1647
ENSG00000022976.15	chr14	102317378	102342702	+	8253	567347	chr14	102910049	8	0.000170934	0.0155992	-1.17205
ENSG00000022976.15	chr14	102317378	102342702	+	8253	599774	chr14	102942476	9	3.41266e-05	0.0189314	1.20676
ENSG00000022976.15	chr14	102317378	102342702	+	8253	674592	chr14	103017294	10	0.000241491	0.0148876	0.75967
ENSG00000022976.15	chr14	102317378	102342702	+	8253	-840399	chr14	101476979	11	0.000116132	0.0163966	-44.5448
ENSG00000022976.15	chr14	102317378	102342702	+	8253	77064	chr14	102419766	12	0.000496439	0.0134084	0.615083
ENSG00000022976.15	chr14	102317378	102342702	+	8253	191577	chr14	102534279	13	0.00059807	0.0130273	-1.74996
ENSG00000022976.15	chr14	102317378	102342702	+	8253	771128	chr14	103113830	14	0.000308548	0.0143839	29.6321
ENSG00000022976.15	chr14	102317378	102342702	+	8253	982485	chr14	103325187	15	0.000986619	0.0120058	-3.836
ENSG00000022976.15	chr14	102317378	102342702	+	8253	780139	chr14	103122841	16	0.00268287	0.00997935	-21.3277
ENSG00000022976.15	chr14	102317378	102342702	+	8253	992194	chr14	103334896	17	0.0169895	0.00632101	-1.59028
ENSG00000022976.15	chr14	102317378	102342702	+	8253	-303016	chr14	102014362	18	0.00599409	0.00836998	0.130437
ENSG00000022976.15	chr14	102317378	102342702	+	8253	141244	chr14	102483946	19	4.78618e-05	0.0182302	0.413284
ENSG00000022976.15	chr14	102317378	102342702	+	8253	-984545	chr14	101332833	20	0.0125785	0.00690697	-0.61467
ENSG00000022976.15	chr14	102317378	102342702	+	8253	273282	chr14	102615984	21	0.00436767	0.00900127	0.442721
ENSG00000022976.15	chr14	102317378	102342702	+	8253	571157	chr14	102913859	22	0.000734427	0.0126077	-0.450122
ENSG00000022976.15	chr14	102317378	102342702	+	8253	541551	chr14	102884253	23	0.000788344	0.0124631	-0.629679
ENSG00000022976.15	chr14	102317378	102342702	+	8253	625034	chr14	102967736	24	0.000849465	0.0123108	0.634766
ENSG00000022976.15	chr14	102317378	102342702	+	8253	191499	chr14	102534201	25	0.00154112	0.0110996	-0.161835
ENSG00000022976.15	chr14	102317378	102342702	+	8253	-457509	chr14	101859869	26	0.0155715	0.0064904	0.226509
ENSG00000022976.15	chr14	102317378	102342702	+	8253	-194975	chr14	102122403	27	0.00136243	0.0113496	-32.1425
ENSG00000022976.15	chr14	102317378	102342702	+	8253	-853591	chr14	101463787	28	0.0162669	0.00640543	-0.403343
ENSG00000022976.15	chr14	102317378	102342702	+	8253	822861	chr14	103165563	29	0.00383712	0.0092605	-0.922349
ENSG00000022976.15	chr14	102317378	102342702	+	8253	-675214	chr14	101642164	30	0.00263967	0.010012	21.4736
ENSG00000022976.15	chr14	102317378	102342702	+	8253	-880916	chr14	101436462	31	0.00113413	0.0117223	0.291521
ENSG00000022976.15	chr14	102317378	102342702	+	8253	88894	chr14	102431596	32	0.000574841	0.0131083	0.325016
ENSG00000022976.15	chr14	102317378	102342702	+	8253	448402	chr14	102791104	33	0.000264025	0.0147041	21.3756
ENSG00000022976.15	chr14	102317378	102342702	+	8253	584004	chr14	102926706	34	0.000842042	0.0123287	0.570369
ENSG00000022976.15	chr14	102317378	102342702	+	8253	-219903	chr14	102097475	35	0.00457505	0.00890855	56.7041
ENSG00000022976.15	chr14	102317378	102342702	+	8253	574492	chr14	102917194	37	0.00723575	0.00799623	0.856238
ENSG00000022976.15	chr14	102317378	102342702	+	8253	-690671	chr14	101626707	38	0.0363714	0.00486249	0.33255
ENSG00000022976.15	chr14	102317378	102342702	+	8253	-500522	chr14	101816856	39	0.00462709	0.00888595	0.969774
ENSG00000022976.15	chr14	102317378	102342702	+	8253	223878	chr14	102566580	40	0.00192256	0.0106519	-0.842548
ENSG00000022976.15	chr14	102317378	102342702	+	8253	-223937	chr14	102093441	41	0.00236361	0.0102347	-3.31035
ENSG00000022976.15	chr14	102317378	102342702	+	8253	-667054	chr14	101650324	42	0.00768262	0.00787755	-0.483922
ENSG00000022976.15	chr14	102317378	102342702	+	8253	-549848	chr14	101767530	43	0.0150681	0.00655437	-21.8796
ENSG00000022976.15	chr14	102317378	102342702	+	8253	983033	chr14	103325735	44	0.00105137	0.0118764	-0.425618
ENSG00000022976.15	chr14	102317378	102342702	+	8253	-367984	chr14	101949394	45	0.001391	0.0113075	0.262337
ENSG00000022976.15	chr14	102317378	102342702	+	8253	-150217	chr14	102167161	46	0.0266808	0.00545125	-44.3567
ENSG00000022976.15	chr14	102317378	102342702	+	8253	-775592	chr14	101541786	47	0.0112521	0.00712536	-0.199343
ENSG00000022976.15	chr14	102317378	102342702	+	8253	-268269	chr14	102049109	48	0.00122029	0.0115734	0.934622
ENSG00000022976.15	chr14	102317378	102342702	+	8253	-690671	chr14	101626707	49	0.0368935	0.00483559	0.331629
ENSG00000022976.15	chr14	102317378	102342702	+	8253	682128	chr14	103024830	50	0.00507378	0.00870198	0.572262
ENSG00000022976.15	chr14	102317378	102342702	+	8253	749874	chr14	103092576	51	0.0107696	0.00721142	-18.2244
ENSG00000022976.15	chr14	102317378	102342702	+	8253	-692366	chr14	101625012	52	0.000878201	0.012243	66.4744
ENSG00000022976.15	chr14	102317378	102342702	+	8253	-138329	chr14	102179049	53	0.0218543	0.00583416	45.8881
ENSG00000022976.15	chr14	102317378	102342702	+	8253	985873	chr14	103328575	54	0.0151759	0.00654049	-0.505099
ENSG00000022976.15	chr14	102317378	102342702	+	8253	810126	chr14	103152828	55	0.00439122	0.00899052	23.427
ENSG00000022976.15	chr14	102317378	102342702	+	8253	-186889	chr14	102130489	56	0.0260697	0.00549557	-0.626594
ENSG00000022976.15	chr14	102317378	102342702	+	8253	483070	chr14	102825772	57	0.00436455	0.0090027	33.0071
ENSG00000022976.15	chr14	102317378	102342702	+	8253	-593318	chr14	101724060	58	0.00801581	0.00779355	-0.716548
ENSG00000022976.15	chr14	102317378	102342702	+	8253	-93502	chr14	102223876	59	0.0181028	0.00619793	4.13278
ENSG00000022976.15	chr14	102317378	102342702	+	8253	327359	chr14	102670061	60	0.0078285	0.00784032	37.6701
ENSG00000022976.15	chr14	102317378	102342702	+	8253	879446	chr14	103222148	61	0.0256904	0.00552362	0.611038
ENSG00000022976.15	chr14	102317378	102342702	+	8253	228188	chr14	102570890	62	0.0207789	0.00593141	-0.786205
ENSG00000022976.15	chr14	102317378	102342702	+	8253	-808253	chr14	101509125	63	0.00729569	0.00797988	-0.416448
ENSG00000022976.15	chr14	102317378	102342702	+	8253	194207	chr14	102536909	64	0.00611433	0.00833049	0.356753
ENSG00000022976.15	chr14	102317378	102342702	+	8253	-690671	chr14	101626707	65	0.0323951	0.0050816	0.33996
ENSG00000022976.15	chr14	102317378	102342702	+	8253	999495	chr14	103342197	66	0.0287323	0.00530982	-0.680618
ENSG00000022976.15	chr14	102317378	102342702	+	8253	419082	chr14	102761784	67	0.0114995	0.00708269	-50.5604
ENSG00000022976.15	chr14	102317378	102342702	+	8253	-778712	chr14	101538666	68	0.0161485	0.00641963	0.280003
ENSG00000022976.15	chr14	102317378	102342702	+	8253	854394	chr14	103197096	69	0.00935676	0.00748816	17.5348
ENSG00000022976.15	chr14	102317378	102342702	+	8253	-753053	chr14	101564325	70	0.0154781	0.0065021	-11.4949
ENSG00000022976.15	chr14	102317378	102342702	+	8253	-462382	chr14	101854996	71	0.0117262	0.00704441	0.344609
ENSG00000022976.15	chr14	102317378	102342702	+	8253	846284	chr14	103188986	72	0.0206588	0.00594259	0.577694
ENSG00000022976.15	chr14	102317378	102342702	+	8253	-971802	chr14	101345576	73	0.0267874	0.00544363	0.225046
ENSG00000022976.15	chr14	102317378	102342702	+	8253	-874915	chr14	101442463	74	0.0358423	0.00489017	0.493044
ENSG00000022976.15	chr14	102317378	102342702	+	8253	750544	chr14	103093246	75	0.0303738	0.00520401	-0.733709
ENSG00000022976.15	chr14	102317378	102342702	+	8253	384607	chr14	102727309	76	0.0409092	0.00464114	-0.306181
ENSG00000023041.11	chr10	112424429	112446917	-	7648	63748	chr10	112360681	0	1.33164e-19	0.0872658	0.451287
ENSG00000023171.18	chr11	123358429	123627774	+	11030	0	chr11	123484683	0	1.09555e-09	0.0405002	0.375767
ENSG00000023191.17	chr11	494513	507300	-	7231	-4905	chr11	512205	0	2.27633e-44	0.195312	0.952807
ENSG00000023228.14	chr2	206114818	206159509	-	7748	0	chr2	206155630	0	1.72483e-94	0.377069	-0.896749
ENSG00000023330.15	chr3	52198087	52214327	+	5419	-17463	chr3	52180624	0	5.75426e-08	0.0322395	-0.279421
ENSG00000023330.15	chr3	52198087	52214327	+	5419	-35550	chr3	52162537	1	3.00391e-06	0.0239859	-1.59103
ENSG00000023330.15	chr3	52198087	52214327	+	5419	-195778	chr3	52002309	2	0.00271591	0.00995471	-42.4467
ENSG00000023330.15	chr3	52198087	52214327	+	5419	-226465	chr3	51971622	3	0.000985783	0.0120075	65.8322
ENSG00000023330.15	chr3	52198087	52214327	+	5419	-208062	chr3	51990025	4	0.000824556	0.0123715	17.9528
ENSG00000023330.15	chr3	52198087	52214327	+	5419	-218861	chr3	51979226	5	0.00150244	0.0111512	-25.9629
ENSG00000023330.15	chr3	52198087	52214327	+	5419	-92154	chr3	52105933	6	0.00161073	0.0110101	-28.3576
ENSG00000023330.15	chr3	52198087	52214327	+	5419	-649950	chr3	51548137	7	0.00280943	0.00988655	-0.502673
ENSG00000023445.16	chr11	102317451	102339403	+	8724	243128	chr11	102582531	0	1.28684e-13	0.0592424	0.359709
ENSG00000023445.16	chr11	102317451	102339403	+	8724	149531	chr11	102488934	1	2.13389e-10	0.0439041	-0.309358
ENSG00000023516.9	chr13	42272153	42323261	+	8212	140018	chr13	42463279	0	1.5969e-14	0.0635292	-0.359967
ENSG00000023572.9	chr1	193090867	193106114	-	7822	0	chr1	193104436	0	2.10751e-32	0.144723	0.58825
ENSG00000023608.5	chr14	61762421	61796428	+	8688	0	chr14	61773533	0	8.23446e-20	0.0882304	0.604895
ENSG00000023697.13	chr12	15911303	16037381	+	7042	0	chr12	15957240	0	3.99008e-64	0.272496	-0.871827
ENSG00000023734.11	chr12	15882388	15903478	+	6907	50111	chr12	15953589	0	1.37796e-08	0.0352224	-0.31285
ENSG00000023839.12	chr10	99782641	99852594	+	6926	-815	chr10	99781826	0	3.75977e-11	0.0475098	-0.319464
ENSG00000023892.11	chr6	35297819	35321771	+	6608	-28681	chr6	35269138	0	8.25027e-62	0.263842	0.938368
ENSG00000023909.10	chr1	93885200	93909456	-	7456	6176	chr1	93879024	0	2.46309e-11	0.0483871	-0.328492
ENSG00000024048.10	chr6	42564063	42693504	+	7878	-25399	chr6	42538664	0	1.96836e-06	0.0248672	-0.236133
ENSG00000024048.10	chr6	42564063	42693504	+	7878	719813	chr6	43413317	1	0.000564232	0.0131465	39.8864
ENSG00000024048.10	chr6	42564063	42693504	+	7878	68130	chr6	42761634	2	0.000138037	0.01604	0.329409
ENSG00000024048.10	chr6	42564063	42693504	+	7878	569084	chr6	43262588	3	0.000996369	0.0119858	-3.28863
ENSG00000024048.10	chr6	42564063	42693504	+	7878	-790610	chr6	41773453	4	0.000975244	0.0120294	-0.352414
ENSG00000024526.17	chr1	68474153	68497221	-	7717	-193141	chr1	68690362	0	1.08132e-06	0.0261166	-0.552069
ENSG00000024526.17	chr1	68474153	68497221	-	7717	295518	chr1	68178635	1	2.13087e-06	0.0247018	-1.58074
ENSG00000024526.17	chr1	68474153	68497221	-	7717	153771	chr1	68320382	2	0.000169093	0.0156215	-30.8806
ENSG00000024862.17	chr6	138773510	138793319	+	8597	5798	chr6	138799117	0	1.28447e-05	0.0209608	0.461733
ENSG00000024862.17	chr6	138773510	138793319	+	8597	0	chr6	138778264	1	9.21534e-06	0.0216515	-0.44716
ENSG00000024862.17	chr6	138773510	138793319	+	8597	-38045	chr6	138735465	2	0.000303051	0.0144208	-29.6701
ENSG00000024862.17	chr6	138773510	138793319	+	8597	-979166	chr6	137794344	3	0.000766486	0.0125205	-0.849829
ENSG00000024862.17	chr6	138773510	138793319	+	8597	481456	chr6	139274775	4	0.000712061	0.0126708	47.8887
ENSG00000024862.17	chr6	138773510	138793319	+	8597	83350	chr6	138876669	5	0.000384898	0.01393	0.304286
ENSG00000024862.17	chr6	138773510	138793319	+	8597	3855	chr6	138797174	6	0.00185382	0.0107255	44.0594
ENSG00000025039.15	chr6	89364617	89412273	-	7652	0	chr6	89407499	0	9.01218e-12	0.0504705	-0.3343
ENSG00000025039.15	chr6	89364617	89412273	-	7652	239008	chr6	89125609	1	1.10658e-09	0.0404793	0.314789
ENSG00000025156.13	chr6	122399552	122433119	+	7824	0	chr6	122399661	0	2.98763e-64	0.272963	0.78049
ENSG00000025293.17	chr20	35771975	35950370	+	6135	0	chr20	35876336	0	1.69414e-12	0.0539276	-0.517569
ENSG00000025423.11	chr12	56752162	56787790	+	5292	0	chr12	56752607	0	7.41e-06	0.0221052	0.920603
ENSG00000025423.11	chr12	56752162	56787790	+	5292	58803	chr12	56846593	1	1.66867e-06	0.0252116	0.384927
ENSG00000025423.11	chr12	56752162	56787790	+	5292	191942	chr12	56979732	2	0.000356504	0.0140872	0.589256
ENSG00000025423.11	chr12	56752162	56787790	+	5292	832169	chr12	57619959	3	0.00018926	0.0153893	0.823854
ENSG00000025423.11	chr12	56752162	56787790	+	5292	851131	chr12	57638921	4	0.0010567	0.0118661	0.920133
ENSG00000025423.11	chr12	56752162	56787790	+	5292	-205084	chr12	56547078	5	0.000981944	0.0120155	1.03676
ENSG00000025423.11	chr12	56752162	56787790	+	5292	-791298	chr12	55960864	6	0.00107586	0.0118296	5.08134
ENSG00000025423.11	chr12	56752162	56787790	+	5292	-937166	chr12	55814996	7	0.00243353	0.0101759	-0.788535
ENSG00000025423.11	chr12	56752162	56787790	+	5292	193466	chr12	56981256	8	0.00478074	0.0088207	56.4239
ENSG00000025423.11	chr12	56752162	56787790	+	5292	-854254	chr12	55897908	9	0.00480226	0.00881174	23.1929
ENSG00000025434.19	chr11	47248301	47269033	+	5322	0	chr11	47262311	0	8.57113e-17	0.0742016	-0.434042
ENSG00000025708.14	chr22	50525753	50530032	-	6817	1974	chr22	50523779	0	8.1549e-62	0.263861	0.738633
ENSG00000025770.19	chr22	50508225	50524780	+	6953	756	chr22	50525536	0	2.00456e-09	0.0392418	-0.284456
ENSG00000025770.19	chr22	50508225	50524780	+	6953	-321745	chr22	50186480	1	1.43374e-06	0.0255281	0.259096
ENSG00000025796.14	chr6	107867757	107958208	-	7039	0	chr6	107885869	0	6.29903e-16	0.070141	0.591395
ENSG00000026025.16	chr10	17228242	17237593	+	10482	2856	chr10	17240449	0	5.92843e-27	0.120688	0.532112
ENSG00000026103.22	chr10	88990532	89017059	+	7856	-72476	chr10	88918056	0	4.63717e-09	0.0374938	0.323894
ENSG00000026297.16	chr6	166922114	166957191	-	11035	-11595	chr6	166968786	0	6.42739e-26	0.116051	0.510652
ENSG00000026508.19	chr11	35138871	35232402	+	9770	-15093	chr11	35123778	1	1.78428e-09	0.0394843	-0.286399
ENSG00000026508.19	chr11	35138871	35232402	+	9770	-108612	chr11	35030259	2	4.61601e-08	0.0326996	0.489316
ENSG00000026508.19	chr11	35138871	35232402	+	9770	0	chr11	35191495	3	1.86017e-06	0.024985	0.643508
ENSG00000026652.15	chr6	161129968	161274061	-	10596	0	chr6	161171927	0	1.79819e-08	0.034667	0.430752
ENSG00000026652.15	chr6	161129968	161274061	-	10596	0	chr6	161271441	1	2.79046e-06	0.0241396	-0.284261
ENSG00000026652.15	chr6	161129968	161274061	-	10596	678391	chr6	160451577	2	8.78069e-06	0.021752	0.531044
ENSG00000026751.17	chr1	160739058	160754821	+	8407	0	chr1	160740367	0	1.95417e-138	0.502478	-1.12387
ENSG00000026950.17	chr6	26402238	26415208	+	8027	0	chr6	26414255	0	7.15533e-72	0.300723	1.00394
ENSG00000027001.10	chr13	23730190	23889400	-	12712	0	chr13	23857352	0	2.16013e-15	0.0676249	0.409175
ENSG00000027075.15	chr14	61187560	61550976	+	8998	0	chr14	61467482	0	2.58822e-10	0.0435027	-0.645921
ENSG00000027847.14	chr5	177600133	177610330	+	8356	18107	chr5	177628437	0	2.40871e-29	0.131313	-0.541849
ENSG00000028116.17	chr2	57907630	58159920	+	9427	6781	chr2	58166701	0	5.9373e-08	0.0321741	-0.502533
ENSG00000028137.19	chr1	12166992	12209228	+	7907	-25204	chr1	12141788	0	2.8651e-14	0.0623298	0.394184
ENSG00000028137.19	chr1	12166992	12209228	+	7907	0	chr1	12186118	1	5.78095e-10	0.041831	-0.369736
ENSG00000028203.18	chr12	95217747	95302799	+	9775	-4211	chr12	95213536	0	1.90839e-17	0.0772501	0.530327
ENSG00000028310.18	chr5	850292	892801	-	11095	15441	chr5	834851	0	1.59444e-32	0.145251	1.22017
ENSG00000028528.15	chr15	64094124	64146090	+	7599	-16164	chr15	64077960	0	2.7447e-71	0.298634	1.67999
ENSG00000028839.10	chr6	133952171	133990432	+	8556	-13184	chr6	133938987	0	4.36303e-06	0.0232082	0.392237
ENSG00000028839.10	chr6	133952171	133990432	+	8556	391609	chr6	134382041	1	2.49382e-05	0.0195823	-0.728235
ENSG00000028839.10	chr6	133952171	133990432	+	8556	267903	chr6	134258335	2	0.00167763	0.0109277	0.754555
ENSG00000028839.10	chr6	133952171	133990432	+	8556	292920	chr6	134283352	3	3.11954e-05	0.0191177	-2.56523
ENSG00000028839.10	chr6	133952171	133990432	+	8556	0	chr6	133956024	4	2.28334e-06	0.0245577	0.231285
ENSG00000028839.10	chr6	133952171	133990432	+	8556	-143001	chr6	133809170	5	0.000425846	0.0137227	-0.19649
ENSG00000028839.10	chr6	133952171	133990432	+	8556	721468	chr6	134711900	6	0.00127464	0.0114849	0.1957
ENSG00000028839.10	chr6	133952171	133990432	+	8556	998027	chr6	134988459	7	0.000119949	0.0163298	0.303312
ENSG00000028839.10	chr6	133952171	133990432	+	8556	-941461	chr6	133010710	8	0.0018805	0.0106966	-1.0543
ENSG00000028839.10	chr6	133952171	133990432	+	8556	42476	chr6	134032908	9	0.00150649	0.0111457	-17.6626
ENSG00000028839.10	chr6	133952171	133990432	+	8556	736551	chr6	134726983	10	0.0021081	0.0104657	-1.16264
ENSG00000028839.10	chr6	133952171	133990432	+	8556	-840194	chr6	133111977	11	0.0012331	0.0115522	0.898916
ENSG00000028839.10	chr6	133952171	133990432	+	8556	-120717	chr6	133831454	12	0.000674124	0.0127827	-0.564358
ENSG00000028839.10	chr6	133952171	133990432	+	8556	770835	chr6	134761267	13	0.0033776	0.00951633	-26.3638
ENSG00000028839.10	chr6	133952171	133990432	+	8556	903417	chr6	134893849	14	0.00190214	0.0106735	4.54041
ENSG00000028839.10	chr6	133952171	133990432	+	8556	850792	chr6	134841224	15	0.00135498	0.0113608	1.87967
ENSG00000028839.10	chr6	133952171	133990432	+	8556	-596149	chr6	133356022	16	0.00420387	0.00907772	-28.746
ENSG00000028839.10	chr6	133952171	133990432	+	8556	398033	chr6	134388465	17	0.000948124	0.0120869	-33.17
ENSG00000028839.10	chr6	133952171	133990432	+	8556	-664034	chr6	133288137	18	0.00299646	0.0097569	-0.341245
ENSG00000028839.10	chr6	133952171	133990432	+	8556	216655	chr6	134207087	19	0.00774848	0.00786065	0.747511
ENSG00000028839.10	chr6	133952171	133990432	+	8556	409249	chr6	134399681	20	0.00887801	0.00759174	1.18839
ENSG00000028839.10	chr6	133952171	133990432	+	8556	28901	chr6	134019333	21	0.00454384	0.00892222	-32.8592
ENSG00000028839.10	chr6	133952171	133990432	+	8556	126210	chr6	134116642	22	0.00467696	0.00886453	0.970243
ENSG00000028839.10	chr6	133952171	133990432	+	8556	-972323	chr6	132979848	23	0.0046792	0.00886358	0.444034
ENSG00000028839.10	chr6	133952171	133990432	+	8556	393892	chr6	134384324	24	0.00246579	0.0101494	-0.229915
ENSG00000028839.10	chr6	133952171	133990432	+	8556	684140	chr6	134674572	25	0.00523981	0.00863777	0.535472
ENSG00000028839.10	chr6	133952171	133990432	+	8556	-168450	chr6	133783721	26	0.00228573	0.0103023	-0.983577
ENSG00000028839.10	chr6	133952171	133990432	+	8556	805472	chr6	134795904	27	0.00116685	0.0116644	0.204736
ENSG00000028839.10	chr6	133952171	133990432	+	8556	844190	chr6	134834622	28	0.00731654	0.00797423	-0.30221
ENSG00000028839.10	chr6	133952171	133990432	+	8556	78873	chr6	134069305	29	0.00146968	0.0111959	0.629345
ENSG00000028839.10	chr6	133952171	133990432	+	8556	-262212	chr6	133689959	30	0.00207118	0.0105013	-30.918
ENSG00000028839.10	chr6	133952171	133990432	+	8556	-996941	chr6	132955230	31	0.00188257	0.0106944	-0.2367
ENSG00000028839.10	chr6	133952171	133990432	+	8556	-471809	chr6	133480362	32	0.00776523	0.00785638	0.657945
ENSG00000028839.10	chr6	133952171	133990432	+	8556	504548	chr6	134494980	33	0.00765834	0.00788381	37.7745
ENSG00000028839.10	chr6	133952171	133990432	+	8556	977391	chr6	134967823	34	0.0228638	0.00574728	-26.3725
ENSG00000028839.10	chr6	133952171	133990432	+	8556	114374	chr6	134104806	35	0.00998578	0.00736001	0.133308
ENSG00000028839.10	chr6	133952171	133990432	+	8556	618297	chr6	134608729	36	0.00573743	0.00845705	-0.322875
ENSG00000028839.10	chr6	133952171	133990432	+	8556	819884	chr6	134810316	37	0.00956066	0.00744568	0.522506
ENSG00000028839.10	chr6	133952171	133990432	+	8556	148857	chr6	134139289	38	0.0139824	0.00670017	-28.475
ENSG00000028839.10	chr6	133952171	133990432	+	8556	-504505	chr6	133447666	39	0.0110272	0.007165	0.138723
ENSG00000028839.10	chr6	133952171	133990432	+	8556	156051	chr6	134146483	40	0.020671	0.00594145	-0.677683
ENSG00000028839.10	chr6	133952171	133990432	+	8556	170443	chr6	134160875	41	0.0131992	0.00681276	-0.743862
ENSG00000028839.10	chr6	133952171	133990432	+	8556	-52556	chr6	133899615	42	0.0173894	0.00627587	0.247389
ENSG00000029153.14	chr12	27332855	27425289	+	8814	-342772	chr12	26990083	0	8.63535e-10	0.0409957	-0.298886
ENSG00000029364.12	chr14	69398016	69462390	+	8428	0	chr14	69461696	0	1.01663e-11	0.050221	1.21255
ENSG00000029364.12	chr14	69398016	69462390	+	8428	0	chr14	69460242	1	5.30842e-10	0.0420085	-0.709728
ENSG00000029534.21	chr8	41653221	41896762	-	9087	0	chr8	41716164	0	7.08979e-60	0.256535	-0.736772
ENSG00000029639.11	chr6	155256135	155314493	-	9533	0	chr6	155314490	0	5.46478e-142	0.511443	-1.05031
ENSG00000029725.17	chr17	5282266	5386340	+	10911	0	chr17	5378694	0	4.79324e-28	0.125557	-0.818799
ENSG00000029725.17	chr17	5282266	5386340	+	10911	-29642	chr17	5252624	1	2.77052e-17	0.0764944	0.593929
ENSG00000030066.13	chr11	47778088	47848555	-	7959	-28428	chr11	47876983	0	1.4639e-50	0.22033	0.726634
ENSG00000030419.16	chr2	212999692	213152427	-	9752	727267	chr2	212272425	0	4.31587e-06	0.0232308	0.906317
ENSG00000030419.16	chr2	212999692	213152427	-	9752	-311257	chr2	213463684	1	3.46499e-05	0.0188998	58.4869
ENSG00000030419.16	chr2	212999692	213152427	-	9752	-84366	chr2	213236793	2	7.67942e-05	0.0172514	7.72505
ENSG00000030419.16	chr2	212999692	213152427	-	9752	-26775	chr2	213179202	3	0.000128282	0.0161912	1.26055
ENSG00000030419.16	chr2	212999692	213152427	-	9752	814749	chr2	212184943	4	5.11718e-05	0.0180916	57.2228
ENSG00000030419.16	chr2	212999692	213152427	-	9752	-716504	chr2	213868931	5	0.000464194	0.013546	49.5149
ENSG00000030419.16	chr2	212999692	213152427	-	9752	658657	chr2	212341035	6	0.000495951	0.0134105	40.2849
ENSG00000030419.16	chr2	212999692	213152427	-	9752	23320	chr2	212976372	7	2.06184e-05	0.0199773	-0.845874
ENSG00000030419.16	chr2	212999692	213152427	-	9752	-853674	chr2	214006101	8	0.000238076	0.0149169	1.82616
ENSG00000030419.16	chr2	212999692	213152427	-	9752	-567217	chr2	213719644	9	0.000963097	0.012055	-46.7103
ENSG00000030419.16	chr2	212999692	213152427	-	9752	-535480	chr2	213687907	10	0.00033175	0.014235	-20.7524
ENSG00000030419.16	chr2	212999692	213152427	-	9752	0	chr2	213033508	11	0.000126689	0.016217	0.304569
ENSG00000030419.16	chr2	212999692	213152427	-	9752	592650	chr2	212407042	12	0.000962476	0.0120563	33.128
ENSG00000030419.16	chr2	212999692	213152427	-	9752	595875	chr2	212403817	13	0.000200711	0.0152683	-1.19869
ENSG00000030419.16	chr2	212999692	213152427	-	9752	0	chr2	213133700	14	0.0001959	0.0153183	-0.556495
ENSG00000030419.16	chr2	212999692	213152427	-	9752	401543	chr2	212598149	15	0.000210027	0.0151749	3.61215
ENSG00000030419.16	chr2	212999692	213152427	-	9752	868891	chr2	212130801	16	0.00033363	0.0142234	-50.7378
ENSG00000030419.16	chr2	212999692	213152427	-	9752	-430209	chr2	213582636	17	0.00124457	0.0115334	-9.97565
ENSG00000030419.16	chr2	212999692	213152427	-	9752	-658294	chr2	213810721	18	0.00029221	0.0144957	51.2211
ENSG00000030419.16	chr2	212999692	213152427	-	9752	-140400	chr2	213292827	19	0.000117482	0.0163727	44.5124
ENSG00000030419.16	chr2	212999692	213152427	-	9752	0	chr2	213041067	20	0.000569285	0.0131282	26.248
ENSG00000030419.16	chr2	212999692	213152427	-	9752	872515	chr2	212127177	21	0.000341477	0.0141756	-27.1374
ENSG00000030419.16	chr2	212999692	213152427	-	9752	-85188	chr2	213237615	22	0.000537613	0.0132453	-48.9623
ENSG00000030419.16	chr2	212999692	213152427	-	9752	-985571	chr2	214137998	23	0.00569878	0.0084705	-0.268617
ENSG00000030419.16	chr2	212999692	213152427	-	9752	-577525	chr2	213729952	24	0.00293115	0.00980121	22.565
ENSG00000030419.16	chr2	212999692	213152427	-	9752	312103	chr2	212687589	25	0.000524008	0.0132978	-0.453523
ENSG00000030419.16	chr2	212999692	213152427	-	9752	-572906	chr2	213725333	26	0.00566369	0.0084828	-55.3326
ENSG00000030419.16	chr2	212999692	213152427	-	9752	666229	chr2	212333463	27	0.000460112	0.0135641	19.4848
ENSG00000030419.16	chr2	212999692	213152427	-	9752	920577	chr2	212079115	28	0.000571705	0.0131195	-14.4385
ENSG00000030419.16	chr2	212999692	213152427	-	9752	471804	chr2	212527888	29	0.000296298	0.0144671	18.9433
ENSG00000030419.16	chr2	212999692	213152427	-	9752	-92544	chr2	213244971	30	0.0031402	0.00966271	17.9734
ENSG00000030419.16	chr2	212999692	213152427	-	9752	899377	chr2	212100315	31	0.00246177	0.0101527	-0.534987
ENSG00000030419.16	chr2	212999692	213152427	-	9752	-579609	chr2	213732036	32	0.00299097	0.00976058	-11.5113
ENSG00000030419.16	chr2	212999692	213152427	-	9752	-492124	chr2	213644551	33	0.00161436	0.0110055	44.6309
ENSG00000030419.16	chr2	212999692	213152427	-	9752	-833792	chr2	213986219	34	0.000878728	0.0122418	29.9017
ENSG00000030419.16	chr2	212999692	213152427	-	9752	80757	chr2	212918935	35	0.00796331	0.00780655	-14.2192
ENSG00000030419.16	chr2	212999692	213152427	-	9752	903889	chr2	212095803	36	0.00228466	0.0103033	0.287898
ENSG00000030419.16	chr2	212999692	213152427	-	9752	-103455	chr2	213255882	37	0.0032862	0.00957141	-41.6215
ENSG00000030419.16	chr2	212999692	213152427	-	9752	657720	chr2	212341972	38	0.00477604	0.00882267	-21.5176
ENSG00000030419.16	chr2	212999692	213152427	-	9752	-768837	chr2	213921264	39	0.0171139	0.00630685	-0.242202
ENSG00000030419.16	chr2	212999692	213152427	-	9752	-420085	chr2	213572512	40	0.00120017	0.0116072	-0.340441
ENSG00000030419.16	chr2	212999692	213152427	-	9752	-608829	chr2	213761256	41	0.00545939	0.00855596	-32.1777
ENSG00000030419.16	chr2	212999692	213152427	-	9752	-282124	chr2	213434551	42	0.0149179	0.00657388	34.4938
ENSG00000030419.16	chr2	212999692	213152427	-	9752	615082	chr2	212384610	43	0.0241336	0.00564345	18.5608
ENSG00000030419.16	chr2	212999692	213152427	-	9752	-899456	chr2	214051883	44	0.0109308	0.00718225	36.0546
ENSG00000030419.16	chr2	212999692	213152427	-	9752	0	chr2	213122763	45	0.0112773	0.00712098	1.55826
ENSG00000030419.16	chr2	212999692	213152427	-	9752	1315	chr2	212998377	46	0.0101087	0.00733594	-15.5934
ENSG00000030419.16	chr2	212999692	213152427	-	9752	-115095	chr2	213267522	47	0.030838	0.00517516	7.46399
ENSG00000030419.16	chr2	212999692	213152427	-	9752	-892674	chr2	214045101	48	0.0195394	0.00605016	21.0212
ENSG00000030419.16	chr2	212999692	213152427	-	9752	-81041	chr2	213233468	49	0.00949431	0.0074594	30.045
ENSG00000030419.16	chr2	212999692	213152427	-	9752	-409030	chr2	213561457	50	0.000689573	0.0127364	48.0124
ENSG00000030419.16	chr2	212999692	213152427	-	9752	-934987	chr2	214087414	51	0.00207313	0.0104994	-0.61187
ENSG00000030419.16	chr2	212999692	213152427	-	9752	-936497	chr2	214088924	52	0.00198599	0.0105862	-0.151066
ENSG00000030419.16	chr2	212999692	213152427	-	9752	-23949	chr2	213176376	53	0.00308502	0.00969834	0.151664
ENSG00000030419.16	chr2	212999692	213152427	-	9752	-583073	chr2	213735500	54	0.0131455	0.00682073	-15.8151
ENSG00000030419.16	chr2	212999692	213152427	-	9752	595109	chr2	212404583	55	0.00134583	0.0113745	-0.899405
ENSG00000030419.16	chr2	212999692	213152427	-	9752	-728921	chr2	213881348	56	0.0254443	0.00554206	0.351458
ENSG00000030419.16	chr2	212999692	213152427	-	9752	-760050	chr2	213912477	57	0.0126488	0.00689606	1.69986
ENSG00000030419.16	chr2	212999692	213152427	-	9752	-64150	chr2	213216577	58	0.0100007	0.00735707	-3.39495
ENSG00000030419.16	chr2	212999692	213152427	-	9752	998298	chr2	212001394	59	0.00539564	0.00857937	0.411798
ENSG00000030419.16	chr2	212999692	213152427	-	9752	996464	chr2	212003228	60	0.00963772	0.00742987	-0.380557
ENSG00000030419.16	chr2	212999692	213152427	-	9752	821298	chr2	212178394	61	0.0188227	0.00612243	-33.2883
ENSG00000030419.16	chr2	212999692	213152427	-	9752	-823760	chr2	213976187	62	0.0315021	0.00513467	-2.4308
ENSG00000030419.16	chr2	212999692	213152427	-	9752	33531	chr2	212966161	63	0.0282467	0.00534232	-0.674452
ENSG00000030419.16	chr2	212999692	213152427	-	9752	-185241	chr2	213337668	64	0.0280542	0.00535537	3.10465
ENSG00000030582.18	chr17	44345247	44353106	+	6700	-83312	chr17	44261935	0	1.77412e-06	0.0250838	-0.416386
ENSG00000030582.18	chr17	44345247	44353106	+	6700	-878286	chr17	43466961	1	3.85268e-06	0.0234673	-1.74177
ENSG00000030582.18	chr17	44345247	44353106	+	6700	293922	chr17	44647028	2	0.00243917	0.0101713	1.11664
ENSG00000030582.18	chr17	44345247	44353106	+	6700	141204	chr17	44494310	3	0.00106226	0.0118554	-19.7597
ENSG00000030582.18	chr17	44345247	44353106	+	6700	630259	chr17	44983365	4	0.000275765	0.0146147	-0.415173
ENSG00000030582.18	chr17	44345247	44353106	+	6700	-870979	chr17	43474268	5	0.000851348	0.0123063	1.44963
ENSG00000030582.18	chr17	44345247	44353106	+	6700	896334	chr17	45249440	6	0.000265836	0.0146901	0.344177
ENSG00000030582.18	chr17	44345247	44353106	+	6700	4181	chr17	44357287	7	0.000937416	0.01211	0.509877
ENSG00000030582.18	chr17	44345247	44353106	+	6700	-736432	chr17	43608815	8	0.00274355	0.00993432	1.0674
ENSG00000030582.18	chr17	44345247	44353106	+	6700	-959104	chr17	43386143	9	0.00224016	0.010343	-0.329708
ENSG00000030582.18	chr17	44345247	44353106	+	6700	-326638	chr17	44018609	10	0.00324676	0.00959566	-58.8503
ENSG00000031081.11	chr3	119294384	119420714	+	8577	0	chr3	119348394	0	1.3727e-14	0.0638394	-0.377989
ENSG00000031691.7	chr6	49463371	49493107	+	8512	0	chr6	49488832	0	8.99031e-185	0.60752	1.13084
ENSG00000031698.13	chr1	109213919	109238182	+	6948	0	chr1	109217933	0	5.90055e-47	0.205857	1.25525
ENSG00000032389.12	chr2	3188926	3377882	-	11848	0	chr2	3264484	0	1.12323e-12	0.0547764	-0.350982
ENSG00000032444.16	chr19	7534005	7561764	+	11352	0	chr19	7555230	0	2.25541e-10	0.0437889	-0.317092
ENSG00000032742.17	chr13	20567070	20691437	+	9665	0	chr13	20567343	0	2.30829e-71	0.298903	-0.794951
ENSG00000033030.15	chr12	122471600	122501073	-	6849	-16523	chr12	122517596	0	4.39559e-25	0.112294	0.53944
ENSG00000033100.16	chr7	151232490	151238827	+	9802	0	chr7	151234649	0	2.33831e-28	0.126941	-0.525779
ENSG00000033170.17	chr14	65410593	65744121	+	9150	-256924	chr14	65153669	0	1.99366e-07	0.0296454	-6.55784
ENSG00000033170.17	chr14	65410593	65744121	+	9150	98263	chr14	65842384	1	0.000412952	0.0137857	-0.208853
ENSG00000033170.17	chr14	65410593	65744121	+	9150	73198	chr14	65817319	2	0.0193755	0.00606645	0.18025
ENSG00000033170.17	chr14	65410593	65744121	+	9150	-2613	chr14	65407980	3	0.000937954	0.0121088	0.159173
ENSG00000033170.17	chr14	65410593	65744121	+	9150	-774900	chr14	64635693	4	5.06856e-05	0.0181114	-57.2541
ENSG00000033170.17	chr14	65410593	65744121	+	9150	-546031	chr14	64864562	5	0.000128489	0.0161879	-0.753221
ENSG00000033170.17	chr14	65410593	65744121	+	9150	-754849	chr14	64655744	6	0.00279612	0.00989611	-18.1892
ENSG00000033170.17	chr14	65410593	65744121	+	9150	-370510	chr14	65040083	7	0.00464907	0.00887648	-0.899861
ENSG00000033170.17	chr14	65410593	65744121	+	9150	-732444	chr14	64678149	8	2.69835e-05	0.0194187	1.24993
ENSG00000033170.17	chr14	65410593	65744121	+	9150	-167372	chr14	65243221	9	0.000605135	0.0130033	-0.530395
ENSG00000033170.17	chr14	65410593	65744121	+	9150	471743	chr14	66215864	10	0.000253714	0.0147861	6.23093
ENSG00000033170.17	chr14	65410593	65744121	+	9150	76933	chr14	65821054	11	0.000240276	0.014898	42.4604
ENSG00000033170.17	chr14	65410593	65744121	+	9150	168474	chr14	65912595	12	0.00367321	0.009348	33.6341
ENSG00000033170.17	chr14	65410593	65744121	+	9150	-185766	chr14	65224827	13	0.0091396	0.00753445	-0.169661
ENSG00000033170.17	chr14	65410593	65744121	+	9150	470391	chr14	66214512	14	0.00187808	0.0106992	0.383411
ENSG00000033170.17	chr14	65410593	65744121	+	9150	25454	chr14	65769575	15	0.00145552	0.0112155	0.996007
ENSG00000033170.17	chr14	65410593	65744121	+	9150	461216	chr14	66205337	16	0.00135438	0.0113617	-22.757
ENSG00000033170.17	chr14	65410593	65744121	+	9150	-530732	chr14	64879861	17	0.00887479	0.00759245	-1.61052
ENSG00000033170.17	chr14	65410593	65744121	+	9150	-305043	chr14	65105550	18	0.00979027	0.00739894	16.5604
ENSG00000033170.17	chr14	65410593	65744121	+	9150	-929466	chr14	64481127	19	2.13244e-05	0.0199073	1.02497
ENSG00000033170.17	chr14	65410593	65744121	+	9150	-777298	chr14	64633295	20	0.00306738	0.00970987	41.9215
ENSG00000033170.17	chr14	65410593	65744121	+	9150	-332057	chr14	65078536	21	0.0150006	0.00656312	-0.44725
ENSG00000033170.17	chr14	65410593	65744121	+	9150	-860739	chr14	64549854	22	0.00225131	0.0103329	8.68884
ENSG00000033170.17	chr14	65410593	65744121	+	9150	-713779	chr14	64696814	23	0.00554044	0.00852661	0.703091
ENSG00000033170.17	chr14	65410593	65744121	+	9150	-332386	chr14	65078207	24	0.0103078	0.00729757	1.09357
ENSG00000033170.17	chr14	65410593	65744121	+	9150	-237729	chr14	65172864	25	0.00220337	0.0103764	0.245906
ENSG00000033170.17	chr14	65410593	65744121	+	9150	-36248	chr14	65374345	26	0.00258215	0.0100564	-1.07605
ENSG00000033170.17	chr14	65410593	65744121	+	9150	0	chr14	65425155	27	0.00436478	0.00900259	-0.558731
ENSG00000033170.17	chr14	65410593	65744121	+	9150	213766	chr14	65957887	28	0.00310855	0.00968306	-0.151613
ENSG00000033170.17	chr14	65410593	65744121	+	9150	340577	chr14	66084698	29	0.00101052	0.0119571	-1.00513
ENSG00000033170.17	chr14	65410593	65744121	+	9150	-861313	chr14	64549280	30	0.0181055	0.00619765	33.4922
ENSG00000033170.17	chr14	65410593	65744121	+	9150	-286967	chr14	65123626	31	0.0103934	0.00728131	-7.44657
ENSG00000033170.17	chr14	65410593	65744121	+	9150	0	chr14	65511186	32	0.00820796	0.00774672	8.17563
ENSG00000033170.17	chr14	65410593	65744121	+	9150	-152094	chr14	65258499	33	0.0100677	0.00734393	-0.210674
ENSG00000033170.17	chr14	65410593	65744121	+	9150	0	chr14	65683633	34	0.00357886	0.00940018	0.53106
ENSG00000033170.17	chr14	65410593	65744121	+	9150	0	chr14	65526521	35	0.00164502	0.0109674	-1.0046
ENSG00000033170.17	chr14	65410593	65744121	+	9150	135432	chr14	65879553	36	0.000744735	0.0125792	0.381037
ENSG00000033170.17	chr14	65410593	65744121	+	9150	0	chr14	65728347	37	0.00778853	0.00785045	37.6944
ENSG00000033170.17	chr14	65410593	65744121	+	9150	-999021	chr14	64411572	38	0.0195475	0.00604936	0.133667
ENSG00000033170.17	chr14	65410593	65744121	+	9150	-426520	chr14	64984073	39	0.0124012	0.00693476	35.4279
ENSG00000033170.17	chr14	65410593	65744121	+	9150	-565309	chr14	64845284	40	0.0108384	0.00719892	0.90722
ENSG00000033170.17	chr14	65410593	65744121	+	9150	299832	chr14	66043953	41	0.00897914	0.00756939	-0.369538
ENSG00000033170.17	chr14	65410593	65744121	+	9150	-772976	chr14	64637617	42	0.0160031	0.00643721	9.64028
ENSG00000033170.17	chr14	65410593	65744121	+	9150	266441	chr14	66010562	43	0.0207578	0.00593337	-0.626481
ENSG00000033170.17	chr14	65410593	65744121	+	9150	0	chr14	65502702	44	0.0161019	0.00642525	0.325854
ENSG00000033170.17	chr14	65410593	65744121	+	9150	-272171	chr14	65138422	45	0.00342758	0.00948684	0.26993
ENSG00000033170.17	chr14	65410593	65744121	+	9150	0	chr14	65450641	46	0.00791625	0.00781827	-0.556325
ENSG00000033170.17	chr14	65410593	65744121	+	9150	264871	chr14	66008992	47	0.0197038	0.00603397	-0.33974
ENSG00000033170.17	chr14	65410593	65744121	+	9150	0	chr14	65505171	48	0.0246441	0.0056033	6.07453
ENSG00000033170.17	chr14	65410593	65744121	+	9150	0	chr14	65528619	49	0.0325691	0.00507145	-16.2316
ENSG00000033178.13	chr4	67612653	67701155	-	8577	0	chr4	67656594	0	5.76751e-181	0.599796	-1.24005
ENSG00000033327.13	chr11	78215294	78418348	-	8935	-19971	chr11	78438319	0	3.71777e-28	0.126047	0.655567
ENSG00000033627.16	chr17	42458845	42522611	+	6296	26217	chr17	42548828	0	2.96715e-11	0.048001	-2.04878
ENSG00000033800.13	chr15	68054180	68198603	+	7384	-195559	chr15	67858621	0	1.86848e-09	0.0393882	0.410302
ENSG00000033867.16	chr3	27372722	27484420	-	9542	-16119	chr3	27500539	0	4.54678e-08	0.0327311	0.270729
ENSG00000033867.16	chr3	27372722	27484420	-	9542	-190427	chr3	27674847	1	4.65677e-05	0.018287	-57.5309
ENSG00000033867.16	chr3	27372722	27484420	-	9542	808321	chr3	26564401	2	8.30107e-06	0.0218689	0.421032
ENSG00000033867.16	chr3	27372722	27484420	-	9542	-315815	chr3	27800235	3	0.000198849	0.0152875	-0.192647
ENSG00000033867.16	chr3	27372722	27484420	-	9542	-345431	chr3	27829851	4	0.000340453	0.0141818	3.86768
ENSG00000033867.16	chr3	27372722	27484420	-	9542	-107828	chr3	27592248	5	0.000202349	0.0152516	42.9614
ENSG00000033867.16	chr3	27372722	27484420	-	9542	566752	chr3	26805970	6	0.000199519	0.0152806	52.5897
ENSG00000033867.16	chr3	27372722	27484420	-	9542	-596294	chr3	28080714	7	0.000570476	0.0131239	48.7374
ENSG00000033867.16	chr3	27372722	27484420	-	9542	-339338	chr3	27823758	8	0.000617037	0.0129635	-3.55745
ENSG00000033867.16	chr3	27372722	27484420	-	9542	988082	chr3	26384640	9	0.000942042	0.0121	-8.2835
ENSG00000034152.19	chr17	21284673	21315232	+	4777	-17078	chr17	21267595	0	2.69913e-06	0.0242089	-0.23363
ENSG00000034152.19	chr17	21284673	21315232	+	4777	-196805	chr17	21087868	1	0.000743595	0.0125824	0.21547
ENSG00000034152.19	chr17	21284673	21315232	+	4777	-562065	chr17	20722608	2	1.50271e-05	0.0206345	-1.34515
ENSG00000034152.19	chr17	21284673	21315232	+	4777	305340	chr17	21620572	3	0.000668158	0.0128008	1.00167
ENSG00000034152.19	chr17	21284673	21315232	+	4777	-927504	chr17	20357169	4	0.000630225	0.0129203	-0.266152
ENSG00000034152.19	chr17	21284673	21315232	+	4777	-114504	chr17	21170169	5	0.00228868	0.0102997	0.705197
ENSG00000034152.19	chr17	21284673	21315232	+	4777	-438816	chr17	20845857	6	0.000114052	0.0164339	20.7703
ENSG00000034152.19	chr17	21284673	21315232	+	4777	-570805	chr17	20713868	7	0.000406832	0.0138163	-12.1682
ENSG00000034152.19	chr17	21284673	21315232	+	4777	872690	chr17	22187922	8	0.000648584	0.0128616	14.6965
ENSG00000034152.19	chr17	21284673	21315232	+	4777	-511852	chr17	20772821	9	0.00310074	0.00968812	24.1999
ENSG00000034152.19	chr17	21284673	21315232	+	4777	178201	chr17	21493433	10	0.00125688	0.0115134	37.3269
ENSG00000034152.19	chr17	21284673	21315232	+	4777	-568588	chr17	20716085	11	0.00322634	0.00960833	-0.381815
ENSG00000034152.19	chr17	21284673	21315232	+	4777	-425012	chr17	20859661	12	0.00157109	0.0110606	-0.217407
ENSG00000034152.19	chr17	21284673	21315232	+	4777	-587315	chr17	20697358	13	0.00153556	0.011107	-1.64345
ENSG00000034152.19	chr17	21284673	21315232	+	4777	-742109	chr17	20542564	14	0.00579546	0.00843702	-0.39509
ENSG00000034152.19	chr17	21284673	21315232	+	4777	-146572	chr17	21138101	15	0.00354251	0.00942066	-0.344158
ENSG00000034152.19	chr17	21284673	21315232	+	4777	-853052	chr17	20431621	16	0.00131105	0.0114277	0.638191
ENSG00000034152.19	chr17	21284673	21315232	+	4777	757530	chr17	22072762	17	0.00283447	0.00986869	-29.9722
ENSG00000034152.19	chr17	21284673	21315232	+	4777	284236	chr17	21599468	18	0.00333485	0.0095419	-58.6852
ENSG00000034152.19	chr17	21284673	21315232	+	4777	236492	chr17	21551724	19	0.00559159	0.00850831	-0.544177
ENSG00000034152.19	chr17	21284673	21315232	+	4777	-46443	chr17	21238230	20	0.00258027	0.0100579	0.432608
ENSG00000034152.19	chr17	21284673	21315232	+	4777	-869601	chr17	20415072	21	0.00732951	0.00797072	-24.128
ENSG00000034152.19	chr17	21284673	21315232	+	4777	-504541	chr17	20780132	22	0.011422	0.00709597	9.815
ENSG00000034152.19	chr17	21284673	21315232	+	4777	860230	chr17	22175462	23	0.012609	0.00690222	35.3447
ENSG00000034152.19	chr17	21284673	21315232	+	4777	738739	chr17	22053971	24	0.00472272	0.00884509	-0.271358
ENSG00000034152.19	chr17	21284673	21315232	+	4777	-225322	chr17	21059351	25	0.00988113	0.00738075	-0.255545
ENSG00000034152.19	chr17	21284673	21315232	+	4777	57867	chr17	21373099	26	0.000876905	0.012246	0.44087
ENSG00000034152.19	chr17	21284673	21315232	+	4777	68598	chr17	21383830	27	0.00219893	0.0103805	-0.252209
ENSG00000034152.19	chr17	21284673	21315232	+	4777	-144135	chr17	21140538	28	0.000524168	0.0132972	0.407816
ENSG00000034152.19	chr17	21284673	21315232	+	4777	-178680	chr17	21105993	29	0.004631	0.00888426	-28.438
ENSG00000034152.19	chr17	21284673	21315232	+	4777	-648749	chr17	20635924	30	0.01977	0.00602749	-0.370727
ENSG00000034152.19	chr17	21284673	21315232	+	4777	-486839	chr17	20797834	31	0.00235316	0.0102437	-1.4286
ENSG00000034152.19	chr17	21284673	21315232	+	4777	-149716	chr17	21134957	32	0.0108553	0.00719585	0.434723
ENSG00000034152.19	chr17	21284673	21315232	+	4777	104489	chr17	21419721	33	0.0153058	0.00652389	0.708594
ENSG00000034152.19	chr17	21284673	21315232	+	4777	931797	chr17	22247029	34	0.0140054	0.00669696	22.1163
ENSG00000034152.19	chr17	21284673	21315232	+	4777	250216	chr17	21565448	35	0.00778142	0.00785226	37.6988
ENSG00000034152.19	chr17	21284673	21315232	+	4777	-138880	chr17	21145793	36	0.00605687	0.00834926	0.534795
ENSG00000034152.19	chr17	21284673	21315232	+	4777	-182515	chr17	21102158	37	0.00292024	0.00980872	0.254911
ENSG00000034152.19	chr17	21284673	21315232	+	4777	-372603	chr17	20912070	38	0.016845	0.00633759	-0.352039
ENSG00000034152.19	chr17	21284673	21315232	+	4777	-807620	chr17	20477053	39	0.0227967	0.00575293	0.618337
ENSG00000034152.19	chr17	21284673	21315232	+	4777	-763133	chr17	20521540	40	0.0127475	0.00688085	0.237975
ENSG00000034152.19	chr17	21284673	21315232	+	4777	-674436	chr17	20610237	41	0.0321769	0.00509443	-0.110755
ENSG00000034677.13	chr8	100257061	100336218	-	7135	0	chr8	100262806	0	2.66341e-37	0.165793	-0.618017
ENSG00000034693.15	chr6	143450806	143490616	+	7744	13219	chr6	143503835	0	1.59274e-11	0.0492908	0.385803
ENSG00000035115.22	chr2	217731	266398	-	6959	-10544	chr2	276942	0	3.20932e-65	0.276552	0.800435
ENSG00000035403.18	chr10	73995194	74121363	+	5955	0	chr10	74002102	0	8.17015e-13	0.0554335	0.398125
ENSG00000035499.13	chr5	60596913	60700190	-	6906	0	chr5	60689070	0	8.84625e-72	0.300394	-0.821706
ENSG00000035664.11	chr15	63907037	64072033	-	8462	0	chr15	63994278	0	8.74322e-30	0.133255	-0.546805
ENSG00000035681.9	chr8	58583509	58659853	-	8476	1979	chr8	58581530	0	1.26424e-35	0.158639	0.611828
ENSG00000035687.10	chr1	244408495	244451909	-	8349	54559	chr1	244353936	0	1.83783e-20	0.0912344	0.476327
ENSG00000035720.8	chr4	67558728	67607337	+	8287	0	chr4	67577590	0	3.62303e-15	0.0665675	-0.410887
ENSG00000035928.16	chr4	39287457	39366375	-	8916	-88	chr4	39366463	0	2.5815e-12	0.0530572	-0.330151
ENSG00000036054.13	chr3	100260993	100325251	+	7562	0	chr3	100285273	0	1.94169e-08	0.0345068	-0.275202
ENSG00000036257.13	chr2	224470151	224585397	-	8728	0	chr2	224487744	0	4.76613e-10	0.0422327	0.295524
ENSG00000036448.10	chr8	2045047	2165552	+	16202	0	chr8	2129084	0	6.68125e-135	0.4934	-1.04611
ENSG00000036549.13	chr1	77562417	77683419	-	7618	-448409	chr1	78131828	0	7.52287e-14	0.0603466	-0.436348
ENSG00000036828.17	chr3	122183669	122291629	+	7943	0	chr3	122204479	0	2.42443e-05	0.0196409	-0.205447
ENSG00000036828.17	chr3	122183669	122291629	+	7943	-79293	chr3	122104376	1	1.7612e-05	0.0203047	0.739379
ENSG00000036828.17	chr3	122183669	122291629	+	7943	651387	chr3	122943016	2	0.000287797	0.0145269	-0.230856
ENSG00000036828.17	chr3	122183669	122291629	+	7943	327637	chr3	122619266	3	0.000412165	0.0137896	-1.0161
ENSG00000036828.17	chr3	122183669	122291629	+	7943	6438	chr3	122298067	4	0.000734702	0.0126069	-47.7677
ENSG00000037042.9	chr17	42659285	42667006	+	5935	85116	chr17	42752122	0	2.06183e-14	0.063005	1.45393
ENSG00000037474.15	chr5	6599240	6633291	-	10398	0	chr5	6610673	0	5.33001e-21	0.0937071	0.721277
ENSG00000037637.11	chr1	16246841	16352480	-	9041	-5114	chr1	16357594	0	9.66774e-10	0.0407606	0.3051
ENSG00000037757.14	chr19	13764523	13774282	+	8321	-3783	chr19	13760740	0	3.08232e-70	0.29486	-0.77716
ENSG00000038002.9	chr4	177430775	177442437	-	9518	0	chr4	177439897	0	1.26603e-147	0.52533	-1.10924
ENSG00000038210.14	chr4	25160664	25279204	+	9291	0	chr4	25252062	0	5.1642e-23	0.102916	-0.686899
ENSG00000038219.13	chr4	13568739	13627725	-	10247	-14088	chr4	13641813	0	3.34165e-24	0.108314	0.798499
ENSG00000038274.17	chr5	163503115	163519354	+	8532	35683	chr5	163555037	0	1.97751e-07	0.0296624	-0.415519
ENSG00000038274.17	chr5	163503115	163519354	+	8532	1840	chr5	163521194	1	1.55429e-06	0.0253597	0.312054
ENSG00000038274.17	chr5	163503115	163519354	+	8532	-749935	chr5	162753180	2	1.80707e-06	0.0250454	0.370758
ENSG00000038274.17	chr5	163503115	163519354	+	8532	-460177	chr5	163042938	3	0.00134336	0.0113783	-0.191774
ENSG00000038274.17	chr5	163503115	163519354	+	8532	311616	chr5	163830970	4	3.11769e-05	0.0191189	-4.37858
ENSG00000038274.17	chr5	163503115	163519354	+	8532	608208	chr5	164127562	5	4.33435e-05	0.0184357	-0.529441
ENSG00000038274.17	chr5	163503115	163519354	+	8532	700056	chr5	164219410	6	0.00016838	0.0156302	0.857891
ENSG00000038274.17	chr5	163503115	163519354	+	8532	151086	chr5	163670440	7	0.00206182	0.0105105	-3.05972
ENSG00000038274.17	chr5	163503115	163519354	+	8532	355483	chr5	163874837	8	0.000151779	0.0158442	0.535936
ENSG00000038274.17	chr5	163503115	163519354	+	8532	860308	chr5	164379662	9	0.000112408	0.0164639	0.34154
ENSG00000038274.17	chr5	163503115	163519354	+	8532	143128	chr5	163662482	10	0.00187647	0.0107009	-44.0089
ENSG00000038274.17	chr5	163503115	163519354	+	8532	-484941	chr5	163018174	11	0.000150247	0.0158651	1.32593
ENSG00000038274.17	chr5	163503115	163519354	+	8532	571339	chr5	164090693	12	0.00185141	0.0107281	0.154848
ENSG00000038274.17	chr5	163503115	163519354	+	8532	-872895	chr5	162630220	13	0.000863552	0.0122773	-47.1391
ENSG00000038274.17	chr5	163503115	163519354	+	8532	-801638	chr5	162701477	14	0.00185177	0.0107277	-10.3978
ENSG00000038274.17	chr5	163503115	163519354	+	8532	-496038	chr5	163007077	15	0.00408575	0.00913476	-0.639561
ENSG00000038274.17	chr5	163503115	163519354	+	8532	-891441	chr5	162611674	16	0.000197883	0.0152976	-0.245946
ENSG00000038274.17	chr5	163503115	163519354	+	8532	-126863	chr5	163376252	17	0.000187314	0.0154106	-0.5632
ENSG00000038274.17	chr5	163503115	163519354	+	8532	-319489	chr5	163183626	18	0.000132598	0.0161229	18.6688
ENSG00000038274.17	chr5	163503115	163519354	+	8532	-166876	chr5	163336239	19	0.000382211	0.0139444	-0.62765
ENSG00000038274.17	chr5	163503115	163519354	+	8532	-13355	chr5	163489760	20	0.00049103	0.0134309	0.462848
ENSG00000038274.17	chr5	163503115	163519354	+	8532	547890	chr5	164067244	21	0.0024054	0.0101994	4.06772
ENSG00000038274.17	chr5	163503115	163519354	+	8532	-142672	chr5	163360443	22	0.0224173	0.00578521	-0.692178
ENSG00000038274.17	chr5	163503115	163519354	+	8532	-600685	chr5	162902430	23	0.00444055	0.00896818	40.2886
ENSG00000038274.17	chr5	163503115	163519354	+	8532	-690274	chr5	162812841	24	0.00641255	0.00823585	38.6086
ENSG00000038274.17	chr5	163503115	163519354	+	8532	-12798	chr5	163490317	25	0.00695707	0.00807409	0.704387
ENSG00000038274.17	chr5	163503115	163519354	+	8532	-566258	chr5	162936857	26	0.00287232	0.009842	1.02819
ENSG00000038274.17	chr5	163503115	163519354	+	8532	906154	chr5	164425508	27	0.0224193	0.00578504	0.411835
ENSG00000038274.17	chr5	163503115	163519354	+	8532	-385878	chr5	163117237	28	0.00387263	0.00924204	0.358161
ENSG00000038274.17	chr5	163503115	163519354	+	8532	403958	chr5	163923312	29	0.00182186	0.0107607	-22.262
ENSG00000038274.17	chr5	163503115	163519354	+	8532	-823888	chr5	162679227	30	0.00105136	0.0118764	1.1746
ENSG00000038274.17	chr5	163503115	163519354	+	8532	25218	chr5	163544572	31	0.00199154	0.0105806	-0.219403
ENSG00000038274.17	chr5	163503115	163519354	+	8532	-448989	chr5	163054126	32	0.0065407	0.00819655	-19.329
ENSG00000038274.17	chr5	163503115	163519354	+	8532	-287007	chr5	163216108	33	0.00652749	0.00820057	0.223066
ENSG00000038274.17	chr5	163503115	163519354	+	8532	-674569	chr5	162828546	34	0.0115221	0.00707883	-35.7941
ENSG00000038274.17	chr5	163503115	163519354	+	8532	72661	chr5	163592015	35	0.00668472	0.00815332	-0.253679
ENSG00000038274.17	chr5	163503115	163519354	+	8532	-209573	chr5	163293542	36	0.010635	0.00723614	-0.43718
ENSG00000038274.17	chr5	163503115	163519354	+	8532	-465756	chr5	163037359	37	0.00548477	0.00854672	0.573729
ENSG00000038274.17	chr5	163503115	163519354	+	8532	248726	chr5	163768080	38	0.0159211	0.0064472	-27.9323
ENSG00000038274.17	chr5	163503115	163519354	+	8532	-604203	chr5	162898912	39	0.016115	0.00642367	0.578683
ENSG00000038274.17	chr5	163503115	163519354	+	8532	-557116	chr5	162945999	40	0.0208052	0.00592897	-0.336377
ENSG00000038382.20	chr5	14143343	14532128	+	10511	0	chr5	14174110	0	2.71956e-28	0.12665	0.975425
ENSG00000038382.20	chr5	14143343	14532128	+	10511	0	chr5	14168422	1	7.19646e-25	0.111328	1.87137
ENSG00000038427.16	chr5	83471619	83582303	+	7644	-29634	chr5	83441985	0	2.67061e-18	0.0812283	-0.429988
ENSG00000038427.16	chr5	83471619	83582303	+	7644	-44269	chr5	83427350	1	6.15276e-12	0.0512607	-0.527476
ENSG00000038532.16	chr16	10944565	11182186	+	12931	0	chr16	10949556	0	4.0088e-15	0.0663605	-0.522367
ENSG00000039068.19	chr16	68737293	68835541	+	6547	-174507	chr16	68562786	0	2.0989e-18	0.0817146	-0.478789
ENSG00000039650.12	chr19	49859883	49878351	-	9665	3153	chr19	49856730	0	2.54351e-22	0.0997593	-1.2422
ENSG00000040199.18	chr16	71637836	71724701	-	6443	0	chr16	71706574	0	1.32621e-53	0.232344	-0.933268
ENSG00000040275.17	chr5	169583637	169604778	+	9217	16133	chr5	169620911	0	3.32301e-26	0.117337	-1.05965
ENSG00000040341.18	chr8	73420370	73747708	-	9504	0	chr8	73615761	0	1.30896e-05	0.0209215	0.409167
ENSG00000040341.18	chr8	73420370	73747708	-	9504	0	chr8	73712279	1	0.000170285	0.015607	-0.348312
ENSG00000040341.18	chr8	73420370	73747708	-	9504	-288500	chr8	74036208	2	1.12949e-06	0.0260256	1.49852
ENSG00000040341.18	chr8	73420370	73747708	-	9504	6356	chr8	73414014	3	9.03433e-05	0.0169154	-0.212687
ENSG00000040341.18	chr8	73420370	73747708	-	9504	-885557	chr8	74633265	4	1.16128e-05	0.0211704	1.37496
ENSG00000040341.18	chr8	73420370	73747708	-	9504	-60397	chr8	73808105	5	0.000145511	0.0159312	26.9474
ENSG00000040341.18	chr8	73420370	73747708	-	9504	669553	chr8	72750817	6	0.00774222	0.00786225	21.8005
ENSG00000040341.18	chr8	73420370	73747708	-	9504	-186826	chr8	73934534	7	0.000418338	0.0137592	31.5522
ENSG00000040341.18	chr8	73420370	73747708	-	9504	0	chr8	73457555	8	0.000324394	0.014281	50.8405
ENSG00000040341.18	chr8	73420370	73747708	-	9504	-183517	chr8	73931225	9	0.000976266	0.0120273	1.06093
ENSG00000040341.18	chr8	73420370	73747708	-	9504	15157	chr8	73405213	10	0.000413364	0.0137837	-0.567875
ENSG00000040341.18	chr8	73420370	73747708	-	9504	994265	chr8	72426105	11	0.000581725	0.013084	23.1785
ENSG00000040341.18	chr8	73420370	73747708	-	9504	-46870	chr8	73794578	12	0.00114072	0.0117105	65.0128
ENSG00000040341.18	chr8	73420370	73747708	-	9504	491489	chr8	72928881	13	7.04915e-05	0.0174285	-0.772305
ENSG00000040341.18	chr8	73420370	73747708	-	9504	-47176	chr8	73794884	14	0.000145265	0.0159347	-1.17176
ENSG00000040341.18	chr8	73420370	73747708	-	9504	327704	chr8	73092666	15	6.87575e-05	0.0174801	-39.8896
ENSG00000040341.18	chr8	73420370	73747708	-	9504	-816849	chr8	74564557	16	0.00113745	0.0117163	0.940305
ENSG00000040341.18	chr8	73420370	73747708	-	9504	279079	chr8	73141291	17	0.000623325	0.0129428	-0.789091
ENSG00000040341.18	chr8	73420370	73747708	-	9504	348077	chr8	73072293	18	0.000465581	0.0135399	0.253883
ENSG00000040341.18	chr8	73420370	73747708	-	9504	-71759	chr8	73819467	19	0.00803814	0.00778805	37.5443
ENSG00000040341.18	chr8	73420370	73747708	-	9504	-790815	chr8	74538523	20	0.00170628	0.0108934	36.3079
ENSG00000040341.18	chr8	73420370	73747708	-	9504	999175	chr8	72421195	21	0.00410261	0.00912652	12.0424
ENSG00000040341.18	chr8	73420370	73747708	-	9504	-438105	chr8	74185813	22	0.00240076	0.0102033	-0.217608
ENSG00000040341.18	chr8	73420370	73747708	-	9504	-321197	chr8	74068905	23	2.2988e-05	0.0197513	-0.599646
ENSG00000040341.18	chr8	73420370	73747708	-	9504	-241394	chr8	73989102	24	2.14051e-05	0.0198995	0.727097
ENSG00000040341.18	chr8	73420370	73747708	-	9504	-670481	chr8	74418189	25	0.000871384	0.0122589	-0.607963
ENSG00000040341.18	chr8	73420370	73747708	-	9504	169656	chr8	73250714	26	0.00967733	0.00742179	0.728574
ENSG00000040341.18	chr8	73420370	73747708	-	9504	756724	chr8	72663646	27	0.00371356	0.0093261	33.5947
ENSG00000040341.18	chr8	73420370	73747708	-	9504	-105390	chr8	73853098	28	0.000988077	0.0120028	-65.8192
ENSG00000040341.18	chr8	73420370	73747708	-	9504	382236	chr8	73038134	29	0.00152336	0.0111231	0.938592
ENSG00000040341.18	chr8	73420370	73747708	-	9504	-254314	chr8	74002022	30	0.000254406	0.0147805	0.644369
ENSG00000040341.18	chr8	73420370	73747708	-	9504	16537	chr8	73403833	31	0.00404938	0.00915266	0.607386
ENSG00000040341.18	chr8	73420370	73747708	-	9504	-188443	chr8	73936151	32	3.15143e-05	0.0190966	0.203955
ENSG00000040341.18	chr8	73420370	73747708	-	9504	0	chr8	73571147	33	0.000485555	0.0134538	-0.770763
ENSG00000040341.18	chr8	73420370	73747708	-	9504	0	chr8	73469360	34	0.00810863	0.00777079	21.7799
ENSG00000040341.18	chr8	73420370	73747708	-	9504	689951	chr8	72730419	35	0.0026915	0.00997288	0.85522
ENSG00000040341.18	chr8	73420370	73747708	-	9504	0	chr8	73481117	36	0.013087	0.00682945	35.1579
ENSG00000040341.18	chr8	73420370	73747708	-	9504	-358388	chr8	74106096	37	0.012671	0.00689263	35.3201
ENSG00000040341.18	chr8	73420370	73747708	-	9504	-62277	chr8	73809985	38	0.0124589	0.00692567	-0.867483
ENSG00000040341.18	chr8	73420370	73747708	-	9504	-637465	chr8	74385173	39	0.00294403	0.00979239	1.00193
ENSG00000040341.18	chr8	73420370	73747708	-	9504	35051	chr8	73385319	40	0.00592747	0.00839221	38.9734
ENSG00000040341.18	chr8	73420370	73747708	-	9504	-282101	chr8	74029809	41	0.0198998	0.00601485	14.1197
ENSG00000040341.18	chr8	73420370	73747708	-	9504	382591	chr8	73037779	42	0.00773649	0.00786372	0.873284
ENSG00000040341.18	chr8	73420370	73747708	-	9504	-271762	chr8	74019470	43	0.00441146	0.00898132	19.2037
ENSG00000040341.18	chr8	73420370	73747708	-	9504	-1232	chr8	73748940	44	0.0120831	0.00698566	-0.341911
ENSG00000040341.18	chr8	73420370	73747708	-	9504	87603	chr8	73332767	45	0.00583357	0.00842398	55.1404
ENSG00000040341.18	chr8	73420370	73747708	-	9504	-104256	chr8	73851964	46	0.0015865	0.0110408	0.412907
ENSG00000040341.18	chr8	73420370	73747708	-	9504	468446	chr8	72951924	47	0.00945221	0.00746816	-0.331415
ENSG00000040341.18	chr8	73420370	73747708	-	9504	-978561	chr8	74726269	48	0.00642419	0.00823225	31.5631
ENSG00000040341.18	chr8	73420370	73747708	-	9504	0	chr8	73511057	49	0.0086041	0.0076536	-0.489653
ENSG00000040341.18	chr8	73420370	73747708	-	9504	-757945	chr8	74505653	50	0.0146485	0.0066094	-34.5869
ENSG00000040341.18	chr8	73420370	73747708	-	9504	58717	chr8	73361653	51	0.00268479	0.00997791	-0.210723
ENSG00000040341.18	chr8	73420370	73747708	-	9504	906413	chr8	72513957	52	0.0101615	0.0073257	0.530796
ENSG00000040341.18	chr8	73420370	73747708	-	9504	0	chr8	73600718	53	0.014088	0.00668549	-28.4438
ENSG00000040341.18	chr8	73420370	73747708	-	9504	998269	chr8	72422101	54	0.0106059	0.00724152	0.731327
ENSG00000040341.18	chr8	73420370	73747708	-	9504	0	chr8	73549278	55	0.0112392	0.00712763	-0.676442
ENSG00000040341.18	chr8	73420370	73747708	-	9504	-394651	chr8	74142359	56	0.00596873	0.00837841	0.300884
ENSG00000040341.18	chr8	73420370	73747708	-	9504	153962	chr8	73266408	57	0.0091917	0.00752324	0.581145
ENSG00000040341.18	chr8	73420370	73747708	-	9504	-724641	chr8	74472349	58	0.0202039	0.00598556	-0.337547
ENSG00000040341.18	chr8	73420370	73747708	-	9504	277938	chr8	73142432	59	0.00978591	0.00739982	-0.402736
ENSG00000040341.18	chr8	73420370	73747708	-	9504	464979	chr8	72955391	60	0.0212485	0.00588831	0.250927
ENSG00000040341.18	chr8	73420370	73747708	-	9504	849159	chr8	72571211	61	0.0310459	0.00516239	0.398096
ENSG00000040341.18	chr8	73420370	73747708	-	9504	-210139	chr8	73957847	62	0.0321232	0.0050976	-0.692909
ENSG00000040341.18	chr8	73420370	73747708	-	9504	252233	chr8	73168137	63	0.0342442	0.00497641	0.742787
ENSG00000040487.13	chr1	19312327	19329300	+	9816	0	chr1	19315832	0	8.3323e-11	0.045858	0.33434
ENSG00000040487.13	chr1	19312327	19329300	+	9816	0	chr1	19321084	1	2.12308e-07	0.0295141	0.243743
ENSG00000041357.16	chr15	78540406	78552417	+	9521	90476	chr15	78642893	0	3.57247e-42	0.186252	1.34198
ENSG00000041802.11	chr3	194640792	194672463	-	11239	0	chr3	194648850	0	1.84321e-78	0.323876	1.16151
ENSG00000041988.15	chr1	6624867	6635586	+	9230	13964	chr1	6649550	0	3.50272e-06	0.0236658	-0.228824
ENSG00000041988.15	chr1	6624867	6635586	+	9230	-215140	chr1	6409727	1	2.10262e-06	0.0247296	0.522343
ENSG00000041988.15	chr1	6624867	6635586	+	9230	-854324	chr1	5770543	2	0.00184112	0.0107394	-2.29642
ENSG00000041988.15	chr1	6624867	6635586	+	9230	-785436	chr1	5839431	3	0.000127068	0.0162108	0.27853
ENSG00000041988.15	chr1	6624867	6635586	+	9230	716907	chr1	7352493	4	0.00221255	0.010368	13.7591
ENSG00000041988.15	chr1	6624867	6635586	+	9230	644433	chr1	7280019	5	0.00129426	0.0114539	0.709281
ENSG00000041988.15	chr1	6624867	6635586	+	9230	-861612	chr1	5763255	6	0.000388936	0.0139086	-41.0263
ENSG00000041988.15	chr1	6624867	6635586	+	9230	288252	chr1	6923838	7	0.000674066	0.0127828	-1.0716
ENSG00000041988.15	chr1	6624867	6635586	+	9230	957986	chr1	7593572	8	0.000341163	0.0141775	1.04672
ENSG00000041988.15	chr1	6624867	6635586	+	9230	-613151	chr1	6011716	9	0.00068398	0.012753	0.603887
ENSG00000041988.15	chr1	6624867	6635586	+	9230	360284	chr1	6995870	10	0.00026427	0.0147022	0.743156
ENSG00000041988.15	chr1	6624867	6635586	+	9230	563840	chr1	7199426	11	0.00161613	0.0110033	-2.46946
ENSG00000041988.15	chr1	6624867	6635586	+	9230	709271	chr1	7344857	12	0.000461056	0.0135599	-0.171222
ENSG00000041988.15	chr1	6624867	6635586	+	9230	531704	chr1	7167290	13	0.00169841	0.0109027	-36.3235
ENSG00000041988.15	chr1	6624867	6635586	+	9230	398093	chr1	7033679	14	0.00261102	0.010034	-1.11062
ENSG00000041988.15	chr1	6624867	6635586	+	9230	831133	chr1	7466719	15	0.015127	0.00654677	0.481295
ENSG00000041988.15	chr1	6624867	6635586	+	9230	924036	chr1	7559622	16	0.000290192	0.0145099	0.442109
ENSG00000041988.15	chr1	6624867	6635586	+	9230	-963702	chr1	5661165	17	0.00302406	0.00973846	-0.795129
ENSG00000041988.15	chr1	6624867	6635586	+	9230	34654	chr1	6670240	18	0.00144839	0.0112255	-0.642769
ENSG00000041988.15	chr1	6624867	6635586	+	9230	-445796	chr1	6179071	19	0.003468	0.00946332	-6.34819
ENSG00000041988.15	chr1	6624867	6635586	+	9230	-982930	chr1	5641937	20	0.00143476	0.0112447	-1.06761
ENSG00000041988.15	chr1	6624867	6635586	+	9230	-113553	chr1	6511314	21	0.00731795	0.00797385	0.875459
ENSG00000041988.15	chr1	6624867	6635586	+	9230	-183356	chr1	6441511	22	0.00251336	0.0101109	42.7783
ENSG00000041988.15	chr1	6624867	6635586	+	9230	801144	chr1	7436730	23	0.00153927	0.0111021	0.332606
ENSG00000041988.15	chr1	6624867	6635586	+	9230	358207	chr1	6993793	24	0.0121391	0.00697659	0.323699
ENSG00000041988.15	chr1	6624867	6635586	+	9230	874746	chr1	7510332	25	0.00121423	0.0115835	-0.24256
ENSG00000041988.15	chr1	6624867	6635586	+	9230	905123	chr1	7540709	26	0.0127412	0.00688183	-0.149135
ENSG00000041988.15	chr1	6624867	6635586	+	9230	621484	chr1	7257070	27	0.0108034	0.00720527	0.777998
ENSG00000041988.15	chr1	6624867	6635586	+	9230	-967441	chr1	5657426	28	0.00279254	0.00989869	-0.512407
ENSG00000041988.15	chr1	6624867	6635586	+	9230	589125	chr1	7224711	29	0.00590312	0.0084004	-0.945325
ENSG00000041988.15	chr1	6624867	6635586	+	9230	755903	chr1	7391489	30	0.0164104	0.00638836	-11.6541
ENSG00000041988.15	chr1	6624867	6635586	+	9230	606264	chr1	7241850	31	0.00617435	0.00831107	-0.646843
ENSG00000041988.15	chr1	6624867	6635586	+	9230	503233	chr1	7138819	32	0.00559574	0.00850683	0.479259
ENSG00000041988.15	chr1	6624867	6635586	+	9230	539686	chr1	7175272	33	0.00897038	0.00757132	-37.0182
ENSG00000041988.15	chr1	6624867	6635586	+	9230	456392	chr1	7091978	34	0.00667344	0.00815667	-0.29839
ENSG00000041988.15	chr1	6624867	6635586	+	9230	593701	chr1	7229287	35	0.0135316	0.00676416	-5.61333
ENSG00000041988.15	chr1	6624867	6635586	+	9230	-714560	chr1	5910307	36	0.0182641	0.00618075	-0.271041
ENSG00000041988.15	chr1	6624867	6635586	+	9230	127163	chr1	6762749	37	0.0202876	0.00597758	-7.83334
ENSG00000042088.14	chr14	89954940	90044764	+	9084	-13465	chr14	89941475	0	4.17694e-26	0.116891	-0.499742
ENSG00000042286.15	chr10	70098224	70132934	-	10719	-4827	chr10	70137761	0	8.03788e-15	0.0649362	-0.387033
ENSG00000042317.17	chr14	88384925	88470350	+	9313	7070	chr14	88477420	0	6.41638e-19	0.084104	-0.436709
ENSG00000042429.12	chr11	93784228	93814963	+	8500	0	chr11	93796489	0	1.03756e-25	0.115117	-0.747456
ENSG00000042445.14	chr2	85341956	85354531	-	8066	8420	chr2	85333536	0	2.74937e-56	0.242787	0.750095
ENSG00000042493.16	chr2	85394754	85418432	-	8147	18813	chr2	85375941	0	1.326e-68	0.28895	-0.94485
ENSG00000042753.12	chr19	46838137	46850846	-	8269	1058	chr19	46837079	0	2.48567e-10	0.0435868	-0.32876
ENSG00000043143.20	chr5	134524313	134583230	+	7271	0	chr5	134553551	0	1.99395e-136	0.497338	-1.03123
ENSG00000043462.12	chr5	170246234	170297818	-	8527	-10440	chr5	170308258	0	5.33192e-06	0.0227905	-0.2938
ENSG00000043462.12	chr5	170246234	170297818	-	8527	-31987	chr5	170329805	1	2.81274e-06	0.024123	-0.247343
ENSG00000043462.12	chr5	170246234	170297818	-	8527	0	chr5	170297763	2	3.14155e-05	0.0191031	0.370135
ENSG00000043462.12	chr5	170246234	170297818	-	8527	-37571	chr5	170335389	3	4.8698e-05	0.0181943	0.408745
ENSG00000043514.17	chr1	39838111	39883511	-	7754	0	chr1	39864469	0	5.95112e-91	0.365698	-1.45734
ENSG00000044090.10	chr6	43037618	43053945	-	7777	33620	chr6	43003998	0	1.35642e-23	0.105556	-1.47264
ENSG00000044115.21	chr5	138610968	138935034	+	5771	6056	chr5	138941090	0	3.19955e-09	0.0382674	-0.31661
ENSG00000044459.15	chr9	17134983	17503923	+	12966	0	chr9	17274659	0	3.45433e-06	0.0236948	-0.450729
ENSG00000044459.15	chr9	17134983	17503923	+	12966	-84558	chr9	17050425	1	0.000208857	0.0151864	42.8695
ENSG00000044459.15	chr9	17134983	17503923	+	12966	-793901	chr9	16341082	2	1.46732e-05	0.0206841	0.39143
ENSG00000044459.15	chr9	17134983	17503923	+	12966	424246	chr9	17928169	3	8.29529e-06	0.0218703	-62.9155
ENSG00000044459.15	chr9	17134983	17503923	+	12966	0	chr9	17353768	4	0.000152349	0.0158365	14.1796
ENSG00000044459.15	chr9	17134983	17503923	+	12966	364433	chr9	17868356	5	0.000183932	0.0154482	37.4996
ENSG00000044459.15	chr9	17134983	17503923	+	12966	0	chr9	17425727	6	7.79935e-05	0.0172193	0.202873
ENSG00000044459.15	chr9	17134983	17503923	+	12966	-755399	chr9	16379584	7	1.24368e-05	0.0210279	61.6918
ENSG00000044459.15	chr9	17134983	17503923	+	12966	0	chr9	17327823	8	0.000467794	0.0135302	-13.1065
ENSG00000044459.15	chr9	17134983	17503923	+	12966	589213	chr9	18093136	9	7.0081e-05	0.0174406	1.80087
ENSG00000044459.15	chr9	17134983	17503923	+	12966	-546557	chr9	16588426	10	0.000196615	0.0153108	28.203
ENSG00000044459.15	chr9	17134983	17503923	+	12966	333958	chr9	17837881	11	0.000300431	0.0144386	-51.1203
ENSG00000044459.15	chr9	17134983	17503923	+	12966	-240574	chr9	16894409	12	1.35344e-05	0.020852	-0.834235
ENSG00000044459.15	chr9	17134983	17503923	+	12966	-321596	chr9	16813387	13	0.000201281	0.0152625	0.409365
ENSG00000044459.15	chr9	17134983	17503923	+	12966	-739488	chr9	16395495	14	0.000363169	0.0140492	29.2854
ENSG00000044459.15	chr9	17134983	17503923	+	12966	678489	chr9	18182412	15	0.00082658	0.0123665	0.980277
ENSG00000044574.8	chr9	125234854	125241343	-	6470	95666	chr9	125139188	0	1.35679e-08	0.0352547	-0.271246
ENSG00000044574.8	chr9	125234854	125241343	-	6470	783262	chr9	124451592	1	4.70589e-05	0.0182652	-1.31184
ENSG00000044574.8	chr9	125234854	125241343	-	6470	781335	chr9	124453519	2	5.79558e-05	0.0178338	-8.53327
ENSG00000044574.8	chr9	125234854	125241343	-	6470	-2028	chr9	125243371	3	0.000721546	0.0126438	-39.1165
ENSG00000044574.8	chr9	125234854	125241343	-	6470	-878849	chr9	126120192	4	0.000764916	0.0125247	3.52154
ENSG00000044574.8	chr9	125234854	125241343	-	6470	251717	chr9	124983137	5	0.0010205	0.0119371	65.6387
ENSG00000044574.8	chr9	125234854	125241343	-	6470	-878849	chr9	126120192	6	0.000721941	0.0126427	3.53809
ENSG00000044574.8	chr9	125234854	125241343	-	6470	-711343	chr9	125952686	7	0.000467324	0.0135322	35.0973
ENSG00000044574.8	chr9	125234854	125241343	-	6470	225839	chr9	125009015	8	0.00102697	0.0119242	65.6033
ENSG00000044574.8	chr9	125234854	125241343	-	6470	693109	chr9	124541745	9	0.000784204	0.0124738	47.515
ENSG00000044574.8	chr9	125234854	125241343	-	6470	-603196	chr9	125844539	10	0.00108983	0.0118033	-3.2599
ENSG00000044574.8	chr9	125234854	125241343	-	6470	-67992	chr9	125309335	11	0.0017989	0.0107864	44.1843
ENSG00000046604.13	chr18	31498178	31549008	+	8311	-9807	chr18	31488371	0	5.01903e-64	0.272126	1.20775
ENSG00000047056.16	chr10	1049539	1132384	+	10499	0	chr10	1079829	0	6.94472e-08	0.0318469	-0.350031
ENSG00000047056.16	chr10	1049539	1132384	+	10499	-13439	chr10	1036100	1	4.68813e-05	0.0182731	0.335602
ENSG00000047188.16	chr5	113513695	113595285	+	11225	-25226	chr5	113488469	0	1.35262e-36	0.162788	-0.648865
ENSG00000047315.17	chr4	56977723	57031158	+	10696	0	chr4	56984680	0	9.9289e-34	0.150481	-0.56005
ENSG00000047346.12	chr15	52581318	52709817	-	9128	85241	chr15	52496077	0	5.1004e-33	0.147402	-0.714032
ENSG00000047365.12	chr4	35948222	36244514	-	12292	-77348	chr4	36321862	0	5.72917e-14	0.0609065	0.380629
ENSG00000047365.12	chr4	35948222	36244514	-	12292	0	chr4	36150215	1	1.99191e-08	0.0344536	0.42151
ENSG00000047578.13	chr16	27550134	27780369	+	8346	0	chr16	27777584	0	3.33568e-27	0.121803	-1.62478
ENSG00000047579.20	chr6	15522808	15663058	-	9110	0	chr6	15585901	0	4.77268e-27	0.121109	-0.696915
ENSG00000047849.21	chr3	47850691	48089272	-	4439	0	chr3	48051643	0	1.52466e-138	0.502753	1.11607
ENSG00000048028.11	chr11	113797875	113875570	-	8437	-1773	chr11	113877343	0	1.07074e-40	0.180104	-0.758872
ENSG00000048052.21	chr7	18086950	19002416	+	13257	615352	chr7	19617768	0	0.000175365	0.0155464	-2.16814
ENSG00000048052.21	chr7	18086950	19002416	+	13257	-876908	chr7	17210042	1	6.21688e-05	0.0176885	-56.5817
ENSG00000048052.21	chr7	18086950	19002416	+	13257	0	chr7	18691238	2	5.89655e-06	0.0225808	45.3376
ENSG00000048052.21	chr7	18086950	19002416	+	13257	0	chr7	18094679	3	1.66265e-06	0.0252192	0.947044
ENSG00000048052.21	chr7	18086950	19002416	+	13257	-216459	chr7	17870491	4	4.63727e-07	0.0278833	31.9764
ENSG00000048052.21	chr7	18086950	19002416	+	13257	40758	chr7	19043174	5	7.80121e-05	0.0172188	55.8254
ENSG00000048052.21	chr7	18086950	19002416	+	13257	610087	chr7	19612503	6	0.00281437	0.00988302	34.5832
ENSG00000048052.21	chr7	18086950	19002416	+	13257	480788	chr7	19483204	7	1.27463e-05	0.0209767	-50.3836
ENSG00000048052.21	chr7	18086950	19002416	+	13257	-538600	chr7	17548350	8	2.24104e-05	0.0198042	-0.320068
ENSG00000048052.21	chr7	18086950	19002416	+	13257	567347	chr7	19569763	9	1.74109e-06	0.025123	-42.836
ENSG00000048052.21	chr7	18086950	19002416	+	13257	943274	chr7	19945690	10	0.00457648	0.00890792	-0.916579
ENSG00000048052.21	chr7	18086950	19002416	+	13257	289306	chr7	19291722	11	1.72322e-05	0.02035	-1.21871
ENSG00000048052.21	chr7	18086950	19002416	+	13257	276501	chr7	19278917	12	1.63907e-05	0.020454	-60.8442
ENSG00000048052.21	chr7	18086950	19002416	+	13257	-447337	chr7	17639613	13	3.98053e-07	0.028202	-1.01008
ENSG00000048052.21	chr7	18086950	19002416	+	13257	0	chr7	18354837	14	0.00025174	0.0148021	-1.07142
ENSG00000048052.21	chr7	18086950	19002416	+	13257	0	chr7	18574544	15	0.000646396	0.0128685	0.981169
ENSG00000048052.21	chr7	18086950	19002416	+	13257	-659446	chr7	17427504	16	0.0017613	0.0108291	1.33262
ENSG00000048052.21	chr7	18086950	19002416	+	13257	0	chr7	18798840	17	0.00063917	0.0128915	0.278849
ENSG00000048052.21	chr7	18086950	19002416	+	13257	953617	chr7	19956033	18	4.02651e-05	0.0185884	0.213699
ENSG00000048052.21	chr7	18086950	19002416	+	13257	0	chr7	18901610	19	0.000318878	0.0143162	50.9031
ENSG00000048052.21	chr7	18086950	19002416	+	13257	-691422	chr7	17395528	20	0.000200969	0.0152657	42.9812
ENSG00000048052.21	chr7	18086950	19002416	+	13257	0	chr7	18996607	21	0.000177755	0.0155185	28.3937
ENSG00000048052.21	chr7	18086950	19002416	+	13257	-57224	chr7	18029726	22	4.65551e-05	0.0182875	0.205006
ENSG00000048052.21	chr7	18086950	19002416	+	13257	0	chr7	18920794	23	5.76971e-05	0.0178431	40.3017
ENSG00000048052.21	chr7	18086950	19002416	+	13257	-916296	chr7	17170654	24	0.00173105	0.0108642	-0.409362
ENSG00000048052.21	chr7	18086950	19002416	+	13257	36236	chr7	19038652	25	0.000231317	0.0149762	-52.0632
ENSG00000048052.21	chr7	18086950	19002416	+	13257	94270	chr7	19096686	26	0.00378646	0.00928713	4.02479
ENSG00000048052.21	chr7	18086950	19002416	+	13257	321588	chr7	19324004	27	0.000304977	0.0144078	0.325868
ENSG00000048052.21	chr7	18086950	19002416	+	13257	755688	chr7	19758104	28	0.00103956	0.0118994	1.01095
ENSG00000048052.21	chr7	18086950	19002416	+	13257	-562234	chr7	17524716	29	0.000104862	0.0166074	-0.185793
ENSG00000048052.21	chr7	18086950	19002416	+	13257	-608387	chr7	17478563	30	0.000190632	0.0153744	-30.6354
ENSG00000048052.21	chr7	18086950	19002416	+	13257	951332	chr7	19953748	31	0.0026325	0.0100175	42.5805
ENSG00000048052.21	chr7	18086950	19002416	+	13257	327851	chr7	19330267	32	0.000864746	0.0122745	0.497942
ENSG00000048052.21	chr7	18086950	19002416	+	13257	143718	chr7	19146134	33	0.00152627	0.0111193	0.192418
ENSG00000048052.21	chr7	18086950	19002416	+	13257	0	chr7	18669764	34	0.00436903	0.00900065	0.327992
ENSG00000048052.21	chr7	18086950	19002416	+	13257	0	chr7	18953433	35	0.014226	0.00666647	34.7359
ENSG00000048052.21	chr7	18086950	19002416	+	13257	-384737	chr7	17702213	36	0.00278696	0.00990272	-17.3088
ENSG00000048052.21	chr7	18086950	19002416	+	13257	-251594	chr7	17835356	37	0.00355092	0.00941591	-0.219694
ENSG00000048052.21	chr7	18086950	19002416	+	13257	0	chr7	18188622	38	0.00628051	0.00827719	0.712281
ENSG00000048052.21	chr7	18086950	19002416	+	13257	485813	chr7	19488229	39	0.000854959	0.0122977	-1.06441
ENSG00000048052.21	chr7	18086950	19002416	+	13257	13241	chr7	19015657	40	0.000264114	0.0147035	0.18301
ENSG00000048052.21	chr7	18086950	19002416	+	13257	803430	chr7	19805846	41	0.000689114	0.0127377	-1.07897
ENSG00000048052.21	chr7	18086950	19002416	+	13257	-930258	chr7	17156692	42	0.00104506	0.0118887	65.5056
ENSG00000048052.21	chr7	18086950	19002416	+	13257	255744	chr7	19258160	43	0.0211499	0.00589728	0.40749
ENSG00000048052.21	chr7	18086950	19002416	+	13257	363986	chr7	19366402	44	0.00201028	0.0105617	35.7509
ENSG00000048052.21	chr7	18086950	19002416	+	13257	0	chr7	18389328	45	0.00284924	0.00985824	0.587233
ENSG00000048052.21	chr7	18086950	19002416	+	13257	0	chr7	18971312	46	0.000976027	0.0120278	-38.1517
ENSG00000048052.21	chr7	18086950	19002416	+	13257	-358823	chr7	17728127	47	0.00123894	0.0115426	20.5735
ENSG00000048052.21	chr7	18086950	19002416	+	13257	0	chr7	18972415	48	0.0018778	0.0106995	-18.9131
ENSG00000048052.21	chr7	18086950	19002416	+	13257	-395214	chr7	17691736	49	0.00382723	0.00926567	-0.516149
ENSG00000048052.21	chr7	18086950	19002416	+	13257	0	chr7	18944453	50	0.00163257	0.0109828	-28.1897
ENSG00000048052.21	chr7	18086950	19002416	+	13257	-257189	chr7	17829761	51	0.013049	0.00683513	0.930378
ENSG00000048052.21	chr7	18086950	19002416	+	13257	0	chr7	18932959	52	0.00262494	0.0100233	-0.220382
ENSG00000048052.21	chr7	18086950	19002416	+	13257	-900838	chr7	17186112	53	0.000234719	0.0149461	-26.2366
ENSG00000048052.21	chr7	18086950	19002416	+	13257	-726716	chr7	17360234	54	0.000758469	0.0125419	0.165689
ENSG00000048052.21	chr7	18086950	19002416	+	13257	-341946	chr7	17745004	55	0.0055642	0.00851809	-24.9427
ENSG00000048052.21	chr7	18086950	19002416	+	13257	0	chr7	18483596	56	0.00883223	0.00760194	-0.7684
ENSG00000048052.21	chr7	18086950	19002416	+	13257	0	chr7	18166098	57	0.00316679	0.00964576	-24.1469
ENSG00000048052.21	chr7	18086950	19002416	+	13257	733934	chr7	19736350	58	0.00443365	0.00897129	20.3269
ENSG00000048052.21	chr7	18086950	19002416	+	13257	177246	chr7	19179662	59	0.00959887	0.00743782	-51.8124
ENSG00000048052.21	chr7	18086950	19002416	+	13257	196973	chr7	19199389	60	0.00198108	0.0105912	-31.05
ENSG00000048052.21	chr7	18086950	19002416	+	13257	887535	chr7	19889951	61	0.0117895	0.00703386	-50.3858
ENSG00000048052.21	chr7	18086950	19002416	+	13257	0	chr7	18948283	62	0.00104608	0.0118867	-65.5
ENSG00000048052.21	chr7	18086950	19002416	+	13257	108173	chr7	19110589	63	0.00565715	0.0084851	-39.1885
ENSG00000048052.21	chr7	18086950	19002416	+	13257	508382	chr7	19510798	64	0.000611413	0.0129822	-0.267529
ENSG00000048052.21	chr7	18086950	19002416	+	13257	0	chr7	18945123	65	0.00858932	0.00765699	0.725185
ENSG00000048052.21	chr7	18086950	19002416	+	13257	597515	chr7	19599931	66	0.00147515	0.0111883	-0.465192
ENSG00000048052.21	chr7	18086950	19002416	+	13257	-166872	chr7	17920078	67	0.00500754	0.0087282	9.95286
ENSG00000048052.21	chr7	18086950	19002416	+	13257	-997755	chr7	17089195	68	0.00102396	0.0119302	-0.354439
ENSG00000048052.21	chr7	18086950	19002416	+	13257	18269	chr7	19020685	69	0.00475244	0.00883256	-32.6937
ENSG00000048052.21	chr7	18086950	19002416	+	13257	852174	chr7	19854590	70	0.00409313	0.00913115	-40.653
ENSG00000048052.21	chr7	18086950	19002416	+	13257	808160	chr7	19810576	71	0.000672452	0.0127877	-0.230404
ENSG00000048052.21	chr7	18086950	19002416	+	13257	0	chr7	18984282	72	0.00365514	0.00935789	33.6519
ENSG00000048052.21	chr7	18086950	19002416	+	13257	-789157	chr7	17297793	73	0.00454261	0.00892276	28.4996
ENSG00000048052.21	chr7	18086950	19002416	+	13257	903589	chr7	19906005	74	0.00442271	0.00897623	28.5848
ENSG00000048052.21	chr7	18086950	19002416	+	13257	328201	chr7	19330617	75	0.0139393	0.00670619	-49.1982
ENSG00000048052.21	chr7	18086950	19002416	+	13257	-473465	chr7	17613485	76	0.00469027	0.00885886	-0.811928
ENSG00000048052.21	chr7	18086950	19002416	+	13257	807484	chr7	19809900	77	0.00399805	0.00917821	-0.940333
ENSG00000048052.21	chr7	18086950	19002416	+	13257	631962	chr7	19634378	78	0.0018273	0.0107547	-0.966991
ENSG00000048052.21	chr7	18086950	19002416	+	13257	968441	chr7	19970857	79	0.020895	0.00592067	-0.696976
ENSG00000048052.21	chr7	18086950	19002416	+	13257	185121	chr7	19187537	80	0.0217282	0.0058453	-0.401013
ENSG00000048052.21	chr7	18086950	19002416	+	13257	-411694	chr7	17675256	81	0.0188737	0.0061172	-27.208
ENSG00000048052.21	chr7	18086950	19002416	+	13257	-38234	chr7	18048716	82	0.0176301	0.00624921	-0.733291
ENSG00000048052.21	chr7	18086950	19002416	+	13257	0	chr7	18377259	83	0.00763632	0.00788951	-20.2452
ENSG00000048052.21	chr7	18086950	19002416	+	13257	0	chr7	18311602	84	0.00932812	0.0074942	-0.152087
ENSG00000048052.21	chr7	18086950	19002416	+	13257	0	chr7	18411997	85	0.0090786	0.00754766	0.502562
ENSG00000048052.21	chr7	18086950	19002416	+	13257	-439311	chr7	17647639	86	0.031649	0.00512583	0.493678
ENSG00000048052.21	chr7	18086950	19002416	+	13257	0	chr7	18887399	87	0.00573505	0.00845787	-0.147429
ENSG00000048052.21	chr7	18086950	19002416	+	13257	0	chr7	18889439	88	0.00948387	0.00746157	0.277411
ENSG00000048052.21	chr7	18086950	19002416	+	13257	-215875	chr7	17871075	89	0.0259862	0.00550171	31.5558
ENSG00000048052.21	chr7	18086950	19002416	+	13257	124917	chr7	19127333	90	0.020227	0.00598335	-0.530312
ENSG00000048052.21	chr7	18086950	19002416	+	13257	-740651	chr7	17346299	91	0.0143393	0.006651	24.6055
ENSG00000048052.21	chr7	18086950	19002416	+	13257	0	chr7	18978949	92	0.00183844	0.0107424	0.155072
ENSG00000048052.21	chr7	18086950	19002416	+	13257	-137890	chr7	17949060	93	0.0128697	0.0068622	0.615646
ENSG00000048052.21	chr7	18086950	19002416	+	13257	0	chr7	18949759	94	0.0129321	0.00685273	0.206361
ENSG00000048052.21	chr7	18086950	19002416	+	13257	-702690	chr7	17384260	95	0.0195741	0.00604673	7.22309
ENSG00000048052.21	chr7	18086950	19002416	+	13257	-650782	chr7	17436168	96	0.0177193	0.00623943	0.853839
ENSG00000048052.21	chr7	18086950	19002416	+	13257	0	chr7	18726192	97	0.0260597	0.0054963	1.56814
ENSG00000048052.21	chr7	18086950	19002416	+	13257	-984581	chr7	17102369	98	0.0279522	0.00536232	0.746759
ENSG00000048140.18	chr5	176647388	176659054	+	6823	13195	chr5	176672249	0	0.000123678	0.0162666	-0.188451
ENSG00000048140.18	chr5	176647388	176659054	+	6823	904096	chr5	177563150	1	0.00118925	0.0116258	-0.26645
ENSG00000048140.18	chr5	176647388	176659054	+	6823	-268513	chr5	176378875	2	0.000169129	0.0156211	-3.07254
ENSG00000048140.18	chr5	176647388	176659054	+	6823	61116	chr5	176720170	3	5.68031e-05	0.0178754	0.25414
ENSG00000048140.18	chr5	176647388	176659054	+	6823	-217598	chr5	176429790	4	0.000186407	0.0154206	-0.639516
ENSG00000048140.18	chr5	176647388	176659054	+	6823	-598866	chr5	176048522	5	0.00173014	0.0108652	2.97808
ENSG00000048140.18	chr5	176647388	176659054	+	6823	-753064	chr5	175894324	6	0.00206645	0.010506	-0.845139
ENSG00000048140.18	chr5	176647388	176659054	+	6823	0	chr5	176656027	7	0.0155157	0.00649738	-0.431569
ENSG00000048140.18	chr5	176647388	176659054	+	6823	-454878	chr5	176192510	8	0.00152261	0.0111241	44.8708
ENSG00000048140.18	chr5	176647388	176659054	+	6823	390040	chr5	177049094	9	0.0102921	0.00730056	15.506
ENSG00000048140.18	chr5	176647388	176659054	+	6823	-883354	chr5	175764034	10	0.00299296	0.00975924	-0.331536
ENSG00000048140.18	chr5	176647388	176659054	+	6823	669117	chr5	177328171	11	0.000816558	0.0123914	38.724
ENSG00000048140.18	chr5	176647388	176659054	+	6823	423544	chr5	177082598	12	0.00172982	0.0108656	0.710184
ENSG00000048140.18	chr5	176647388	176659054	+	6823	38445	chr5	176697499	13	0.00325353	0.00959147	58.8374
ENSG00000048140.18	chr5	176647388	176659054	+	6823	-4423	chr5	176642965	14	0.0188987	0.00611463	-0.914465
ENSG00000048140.18	chr5	176647388	176659054	+	6823	121518	chr5	176780572	15	0.0133482	0.00679082	-0.751647
ENSG00000048140.18	chr5	176647388	176659054	+	6823	805876	chr5	177464930	16	0.00132259	0.0114099	0.739059
ENSG00000048140.18	chr5	176647388	176659054	+	6823	-252844	chr5	176394544	17	0.0215363	0.00586239	0.317941
ENSG00000048140.18	chr5	176647388	176659054	+	6823	-60625	chr5	176586763	18	0.00295924	0.00978203	2.10284
ENSG00000048140.18	chr5	176647388	176659054	+	6823	-117112	chr5	176530276	19	0.00632224	0.00826403	0.283785
ENSG00000048140.18	chr5	176647388	176659054	+	6823	222248	chr5	176881302	20	0.00717476	0.008013	-0.759211
ENSG00000048140.18	chr5	176647388	176659054	+	6823	-445737	chr5	176201651	21	0.00867766	0.00763679	0.882843
ENSG00000048140.18	chr5	176647388	176659054	+	6823	751445	chr5	177410499	22	0.00684856	0.00810527	10.0701
ENSG00000048140.18	chr5	176647388	176659054	+	6823	-513090	chr5	176134298	23	0.00277214	0.00991345	-0.727099
ENSG00000048140.18	chr5	176647388	176659054	+	6823	-912828	chr5	175734560	24	0.00247444	0.0101423	-42.8448
ENSG00000048140.18	chr5	176647388	176659054	+	6823	83540	chr5	176742594	25	0.0299832	0.00522863	-43.4415
ENSG00000048140.18	chr5	176647388	176659054	+	6823	171974	chr5	176831028	26	0.00104456	0.0118897	-37.9319
ENSG00000048140.18	chr5	176647388	176659054	+	6823	123739	chr5	176782793	27	0.00295029	0.00978812	-0.973024
ENSG00000048140.18	chr5	176647388	176659054	+	6823	178745	chr5	176837799	28	0.00268768	0.00997575	-0.512437
ENSG00000048140.18	chr5	176647388	176659054	+	6823	393598	chr5	177052652	29	0.00761247	0.0078957	-0.875292
ENSG00000048140.18	chr5	176647388	176659054	+	6823	475647	chr5	177134701	30	0.00220602	0.010374	-0.444105
ENSG00000048140.18	chr5	176647388	176659054	+	6823	851359	chr5	177510413	31	0.0269162	0.00543446	6.36029
ENSG00000048140.18	chr5	176647388	176659054	+	6823	-871486	chr5	175775902	32	0.0115144	0.00708015	0.142703
ENSG00000048140.18	chr5	176647388	176659054	+	6823	247078	chr5	176906132	33	0.00625469	0.00828537	-0.398527
ENSG00000048140.18	chr5	176647388	176659054	+	6823	-999037	chr5	175648351	34	0.0054701	0.00855206	27.9013
ENSG00000048140.18	chr5	176647388	176659054	+	6823	-24479	chr5	176622909	35	0.000506781	0.0133662	0.174786
ENSG00000048140.18	chr5	176647388	176659054	+	6823	-272237	chr5	176375151	36	0.017655	0.00624647	-0.405312
ENSG00000048140.18	chr5	176647388	176659054	+	6823	373723	chr5	177032777	37	0.00608869	0.00833884	10.2349
ENSG00000048140.18	chr5	176647388	176659054	+	6823	653315	chr5	177312369	38	0.00196761	0.010605	-0.619894
ENSG00000048140.18	chr5	176647388	176659054	+	6823	37799	chr5	176696853	39	0.0129143	0.00685542	35.2247
ENSG00000048140.18	chr5	176647388	176659054	+	6823	-923291	chr5	175724097	40	0.0449576	0.00446438	-23.2435
ENSG00000048140.18	chr5	176647388	176659054	+	6823	500847	chr5	177159901	41	0.00312287	0.00967383	-2.0039
ENSG00000048140.18	chr5	176647388	176659054	+	6823	377915	chr5	177036969	42	0.0128	0.00687282	7.21892
ENSG00000048140.18	chr5	176647388	176659054	+	6823	549885	chr5	177208939	43	0.0141788	0.00667296	49.0761
ENSG00000048140.18	chr5	176647388	176659054	+	6823	-915485	chr5	175731903	44	0.00412729	0.00911451	-0.644946
ENSG00000048140.18	chr5	176647388	176659054	+	6823	-558546	chr5	176088842	45	0.0122124	0.0069648	14.5658
ENSG00000048140.18	chr5	176647388	176659054	+	6823	-990637	chr5	175656751	46	0.00624212	0.00828937	-0.1641
ENSG00000048140.18	chr5	176647388	176659054	+	6823	204844	chr5	176863898	47	0.026307	0.00547824	16.9557
ENSG00000048140.18	chr5	176647388	176659054	+	6823	469101	chr5	177128155	48	0.00256324	0.0100712	24.6737
ENSG00000048140.18	chr5	176647388	176659054	+	6823	-959468	chr5	175687920	49	0.0350018	0.00493501	21.195
ENSG00000048140.18	chr5	176647388	176659054	+	6823	-390473	chr5	176256915	50	0.0304579	0.00519875	30.6746
ENSG00000048140.18	chr5	176647388	176659054	+	6823	551137	chr5	177210191	51	0.00510368	0.00869026	-0.877141
ENSG00000048140.18	chr5	176647388	176659054	+	6823	187774	chr5	176846828	52	0.0180736	0.00620106	0.462649
ENSG00000048140.18	chr5	176647388	176659054	+	6823	590402	chr5	177249456	53	0.0373087	0.00481449	-0.431246
ENSG00000048140.18	chr5	176647388	176659054	+	6823	286460	chr5	176945514	54	0.0165305	0.00637419	-47.9649
ENSG00000048140.18	chr5	176647388	176659054	+	6823	36717	chr5	176695771	55	0.00509921	0.00869201	-0.569824
ENSG00000048140.18	chr5	176647388	176659054	+	6823	-603587	chr5	176043801	56	0.02735	0.00540391	-0.322768
ENSG00000048140.18	chr5	176647388	176659054	+	6823	-603979	chr5	176043409	57	0.0132784	0.00680107	-0.187666
ENSG00000048140.18	chr5	176647388	176659054	+	6823	-980927	chr5	175666461	58	0.0267425	0.00544684	-0.386663
ENSG00000048140.18	chr5	176647388	176659054	+	6823	721136	chr5	177380190	59	0.00687681	0.0080971	0.218456
ENSG00000048140.18	chr5	176647388	176659054	+	6823	145230	chr5	176804284	60	0.0384646	0.00475699	0.397631
ENSG00000048140.18	chr5	176647388	176659054	+	6823	-907785	chr5	175739603	61	0.0203553	0.00597115	0.316433
ENSG00000048140.18	chr5	176647388	176659054	+	6823	945899	chr5	177604953	62	0.0125566	0.00691038	-0.144278
ENSG00000048140.18	chr5	176647388	176659054	+	6823	934545	chr5	177593599	63	0.0199286	0.00601206	0.762619
ENSG00000048140.18	chr5	176647388	176659054	+	6823	460259	chr5	177119313	64	0.0254258	0.00554345	-20.0273
ENSG00000048140.18	chr5	176647388	176659054	+	6823	-285493	chr5	176361895	65	0.0281739	0.00534725	0.125863
ENSG00000048140.18	chr5	176647388	176659054	+	6823	261165	chr5	176920219	66	0.0366886	0.0048461	0.146953
ENSG00000048140.18	chr5	176647388	176659054	+	6823	-870591	chr5	175776797	67	0.044588	0.00447981	0.600633
ENSG00000048392.12	chr8	102204503	102238961	-	8630	-294794	chr8	102533755	0	5.1311e-22	0.0983665	-0.479669
ENSG00000048405.10	chr7	127346791	127431924	-	7538	0	chr7	127379634	0	2.42012e-10	0.0436424	-0.308842
ENSG00000048471.14	chr16	11976735	12574287	+	15803	0	chr16	11985283	0	1.14663e-23	0.105887	-0.773297
ENSG00000048544.6	chr6	42206808	42217861	-	8215	5501	chr6	42201307	0	1.44301e-92	0.370915	0.889738
ENSG00000048649.13	chr11	77659997	77821017	-	8787	72156	chr11	77587841	0	7.08142e-26	0.115862	-0.862636
ENSG00000048707.15	chr1	12230031	12512047	+	8156	-4867	chr1	12225164	0	1.06511e-07	0.0309541	0.521011
ENSG00000048740.18	chr10	10798398	11336675	+	12155	0	chr10	11248503	0	4.36127e-16	0.0708905	0.403932
ENSG00000048991.16	chr2	135531456	135725270	+	7041	-368918	chr2	135162538	0	2.34379e-07	0.0293076	0.783288
ENSG00000048991.16	chr2	135531456	135725270	+	7041	-260454	chr2	135271002	1	2.72378e-06	0.02419	0.710233
ENSG00000048991.16	chr2	135531456	135725270	+	7041	-463864	chr2	135067592	2	2.63664e-08	0.0338684	-1.10008
ENSG00000048991.16	chr2	135531456	135725270	+	7041	941820	chr2	136667090	3	0.000395892	0.0138722	-35.5355
ENSG00000048991.16	chr2	135531456	135725270	+	7041	981448	chr2	136706718	4	0.000295801	0.0144706	-51.1768
ENSG00000048991.16	chr2	135531456	135725270	+	7041	0	chr2	135684748	5	0.000555962	0.0131767	-8.26432
ENSG00000048991.16	chr2	135531456	135725270	+	7041	589710	chr2	136314980	6	2.78223e-05	0.0193551	-1.24953
ENSG00000048991.16	chr2	135531456	135725270	+	7041	-191201	chr2	135340255	7	0.000210798	0.0151674	33.2835
ENSG00000048991.16	chr2	135531456	135725270	+	7041	308262	chr2	136033532	8	0.00272805	0.00994572	0.758611
ENSG00000048991.16	chr2	135531456	135725270	+	7041	519866	chr2	136245136	9	0.00190632	0.010669	31.1638
ENSG00000048991.16	chr2	135531456	135725270	+	7041	-893454	chr2	134638002	10	0.0129459	0.00685065	20.3497
ENSG00000048991.16	chr2	135531456	135725270	+	7041	147847	chr2	135873117	11	0.00328938	0.00956947	-58.7699
ENSG00000048991.16	chr2	135531456	135725270	+	7041	917288	chr2	136642558	12	0.00776876	0.00785548	-53.2473
ENSG00000048991.16	chr2	135531456	135725270	+	7041	771624	chr2	136496894	13	0.00330988	0.00955699	-58.7316
ENSG00000048991.16	chr2	135531456	135725270	+	7041	-835155	chr2	134696301	14	0.000324091	0.0142829	-41.5747
ENSG00000048991.16	chr2	135531456	135725270	+	7041	589666	chr2	136314936	15	0.00125952	0.0115091	-0.522994
ENSG00000048991.16	chr2	135531456	135725270	+	7041	-708804	chr2	134822652	16	0.00546882	0.00855252	0.882111
ENSG00000048991.16	chr2	135531456	135725270	+	7041	879360	chr2	136604630	17	0.00636559	0.00825045	38.6428
ENSG00000048991.16	chr2	135531456	135725270	+	7041	183984	chr2	135909254	18	0.000305632	0.0144034	36.2094
ENSG00000048991.16	chr2	135531456	135725270	+	7041	682188	chr2	136407458	19	0.00594966	0.00838478	-1.00386
ENSG00000048991.16	chr2	135531456	135725270	+	7041	457634	chr2	136182904	20	0.00053772	0.0132449	40.0355
ENSG00000048991.16	chr2	135531456	135725270	+	7041	459486	chr2	136184756	21	0.00109543	0.0117929	-0.186896
ENSG00000048991.16	chr2	135531456	135725270	+	7041	138823	chr2	135864093	22	0.00398169	0.00918642	-33.3421
ENSG00000048991.16	chr2	135531456	135725270	+	7041	334355	chr2	136059625	23	0.0100393	0.0073495	-51.5039
ENSG00000048991.16	chr2	135531456	135725270	+	7041	925247	chr2	136650517	24	0.00246306	0.0101516	-0.49525
ENSG00000048991.16	chr2	135531456	135725270	+	7041	846860	chr2	136572130	25	0.0161314	0.00642169	27.8769
ENSG00000048991.16	chr2	135531456	135725270	+	7041	-771971	chr2	134759485	26	0.000788858	0.0124618	0.482477
ENSG00000048991.16	chr2	135531456	135725270	+	7041	-137723	chr2	135393733	27	0.0165212	0.00637529	-24.0901
ENSG00000048991.16	chr2	135531456	135725270	+	7041	620754	chr2	136346024	28	0.000506552	0.0133672	0.581567
ENSG00000048991.16	chr2	135531456	135725270	+	7041	537168	chr2	136262438	29	0.00580356	0.00843424	-1.35628
ENSG00000048991.16	chr2	135531456	135725270	+	7041	598360	chr2	136323630	30	0.0150597	0.00655546	-0.501382
[truncated: 40,981 more rows]

## Sheet: Best conditional cis-inQTLs
Ensembl gene ID	gene chromosome	gene start	gene end	gene strand	tested cis-variants	Distance between cis-QTL and gene start	cis-QTL chromosome	cis-QTL position	rank of conditional cis-QTL	nominal backward p-value	r squared of the backward linear regression	beta (slope) of the backward linear regression
ENSG00000000419.12	chr20	50934868	50958555	-	9123	0	chr20	50956703	0	1.67611e-16	0.0728379	-1.82645
ENSG00000000457.14	chr1	169849632	169894267	-	9353	0	chr1	169876615	0	2.04317e-146	0.522387	-1.11963
ENSG00000000460.17	chr1	169662008	169854080	+	10087	25570	chr1	169879650	0	5.47645e-20	0.0890482	-0.427561
ENSG00000000938.13	chr1	27612065	27635185	-	5760	0	chr1	27630057	0	2.03712e-08	0.0344067	0.947041
ENSG00000000938.13	chr1	27612065	27635185	-	5760	0	chr1	27628933	1	1.68205e-07	0.0300002	-1.01868
ENSG00000000938.13	chr1	27612065	27635185	-	5760	0	chr1	27631734	2	7.68089e-05	0.017251	0.35649
ENSG00000001036.14	chr6	143494813	143511720	-	7667	41751	chr6	143453062	0	4.392e-08	0.0328034	-0.299769
ENSG00000001036.14	chr6	143494813	143511720	-	7667	601121	chr6	142893692	1	1.22366e-05	0.0210616	0.390598
ENSG00000001036.14	chr6	143494813	143511720	-	7667	632366	chr6	142862447	2	7.32094e-05	0.0173502	-1.17393
ENSG00000001036.14	chr6	143494813	143511720	-	7667	120539	chr6	143374274	3	0.000237289	0.0149237	0.349
ENSG00000001036.14	chr6	143494813	143511720	-	7667	-223459	chr6	143735179	4	0.000453795	0.0135924	-40.5573
ENSG00000001036.14	chr6	143494813	143511720	-	7667	-159334	chr6	143671054	5	0.000787946	0.0124641	33.6837
ENSG00000001084.13	chr6	53497342	53616970	-	9439	0	chr6	53533761	0	6.95225e-10	0.041447	-0.303677
ENSG00000001460.18	chr1	24357000	24416934	-	8355	-39976	chr1	24456910	0	8.31288e-11	0.0458629	-0.314798
ENSG00000001461.17	chr1	24415803	24472976	+	8306	-8071	chr1	24407732	0	1.18237e-18	0.0828723	-0.655618
ENSG00000001561.7	chr6	46129990	46146688	+	7622	15944	chr6	46162632	0	5.51344e-29	0.129722	0.521775
ENSG00000001629.10	chr7	92245975	92401383	+	5894	0	chr7	92398223	0	0.000252942	0.0147923	-0.497807
ENSG00000001629.10	chr7	92245975	92401383	+	5894	982879	chr7	93384262	1	9.02615e-05	0.0169173	-0.353504
ENSG00000001629.10	chr7	92245975	92401383	+	5894	-743835	chr7	91502140	2	2.11905e-05	0.0199204	-19.4978
ENSG00000001629.10	chr7	92245975	92401383	+	5894	-707512	chr7	91538463	3	0.000129816	0.0161667	38.3618
ENSG00000001629.10	chr7	92245975	92401383	+	5894	-913109	chr7	91332866	4	8.71164e-07	0.0265674	40.2716
ENSG00000001629.10	chr7	92245975	92401383	+	5894	-373946	chr7	91872029	5	0.000186447	0.0154202	1.10183
ENSG00000001629.10	chr7	92245975	92401383	+	5894	972289	chr7	93373672	6	0.000159499	0.0157419	-33.908
ENSG00000001629.10	chr7	92245975	92401383	+	5894	889267	chr7	93290650	7	0.00090731	0.0121765	-0.349215
ENSG00000001629.10	chr7	92245975	92401383	+	5894	535967	chr7	92937350	8	0.00074046	0.012591	14.1085
ENSG00000001629.10	chr7	92245975	92401383	+	5894	994792	chr7	93396175	9	0.000541413	0.0132309	-2.99571
ENSG00000001629.10	chr7	92245975	92401383	+	5894	962822	chr7	93364205	10	0.00105303	0.0118732	-65.4629
ENSG00000001629.10	chr7	92245975	92401383	+	5894	-675815	chr7	91570160	11	0.00104903	0.011881	-65.4842
ENSG00000001629.10	chr7	92245975	92401383	+	5894	398613	chr7	92799996	12	0.00150631	0.011146	-0.483093
ENSG00000001629.10	chr7	92245975	92401383	+	5894	-726888	chr7	91519087	13	0.00136333	0.0113483	0.253556
ENSG00000001629.10	chr7	92245975	92401383	+	5894	793690	chr7	93195073	14	0.000776121	0.012495	-22.4433
ENSG00000001629.10	chr7	92245975	92401383	+	5894	-422360	chr7	91823615	15	0.0100996	0.00733771	36.4427
ENSG00000001629.10	chr7	92245975	92401383	+	5894	-533838	chr7	91712137	16	0.00138904	0.0113104	-0.679373
ENSG00000001629.10	chr7	92245975	92401383	+	5894	-825946	chr7	91420029	17	0.00200334	0.0105686	-1.10986
ENSG00000001629.10	chr7	92245975	92401383	+	5894	98187	chr7	92499570	18	0.0053236	0.00860615	0.349284
ENSG00000001629.10	chr7	92245975	92401383	+	5894	-405640	chr7	91840335	19	0.00107634	0.0118287	65.3399
ENSG00000001629.10	chr7	92245975	92401383	+	5894	-211473	chr7	92034502	20	0.000346818	0.0141438	0.396865
ENSG00000001629.10	chr7	92245975	92401383	+	5894	-7116	chr7	92238859	21	0.0044079	0.00898294	0.479
ENSG00000001629.10	chr7	92245975	92401383	+	5894	994340	chr7	93395723	22	0.0059318	0.00839076	0.367778
ENSG00000001629.10	chr7	92245975	92401383	+	5894	-956022	chr7	91289953	23	0.00107748	0.0118265	32.667
ENSG00000001629.10	chr7	92245975	92401383	+	5894	-458600	chr7	91787375	24	0.0025034	0.0101189	-0.939598
ENSG00000001629.10	chr7	92245975	92401383	+	5894	-913133	chr7	91332842	25	0.00342056	0.00949096	-0.257889
ENSG00000001629.10	chr7	92245975	92401383	+	5894	0	chr7	92362057	26	0.00309794	0.00968993	0.324814
ENSG00000001629.10	chr7	92245975	92401383	+	5894	-892758	chr7	91353217	27	0.00351897	0.00943404	-0.646053
ENSG00000001629.10	chr7	92245975	92401383	+	5894	588209	chr7	92989592	28	0.00767618	0.00787921	53.3276
ENSG00000002016.18	chr12	911737	990053	-	9250	0	chr12	955715	0	1.84005e-18	0.0819803	0.419287
ENSG00000002549.12	chr4	17577193	17607972	+	9054	-5608	chr4	17571585	0	1.44238e-14	0.0637379	-0.373225
ENSG00000002587.10	chr4	11393151	11429564	-	10314	0	chr4	11393980	0	1.82808e-10	0.0442256	0.355636
ENSG00000002587.10	chr4	11393151	11429564	-	10314	640882	chr4	10752269	1	1.46537e-09	0.0398945	-0.323723
ENSG00000002587.10	chr4	11393151	11429564	-	10314	-588330	chr4	12017894	2	0.000235355	0.0149406	52.0012
ENSG00000002587.10	chr4	11393151	11429564	-	10314	681657	chr4	10711494	3	4.65903e-05	0.018286	57.5293
ENSG00000002587.10	chr4	11393151	11429564	-	10314	401171	chr4	10991980	4	0.000302008	0.0144279	-0.283826
ENSG00000002587.10	chr4	11393151	11429564	-	10314	-31175	chr4	11460739	5	9.10252e-07	0.0264759	28.5258
ENSG00000002587.10	chr4	11393151	11429564	-	10314	-132706	chr4	11562270	6	1.47894e-05	0.0206677	0.831691
ENSG00000002587.10	chr4	11393151	11429564	-	10314	977146	chr4	10416005	7	0.000287628	0.0145281	0.179674
ENSG00000002587.10	chr4	11393151	11429564	-	10314	858231	chr4	10534920	8	5.93394e-06	0.0225677	0.24587
ENSG00000002587.10	chr4	11393151	11429564	-	10314	277443	chr4	11115708	9	0.00639354	0.00824175	-0.339324
ENSG00000002587.10	chr4	11393151	11429564	-	10314	-119126	chr4	11548690	10	0.00197087	0.0106017	-43.8044
ENSG00000002587.10	chr4	11393151	11429564	-	10314	-650577	chr4	12080141	11	0.000452604	0.0135978	-28.67
ENSG00000002587.10	chr4	11393151	11429564	-	10314	535924	chr4	10857227	12	0.000146902	0.0159116	38.0579
ENSG00000002587.10	chr4	11393151	11429564	-	10314	531085	chr4	10862066	13	0.00033748	0.0141998	0.883888
ENSG00000002587.10	chr4	11393151	11429564	-	10314	769740	chr4	10623411	14	0.0069935	0.00806373	-24.2684
ENSG00000002587.10	chr4	11393151	11429564	-	10314	-856650	chr4	12286214	15	0.000301508	0.0144313	-1.09541
ENSG00000002587.10	chr4	11393151	11429564	-	10314	-625755	chr4	12055319	16	0.000410939	0.0137957	-1.0602
ENSG00000002587.10	chr4	11393151	11429564	-	10314	-343301	chr4	11772865	17	0.00129482	0.011453	0.212935
ENSG00000002587.10	chr4	11393151	11429564	-	10314	-492082	chr4	11921646	18	0.00109457	0.0117945	46.2029
ENSG00000002587.10	chr4	11393151	11429564	-	10314	-12752	chr4	11442316	19	0.00013419	0.0160983	0.851062
ENSG00000002587.10	chr4	11393151	11429564	-	10314	-18379	chr4	11447943	20	0.00656231	0.00819001	0.418854
ENSG00000002587.10	chr4	11393151	11429564	-	10314	-51180	chr4	11480744	21	0.0006404	0.0128875	0.345183
ENSG00000002587.10	chr4	11393151	11429564	-	10314	381915	chr4	11011236	22	0.00102077	0.0119365	0.159992
ENSG00000002587.10	chr4	11393151	11429564	-	10314	-866386	chr4	12295950	23	0.00356407	0.00940849	26.0911
ENSG00000002587.10	chr4	11393151	11429564	-	10314	836914	chr4	10556237	24	0.00473669	0.00883919	0.216825
ENSG00000002587.10	chr4	11393151	11429564	-	10314	406440	chr4	10986711	25	0.00595956	0.00838147	-55.0011
ENSG00000002587.10	chr4	11393151	11429564	-	10314	-16448	chr4	11446012	26	0.00137794	0.0113267	2.24034
ENSG00000002587.10	chr4	11393151	11429564	-	10314	-330713	chr4	11760277	27	0.00292654	0.00980438	59.4869
ENSG00000002587.10	chr4	11393151	11429564	-	10314	-955939	chr4	12385503	28	0.00963318	0.00743079	-0.482218
ENSG00000002587.10	chr4	11393151	11429564	-	10314	840748	chr4	10552403	29	0.00080008	0.012433	38.7889
ENSG00000002587.10	chr4	11393151	11429564	-	10314	-351285	chr4	11780849	30	0.00220171	0.0103779	-43.3396
ENSG00000002587.10	chr4	11393151	11429564	-	10314	252692	chr4	11140459	31	0.00403146	0.00916155	-2.08132
ENSG00000002587.10	chr4	11393151	11429564	-	10314	-650041	chr4	12079605	32	0.00299744	0.00975624	-34.3607
ENSG00000002587.10	chr4	11393151	11429564	-	10314	524382	chr4	10868769	33	0.00400714	0.00917366	0.669772
ENSG00000002587.10	chr4	11393151	11429564	-	10314	-124095	chr4	11553659	34	0.00524907	0.00863425	-0.478918
ENSG00000002587.10	chr4	11393151	11429564	-	10314	-946289	chr4	12375853	35	0.00191396	0.0106609	-0.293849
ENSG00000002587.10	chr4	11393151	11429564	-	10314	-330737	chr4	11760301	36	0.00433668	0.00901551	-40.3948
ENSG00000002587.10	chr4	11393151	11429564	-	10314	462166	chr4	10930985	37	0.00196742	0.0106052	-0.429482
ENSG00000002587.10	chr4	11393151	11429564	-	10314	671473	chr4	10721678	38	0.00213981	0.0104355	0.90197
ENSG00000002587.10	chr4	11393151	11429564	-	10314	77195	chr4	11315956	39	0.0101986	0.00731851	0.22708
ENSG00000002587.10	chr4	11393151	11429564	-	10314	-17306	chr4	11446870	40	0.0107028	0.00722365	0.725805
ENSG00000002587.10	chr4	11393151	11429564	-	10314	-678437	chr4	12108001	41	0.0117566	0.00703934	3.23058
ENSG00000002834.18	chr17	38869860	38921770	+	6182	0	chr17	38879775	0	2.59148e-06	0.0242938	0.501771
ENSG00000002834.18	chr17	38869860	38921770	+	6182	0	chr17	38895471	1	3.74844e-07	0.0283274	-0.246292
ENSG00000002834.18	chr17	38869860	38921770	+	6182	715634	chr17	39637404	2	3.30831e-06	0.0237848	46.5305
ENSG00000002834.18	chr17	38869860	38921770	+	6182	299996	chr17	39221766	3	8.19001e-07	0.0266963	1.41847
ENSG00000002834.18	chr17	38869860	38921770	+	6182	-220235	chr17	38649625	4	2.08619e-05	0.0199529	42.6178
ENSG00000002834.18	chr17	38869860	38921770	+	6182	-222314	chr17	38647546	5	0.000291843	0.0144982	3.48115
ENSG00000002834.18	chr17	38869860	38921770	+	6182	234873	chr17	39156643	6	0.000752095	0.0125592	0.264858
ENSG00000002834.18	chr17	38869860	38921770	+	6182	-575411	chr17	38294449	7	2.35323e-05	0.0197027	8.67017
ENSG00000002834.18	chr17	38869860	38921770	+	6182	902037	chr17	39823807	8	7.07186e-05	0.0174219	-45.9164
ENSG00000002834.18	chr17	38869860	38921770	+	6182	-578676	chr17	38291184	9	3.91378e-05	0.0186472	-2.90084
ENSG00000002834.18	chr17	38869860	38921770	+	6182	-536356	chr17	38333504	10	0.00103134	0.0119156	-65.5795
ENSG00000002834.18	chr17	38869860	38921770	+	6182	-276403	chr17	38593457	11	0.00103234	0.0119136	-65.5741
ENSG00000002834.18	chr17	38869860	38921770	+	6182	743147	chr17	39664917	12	0.00117662	0.0116475	-4.50732
ENSG00000002834.18	chr17	38869860	38921770	+	6182	-313092	chr17	38556768	13	0.00103746	0.0119035	-65.5464
ENSG00000002834.18	chr17	38869860	38921770	+	6182	-282503	chr17	38587357	14	0.00103947	0.0118996	-65.5356
ENSG00000002834.18	chr17	38869860	38921770	+	6182	1681	chr17	38923451	15	4.604e-05	0.0183106	17.9251
ENSG00000002834.18	chr17	38869860	38921770	+	6182	-607016	chr17	38262844	16	0.0013876	0.0113125	0.847358
ENSG00000002834.18	chr17	38869860	38921770	+	6182	-74846	chr17	38795014	17	0.00240466	0.0102	13.8784
ENSG00000002834.18	chr17	38869860	38921770	+	6182	-388113	chr17	38481747	18	0.0018024	0.0107824	0.349414
ENSG00000002834.18	chr17	38869860	38921770	+	6182	0	chr17	38903491	19	0.00275941	0.00992271	-0.251399
ENSG00000002834.18	chr17	38869860	38921770	+	6182	849860	chr17	39771630	20	0.00388877	0.00923371	13.349
ENSG00000002919.14	chr17	48103358	48123074	+	6961	0	chr17	48105798	0	2.39824e-11	0.0484424	0.376872
ENSG00000003056.8	chr12	8940362	8949761	-	10438	-6517	chr12	8956278	0	1.16723e-16	0.0735739	0.412737
ENSG00000003147.19	chr7	8113185	8262687	-	12949	0	chr7	8140025	0	3.327e-05	0.0189841	-0.240581
ENSG00000003147.19	chr7	8113185	8262687	-	12949	0	chr7	8122189	1	2.5716e-06	0.0243098	0.250043
ENSG00000003147.19	chr7	8113185	8262687	-	12949	149007	chr7	7964178	2	0.00144851	0.0112253	-0.473229
ENSG00000003147.19	chr7	8113185	8262687	-	12949	612838	chr7	7500347	3	1.72599e-06	0.0251412	0.849194
ENSG00000003147.19	chr7	8113185	8262687	-	12949	297437	chr7	7815748	4	3.28721e-05	0.0190091	0.341663
ENSG00000003147.19	chr7	8113185	8262687	-	12949	0	chr7	8175913	5	2.91227e-05	0.0192603	-0.247328
ENSG00000003147.19	chr7	8113185	8262687	-	12949	-227948	chr7	8490635	6	0.000460274	0.0135634	3.47825
ENSG00000003147.19	chr7	8113185	8262687	-	12949	-902251	chr7	9164938	7	0.000218716	0.0150915	52.2632
ENSG00000003147.19	chr7	8113185	8262687	-	12949	0	chr7	8205100	8	0.000224393	0.0150387	0.812922
ENSG00000003147.19	chr7	8113185	8262687	-	12949	-752111	chr7	9014798	9	0.000182896	0.0154598	43.2536
ENSG00000003147.19	chr7	8113185	8262687	-	12949	719403	chr7	7393782	10	0.000117684	0.0163692	1.27446
ENSG00000003147.19	chr7	8113185	8262687	-	12949	-49893	chr7	8312580	11	0.000720715	0.0126462	-0.237233
ENSG00000003147.19	chr7	8113185	8262687	-	12949	730333	chr7	7382852	12	0.000217346	0.0151044	0.746088
ENSG00000003147.19	chr7	8113185	8262687	-	12949	357873	chr7	7755312	13	0.0011193	0.011749	-65.1197
ENSG00000003147.19	chr7	8113185	8262687	-	12949	-112974	chr7	8375661	14	0.000694888	0.0127207	27.8663
ENSG00000003147.19	chr7	8113185	8262687	-	12949	-646933	chr7	8909620	15	0.00107502	0.0118312	32.8173
ENSG00000003147.19	chr7	8113185	8262687	-	12949	268358	chr7	7844827	16	0.000202812	0.0152469	33.2142
ENSG00000003147.19	chr7	8113185	8262687	-	12949	-765041	chr7	9027728	17	7.0026e-05	0.0174422	-1.34085
ENSG00000003147.19	chr7	8113185	8262687	-	12949	-102521	chr7	8365208	18	0.000285418	0.014544	-0.208037
ENSG00000003147.19	chr7	8113185	8262687	-	12949	433835	chr7	7679350	19	0.000212733	0.0151486	-0.83063
ENSG00000003147.19	chr7	8113185	8262687	-	12949	0	chr7	8167985	20	0.00101731	0.0119434	0.16834
ENSG00000003147.19	chr7	8113185	8262687	-	12949	383743	chr7	7729442	22	0.00224924	0.0103348	-0.291302
ENSG00000003147.19	chr7	8113185	8262687	-	12949	254050	chr7	7859135	23	0.00135489	0.0113609	-45.3458
ENSG00000003147.19	chr7	8113185	8262687	-	12949	14067	chr7	8099118	24	0.00215303	0.0104231	-0.179883
ENSG00000003147.19	chr7	8113185	8262687	-	12949	0	chr7	8230418	25	0.00336363	0.00952465	-13.1528
ENSG00000003147.19	chr7	8113185	8262687	-	12949	-521573	chr7	8784260	26	0.00324891	0.00959433	-2.01718
ENSG00000003249.14	chr16	90004872	90020128	-	6471	-24262	chr16	90044390	0	3.38241e-29	0.130661	1.02136
ENSG00000003393.15	chr2	201700268	201780956	-	6175	0	chr2	201765701	0	1.54021e-45	0.200097	-0.871816
ENSG00000003400.15	chr2	201182899	201229406	+	6436	-48581	chr2	201134318	0	9.61218e-06	0.0215637	-29.5995
ENSG00000003400.15	chr2	201182899	201229406	+	6436	-307354	chr2	200875545	1	0.00191905	0.0106556	0.161172
ENSG00000003400.15	chr2	201182899	201229406	+	6436	-196967	chr2	200985932	2	1.80496e-05	0.0202537	-49.5076
ENSG00000003400.15	chr2	201182899	201229406	+	6436	-106387	chr2	201076512	3	0.000135561	0.0160773	0.947497
ENSG00000003400.15	chr2	201182899	201229406	+	6436	0	chr2	201221942	4	0.000333601	0.0142236	0.522871
ENSG00000003400.15	chr2	201182899	201229406	+	6436	28827	chr2	201258233	5	0.000757931	0.0125434	0.549197
ENSG00000003400.15	chr2	201182899	201229406	+	6436	908200	chr2	202137606	6	0.000572538	0.0131166	-39.841
ENSG00000003400.15	chr2	201182899	201229406	+	6436	-940809	chr2	200242090	7	1.12716e-05	0.0212324	0.467899
ENSG00000003400.15	chr2	201182899	201229406	+	6436	4002	chr2	201233408	8	0.000253894	0.0147846	0.455605
ENSG00000003400.15	chr2	201182899	201229406	+	6436	416801	chr2	201646207	9	0.00567011	0.00848054	0.466064
ENSG00000003400.15	chr2	201182899	201229406	+	6436	693033	chr2	201922439	10	0.000306756	0.0143958	51.0445
ENSG00000003400.15	chr2	201182899	201229406	+	6436	-492360	chr2	200690539	11	4.06746e-05	0.0185674	47.4019
ENSG00000003400.15	chr2	201182899	201229406	+	6436	-288333	chr2	200894566	12	0.000203114	0.0152438	-20.098
ENSG00000003400.15	chr2	201182899	201229406	+	6436	0	chr2	201200609	13	0.00102766	0.0119228	65.5996
ENSG00000003400.15	chr2	201182899	201229406	+	6436	-855415	chr2	200327484	14	0.00163084	0.010985	36.4602
ENSG00000003400.15	chr2	201182899	201229406	+	6436	603580	chr2	201832986	15	0.000164049	0.0156839	53.2792
ENSG00000003400.15	chr2	201182899	201229406	+	6436	-965165	chr2	200217734	16	0.014494	0.00663007	-0.132212
ENSG00000003400.15	chr2	201182899	201229406	+	6436	-251100	chr2	200931799	17	0.00103633	0.0119057	-21.9938
ENSG00000003400.15	chr2	201182899	201229406	+	6436	-529956	chr2	200652943	18	0.000350387	0.0141228	-50.558
ENSG00000003400.15	chr2	201182899	201229406	+	6436	770358	chr2	201999764	19	0.00327467	0.00957847	0.295194
ENSG00000003400.15	chr2	201182899	201229406	+	6436	891784	chr2	202121190	20	0.000653327	0.0128467	48.2198
ENSG00000003400.15	chr2	201182899	201229406	+	6436	639866	chr2	201869272	21	0.00650755	0.00820664	0.212471
ENSG00000003400.15	chr2	201182899	201229406	+	6436	-715088	chr2	200467811	22	0.0100337	0.0073506	-51.5077
ENSG00000003400.15	chr2	201182899	201229406	+	6436	205218	chr2	201434624	23	0.00135224	0.0113649	-22.7602
ENSG00000003400.15	chr2	201182899	201229406	+	6436	-211997	chr2	200970902	24	0.0149227	0.00657326	7.31906
ENSG00000003400.15	chr2	201182899	201229406	+	6436	-312702	chr2	200870197	25	0.00172882	0.0108668	-0.747524
ENSG00000003400.15	chr2	201182899	201229406	+	6436	538376	chr2	201767782	26	0.00145338	0.0112185	-1.47111
ENSG00000003400.15	chr2	201182899	201229406	+	6436	-288337	chr2	200894562	27	0.000937538	0.0121097	0.847866
ENSG00000003400.15	chr2	201182899	201229406	+	6436	681362	chr2	201910768	28	0.0169992	0.00631991	-47.7602
ENSG00000003400.15	chr2	201182899	201229406	+	6436	-87541	chr2	201095358	29	0.00145292	0.0112191	-28.6255
ENSG00000003400.15	chr2	201182899	201229406	+	6436	424245	chr2	201653651	30	0.00211217	0.0104618	-0.151763
ENSG00000003400.15	chr2	201182899	201229406	+	6436	917121	chr2	202146527	31	0.00238808	0.0102139	-19.2171
ENSG00000003400.15	chr2	201182899	201229406	+	6436	335395	chr2	201564801	32	0.000879679	0.0122395	1.06574
ENSG00000003400.15	chr2	201182899	201229406	+	6436	-805329	chr2	200377570	33	0.00446635	0.0089566	0.138651
ENSG00000003400.15	chr2	201182899	201229406	+	6436	-709532	chr2	200473367	34	0.00315447	0.00965359	59.0277
ENSG00000003400.15	chr2	201182899	201229406	+	6436	162826	chr2	201392232	35	0.0035073	0.0094407	-33.8005
ENSG00000003400.15	chr2	201182899	201229406	+	6436	-656762	chr2	200526137	36	0.00288735	0.0098315	4.48618
ENSG00000003400.15	chr2	201182899	201229406	+	6436	287678	chr2	201517084	37	0.0117368	0.00704264	50.4172
ENSG00000003400.15	chr2	201182899	201229406	+	6436	-79159	chr2	201103740	38	0.00213555	0.0104395	8.61266
ENSG00000003400.15	chr2	201182899	201229406	+	6436	-309789	chr2	200873110	39	0.00773827	0.00786326	0.411367
ENSG00000003400.15	chr2	201182899	201229406	+	6436	-875613	chr2	200307286	40	0.00259783	0.0100442	-0.865375
ENSG00000003400.15	chr2	201182899	201229406	+	6436	-712770	chr2	200470129	41	0.0272193	0.00541306	-0.17502
ENSG00000003400.15	chr2	201182899	201229406	+	6436	-270199	chr2	200912700	42	0.0190507	0.00609914	-46.9186
ENSG00000003400.15	chr2	201182899	201229406	+	6436	-106030	chr2	201076869	43	0.000613879	0.012974	-0.535901
ENSG00000003400.15	chr2	201182899	201229406	+	6436	-435336	chr2	200747563	44	0.00330711	0.00955867	-58.7367
ENSG00000003400.15	chr2	201182899	201229406	+	6436	942358	chr2	202171764	45	0.00156133	0.0110732	22.4662
ENSG00000003400.15	chr2	201182899	201229406	+	6436	555852	chr2	201785258	46	0.00557653	0.00851368	55.4332
ENSG00000003400.15	chr2	201182899	201229406	+	6436	-433771	chr2	200749128	47	0.0025158	0.0101089	-34.9762
ENSG00000003400.15	chr2	201182899	201229406	+	6436	570878	chr2	201800284	48	0.0145798	0.00661856	-48.8757
ENSG00000003400.15	chr2	201182899	201229406	+	6436	21917	chr2	201251323	49	0.000755825	0.0125491	-27.6777
ENSG00000003400.15	chr2	201182899	201229406	+	6436	208279	chr2	201437685	50	0.00737711	0.00795789	53.5933
ENSG00000003400.15	chr2	201182899	201229406	+	6436	482649	chr2	201712055	51	0.0057687	0.00844623	-0.556447
ENSG00000003400.15	chr2	201182899	201229406	+	6436	996786	chr2	202226192	52	0.00272309	0.00994939	0.293193
ENSG00000003400.15	chr2	201182899	201229406	+	6436	192779	chr2	201422185	53	0.00720338	0.00800511	38.064
ENSG00000003400.15	chr2	201182899	201229406	+	6436	835758	chr2	202065164	54	0.02924	0.00527643	43.6397
ENSG00000003400.15	chr2	201182899	201229406	+	6436	201186	chr2	201430592	55	0.0217036	0.00584749	1.88625
ENSG00000003400.15	chr2	201182899	201229406	+	6436	609009	chr2	201838415	56	0.00484972	0.00879211	8.91472
ENSG00000003400.15	chr2	201182899	201229406	+	6436	-88298	chr2	201094601	57	0.00726164	0.00798915	-3.55001
ENSG00000003400.15	chr2	201182899	201229406	+	6436	971013	chr2	202200419	58	0.0243749	0.00562436	0.415631
ENSG00000003400.15	chr2	201182899	201229406	+	6436	-615277	chr2	200567622	59	0.00282486	0.00987553	0.977851
ENSG00000003400.15	chr2	201182899	201229406	+	6436	-191115	chr2	200991784	60	0.0178635	0.00622372	33.5626
ENSG00000003400.15	chr2	201182899	201229406	+	6436	-716333	chr2	200466566	61	0.0106746	0.00722884	-16.1669
ENSG00000003400.15	chr2	201182899	201229406	+	6436	486199	chr2	201715605	62	0.0111338	0.00714611	-0.397696
ENSG00000003400.15	chr2	201182899	201229406	+	6436	561347	chr2	201790753	63	0.0168397	0.00633821	-47.8293
ENSG00000003400.15	chr2	201182899	201229406	+	6436	-351763	chr2	200831136	64	0.021182	0.00589436	-0.223916
ENSG00000003400.15	chr2	201182899	201229406	+	6436	-477632	chr2	200705267	65	0.0168451	0.00633758	-47.827
ENSG00000003400.15	chr2	201182899	201229406	+	6436	770502	chr2	201999908	66	0.0280909	0.00535288	-43.9546
ENSG00000003400.15	chr2	201182899	201229406	+	6436	-526150	chr2	200656749	67	0.00926359	0.00750789	0.150388
ENSG00000003400.15	chr2	201182899	201229406	+	6436	-598248	chr2	200584651	68	0.0113949	0.00710062	-0.610872
ENSG00000003400.15	chr2	201182899	201229406	+	6436	-43327	chr2	201139572	69	0.0284777	0.00532679	-0.551157
ENSG00000003400.15	chr2	201182899	201229406	+	6436	-92724	chr2	201090175	70	0.0324693	0.00507727	-15.2918
ENSG00000003402.20	chr2	201116155	201176687	+	6464	0	chr2	201131056	0	4.06952e-21	0.0942454	0.683207
ENSG00000003509.16	chr2	37231632	37253403	+	10329	-70119	chr2	37161513	0	2.50819e-08	0.0339726	0.288252
ENSG00000003509.16	chr2	37231632	37253403	+	10329	-59495	chr2	37172137	1	6.17807e-07	0.0272846	-0.703801
ENSG00000003987.14	chr8	17296795	17413528	-	14853	0	chr8	17309256	0	2.52015e-31	0.14002	-0.52496
ENSG00000004142.12	chr17	28346634	28357527	-	5323	40044	chr17	28306590	0	7.09232e-09	0.0366078	-0.283177
ENSG00000004468.13	chr4	15778276	15853232	+	8822	-12966	chr4	15765310	0	0.000268738	0.0146678	-0.289781
ENSG00000004468.13	chr4	15778276	15853232	+	8822	674473	chr4	16527705	1	4.38161e-05	0.0184132	57.7291
ENSG00000004468.13	chr4	15778276	15853232	+	8822	94696	chr4	15947928	2	1.11545e-06	0.0260517	-0.41931
ENSG00000004468.13	chr4	15778276	15853232	+	8822	-602648	chr4	15175628	3	0.000207351	0.0152013	10.0913
ENSG00000004468.13	chr4	15778276	15853232	+	8822	663441	chr4	16516673	4	3.85199e-05	0.0186802	0.787246
ENSG00000004468.13	chr4	15778276	15853232	+	8822	165307	chr4	16018539	5	0.000128445	0.0161886	-0.506154
ENSG00000004468.13	chr4	15778276	15853232	+	8822	172128	chr4	16025360	6	1.33871e-05	0.0208748	0.687554
ENSG00000004468.13	chr4	15778276	15853232	+	8822	-37938	chr4	15740338	7	0.000872794	0.0122556	-66.5086
ENSG00000004468.13	chr4	15778276	15853232	+	8822	507580	chr4	16360812	8	0.00274852	0.00993068	-2.99344
ENSG00000004468.13	chr4	15778276	15853232	+	8822	425276	chr4	16278508	9	1.62454e-05	0.0204725	-8.53011
ENSG00000004468.13	chr4	15778276	15853232	+	8822	-940964	chr4	14837312	10	4.39351e-06	0.0231937	1.00873
ENSG00000004468.13	chr4	15778276	15853232	+	8822	69496	chr4	15922728	11	9.45598e-05	0.0168211	-55.1769
ENSG00000004468.13	chr4	15778276	15853232	+	8822	-645767	chr4	15132509	12	0.000863947	0.0122763	-47.1373
ENSG00000004468.13	chr4	15778276	15853232	+	8822	570155	chr4	16423387	13	1.16946e-05	0.0211558	-50.5982
ENSG00000004468.13	chr4	15778276	15853232	+	8822	933072	chr4	16786304	14	0.00460247	0.00889661	-56.6661
ENSG00000004468.13	chr4	15778276	15853232	+	8822	80412	chr4	15933644	15	3.49455e-05	0.0188822	0.982314
ENSG00000004468.13	chr4	15778276	15853232	+	8822	-501878	chr4	15276398	16	3.48555e-06	0.023676	-53.5272
ENSG00000004468.13	chr4	15778276	15853232	+	8822	-820768	chr4	14957508	17	0.000334669	0.014217	-41.4786
ENSG00000004468.13	chr4	15778276	15853232	+	8822	-855464	chr4	14922812	18	0.000779762	0.0124854	0.611554
ENSG00000004468.13	chr4	15778276	15853232	+	8822	-602651	chr4	15175625	19	0.000245736	0.0148518	-0.828138
ENSG00000004468.13	chr4	15778276	15853232	+	8822	227085	chr4	16080317	20	1.73147e-05	0.02034	-3.16197
ENSG00000004468.13	chr4	15778276	15853232	+	8822	746873	chr4	16600105	21	9.50813e-05	0.0168097	-0.685338
ENSG00000004468.13	chr4	15778276	15853232	+	8822	-294716	chr4	15483560	22	0.000192524	0.0153541	-0.577838
ENSG00000004468.13	chr4	15778276	15853232	+	8822	189172	chr4	16042404	23	0.000158574	0.0157539	-2.66027
ENSG00000004468.13	chr4	15778276	15853232	+	8822	908709	chr4	16761941	24	0.000183609	0.0154518	-22.6309
ENSG00000004468.13	chr4	15778276	15853232	+	8822	964449	chr4	16817681	25	7.46987e-05	0.0173086	-45.7669
ENSG00000004468.13	chr4	15778276	15853232	+	8822	190780	chr4	16044012	26	0.00746542	0.00793432	-0.285654
ENSG00000004468.13	chr4	15778276	15853232	+	8822	-32702	chr4	15745574	27	0.000509432	0.0133555	-0.501598
ENSG00000004468.13	chr4	15778276	15853232	+	8822	393719	chr4	16246951	28	0.000147323	0.0159056	24.2807
ENSG00000004468.13	chr4	15778276	15853232	+	8822	475919	chr4	16329151	29	0.000146902	0.0159116	-53.6644
ENSG00000004468.13	chr4	15778276	15853232	+	8822	-941561	chr4	14836715	30	0.00972884	0.00741133	0.500579
ENSG00000004468.13	chr4	15778276	15853232	+	8822	-278879	chr4	15499397	31	0.00269932	0.00996704	-42.473
ENSG00000004468.13	chr4	15778276	15853232	+	8822	886355	chr4	16739587	32	0.000338477	0.0141938	0.522953
ENSG00000004468.13	chr4	15778276	15853232	+	8822	110155	chr4	15963387	33	0.00129077	0.0114593	1.82637
ENSG00000004468.13	chr4	15778276	15853232	+	8822	645968	chr4	16499200	34	0.00399018	0.00918215	-0.365261
ENSG00000004468.13	chr4	15778276	15853232	+	8822	311280	chr4	16164512	35	0.00377764	0.00929181	28.9555
ENSG00000004468.13	chr4	15778276	15853232	+	8822	389720	chr4	16242952	36	0.00285433	0.00985465	22.6265
ENSG00000004468.13	chr4	15778276	15853232	+	8822	-936156	chr4	14842120	37	4.23548e-05	0.0184835	-0.339051
ENSG00000004468.13	chr4	15778276	15853232	+	8822	-917778	chr4	14860498	38	0.000688841	0.0127385	0.167538
ENSG00000004468.13	chr4	15778276	15853232	+	8822	-733292	chr4	15044984	39	0.000804161	0.0124226	0.656594
ENSG00000004468.13	chr4	15778276	15853232	+	8822	-903076	chr4	14875200	40	0.0085967	0.0076553	-52.5645
ENSG00000004468.13	chr4	15778276	15853232	+	8822	-940907	chr4	14837369	41	0.00907566	0.0075483	-0.442882
ENSG00000004468.13	chr4	15778276	15853232	+	8822	977849	chr4	16831081	42	0.00234625	0.0102496	43.0708
ENSG00000004468.13	chr4	15778276	15853232	+	8822	-916000	chr4	14862276	43	0.00212783	0.0104468	1.16627
ENSG00000004468.13	chr4	15778276	15853232	+	8822	613804	chr4	16467036	44	0.000111176	0.0164867	44.667
ENSG00000004468.13	chr4	15778276	15853232	+	8822	902328	chr4	16755560	45	0.00686891	0.00809939	-0.763413
ENSG00000004468.13	chr4	15778276	15853232	+	8822	-78536	chr4	15699740	46	0.00241123	0.0101945	42.9549
ENSG00000004468.13	chr4	15778276	15853232	+	8822	598312	chr4	16451544	47	0.00351547	0.00943604	0.185047
ENSG00000004468.13	chr4	15778276	15853232	+	8822	797267	chr4	16650499	48	0.0029239	0.00980619	14.5089
ENSG00000004468.13	chr4	15778276	15853232	+	8822	938063	chr4	16791295	49	0.00653788	0.00819741	-0.301284
ENSG00000004468.13	chr4	15778276	15853232	+	8822	-163395	chr4	15614881	50	0.00172405	0.0108724	0.471594
ENSG00000004468.13	chr4	15778276	15853232	+	8822	795198	chr4	16648430	51	0.00179695	0.0107886	-1.29353
ENSG00000004468.13	chr4	15778276	15853232	+	8822	-855649	chr4	14922627	52	0.00375061	0.0093062	0.502404
ENSG00000004468.13	chr4	15778276	15853232	+	8822	676651	chr4	16529883	53	0.00340354	0.00950097	-41.4681
ENSG00000004468.13	chr4	15778276	15853232	+	8822	-960104	chr4	14818172	54	0.000772424	0.0125047	-0.261827
ENSG00000004468.13	chr4	15778276	15853232	+	8822	88227	chr4	15941459	55	0.000922734	0.0121422	0.259803
ENSG00000004468.13	chr4	15778276	15853232	+	8822	-131728	chr4	15646548	56	0.00265655	0.00999921	1.08569
ENSG00000004468.13	chr4	15778276	15853232	+	8822	25847	chr4	15879079	57	0.00232751	0.0102658	-0.148382
ENSG00000004468.13	chr4	15778276	15853232	+	8822	-270902	chr4	15507374	58	0.00180573	0.0107787	0.607566
ENSG00000004468.13	chr4	15778276	15853232	+	8822	163437	chr4	16016669	59	0.0154236	0.00650897	-0.775319
ENSG00000004468.13	chr4	15778276	15853232	+	8822	137976	chr4	15991208	60	0.00750301	0.00792438	0.818289
ENSG00000004468.13	chr4	15778276	15853232	+	8822	874814	chr4	16728046	61	0.0095667	0.00744444	0.132423
ENSG00000004468.13	chr4	15778276	15853232	+	8822	-160958	chr4	15617318	62	0.0136225	0.00675109	-34.9556
ENSG00000004468.13	chr4	15778276	15853232	+	8822	-865025	chr4	14913251	63	0.00696007	0.00807323	0.173083
ENSG00000004468.13	chr4	15778276	15853232	+	8822	-777954	chr4	15000322	64	0.012894	0.0068585	0.791046
ENSG00000004468.13	chr4	15778276	15853232	+	8822	-225497	chr4	15552779	65	0.00754306	0.00791384	-0.49002
ENSG00000004468.13	chr4	15778276	15853232	+	8822	851687	chr4	16704919	66	0.0131108	0.0068259	0.367075
ENSG00000004468.13	chr4	15778276	15853232	+	8822	348639	chr4	16201871	67	0.00344998	0.00947377	0.551822
ENSG00000004468.13	chr4	15778276	15853232	+	8822	-340842	chr4	15437434	68	0.0127767	0.00687638	-0.378424
ENSG00000004468.13	chr4	15778276	15853232	+	8822	238446	chr4	16091678	69	0.0106954	0.00722501	-16.1626
ENSG00000004468.13	chr4	15778276	15853232	+	8822	138633	chr4	15991865	70	0.0179096	0.00621873	-0.308946
ENSG00000004468.13	chr4	15778276	15853232	+	8822	976327	chr4	16829559	71	0.0195602	0.0060481	-17.7258
ENSG00000004534.15	chr3	49940008	50100045	+	4684	0	chr3	49948685	0	2.18513e-11	0.0486354	-0.314989
ENSG00000004660.15	chr17	3860316	3894891	-	10759	-8859	chr17	3903750	0	2.35116e-19	0.0861238	0.441195
ENSG00000004700.16	chr12	21468911	21501669	-	9560	0	chr12	21475402	0	5.38365e-16	0.0704612	0.39362
ENSG00000004766.17	chr7	93232341	93361123	+	6511	0	chr7	93309939	0	6.98281e-23	0.10232	0.98891
ENSG00000004777.18	chr19	35774533	35788822	+	8020	-2783	chr19	35771750	0	1.26847e-20	0.0919757	-0.481139
ENSG00000004779.10	chr16	23581015	23596316	-	7945	0	chr16	23594952	0	4.64117e-20	0.0893799	0.844243
ENSG00000004864.14	chr7	96120221	96322147	-	8015	0	chr7	96148190	0	7.27899e-27	0.12029	0.516407
ENSG00000005020.13	chr7	26667069	26995239	-	9137	0	chr7	26762210	0	9.11295e-12	0.0504475	-0.493714
ENSG00000005059.16	chr4	109560210	109688719	+	8648	0	chr4	109660944	0	1.67258e-10	0.0444104	0.322777
ENSG00000005075.15	chr7	102473119	102478907	-	6825	1630	chr7	102471489	0	3.24758e-12	0.0525826	0.350666
ENSG00000005100.13	chr17	5440918	5468982	-	10593	0	chr17	5464230	0	3.07984e-09	0.0383468	1.07513
ENSG00000005156.12	chr17	34980513	35009743	+	8216	0	chr17	34986710	0	2.73321e-09	0.0385957	-0.287784
ENSG00000005156.12	chr17	34980513	35009743	+	8216	-749688	chr17	34230825	1	5.31902e-05	0.0180115	0.607307
ENSG00000005175.10	chr12	47661250	47706030	-	9017	46719	chr12	47614531	0	5.65902e-11	0.0466613	0.479322
ENSG00000005194.15	chr16	57428188	57447420	-	8974	-30399	chr16	57477819	0	2.70161e-05	0.0194161	0.212621
ENSG00000005194.15	chr16	57428188	57447420	-	8974	332069	chr16	57096119	1	0.000126465	0.0162206	-1.19866
ENSG00000005194.15	chr16	57428188	57447420	-	8974	-835659	chr16	58283079	2	3.67e-05	0.0187806	1.20804
ENSG00000005194.15	chr16	57428188	57447420	-	8974	619972	chr16	56808216	3	0.000133068	0.0161156	-0.657948
ENSG00000005194.15	chr16	57428188	57447420	-	8974	-268117	chr16	57715537	4	1.48558e-05	0.0206584	0.211924
ENSG00000005194.15	chr16	57428188	57447420	-	8974	887473	chr16	56540715	5	0.000231835	0.0149716	-0.398635
ENSG00000005194.15	chr16	57428188	57447420	-	8974	-233423	chr16	57680843	6	0.000248969	0.0148249	-0.305267
ENSG00000005194.15	chr16	57428188	57447420	-	8974	515563	chr16	56912625	7	0.00357806	0.00940063	58.2492
ENSG00000005194.15	chr16	57428188	57447420	-	8974	-467047	chr16	57914467	8	3.53436e-05	0.0188587	-0.919044
ENSG00000005194.15	chr16	57428188	57447420	-	8974	58050	chr16	57370138	9	0.000126182	0.0162253	-0.507755
ENSG00000005194.15	chr16	57428188	57447420	-	8974	-949640	chr16	58397060	10	0.000809615	0.0124088	-1.31237
ENSG00000005194.15	chr16	57428188	57447420	-	8974	10525	chr16	57417663	11	7.44879e-05	0.0173144	-0.565322
ENSG00000005194.15	chr16	57428188	57447420	-	8974	676096	chr16	56752092	12	0.00326975	0.00958149	-41.6434
ENSG00000005194.15	chr16	57428188	57447420	-	8974	408204	chr16	57019984	13	5.52435e-05	0.0179331	0.484598
ENSG00000005194.15	chr16	57428188	57447420	-	8974	47686	chr16	57380502	14	1.61183e-05	0.0204888	19.9595
ENSG00000005194.15	chr16	57428188	57447420	-	8974	-182901	chr16	57630321	15	0.00107062	0.0118395	-0.285576
ENSG00000005194.15	chr16	57428188	57447420	-	8974	35164	chr16	57393024	16	9.47712e-07	0.0263917	0.593914
ENSG00000005194.15	chr16	57428188	57447420	-	8974	856997	chr16	56571191	17	0.00582401	0.00842724	0.221976
ENSG00000005194.15	chr16	57428188	57447420	-	8974	513579	chr16	56914609	18	0.000290863	0.0145052	51.2379
ENSG00000005194.15	chr16	57428188	57447420	-	8974	339733	chr16	57088455	19	6.69826e-06	0.0223154	0.405594
ENSG00000005194.15	chr16	57428188	57447420	-	8974	-342323	chr16	57789743	20	0.000565932	0.0131403	5.35546
ENSG00000005194.15	chr16	57428188	57447420	-	8974	-181821	chr16	57629241	21	0.00253883	0.0100905	-34.9444
ENSG00000005194.15	chr16	57428188	57447420	-	8974	-133116	chr16	57580536	22	0.001002	0.0119743	0.717403
ENSG00000005194.15	chr16	57428188	57447420	-	8974	249853	chr16	57178335	23	3.16151e-05	0.0190899	-0.848535
ENSG00000005194.15	chr16	57428188	57447420	-	8974	15876	chr16	57412312	24	0.00199628	0.0105758	-15.5653
ENSG00000005194.15	chr16	57428188	57447420	-	8974	882735	chr16	56545453	25	0.0130204	0.00683942	-0.668109
ENSG00000005194.15	chr16	57428188	57447420	-	8974	456480	chr16	56971708	26	0.00539138	0.00858094	1.61123
ENSG00000005194.15	chr16	57428188	57447420	-	8974	-207511	chr16	57654931	27	0.00124168	0.0115381	-1.32358
ENSG00000005194.15	chr16	57428188	57447420	-	8974	-577140	chr16	58024560	28	0.000652413	0.0128495	0.263713
ENSG00000005194.15	chr16	57428188	57447420	-	8974	696754	chr16	56731434	29	0.000894809	0.0122048	-17.2478
ENSG00000005194.15	chr16	57428188	57447420	-	8974	-205427	chr16	57652847	30	0.00227575	0.0103111	-0.179699
ENSG00000005194.15	chr16	57428188	57447420	-	8974	-494300	chr16	57941720	31	0.00363169	0.00937079	58.1566
ENSG00000005194.15	chr16	57428188	57447420	-	8974	-920571	chr16	58367991	32	0.0084677	0.00768516	0.590602
ENSG00000005194.15	chr16	57428188	57447420	-	8974	354300	chr16	57073888	33	0.00769461	0.00787446	0.913012
ENSG00000005194.15	chr16	57428188	57447420	-	8974	260165	chr16	57168023	34	0.00200051	0.0105715	-35.7675
ENSG00000005194.15	chr16	57428188	57447420	-	8974	-776049	chr16	58223469	35	0.00296042	0.00978123	-0.959439
ENSG00000005194.15	chr16	57428188	57447420	-	8974	-165199	chr16	57612619	36	0.0013546	0.0113613	0.765178
ENSG00000005194.15	chr16	57428188	57447420	-	8974	-217090	chr16	57664510	37	0.000144512	0.0159454	-0.891689
ENSG00000005194.15	chr16	57428188	57447420	-	8974	534856	chr16	56893332	38	0.00156986	0.0110622	-0.667861
ENSG00000005194.15	chr16	57428188	57447420	-	8974	-175146	chr16	57622566	39	0.00251189	0.010112	-0.292349
ENSG00000005194.15	chr16	57428188	57447420	-	8974	439006	chr16	56989182	40	0.0029071	0.00981779	-59.5275
ENSG00000005194.15	chr16	57428188	57447420	-	8974	442568	chr16	56985620	41	0.0119765	0.00700301	0.205519
ENSG00000005194.15	chr16	57428188	57447420	-	8974	-512034	chr16	57959454	42	0.00158861	0.0110381	-44.6969
ENSG00000005194.15	chr16	57428188	57447420	-	8974	354602	chr16	57073586	43	0.00195713	0.0106158	0.719566
ENSG00000005194.15	chr16	57428188	57447420	-	8974	-173094	chr16	57620514	44	0.00644532	0.00822573	-0.758734
ENSG00000005194.15	chr16	57428188	57447420	-	8974	-214236	chr16	57661656	45	0.00481031	0.00880839	-0.172783
ENSG00000005194.15	chr16	57428188	57447420	-	8974	-181172	chr16	57628592	46	0.00127794	0.0114796	-0.564427
ENSG00000005194.15	chr16	57428188	57447420	-	8974	886383	chr16	56541805	47	0.000712827	0.0126686	0.462277
ENSG00000005194.15	chr16	57428188	57447420	-	8974	-521597	chr16	57969017	48	0.0059917	0.00837077	0.653231
ENSG00000005194.15	chr16	57428188	57447420	-	8974	-499331	chr16	57946751	49	0.0101684	0.00732436	-0.665258
ENSG00000005194.15	chr16	57428188	57447420	-	8974	758186	chr16	56670002	50	0.00348478	0.00945363	0.292118
ENSG00000005194.15	chr16	57428188	57447420	-	8974	-568334	chr16	58015754	51	0.0118507	0.00702371	-35.6544
ENSG00000005194.15	chr16	57428188	57447420	-	8974	109274	chr16	57318914	52	0.0130892	0.00682912	-14.997
ENSG00000005194.15	chr16	57428188	57447420	-	8974	752371	chr16	56675817	53	0.010515	0.00725844	-1.90358
ENSG00000005194.15	chr16	57428188	57447420	-	8974	-289733	chr16	57737153	54	0.0173307	0.00628242	-0.785913
ENSG00000005339.15	chr16	3725055	3880713	-	10010	-904525	chr16	4785238	0	2.69314e-08	0.0338241	-3.54801
ENSG00000005339.15	chr16	3725055	3880713	-	10010	643161	chr16	3081894	1	1.99426e-05	0.0200465	-0.301375
ENSG00000005339.15	chr16	3725055	3880713	-	10010	-761901	chr16	4642614	2	4.46677e-05	0.0183733	17.4522
ENSG00000005339.15	chr16	3725055	3880713	-	10010	-558942	chr16	4439655	3	1.57622e-05	0.0205353	0.673841
ENSG00000005339.15	chr16	3725055	3880713	-	10010	646038	chr16	3079017	4	0.000471032	0.013516	40.4432
ENSG00000005339.15	chr16	3725055	3880713	-	10010	-438954	chr16	4319667	5	2.93977e-05	0.0192408	34.2717
ENSG00000005339.15	chr16	3725055	3880713	-	10010	0	chr16	3762899	6	0.000155573	0.0157933	-5.19987
ENSG00000005339.15	chr16	3725055	3880713	-	10010	397528	chr16	3327527	7	0.000113401	0.0164457	0.473613
ENSG00000005339.15	chr16	3725055	3880713	-	10010	884019	chr16	2841036	8	0.00105291	0.0118734	23.3847
ENSG00000005339.15	chr16	3725055	3880713	-	10010	-725304	chr16	4606017	9	0.000749555	0.0125661	-23.9328
ENSG00000005339.15	chr16	3725055	3880713	-	10010	0	chr16	3738078	10	0.00103411	0.0119101	0.520962
ENSG00000005339.15	chr16	3725055	3880713	-	10010	-840517	chr16	4721230	11	0.00140534	0.0112867	9.79628
ENSG00000005339.15	chr16	3725055	3880713	-	10010	-369498	chr16	4250211	12	0.00114868	0.0116964	37.6223
ENSG00000005339.15	chr16	3725055	3880713	-	10010	369549	chr16	3355506	14	0.00150516	0.0111475	0.248525
ENSG00000005339.15	chr16	3725055	3880713	-	10010	-551809	chr16	4432522	15	0.00320627	0.00962087	0.564919
ENSG00000005339.15	chr16	3725055	3880713	-	10010	250612	chr16	3474443	16	0.0014458	0.0112291	45.082
ENSG00000005339.15	chr16	3725055	3880713	-	10010	-445526	chr16	4326239	17	0.00124068	0.0115398	0.49706
ENSG00000005339.15	chr16	3725055	3880713	-	10010	-163265	chr16	4043978	18	0.000144197	0.0159499	0.610711
ENSG00000005339.15	chr16	3725055	3880713	-	10010	926070	chr16	2798985	19	0.00178018	0.0108075	6.49802
ENSG00000005339.15	chr16	3725055	3880713	-	10010	833397	chr16	2891658	20	0.000933752	0.012118	-11.5242
ENSG00000005339.15	chr16	3725055	3880713	-	10010	-56736	chr16	3937449	21	0.000499925	0.0133941	1.05143
ENSG00000005339.15	chr16	3725055	3880713	-	10010	-330785	chr16	4211498	22	0.00167974	0.0109251	-0.26948
ENSG00000005339.15	chr16	3725055	3880713	-	10010	-155819	chr16	4036532	23	0.00227618	0.0103108	-18.6675
ENSG00000005339.15	chr16	3725055	3880713	-	10010	403431	chr16	3321624	24	0.00486548	0.00878563	-23.1585
ENSG00000005339.15	chr16	3725055	3880713	-	10010	-768676	chr16	4649389	25	0.00492215	0.00876251	-32.5638
ENSG00000005436.14	chr2	75652001	75710985	-	9641	0	chr2	75708768	0	9.42613e-15	0.0646098	-0.377405
ENSG00000005469.12	chr7	87345665	87399794	+	6647	51080	chr7	87450874	0	8.24244e-10	0.0410927	-1.07886
ENSG00000005471.18	chr7	87401697	87480435	-	6687	0	chr7	87460208	0	6.37157e-11	0.0464151	-0.444362
ENSG00000005483.21	chr7	105014191	105115019	+	8315	148175	chr7	105263194	0	1.55021e-18	0.0823261	-0.422206
ENSG00000005486.17	chr7	75842603	75888926	+	6253	26024	chr7	75914950	0	1.30465e-05	0.0209284	0.270902
ENSG00000005486.17	chr7	75842603	75888926	+	6253	327213	chr7	76216139	1	2.53678e-06	0.0243382	0.321909
ENSG00000005486.17	chr7	75842603	75888926	+	6253	516347	chr7	76405273	2	0.000515479	0.0133314	0.324316
ENSG00000005486.17	chr7	75842603	75888926	+	6253	164887	chr7	76053813	3	6.90381e-05	0.0174716	-1.15457
ENSG00000005486.17	chr7	75842603	75888926	+	6253	-127358	chr7	75715245	4	0.000292186	0.0144958	-36.3254
ENSG00000005486.17	chr7	75842603	75888926	+	6253	0	chr7	75886346	5	0.000249321	0.014822	0.63464
ENSG00000005486.17	chr7	75842603	75888926	+	6253	-249851	chr7	75592752	6	0.00117903	0.0116433	0.195555
ENSG00000005486.17	chr7	75842603	75888926	+	6253	877286	chr7	76766212	7	0.000366218	0.0140321	0.582486
ENSG00000005486.17	chr7	75842603	75888926	+	6253	632632	chr7	76521558	8	0.00362992	0.00937178	-0.549719
ENSG00000005486.17	chr7	75842603	75888926	+	6253	738804	chr7	76627730	9	8.68482e-05	0.0169969	1.5277
ENSG00000005486.17	chr7	75842603	75888926	+	6253	828945	chr7	76717871	10	0.000516229	0.0133284	0.94503
ENSG00000005486.17	chr7	75842603	75888926	+	6253	224100	chr7	76113026	11	0.00244854	0.0101635	-0.711973
ENSG00000005486.17	chr7	75842603	75888926	+	6253	-323995	chr7	75518608	12	0.000796434	0.0124423	-0.268139
ENSG00000005486.17	chr7	75842603	75888926	+	6253	-204713	chr7	75637890	13	0.00145074	0.0112222	3.63171
ENSG00000005486.17	chr7	75842603	75888926	+	6253	86374	chr7	75975300	14	0.00355402	0.00941416	-58.291
ENSG00000005486.17	chr7	75842603	75888926	+	6253	-22883	chr7	75819720	15	0.000454538	0.0135891	-0.405475
ENSG00000005486.17	chr7	75842603	75888926	+	6253	791000	chr7	76679926	16	0.00879101	0.00761117	37.1156
ENSG00000005486.17	chr7	75842603	75888926	+	6253	367438	chr7	76256364	17	0.00437239	0.00899911	-3.31324
ENSG00000005486.17	chr7	75842603	75888926	+	6253	442473	chr7	76331399	18	0.0066531	0.00816273	-2.76161
ENSG00000005486.17	chr7	75842603	75888926	+	6253	851782	chr7	76740708	19	0.00363594	0.00936845	41.1779
ENSG00000005486.17	chr7	75842603	75888926	+	6253	445234	chr7	76334160	20	0.0166772	0.00635704	-14.5784
ENSG00000005486.17	chr7	75842603	75888926	+	6253	592997	chr7	76481923	21	0.00460911	0.00889373	10.1516
ENSG00000005486.17	chr7	75842603	75888926	+	6253	476474	chr7	76365400	22	0.00169277	0.0109095	-0.320911
ENSG00000005486.17	chr7	75842603	75888926	+	6253	20582	chr7	75909508	23	0.00705643	0.00804597	-31.2039
ENSG00000005486.17	chr7	75842603	75888926	+	6253	-200400	chr7	75642203	24	0.00397294	0.00919082	0.380827
ENSG00000005486.17	chr7	75842603	75888926	+	6253	-933501	chr7	74909102	25	0.0188807	0.00611647	0.729341
ENSG00000005486.17	chr7	75842603	75888926	+	6253	55339	chr7	75944265	26	0.00633911	0.00825873	-0.481409
ENSG00000005486.17	chr7	75842603	75888926	+	6253	-184511	chr7	75658092	27	0.00399813	0.00917817	0.137077
ENSG00000005486.17	chr7	75842603	75888926	+	6253	-81341	chr7	75761262	28	0.0137198	0.00673718	-0.158619
ENSG00000005700.15	chr6	82169987	82247754	-	7972	-6384	chr6	82254138	0	3.76169e-10	0.0427251	0.29794
ENSG00000005801.18	chr11	3339262	3379222	-	10826	0	chr11	3356833	0	2.80975e-17	0.0764659	0.470043
ENSG00000005810.18	chr13	77044658	77327094	-	9401	-18604	chr13	77345698	0	1.09761e-11	0.0500622	0.350689
ENSG00000005844.18	chr16	30472720	30523185	+	4305	-14084	chr16	30458636	0	2.13345e-06	0.0246992	-0.339506
ENSG00000005844.18	chr16	30472720	30523185	+	4305	-468485	chr16	30004235	1	0.000118749	0.0163506	-0.835124
ENSG00000005844.18	chr16	30472720	30523185	+	4305	-41098	chr16	30431622	2	0.000888156	0.01222	-0.345558
ENSG00000005844.18	chr16	30472720	30523185	+	4305	909868	chr16	31433053	3	3.68949e-05	0.0187696	58.2851
ENSG00000005844.18	chr16	30472720	30523185	+	4305	927011	chr16	31450196	4	0.00115306	0.0116886	64.952
ENSG00000005844.18	chr16	30472720	30523185	+	4305	-35029	chr16	30437691	5	0.00115514	0.0116849	64.9418
ENSG00000005844.18	chr16	30472720	30523185	+	4305	-527446	chr16	29945274	6	0.000378616	0.0139638	41.1076
ENSG00000005844.18	chr16	30472720	30523185	+	4305	-721534	chr16	29751186	7	0.000516419	0.0133277	-1.77934
ENSG00000005844.18	chr16	30472720	30523185	+	4305	584191	chr16	31107376	8	0.000971461	0.0120373	-33.102
ENSG00000005844.18	chr16	30472720	30523185	+	4305	-688030	chr16	29784690	9	0.00249195	0.0101281	30.3635
ENSG00000005844.18	chr16	30472720	30523185	+	4305	599287	chr16	31122472	10	0.001814	0.0107694	-0.895432
ENSG00000005844.18	chr16	30472720	30523185	+	4305	-629146	chr16	29843574	11	0.00186599	0.0107123	0.504561
ENSG00000005844.18	chr16	30472720	30523185	+	4305	905042	chr16	31428227	12	0.000975097	0.0120297	-65.893
ENSG00000005844.18	chr16	30472720	30523185	+	4305	-721757	chr16	29750963	13	0.00560973	0.00850186	-11.623
ENSG00000005844.18	chr16	30472720	30523185	+	4305	-92030	chr16	30380690	14	0.0070704	0.00804205	0.418304
ENSG00000006062.17	chr17	45263120	45317029	-	8838	2986	chr17	45260134	0	4.52994e-09	0.0375426	-0.296242
ENSG00000006125.18	chr17	35578047	35726413	+	7157	-2782	chr17	35575265	0	1.29041e-10	0.0449494	-0.395473
ENSG00000006194.10	chr16	3263801	3301401	+	8690	0	chr16	3267178	0	8.3374e-08	0.0314654	-0.327907
ENSG00000006194.10	chr16	3263801	3301401	+	8690	392334	chr16	3693735	1	6.11008e-05	0.0177244	-0.461441
ENSG00000006194.10	chr16	3263801	3301401	+	8690	635523	chr16	3936924	2	0.000360475	0.0140645	-20.791
ENSG00000006194.10	chr16	3263801	3301401	+	8690	-53395	chr16	3210406	3	0.00119765	0.0116115	-0.658996
ENSG00000006432.15	chr14	70722527	70809534	-	8207	-139101	chr14	70948635	0	0.000269996	0.0146582	0.924271
ENSG00000006432.15	chr14	70722527	70809534	-	8207	43147	chr14	70679380	1	1.10661e-05	0.0212707	0.333517
ENSG00000006432.15	chr14	70722527	70809534	-	8207	-36727	chr14	70846261	2	9.65287e-05	0.0167785	0.199302
ENSG00000006432.15	chr14	70722527	70809534	-	8207	243006	chr14	70479521	3	7.04654e-05	0.0174293	-0.502361
ENSG00000006432.15	chr14	70722527	70809534	-	8207	-116332	chr14	70925866	4	3.50392e-05	0.0188766	-1.13542
ENSG00000006432.15	chr14	70722527	70809534	-	8207	139425	chr14	70583102	5	0.000988076	0.0120028	65.8192
ENSG00000006432.15	chr14	70722527	70809534	-	8207	-417820	chr14	71227354	6	0.0123456	0.00694356	2.4782
ENSG00000006432.15	chr14	70722527	70809534	-	8207	730473	chr14	69992054	7	0.00156561	0.0110677	0.448527
ENSG00000006432.15	chr14	70722527	70809534	-	8207	-693211	chr14	71502745	8	0.000354761	0.0140973	-0.740138
ENSG00000006432.15	chr14	70722527	70809534	-	8207	-36370	chr14	70845904	9	0.000541678	0.0132299	-0.767947
ENSG00000006432.15	chr14	70722527	70809534	-	8207	-364990	chr14	71174524	10	0.000193874	0.0153397	-52.6913
ENSG00000006432.15	chr14	70722527	70809534	-	8207	-787433	chr14	71596967	11	0.000101509	0.0166746	-44.9208
ENSG00000006432.15	chr14	70722527	70809534	-	8207	0	chr14	70728057	12	0.000723379	0.0126386	0.260423
ENSG00000006432.15	chr14	70722527	70809534	-	8207	927765	chr14	69794762	13	0.00112654	0.0117359	-65.0833
ENSG00000006432.15	chr14	70722527	70809534	-	8207	-961245	chr14	71770779	14	0.00739403	0.00795336	-0.307796
ENSG00000006432.15	chr14	70722527	70809534	-	8207	908438	chr14	69814089	15	0.00112778	0.0117337	-65.0771
ENSG00000006432.15	chr14	70722527	70809534	-	8207	726140	chr14	69996387	16	0.00044106	0.0136507	0.794825
ENSG00000006432.15	chr14	70722527	70809534	-	8207	0	chr14	70755300	17	0.00159857	0.0110255	-0.602928
ENSG00000006432.15	chr14	70722527	70809534	-	8207	-498132	chr14	71307666	18	0.00144103	0.0112358	-45.0954
ENSG00000006432.15	chr14	70722527	70809534	-	8207	-360944	chr14	71170478	19	0.0013505	0.0113675	-0.162242
ENSG00000006432.15	chr14	70722527	70809534	-	8207	535486	chr14	70187041	20	0.00531393	0.00860977	-0.365128
ENSG00000006432.15	chr14	70722527	70809534	-	8207	116519	chr14	70606008	21	0.000271883	0.0146439	-0.244982
ENSG00000006432.15	chr14	70722527	70809534	-	8207	323498	chr14	70399029	22	0.00232929	0.0102642	-23.209
ENSG00000006432.15	chr14	70722527	70809534	-	8207	-98845	chr14	70908379	23	0.000222778	0.0150536	1.63015
ENSG00000006432.15	chr14	70722527	70809534	-	8207	260199	chr14	70462328	24	0.00178929	0.0107972	25.5475
ENSG00000006432.15	chr14	70722527	70809534	-	8207	647389	chr14	70075138	25	0.000640295	0.0128879	39.4922
ENSG00000006432.15	chr14	70722527	70809534	-	8207	-590894	chr14	71400428	26	0.0158189	0.00645973	-0.8621
ENSG00000006432.15	chr14	70722527	70809534	-	8207	729213	chr14	69993314	27	0.00311517	0.00967879	-0.152546
ENSG00000006432.15	chr14	70722527	70809534	-	8207	-129733	chr14	70939267	28	0.00442711	0.00897424	25.6019
ENSG00000006432.15	chr14	70722527	70809534	-	8207	0	chr14	70770650	29	0.00294686	0.00979046	0.66983
ENSG00000006432.15	chr14	70722527	70809534	-	8207	531524	chr14	70191003	30	0.00805114	0.00778485	-26.6204
ENSG00000006432.15	chr14	70722527	70809534	-	8207	32112	chr14	70690415	31	0.00877628	0.00761448	37.1236
ENSG00000006432.15	chr14	70722527	70809534	-	8207	-853051	chr14	71662585	32	0.00420761	0.00907595	0.712239
ENSG00000006432.15	chr14	70722527	70809534	-	8207	-134898	chr14	70944432	33	0.00846862	0.00768494	-0.961355
ENSG00000006432.15	chr14	70722527	70809534	-	8207	0	chr14	70765615	34	0.00711326	0.00803007	1.00289
ENSG00000006432.15	chr14	70722527	70809534	-	8207	0	chr14	70727606	35	0.0135382	0.0067632	-24.8122
ENSG00000006432.15	chr14	70722527	70809534	-	8207	-924712	chr14	71734246	36	0.00958024	0.00744165	0.563198
ENSG00000006432.15	chr14	70722527	70809534	-	8207	524367	chr14	70198160	37	0.0122182	0.00696386	-22.5527
ENSG00000006432.15	chr14	70722527	70809534	-	8207	-551372	chr14	71360906	38	0.00723188	0.00799729	-38.0453
ENSG00000006432.15	chr14	70722527	70809534	-	8207	833925	chr14	69888602	39	0.0110938	0.00715317	0.1285
ENSG00000006432.15	chr14	70722527	70809534	-	8207	942258	chr14	69780269	40	0.00453642	0.00892549	-40.1926
ENSG00000006432.15	chr14	70722527	70809534	-	8207	0	chr14	70787041	41	0.0179442	0.00621499	-0.443972
ENSG00000006432.15	chr14	70722527	70809534	-	8207	92591	chr14	70629936	42	0.00760356	0.00789802	-5.30338
ENSG00000006432.15	chr14	70722527	70809534	-	8207	-365979	chr14	71175513	43	0.00931387	0.00749721	0.78295
ENSG00000006432.15	chr14	70722527	70809534	-	8207	962836	chr14	69759691	44	0.0170858	0.00631004	33.7945
ENSG00000006432.15	chr14	70722527	70809534	-	8207	46632	chr14	70675895	45	0.0214423	0.00587082	2.28837
ENSG00000006453.14	chr7	98291651	98401090	-	9130	9345	chr7	98282306	0	1.564e-11	0.0493286	0.326501
ENSG00000006459.11	chr7	140084747	140176983	-	7613	-34346	chr7	140211329	0	1.04363e-18	0.0831239	-0.547961
ENSG00000006530.18	chr7	141551279	141655244	+	6545	0	chr7	141616207	0	5.17158e-11	0.0468483	-0.316005
ENSG00000006576.16	chr7	77798793	77957503	+	9523	0	chr7	77879316	0	3.01863e-36	0.1613	0.637066
ENSG00000006607.14	chr2	241356286	241494841	+	8936	2271	chr2	241497112	0	2.95723e-28	0.126489	0.640793
ENSG00000006634.8	chr7	87876217	87909553	+	6787	0	chr7	87894476	0	5.37587e-14	0.0610373	-0.796062
ENSG00000006652.14	chr7	112422969	112481017	+	7260	0	chr7	112455579	0	3.49065e-48	0.210816	-0.707449
ENSG00000006695.12	chr17	14069491	14231736	+	12499	0	chr17	14130889	0	3.37345e-20	0.0900189	0.552019
ENSG00000006715.16	chr7	38722975	38932394	-	10148	0	chr7	38766728	0	6.69986e-70	0.293644	-1.0055
ENSG00000006740.17	chr17	12789499	12991643	+	11075	0	chr17	12860264	0	7.35989e-16	0.0698235	0.410691
ENSG00000006744.19	chr17	12991613	13018065	-	10303	0	chr17	12999848	0	1.84575e-46	0.203848	-0.707665
ENSG00000006831.10	chr12	1688575	1788674	+	9288	0	chr12	1774523	0	6.4729e-37	0.164152	0.58136
ENSG00000007080.11	chr19	17933016	17943991	+	9020	0	chr19	17942531	0	1.29573e-09	0.0401507	-0.316585
ENSG00000007129.18	chr19	41549519	41586844	+	7085	0	chr19	41553304	0	4.17853e-33	0.147777	0.636988
ENSG00000007168.13	chr17	2593211	2685615	+	9868	-785	chr17	2592426	0	3.1394e-05	0.0191045	-0.242058
ENSG00000007168.13	chr17	2593211	2685615	+	9868	609569	chr17	3295184	1	9.78527e-07	0.026325	-22.4695
ENSG00000007168.13	chr17	2593211	2685615	+	9868	893249	chr17	3578864	2	4.70454e-05	0.0182658	-0.212702
ENSG00000007168.13	chr17	2593211	2685615	+	9868	-332343	chr17	2260868	3	2.06842e-06	0.0247638	-30.2966
ENSG00000007168.13	chr17	2593211	2685615	+	9868	328550	chr17	3014165	4	0.000918646	0.0121512	-0.438542
ENSG00000007168.13	chr17	2593211	2685615	+	9868	487760	chr17	3173375	5	0.000394067	0.0138817	0.655335
ENSG00000007168.13	chr17	2593211	2685615	+	9868	-556493	chr17	2036718	6	1.25807e-05	0.021004	-1.57931
ENSG00000007168.13	chr17	2593211	2685615	+	9868	-332538	chr17	2260673	7	0.00120903	0.0115923	-64.6837
ENSG00000007168.13	chr17	2593211	2685615	+	9868	-297112	chr17	2296099	8	0.00121469	0.0115828	-64.6573
ENSG00000007168.13	chr17	2593211	2685615	+	9868	-641237	chr17	1951974	9	0.00121337	0.011585	-64.6634
ENSG00000007168.13	chr17	2593211	2685615	+	9868	-825233	chr17	1767978	10	0.00011004	0.0165079	-0.210566
ENSG00000007168.13	chr17	2593211	2685615	+	9868	-28786	chr17	2564425	11	6.87823e-06	0.0222602	1.63037
ENSG00000007168.13	chr17	2593211	2685615	+	9868	-56093	chr17	2537118	12	0.000928543	0.0121294	66.1653
ENSG00000007168.13	chr17	2593211	2685615	+	9868	-753845	chr17	1839366	13	0.000170117	0.015609	3.23914
ENSG00000007168.13	chr17	2593211	2685615	+	9868	-88041	chr17	2505170	14	0.000754387	0.012553	-0.829039
ENSG00000007168.13	chr17	2593211	2685615	+	9868	-243037	chr17	2350174	15	5.29342e-05	0.0180215	0.201801
ENSG00000007168.13	chr17	2593211	2685615	+	9868	-155633	chr17	2437578	16	0.000543309	0.0132238	-0.353662
ENSG00000007168.13	chr17	2593211	2685615	+	9868	-764528	chr17	1828683	17	0.000648955	0.0128604	-20.6462
ENSG00000007168.13	chr17	2593211	2685615	+	9868	586980	chr17	3272595	18	0.000385746	0.0139255	5.69433
ENSG00000007168.13	chr17	2593211	2685615	+	9868	141919	chr17	2827534	19	0.000370669	0.0140073	-50.3509
ENSG00000007168.13	chr17	2593211	2685615	+	9868	-587900	chr17	2005311	20	0.00237785	0.0102226	0.378737
ENSG00000007168.13	chr17	2593211	2685615	+	9868	994921	chr17	3680536	21	0.000145322	0.0159339	-0.529916
ENSG00000007168.13	chr17	2593211	2685615	+	9868	633714	chr17	3319329	22	0.000757533	0.0125445	38.9625
ENSG00000007168.13	chr17	2593211	2685615	+	9868	769255	chr17	3454870	23	0.000470797	0.0135171	0.317342
ENSG00000007168.13	chr17	2593211	2685615	+	9868	741433	chr17	3427048	24	0.00217785	0.0103999	2.83698
ENSG00000007168.13	chr17	2593211	2685615	+	9868	241750	chr17	2927365	25	0.00124034	0.0115403	0.959314
ENSG00000007168.13	chr17	2593211	2685615	+	9868	205270	chr17	2890885	26	0.00376306	0.00929956	10.6365
ENSG00000007168.13	chr17	2593211	2685615	+	9868	-675755	chr17	1917456	27	0.00174225	0.0108511	-0.53251
ENSG00000007168.13	chr17	2593211	2685615	+	9868	0	chr17	2678114	28	0.00234361	0.0102519	-16.9395
ENSG00000007168.13	chr17	2593211	2685615	+	9868	-829846	chr17	1763365	29	0.000776962	0.0124928	-0.638068
ENSG00000007168.13	chr17	2593211	2685615	+	9868	692979	chr17	3378594	30	0.00179046	0.0107959	44.2037
ENSG00000007168.13	chr17	2593211	2685615	+	9868	483098	chr17	3168713	31	0.00350771	0.00944047	0.769431
ENSG00000007168.13	chr17	2593211	2685615	+	9868	53001	chr17	2738616	32	0.00337342	0.00951882	0.186814
ENSG00000007168.13	chr17	2593211	2685615	+	9868	486350	chr17	3171965	33	0.00609483	0.00833684	-54.8544
ENSG00000007341.19	chr1	112523515	112620825	-	8082	0	chr1	112566482	0	4.20761e-08	0.0328929	-0.266191
ENSG00000007392.16	chr16	188970	229463	-	7468	-720135	chr16	949598	0	3.54323e-09	0.0380547	-2.05535
ENSG00000007392.16	chr16	188970	229463	-	7468	25500	chr16	163470	1	4.79532e-07	0.0278133	1.01976
ENSG00000007392.16	chr16	188970	229463	-	7468	-102532	chr16	331995	2	1.30669e-06	0.0257216	-1.54348
ENSG00000007392.16	chr16	188970	229463	-	7468	-20926	chr16	250389	3	0.000111199	0.0164862	-0.222248
ENSG00000007392.16	chr16	188970	229463	-	7468	8152	chr16	180818	4	1.45166e-05	0.0207064	18.139
ENSG00000007392.16	chr16	188970	229463	-	7468	35851	chr16	153119	5	0.000166446	0.015654	0.427316
ENSG00000007392.16	chr16	188970	229463	-	7468	-359954	chr16	589417	6	4.25024e-07	0.0280652	-6.92763
ENSG00000007392.16	chr16	188970	229463	-	7468	-38416	chr16	267879	7	4.31257e-06	0.0232324	-0.722673
ENSG00000007392.16	chr16	188970	229463	-	7468	60207	chr16	128763	8	0.000169874	0.015612	1.25456
ENSG00000007392.16	chr16	188970	229463	-	7468	-643114	chr16	872577	9	0.000473824	0.0135039	0.926742
ENSG00000007392.16	chr16	188970	229463	-	7468	-422640	chr16	652103	10	0.003389	0.00950956	41.4868
ENSG00000007392.16	chr16	188970	229463	-	7468	88129	chr16	100841	11	0.00107982	0.0118221	-0.383748
ENSG00000007392.16	chr16	188970	229463	-	7468	46655	chr16	142315	12	3.31998e-05	0.0189885	0.238757
ENSG00000007392.16	chr16	188970	229463	-	7468	-579472	chr16	808935	13	0.000391813	0.0138935	6.05021
ENSG00000007392.16	chr16	188970	229463	-	7468	-627642	chr16	857105	14	0.00202615	0.0105458	-18.6961
ENSG00000007392.16	chr16	188970	229463	-	7468	-329747	chr16	559210	15	0.00058645	0.0130675	5.54365
ENSG00000007392.16	chr16	188970	229463	-	7468	-522884	chr16	752347	16	0.00458908	0.00890243	0.651372
ENSG00000007392.16	chr16	188970	229463	-	7468	144880	chr16	44090	17	0.00365183	0.00935971	0.918159
ENSG00000007392.16	chr16	188970	229463	-	7468	-592067	chr16	821530	18	3.33401e-05	0.0189797	-1.51684
ENSG00000007392.16	chr16	188970	229463	-	7468	-538018	chr16	767481	19	0.00147891	0.0111832	0.561758
ENSG00000007392.16	chr16	188970	229463	-	7468	-170111	chr16	399574	20	0.000606796	0.0129977	-1.08713
ENSG00000007392.16	chr16	188970	229463	-	7468	-588492	chr16	817955	21	0.0023007	0.0102891	-18.6479
ENSG00000007392.16	chr16	188970	229463	-	7468	-303404	chr16	532867	22	0.00495867	0.00874777	8.51396
ENSG00000007392.16	chr16	188970	229463	-	7468	-846747	chr16	1076210	23	0.00195501	0.010618	-0.570953
ENSG00000007392.16	chr16	188970	229463	-	7468	-867049	chr16	1096512	24	5.91146e-05	0.0177928	-2.59362
ENSG00000007392.16	chr16	188970	229463	-	7468	55084	chr16	133886	25	0.000864738	0.0122745	-47.1337
ENSG00000007392.16	chr16	188970	229463	-	7468	69015	chr16	119955	26	0.00356929	0.00940556	-58.2644
ENSG00000007392.16	chr16	188970	229463	-	7468	-251060	chr16	480523	27	0.0105357	0.00725458	0.673189
ENSG00000007392.16	chr16	188970	229463	-	7468	-523203	chr16	752666	28	0.00142155	0.0112634	1.01459
ENSG00000007392.16	chr16	188970	229463	-	7468	-608718	chr16	838181	29	0.000163509	0.0156907	53.2907
ENSG00000007392.16	chr16	188970	229463	-	7468	-787520	chr16	1016983	30	0.00356703	0.00940683	-0.658571
ENSG00000007392.16	chr16	188970	229463	-	7468	-141451	chr16	370914	31	0.00353393	0.00942553	-58.3262
ENSG00000007392.16	chr16	188970	229463	-	7468	0	chr16	219118	32	0.0236506	0.00568226	4.33022
ENSG00000007392.16	chr16	188970	229463	-	7468	-684749	chr16	914212	33	0.000907021	0.0121772	-0.289997
ENSG00000007392.16	chr16	188970	229463	-	7468	-160265	chr16	389728	34	1.94473e-05	0.0200987	0.462125
ENSG00000007392.16	chr16	188970	229463	-	7468	-169699	chr16	399162	35	0.00202036	0.0105515	-0.157245
ENSG00000007392.16	chr16	188970	229463	-	7468	-553722	chr16	783185	36	0.0226702	0.00576363	-0.508629
ENSG00000007392.16	chr16	188970	229463	-	7468	-921927	chr16	1151390	37	0.00503382	0.00871775	-0.427122
ENSG00000007392.16	chr16	188970	229463	-	7468	114704	chr16	74266	38	0.00283477	0.00986848	0.555232
ENSG00000007392.16	chr16	188970	229463	-	7468	-847083	chr16	1076546	39	0.00146938	0.0111963	-0.671256
ENSG00000007392.16	chr16	188970	229463	-	7468	-214948	chr16	444411	40	0.00498479	0.00873728	56.1564
ENSG00000007392.16	chr16	188970	229463	-	7468	-762328	chr16	991791	41	0.00133453	0.0113916	-0.495919
ENSG00000007392.16	chr16	188970	229463	-	7468	-674495	chr16	903958	42	0.00388966	0.00923325	0.384356
ENSG00000007392.16	chr16	188970	229463	-	7468	-999831	chr16	1229294	43	0.00107726	0.0118269	-0.295885
ENSG00000007392.16	chr16	188970	229463	-	7468	-144350	chr16	373813	44	0.00145625	0.0112145	-0.237813
ENSG00000007392.16	chr16	188970	229463	-	7468	-450170	chr16	679633	45	0.00394078	0.0092071	-28.9501
ENSG00000007392.16	chr16	188970	229463	-	7468	-184100	chr16	413563	46	0.000311308	0.0143656	1.80779
ENSG00000007392.16	chr16	188970	229463	-	7468	0	chr16	219034	47	0.00787578	0.00782841	0.237967
ENSG00000007392.16	chr16	188970	229463	-	7468	-8429	chr16	237892	48	0.0152483	0.00653122	3.63052
ENSG00000007392.16	chr16	188970	229463	-	7468	-643696	chr16	873159	49	0.00439114	0.00899056	0.665316
ENSG00000007392.16	chr16	188970	229463	-	7468	-405116	chr16	634579	50	0.00104482	0.0118891	-0.667189
ENSG00000007392.16	chr16	188970	229463	-	7468	90616	chr16	98354	51	0.00464295	0.00887911	-0.196656
ENSG00000007392.16	chr16	188970	229463	-	7468	-401821	chr16	631284	52	0.0183032	0.00617661	-0.153952
ENSG00000007392.16	chr16	188970	229463	-	7468	-509736	chr16	739199	53	0.000361481	0.0140588	-1.22192
ENSG00000007392.16	chr16	188970	229463	-	7468	-401821	chr16	631284	54	0.0208971	0.00592047	-0.150726
ENSG00000007392.16	chr16	188970	229463	-	7468	-828910	chr16	1058373	55	0.00300831	0.00974896	-0.235717
ENSG00000007392.16	chr16	188970	229463	-	7468	-245977	chr16	475440	56	0.00115195	0.0116906	29.2207
ENSG00000007392.16	chr16	188970	229463	-	7468	-324558	chr16	554021	57	0.0074394	0.00794124	8.4823
ENSG00000007392.16	chr16	188970	229463	-	7468	-794386	chr16	1023849	58	0.00237898	0.0102216	-0.152639
ENSG00000007392.16	chr16	188970	229463	-	7468	-851600	chr16	1081063	59	0.0103389	0.00729165	29.7053
ENSG00000007392.16	chr16	188970	229463	-	7468	-96731	chr16	326194	60	0.0190246	0.00610178	0.473203
ENSG00000007392.16	chr16	188970	229463	-	7468	-515670	chr16	745133	61	0.0112664	0.00712288	9.23834
ENSG00000007392.16	chr16	188970	229463	-	7468	123012	chr16	65958	62	0.00810848	0.00777082	-2.29396
ENSG00000007392.16	chr16	188970	229463	-	7468	-623963	chr16	853426	63	0.0049187	0.00876391	0.150393
ENSG00000007392.16	chr16	188970	229463	-	7468	-645632	chr16	875095	64	0.0142714	0.00666025	-0.311308
ENSG00000007392.16	chr16	188970	229463	-	7468	-956281	chr16	1185744	65	0.0137738	0.00672951	-0.39672
ENSG00000007392.16	chr16	188970	229463	-	7468	-859983	chr16	1089446	66	0.0104425	0.00727203	0.297202
ENSG00000007392.16	chr16	188970	229463	-	7468	146082	chr16	42888	67	0.015979	0.00644014	34.1411
ENSG00000007392.16	chr16	188970	229463	-	7468	-522390	chr16	751853	68	0.0210044	0.00591059	-0.638375
ENSG00000007392.16	chr16	188970	229463	-	7468	-775652	chr16	1005115	69	0.024704	0.00559864	0.263544
ENSG00000007541.17	chr16	566996	584109	+	9553	25360	chr16	609469	0	1.89469e-46	0.203802	0.882627
ENSG00000007545.16	chr16	1612338	1677908	+	11010	-385295	chr16	1227043	0	3.27782e-10	0.0430115	-2.68133
ENSG00000007545.16	chr16	1612338	1677908	+	11010	-536128	chr16	1076210	1	7.59543e-10	0.0412629	-1.12553
ENSG00000007545.16	chr16	1612338	1677908	+	11010	-223910	chr16	1388428	2	3.34866e-09	0.0381724	-0.696715
ENSG00000007545.16	chr16	1612338	1677908	+	11010	-214613	chr16	1397725	3	4.88102e-06	0.0229745	-0.659453
ENSG00000007545.16	chr16	1612338	1677908	+	11010	527624	chr16	2205532	4	3.21387e-06	0.0238451	-1.58776
ENSG00000007545.16	chr16	1612338	1677908	+	11010	-451339	chr16	1160999	5	1.00224e-05	0.0214768	-0.74165
ENSG00000007545.16	chr16	1612338	1677908	+	11010	-181028	chr16	1431310	6	2.10148e-08	0.0343418	-50.0824
ENSG00000007545.16	chr16	1612338	1677908	+	11010	994643	chr16	2672551	7	8.9387e-07	0.0265138	40.2309
ENSG00000007545.16	chr16	1612338	1677908	+	11010	367278	chr16	2045186	8	0.000118859	0.0163487	54.3966
ENSG00000007545.16	chr16	1612338	1677908	+	11010	-978151	chr16	634187	9	6.48104e-06	0.0223841	0.665744
ENSG00000007545.16	chr16	1612338	1677908	+	11010	-332572	chr16	1279766	10	0.000244535	0.0148619	1.20306
ENSG00000007545.16	chr16	1612338	1677908	+	11010	416665	chr16	2094573	11	0.00305785	0.00971612	-59.2185
ENSG00000007545.16	chr16	1612338	1677908	+	11010	712795	chr16	2390703	12	9.27025e-06	0.0216391	0.537245
ENSG00000007545.16	chr16	1612338	1677908	+	11010	577630	chr16	2255538	13	9.55673e-06	0.0215758	0.343843
ENSG00000007545.16	chr16	1612338	1677908	+	11010	-633561	chr16	978777	14	4.5824e-05	0.0183203	0.638842
ENSG00000007545.16	chr16	1612338	1677908	+	11010	-109567	chr16	1502771	15	6.25336e-05	0.0176764	0.697204
ENSG00000007545.16	chr16	1612338	1677908	+	11010	10042	chr16	1687950	16	0.00114042	0.011711	65.0143
ENSG00000007545.16	chr16	1612338	1677908	+	11010	99093	chr16	1777001	17	0.000102521	0.0166541	0.507392
ENSG00000007545.16	chr16	1612338	1677908	+	11010	279651	chr16	1957559	18	0.000269022	0.0146656	-0.184662
ENSG00000007545.16	chr16	1612338	1677908	+	11010	-608538	chr16	1003800	19	2.08274e-05	0.0199563	30.3168
ENSG00000007545.16	chr16	1612338	1677908	+	11010	-152813	chr16	1459525	20	0.00110809	0.0117695	-0.392661
ENSG00000007545.16	chr16	1612338	1677908	+	11010	858540	chr16	2536448	21	1.29932e-06	0.0257334	-34.4265
ENSG00000007545.16	chr16	1612338	1677908	+	11010	-597770	chr16	1014568	22	0.000160084	0.0157343	43.636
ENSG00000007545.16	chr16	1612338	1677908	+	11010	-420914	chr16	1191424	23	0.00773007	0.00786536	0.406468
ENSG00000007545.16	chr16	1612338	1677908	+	11010	-671765	chr16	940573	24	6.04615e-05	0.0177462	0.914612
ENSG00000007545.16	chr16	1612338	1677908	+	11010	-312450	chr16	1299888	25	2.67496e-06	0.0242277	0.678728
ENSG00000007545.16	chr16	1612338	1677908	+	11010	796221	chr16	2474129	26	0.000968666	0.0120432	-12.3697
ENSG00000007545.16	chr16	1612338	1677908	+	11010	-30524	chr16	1581814	27	9.51458e-05	0.0168083	1.4971
ENSG00000007545.16	chr16	1612338	1677908	+	11010	-378987	chr16	1233351	28	0.000263985	0.0147045	0.304424
ENSG00000007545.16	chr16	1612338	1677908	+	11010	-424572	chr16	1187766	29	0.000349699	0.0141268	-23.9576
ENSG00000007545.16	chr16	1612338	1677908	+	11010	-613522	chr16	998816	30	0.00201004	0.0105619	-14.985
ENSG00000007545.16	chr16	1612338	1677908	+	11010	-327832	chr16	1284506	31	3.11452e-05	0.019121	10.1467
ENSG00000007545.16	chr16	1612338	1677908	+	11010	-378936	chr16	1233402	32	0.0002899	0.014512	-0.734879
ENSG00000007545.16	chr16	1612338	1677908	+	11010	-490744	chr16	1121594	33	0.00231062	0.0102805	8.29899
ENSG00000007545.16	chr16	1612338	1677908	+	11010	597262	chr16	2275170	34	5.83343e-05	0.0178203	-32.821
ENSG00000007545.16	chr16	1612338	1677908	+	11010	137842	chr16	1815750	35	0.00036242	0.0140535	0.776701
ENSG00000007545.16	chr16	1612338	1677908	+	11010	-17096	chr16	1595242	36	0.000561293	0.0131571	19.456
ENSG00000007545.16	chr16	1612338	1677908	+	11010	75680	chr16	1753588	37	1.1616e-05	0.0211698	-0.617694
ENSG00000007545.16	chr16	1612338	1677908	+	11010	-184909	chr16	1427429	38	0.00042375	0.0137328	2.28226
ENSG00000007545.16	chr16	1612338	1677908	+	11010	-31100	chr16	1581238	39	0.00179609	0.0107895	0.80677
ENSG00000007545.16	chr16	1612338	1677908	+	11010	-187713	chr16	1424625	40	1.27823e-05	0.0209709	-0.226226
ENSG00000007545.16	chr16	1612338	1677908	+	11010	830463	chr16	2508371	41	0.00071323	0.0126675	2.85944
ENSG00000007545.16	chr16	1612338	1677908	+	11010	-107640	chr16	1504698	42	0.000146344	0.0159194	1.40219
ENSG00000007545.16	chr16	1612338	1677908	+	11010	43955	chr16	1721863	43	1.70608e-05	0.0203707	-0.604036
ENSG00000007545.16	chr16	1612338	1677908	+	11010	-458508	chr16	1153830	44	0.000151897	0.0158426	1.31709
ENSG00000007545.16	chr16	1612338	1677908	+	11010	-427568	chr16	1184770	45	0.00577625	0.00844363	55.2046
ENSG00000007545.16	chr16	1612338	1677908	+	11010	-564762	chr16	1047576	46	0.000731892	0.0126148	-1.24015
ENSG00000007545.16	chr16	1612338	1677908	+	11010	981752	chr16	2659660	47	0.00093026	0.0121256	-0.213378
ENSG00000007545.16	chr16	1612338	1677908	+	11010	282142	chr16	1960050	48	0.000434628	0.0136809	-0.992901
ENSG00000007545.16	chr16	1612338	1677908	+	11010	659001	chr16	2336909	49	9.81773e-05	0.0167435	-0.218927
ENSG00000007545.16	chr16	1612338	1677908	+	11010	-198092	chr16	1414246	50	0.00373862	0.00931262	-0.864469
ENSG00000007545.16	chr16	1612338	1677908	+	11010	-77355	chr16	1534983	51	0.00186604	0.0107122	-10.3903
ENSG00000007545.16	chr16	1612338	1677908	+	11010	-338125	chr16	1274213	52	0.000572424	0.013117	34.5546
ENSG00000007545.16	chr16	1612338	1677908	+	11010	-794878	chr16	817460	53	0.00204772	0.0105244	0.411855
ENSG00000007545.16	chr16	1612338	1677908	+	11010	927301	chr16	2605209	54	0.00300758	0.00974945	42.0069
ENSG00000007545.16	chr16	1612338	1677908	+	11010	436302	chr16	2114210	55	0.00124766	0.0115283	-0.664916
ENSG00000007545.16	chr16	1612338	1677908	+	11010	-453907	chr16	1158431	56	0.000309342	0.0143786	-27.4696
ENSG00000007545.16	chr16	1612338	1677908	+	11010	254653	chr16	1932561	57	0.00665545	0.00816203	-0.894311
ENSG00000007545.16	chr16	1612338	1677908	+	11010	-865997	chr16	746341	58	0.00288391	0.0098339	0.444695
ENSG00000007545.16	chr16	1612338	1677908	+	11010	800803	chr16	2478711	59	0.00123331	0.0115518	-0.492661
ENSG00000007545.16	chr16	1612338	1677908	+	11010	985958	chr16	2663866	60	0.000901593	0.0121894	33.3104
ENSG00000007545.16	chr16	1612338	1677908	+	11010	487423	chr16	2165331	61	0.00391412	0.0092207	-0.819426
ENSG00000007545.16	chr16	1612338	1677908	+	11010	-712310	chr16	900028	62	0.000130861	0.0161501	0.255703
ENSG00000007545.16	chr16	1612338	1677908	+	11010	-341781	chr16	1270557	63	0.00445447	0.00896193	0.931176
ENSG00000007545.16	chr16	1612338	1677908	+	11010	358088	chr16	2035996	64	0.00526161	0.00862949	-0.249255
ENSG00000007545.16	chr16	1612338	1677908	+	11010	114545	chr16	1792453	65	0.0118072	0.00703092	-35.6727
ENSG00000007545.16	chr16	1612338	1677908	+	11010	705426	chr16	2383334	66	0.00323908	0.00960042	-0.909329
ENSG00000007545.16	chr16	1612338	1677908	+	11010	-601153	chr16	1011185	67	0.00161662	0.0110027	0.544553
ENSG00000007545.16	chr16	1612338	1677908	+	11010	355032	chr16	2032940	68	0.00739689	0.00795259	-23.9876
ENSG00000007545.16	chr16	1612338	1677908	+	11010	-898889	chr16	713449	69	0.00318595	0.00963364	-1.05591
ENSG00000007545.16	chr16	1612338	1677908	+	11010	121849	chr16	1799757	70	0.00346626	0.00946432	41.388
ENSG00000007545.16	chr16	1612338	1677908	+	11010	-620878	chr16	991460	71	0.00390892	0.00922336	-0.4437
ENSG00000007545.16	chr16	1612338	1677908	+	11010	-733019	chr16	879319	72	0.00636235	0.00825146	0.2498
ENSG00000007545.16	chr16	1612338	1677908	+	11010	-454341	chr16	1157997	73	0.00631099	0.00826757	3.93065
ENSG00000007545.16	chr16	1612338	1677908	+	11010	102060	chr16	1779968	74	0.00484468	0.00879418	0.91696
ENSG00000007545.16	chr16	1612338	1677908	+	11010	-925963	chr16	686375	75	0.00450365	0.00893998	0.415332
ENSG00000007545.16	chr16	1612338	1677908	+	11010	-128391	chr16	1483947	76	0.0202611	0.0059801	-4.1561
ENSG00000007545.16	chr16	1612338	1677908	+	11010	970318	chr16	2648226	77	0.00206806	0.0105044	25.3227
ENSG00000007545.16	chr16	1612338	1677908	+	11010	0	chr16	1634600	78	0.0109966	0.00717046	-36.025
ENSG00000007545.16	chr16	1612338	1677908	+	11010	122268	chr16	1800176	79	0.00561848	0.00849875	-0.13697
ENSG00000007545.16	chr16	1612338	1677908	+	11010	-551757	chr16	1060581	80	0.0139958	0.0066983	0.298236
ENSG00000007545.16	chr16	1612338	1677908	+	11010	476667	chr16	2154575	81	0.0141187	0.00668124	0.881937
ENSG00000007545.16	chr16	1612338	1677908	+	11010	-453502	chr16	1158836	82	0.0142535	0.00666269	-0.382093
ENSG00000007944.15	chr6	16129087	16148248	+	8272	-278205	chr6	15850882	0	1.47461e-16	0.0730985	-0.506812
ENSG00000008018.9	chr6	170535121	170553307	-	5246	23504	chr6	170511617	0	7.91819e-16	0.0696743	0.388581
ENSG00000008083.14	chr6	15246070	15522042	+	9460	-15558	chr6	15230512	0	1.07444e-13	0.0596135	-0.564886
ENSG00000008130.15	chr1	1751233	1780457	-	9113	-34798	chr1	1815255	0	1.47449e-15	0.0684051	0.46637
ENSG00000008256.16	chr7	6161777	6272644	-	13054	0	chr7	6260800	0	3.77464e-40	0.177814	-0.987176
ENSG00000008277.14	chr7	87934144	88202889	+	7999	0	chr7	87938726	0	2.05744e-08	0.034386	-0.364498
ENSG00000008277.14	chr7	87934144	88202889	+	7999	0	chr7	88108982	1	5.94849e-06	0.0225626	-0.394084
ENSG00000008277.14	chr7	87934144	88202889	+	7999	-548230	chr7	87385914	2	1.88186e-05	0.020167	32.3681
ENSG00000008277.14	chr7	87934144	88202889	+	7999	-356214	chr7	87577930	3	1.17483e-05	0.0211463	-0.592544
ENSG00000008277.14	chr7	87934144	88202889	+	7999	63808	chr7	88266697	4	2.78144e-05	0.0193557	0.385707
ENSG00000008277.14	chr7	87934144	88202889	+	7999	0	chr7	88152380	5	0.000546616	0.0132113	0.634051
ENSG00000008277.14	chr7	87934144	88202889	+	7999	-210617	chr7	87723527	6	0.000930707	0.0121246	-33.2218
ENSG00000008282.8	chr7	106090504	106112576	-	8160	11519	chr7	106078985	0	4.64593e-08	0.0326861	0.364258
ENSG00000008282.8	chr7	106090504	106112576	-	8160	-513008	chr7	106625584	1	4.05698e-08	0.032969	-1.92436
ENSG00000008282.8	chr7	106090504	106112576	-	8160	-236458	chr7	106349034	2	0.000517928	0.0133217	15.5551
ENSG00000008282.8	chr7	106090504	106112576	-	8160	-888908	chr7	107001484	3	1.00766e-05	0.0214656	-62.3306
ENSG00000008282.8	chr7	106090504	106112576	-	8160	44231	chr7	106046273	4	3.52905e-06	0.0236502	0.38864
ENSG00000008282.8	chr7	106090504	106112576	-	8160	-301058	chr7	106413634	5	0.000535537	0.0132533	-48.9769
ENSG00000008282.8	chr7	106090504	106112576	-	8160	-206852	chr7	106319428	6	8.09655e-05	0.017142	-55.7007
ENSG00000008282.8	chr7	106090504	106112576	-	8160	759217	chr7	105331287	7	6.53236e-05	0.0175861	-23.2487
ENSG00000008282.8	chr7	106090504	106112576	-	8160	398080	chr7	105692424	8	0.00162159	0.0109965	0.450426
ENSG00000008282.8	chr7	106090504	106112576	-	8160	355561	chr7	105734943	9	0.00326002	0.00958748	58.8252
ENSG00000008282.8	chr7	106090504	106112576	-	8160	-235726	chr7	106348302	10	0.0010805	0.0118208	65.3183
ENSG00000008282.8	chr7	106090504	106112576	-	8160	354115	chr7	105736389	11	3.09399e-05	0.0191347	0.455495
ENSG00000008282.8	chr7	106090504	106112576	-	8160	-207416	chr7	106319992	12	0.00152902	0.0111156	0.93646
ENSG00000008282.8	chr7	106090504	106112576	-	8160	355223	chr7	105735281	13	0.000391673	0.0138942	41.0051
ENSG00000008282.8	chr7	106090504	106112576	-	8160	-325320	chr7	106437896	14	0.00316359	0.00964779	0.224881
ENSG00000008282.8	chr7	106090504	106112576	-	8160	920712	chr7	105169792	15	0.00483151	0.00879961	-39.9082
ENSG00000008282.8	chr7	106090504	106112576	-	8160	-333494	chr7	106446070	16	7.07894e-06	0.0222003	-33.9607
ENSG00000008282.8	chr7	106090504	106112576	-	8160	92672	chr7	105997832	17	2.58053e-06	0.0243026	1.12573
ENSG00000008282.8	chr7	106090504	106112576	-	8160	-674702	chr7	106787278	18	0.00150971	0.0111414	-25.9515
ENSG00000008282.8	chr7	106090504	106112576	-	8160	827001	chr7	105263503	19	0.00104356	0.0118916	-65.5135
ENSG00000008282.8	chr7	106090504	106112576	-	8160	252423	chr7	105838081	20	0.00313321	0.00966718	0.678066
ENSG00000008282.8	chr7	106090504	106112576	-	8160	-210787	chr7	106323363	21	0.00104838	0.0118822	-65.4877
ENSG00000008282.8	chr7	106090504	106112576	-	8160	359408	chr7	105731096	22	0.00185038	0.0107293	-44.0671
ENSG00000008282.8	chr7	106090504	106112576	-	8160	864666	chr7	105225838	23	0.000655842	0.0128388	39.417
ENSG00000008282.8	chr7	106090504	106112576	-	8160	-650538	chr7	106763114	24	0.000569536	0.0131273	-0.551908
ENSG00000008282.8	chr7	106090504	106112576	-	8160	203197	chr7	105887307	25	0.0014593	0.0112103	0.498136
ENSG00000008282.8	chr7	106090504	106112576	-	8160	-879246	chr7	106991822	26	0.000854434	0.0122989	0.281284
ENSG00000008282.8	chr7	106090504	106112576	-	8160	-277886	chr7	106390462	27	0.000503942	0.0133777	-40.2357
ENSG00000008282.8	chr7	106090504	106112576	-	8160	-276865	chr7	106389441	28	0.00115225	0.01169	-0.542651
ENSG00000008282.8	chr7	106090504	106112576	-	8160	-212492	chr7	106325068	29	0.00256578	0.0100692	1.69529
ENSG00000008282.8	chr7	106090504	106112576	-	8160	-439554	chr7	106552130	30	0.00107716	0.0118271	65.3357
ENSG00000008282.8	chr7	106090504	106112576	-	8160	253934	chr7	105836570	31	0.00956118	0.00744557	-0.56189
ENSG00000008282.8	chr7	106090504	106112576	-	8160	-20722	chr7	106133298	32	0.00135505	0.0113607	-0.907258
ENSG00000008282.8	chr7	106090504	106112576	-	8160	-653641	chr7	106766217	33	0.0014998	0.0111547	-0.644005
ENSG00000008282.8	chr7	106090504	106112576	-	8160	796998	chr7	105293506	34	0.0113788	0.00710339	0.434351
ENSG00000008282.8	chr7	106090504	106112576	-	8160	740247	chr7	105350257	35	0.00100784	0.0119625	-24.9291
ENSG00000008282.8	chr7	106090504	106112576	-	8160	-704094	chr7	106816670	36	0.0065534	0.0081927	22.3634
ENSG00000008282.8	chr7	106090504	106112576	-	8160	845119	chr7	105245385	37	0.00778022	0.00785256	53.2374
ENSG00000008282.8	chr7	106090504	106112576	-	8160	-692127	chr7	106804703	38	0.00318033	0.00963719	41.7643
ENSG00000008282.8	chr7	106090504	106112576	-	8160	-93697	chr7	106206273	39	0.0109646	0.00717618	0.322997
ENSG00000008282.8	chr7	106090504	106112576	-	8160	-541763	chr7	106654339	40	0.00428596	0.00903904	-0.826385
ENSG00000008282.8	chr7	106090504	106112576	-	8160	-77529	chr7	106190105	41	0.000739508	0.0125936	39.0387
ENSG00000008282.8	chr7	106090504	106112576	-	8160	-630020	chr7	106742596	42	0.000842658	0.0123272	-0.721338
ENSG00000008282.8	chr7	106090504	106112576	-	8160	441661	chr7	105648843	43	0.0124507	0.00692696	22.3874
ENSG00000008282.8	chr7	106090504	106112576	-	8160	-42075	chr7	106154651	44	0.00690523	0.00808892	38.2627
ENSG00000008282.8	chr7	106090504	106112576	-	8160	-193110	chr7	106305686	46	0.00607689	0.0083427	-31.7741
ENSG00000008282.8	chr7	106090504	106112576	-	8160	-156952	chr7	106269528	47	0.00316966	0.00964394	-58.9982
ENSG00000008282.8	chr7	106090504	106112576	-	8160	462350	chr7	105628154	48	0.00587841	0.00840874	0.148841
ENSG00000008282.8	chr7	106090504	106112576	-	8160	-50312	chr7	106162888	49	0.00226683	0.0103191	43.2166
ENSG00000008282.8	chr7	106090504	106112576	-	8160	959687	chr7	105130817	50	0.00211718	0.010457	-1.23196
ENSG00000008282.8	chr7	106090504	106112576	-	8160	-523871	chr7	106636447	51	0.00133291	0.0113941	0.524032
ENSG00000008282.8	chr7	106090504	106112576	-	8160	471097	chr7	105619407	52	0.002537	0.010092	1.86247
ENSG00000008282.8	chr7	106090504	106112576	-	8160	541955	chr7	105548549	53	0.0110433	0.00716213	0.4473
ENSG00000008282.8	chr7	106090504	106112576	-	8160	65613	chr7	106024891	54	0.0209186	0.00591849	0.162345
ENSG00000008282.8	chr7	106090504	106112576	-	8160	303920	chr7	105786584	55	0.0115115	0.00708065	-0.307503
ENSG00000008282.8	chr7	106090504	106112576	-	8160	520565	chr7	105569939	56	0.012805	0.00687205	-25.011
ENSG00000008282.8	chr7	106090504	106112576	-	8160	-28882	chr7	106141458	57	0.0170925	0.00630928	-19.6252
ENSG00000008282.8	chr7	106090504	106112576	-	8160	566992	chr7	105523512	58	0.0180832	0.00620003	-0.724758
ENSG00000008282.8	chr7	106090504	106112576	-	8160	415256	chr7	105675248	59	0.00806361	0.00778179	-0.847185
ENSG00000008282.8	chr7	106090504	106112576	-	8160	248109	chr7	105842395	60	0.0131371	0.00682197	0.40005
ENSG00000008282.8	chr7	106090504	106112576	-	8160	763425	chr7	105327079	61	0.0147632	0.0065942	-10.064
ENSG00000008282.8	chr7	106090504	106112576	-	8160	-642281	chr7	106754857	62	0.01814	0.00619396	-0.225187
ENSG00000008282.8	chr7	106090504	106112576	-	8160	-666954	chr7	106779530	63	0.0201359	0.00599207	-0.344054
ENSG00000008294.21	chr17	50962175	51120868	-	8077	0	chr17	50977078	0	1.24007e-29	0.132586	0.533138
ENSG00000008311.15	chr7	122073550	122144255	-	7352	0	chr7	122103409	0	5.40638e-13	0.0562853	-0.560472
ENSG00000008382.15	chr19	4343528	4360086	+	9899	0	chr19	4357895	0	2.24654e-06	0.0245915	-0.222837
ENSG00000008382.15	chr19	4343528	4360086	+	9899	151857	chr19	4511943	1	8.55591e-05	0.0170279	0.45027
ENSG00000008382.15	chr19	4343528	4360086	+	9899	-516370	chr19	3827158	2	0.000122922	0.0162793	23.229
ENSG00000008382.15	chr19	4343528	4360086	+	9899	-546852	chr19	3796676	3	0.000974061	0.0120319	-1.15376
ENSG00000008382.15	chr19	4343528	4360086	+	9899	-240606	chr19	4102922	4	0.000643738	0.0128769	0.174272
ENSG00000008382.15	chr19	4343528	4360086	+	9899	-297564	chr19	4045964	5	0.00098282	0.0120137	27.0808
ENSG00000008394.13	chr12	16347143	16609259	+	7467	29900	chr12	16639159	0	3.89903e-06	0.0234424	-0.256789
ENSG00000008394.13	chr12	16347143	16609259	+	7467	-154084	chr12	16193059	1	3.47896e-05	0.0188915	58.474
ENSG00000008394.13	chr12	16347143	16609259	+	7467	326705	chr12	16935964	2	1.0252e-05	0.0214297	-50.9247
ENSG00000008394.13	chr12	16347143	16609259	+	7467	0	chr12	16448341	3	1.3055e-05	0.020927	-0.76353
ENSG00000008394.13	chr12	16347143	16609259	+	7467	263169	chr12	16872428	4	0.000630227	0.0129203	-0.256778
ENSG00000008394.13	chr12	16347143	16609259	+	7467	-235039	chr12	16112104	5	0.000196244	0.0153147	-2.00679
ENSG00000008394.13	chr12	16347143	16609259	+	7467	-468931	chr12	15878212	6	0.000323975	0.0142837	-0.520014
ENSG00000008394.13	chr12	16347143	16609259	+	7467	-3716	chr12	16343427	7	0.00100879	0.0119606	-32.8516
ENSG00000008394.13	chr12	16347143	16609259	+	7467	874229	chr12	17483488	8	0.0011353	0.0117202	-37.6606
ENSG00000008394.13	chr12	16347143	16609259	+	7467	-592612	chr12	15754531	9	0.000959762	0.012062	-46.724
ENSG00000008394.13	chr12	16347143	16609259	+	7467	-471921	chr12	15875222	10	0.00160223	0.0110208	-25.8107
ENSG00000008394.13	chr12	16347143	16609259	+	7467	411116	chr12	17020375	11	0.0015056	0.0111469	3.25609
ENSG00000008394.13	chr12	16347143	16609259	+	7467	-267946	chr12	16079197	12	0.00147365	0.0111904	19.1975
ENSG00000008513.16	chr8	133454849	133571940	-	10918	0	chr8	133521519	0	7.18506e-10	0.0413785	0.306364
ENSG00000008513.16	chr8	133454849	133571940	-	10918	261913	chr8	133192936	1	1.89409e-05	0.0201535	-23.6865
ENSG00000008513.16	chr8	133454849	133571940	-	10918	-3268	chr8	133575208	2	2.20393e-05	0.0198388	0.220328
ENSG00000008513.16	chr8	133454849	133571940	-	10918	-957648	chr8	134529588	3	5.94986e-05	0.0177794	0.195983
ENSG00000008517.17	chr16	3065298	3082192	+	8151	0	chr16	3074919	0	9.59127e-29	0.128658	-0.536658
ENSG00000008838.20	chr17	40019098	40061215	-	7441	0	chr17	40030248	0	1.38506e-21	0.0963924	0.455592
ENSG00000008952.17	chr3	169966636	169998373	+	7898	-703318	chr3	169263318	0	6.22631e-08	0.0320749	38.4349
ENSG00000008952.17	chr3	169966636	169998373	+	7898	359012	chr3	170357385	1	3.8328e-08	0.0330876	2.30135
ENSG00000008952.17	chr3	169966636	169998373	+	7898	-234020	chr3	169732616	2	9.70427e-05	0.0167675	21.7426
ENSG00000008952.17	chr3	169966636	169998373	+	7898	-121459	chr3	169845177	3	0.00280642	0.00988871	0.258086
ENSG00000008952.17	chr3	169966636	169998373	+	7898	611968	chr3	170610341	4	4.36923e-06	0.0232052	25.6955
ENSG00000008952.17	chr3	169966636	169998373	+	7898	-152661	chr3	169813975	5	0.00660758	0.00817636	31.4558
ENSG00000008952.17	chr3	169966636	169998373	+	7898	-291441	chr3	169675195	6	0.0011043	0.0117765	-65.1957
ENSG00000008952.17	chr3	169966636	169998373	+	7898	59570	chr3	170057943	7	0.00341626	0.00949348	-58.5361
ENSG00000008952.17	chr3	169966636	169998373	+	7898	-223474	chr3	169743162	8	0.000219938	0.01508	-33.1875
ENSG00000008952.17	chr3	169966636	169998373	+	7898	-577823	chr3	169388813	9	0.00979615	0.00739776	-0.805579
ENSG00000008952.17	chr3	169966636	169998373	+	7898	619064	chr3	170617437	10	0.00533773	0.00860087	-32.262
ENSG00000008952.17	chr3	169966636	169998373	+	7898	233370	chr3	170231743	11	0.000252468	0.0147962	-27.8656
ENSG00000008952.17	chr3	169966636	169998373	+	7898	-494264	chr3	169472372	12	8.89378e-06	0.0217254	-0.769876
ENSG00000008952.17	chr3	169966636	169998373	+	7898	996061	chr3	170994434	13	0.00015258	0.0158333	1.53403
ENSG00000008952.17	chr3	169966636	169998373	+	7898	465226	chr3	170463599	14	0.000103342	0.0166376	31.8691
ENSG00000008952.17	chr3	169966636	169998373	+	7898	-363386	chr3	169603250	15	0.000164398	0.0156795	33.6821
ENSG00000008952.17	chr3	169966636	169998373	+	7898	-577496	chr3	169389140	16	7.6829e-06	0.0220299	1.60242
ENSG00000008952.17	chr3	169966636	169998373	+	7898	-577364	chr3	169389272	17	4.03033e-05	0.0185864	20.5663
ENSG00000008952.17	chr3	169966636	169998373	+	7898	272667	chr3	170271040	18	0.000605875	0.0130008	-24.4697
ENSG00000008952.17	chr3	169966636	169998373	+	7898	-542282	chr3	169424354	19	0.00011526	0.0164122	-1.22591
ENSG00000008952.17	chr3	169966636	169998373	+	7898	345615	chr3	170343988	20	0.00184776	0.0107321	-0.149646
ENSG00000008952.17	chr3	169966636	169998373	+	7898	-732228	chr3	169234408	21	0.00123784	0.0115444	-0.600399
ENSG00000008952.17	chr3	169966636	169998373	+	7898	668294	chr3	170666667	22	0.000598576	0.0130256	18.3672
ENSG00000008952.17	chr3	169966636	169998373	+	7898	688600	chr3	170686973	23	0.00948328	0.00746169	-0.258459
ENSG00000008952.17	chr3	169966636	169998373	+	7898	-598890	chr3	169367746	24	0.0367833	0.00484124	41.8012
ENSG00000008952.17	chr3	169966636	169998373	+	7898	-229928	chr3	169736708	25	0.0134835	0.00677112	0.799049
ENSG00000008952.17	chr3	169966636	169998373	+	7898	413669	chr3	170412042	26	0.000593285	0.0130438	-19.2648
ENSG00000008952.17	chr3	169966636	169998373	+	7898	92171	chr3	170090544	27	0.00038789	0.0139141	-1.04576
ENSG00000008952.17	chr3	169966636	169998373	+	7898	910542	chr3	170908915	28	0.0106055	0.00724159	0.389536
ENSG00000008952.17	chr3	169966636	169998373	+	7898	-40469	chr3	169926167	29	0.00180615	0.0107782	0.170529
ENSG00000008952.17	chr3	169966636	169998373	+	7898	-816850	chr3	169149786	30	4.44202e-05	0.0183848	-0.388445
ENSG00000008952.17	chr3	169966636	169998373	+	7898	760524	chr3	170758897	31	0.00115031	0.0116935	32.6257
ENSG00000008952.17	chr3	169966636	169998373	+	7898	-661959	chr3	169304677	32	0.00124989	0.0115247	-24.4687
ENSG00000008952.17	chr3	169966636	169998373	+	7898	977181	chr3	170975554	33	0.00592283	0.00839376	38.977
ENSG00000008952.17	chr3	169966636	169998373	+	7898	531619	chr3	170529992	34	0.000134521	0.0160932	0.803523
ENSG00000008952.17	chr3	169966636	169998373	+	7898	-559811	chr3	169406825	35	1.74403e-05	0.020325	0.694639
ENSG00000008952.17	chr3	169966636	169998373	+	7898	-440124	chr3	169526512	36	0.00587336	0.00841045	0.882823
ENSG00000008952.17	chr3	169966636	169998373	+	7898	691272	chr3	170689645	37	0.00342843	0.00948634	41.4362
ENSG00000008952.17	chr3	169966636	169998373	+	7898	214033	chr3	170212406	38	0.00336576	0.00952338	0.580322
ENSG00000008952.17	chr3	169966636	169998373	+	7898	664071	chr3	170662444	39	0.00766333	0.00788252	0.565404
ENSG00000008952.17	chr3	169966636	169998373	+	7898	-43332	chr3	169923304	40	0.00574103	0.0084558	-39.1208
ENSG00000008952.17	chr3	169966636	169998373	+	7898	806065	chr3	170804438	41	0.000214399	0.0151325	-0.283947
ENSG00000008952.17	chr3	169966636	169998373	+	7898	674117	chr3	170672490	42	0.0057085	0.00846711	27.7624
ENSG00000008952.17	chr3	169966636	169998373	+	7898	238859	chr3	170237232	43	0.0156776	0.00647717	48.3508
ENSG00000008952.17	chr3	169966636	169998373	+	7898	-102201	chr3	169864435	44	0.00768747	0.0078763	-0.128776
ENSG00000008952.17	chr3	169966636	169998373	+	7898	-981381	chr3	168985255	45	0.00565475	0.00848594	-55.3428
ENSG00000008952.17	chr3	169966636	169998373	+	7898	-701199	chr3	169265437	46	0.00142469	0.011259	-0.244072
ENSG00000008952.17	chr3	169966636	169998373	+	7898	-619904	chr3	169346732	47	0.00520135	0.00865246	19.8593
ENSG00000008952.17	chr3	169966636	169998373	+	7898	-475915	chr3	169490721	48	0.00335624	0.00952906	-0.239398
ENSG00000008952.17	chr3	169966636	169998373	+	7898	215566	chr3	170213939	49	0.000423535	0.0137339	-0.651124
ENSG00000008952.17	chr3	169966636	169998373	+	7898	734554	chr3	170732927	50	0.00342634	0.00948757	-33.8842
ENSG00000008952.17	chr3	169966636	169998373	+	7898	-331240	chr3	169635396	51	0.0119232	0.00701175	-0.218031
ENSG00000008952.17	chr3	169966636	169998373	+	7898	563440	chr3	170561813	52	0.00239612	0.0102072	-0.442835
ENSG00000008952.17	chr3	169966636	169998373	+	7898	-196179	chr3	169770457	53	0.0104662	0.00726759	-0.742806
ENSG00000008952.17	chr3	169966636	169998373	+	7898	87925	chr3	170086298	54	0.00301378	0.00974531	-22.5006
ENSG00000008952.17	chr3	169966636	169998373	+	7898	711537	chr3	170709910	55	0.00516164	0.00866774	5.60601
ENSG00000008952.17	chr3	169966636	169998373	+	7898	312452	chr3	170310825	56	0.00433493	0.00901631	-40.3966
ENSG00000008952.17	chr3	169966636	169998373	+	7898	333589	chr3	170331962	57	0.0026928	0.00997192	-26.9875
ENSG00000008952.17	chr3	169966636	169998373	+	7898	289699	chr3	170288072	58	0.00384535	0.00925621	0.565318
ENSG00000008952.17	chr3	169966636	169998373	+	7898	-195450	chr3	169771186	59	0.00168183	0.0109226	-0.541677
ENSG00000008952.17	chr3	169966636	169998373	+	7898	0	chr3	169974282	60	0.00223701	0.0103458	35.3836
ENSG00000008952.17	chr3	169966636	169998373	+	7898	-493395	chr3	169473241	61	0.030406	0.00520199	6.29414
ENSG00000008952.17	chr3	169966636	169998373	+	7898	668822	chr3	170667195	62	0.0038085	0.0092755	-33.5034
ENSG00000008952.17	chr3	169966636	169998373	+	7898	-325946	chr3	169640690	63	0.00139141	0.0113069	0.989658
ENSG00000008952.17	chr3	169966636	169998373	+	7898	-630560	chr3	169336076	64	0.0105445	0.00725293	0.89716
ENSG00000008952.17	chr3	169966636	169998373	+	7898	-947868	chr3	169018768	65	0.0199549	0.00600951	-0.677672
ENSG00000008952.17	chr3	169966636	169998373	+	7898	913194	chr3	170911567	66	0.0182335	0.006184	0.328259
ENSG00000008952.17	chr3	169966636	169998373	+	7898	483189	chr3	170481562	67	0.00652119	0.00820249	0.330833
ENSG00000008952.17	chr3	169966636	169998373	+	7898	-886351	chr3	169080285	68	0.00891651	0.0075832	-30.2933
ENSG00000008952.17	chr3	169966636	169998373	+	7898	241663	chr3	170240036	69	0.00668757	0.00815247	27.2416
ENSG00000008952.17	chr3	169966636	169998373	+	7898	137048	chr3	170135421	70	0.00609739	0.008336	4.12617
ENSG00000008952.17	chr3	169966636	169998373	+	7898	251148	chr3	170249521	71	0.0151431	0.0065447	5.13695
ENSG00000008952.17	chr3	169966636	169998373	+	7898	-166976	chr3	169799660	72	0.00842703	0.00769467	26.4657
ENSG00000008952.17	chr3	169966636	169998373	+	7898	360410	chr3	170358783	73	0.00751793	0.00792045	-0.319114
ENSG00000008952.17	chr3	169966636	169998373	+	7898	628051	chr3	170626424	74	0.0130457	0.00683563	35.1738
ENSG00000008952.17	chr3	169966636	169998373	+	7898	-671667	chr3	169294969	75	0.0238885	0.00566305	1.59847
ENSG00000008952.17	chr3	169966636	169998373	+	7898	806635	chr3	170805008	76	0.0216394	0.00585319	-45.9629
ENSG00000008952.17	chr3	169966636	169998373	+	7898	22525	chr3	170020898	77	0.00105045	0.0118782	0.164695
ENSG00000008952.17	chr3	169966636	169998373	+	7898	0	chr3	169985296	78	0.00576369	0.00844796	0.239635
ENSG00000008952.17	chr3	169966636	169998373	+	7898	859926	chr3	170858299	79	0.0245288	0.00561229	17.0752
ENSG00000008952.17	chr3	169966636	169998373	+	7898	-968778	chr3	168997858	80	0.0194912	0.00605494	-0.374854
ENSG00000008952.17	chr3	169966636	169998373	+	7898	425621	chr3	170423994	81	0.0300052	0.00522724	-0.348434
ENSG00000008952.17	chr3	169966636	169998373	+	7898	826024	chr3	170824397	82	0.027442	0.0053975	31.2555
ENSG00000008952.17	chr3	169966636	169998373	+	7898	458081	chr3	170456454	83	0.0353295	0.00491739	-42.1288
ENSG00000008952.17	chr3	169966636	169998373	+	7898	50054	chr3	170048427	84	0.0268843	0.00543672	0.681817
ENSG00000008952.17	chr3	169966636	169998373	+	7898	-99051	chr3	169867585	85	0.0166471	0.00636054	-27.7439
ENSG00000008952.17	chr3	169966636	169998373	+	7898	-15014	chr3	169951622	86	0.0342993	0.00497337	2.57192
ENSG00000008952.17	chr3	169966636	169998373	+	7898	-837817	chr3	169128819	87	0.035786	0.00489313	0.514017
ENSG00000008952.17	chr3	169966636	169998373	+	7898	219712	chr3	170218085	88	0.0414667	0.00461573	5.20746
ENSG00000008988.9	chr8	56067296	56074581	-	8907	24166	chr8	56043130	0	2.93785e-33	0.148441	-0.622047
ENSG00000009335.18	chr7	157138917	157269370	+	11940	0	chr7	157237398	0	1.8897e-39	0.174877	1.4059
ENSG00000009790.15	chr1	209756033	209782320	+	8485	0	chr1	209762145	0	1.42879e-23	0.105453	-0.552595
ENSG00000009830.11	chr14	77274957	77320884	-	9943	-468	chr14	77321352	0	1.66007e-09	0.0396346	0.450993
ENSG00000009830.11	chr14	77274957	77320884	-	9943	-201575	chr14	77522459	1	0.00243802	0.0101722	-8.33863
ENSG00000009830.11	chr14	77274957	77320884	-	9943	666308	chr14	76608649	2	0.00023541	0.0149401	52.0004
ENSG00000009830.11	chr14	77274957	77320884	-	9943	296431	chr14	76978526	3	0.000134875	0.0160878	34.1178
ENSG00000009830.11	chr14	77274957	77320884	-	9943	118594	chr14	77156363	4	2.57335e-05	0.0195171	2.15
ENSG00000009830.11	chr14	77274957	77320884	-	9943	858978	chr14	76415979	5	2.56997e-05	0.0195198	-0.74242
ENSG00000009830.11	chr14	77274957	77320884	-	9943	-91382	chr14	77412266	6	0.00146665	0.0112001	1.42846
ENSG00000009830.11	chr14	77274957	77320884	-	9943	-189960	chr14	77510844	7	0.00100061	0.0119771	7.46947
ENSG00000009830.11	chr14	77274957	77320884	-	9943	402145	chr14	76872812	8	8.11864e-06	0.0219151	-36.397
ENSG00000009830.11	chr14	77274957	77320884	-	9943	111014	chr14	77163943	9	0.000832509	0.0123519	21.2826
ENSG00000009830.11	chr14	77274957	77320884	-	9943	-450084	chr14	77770968	10	0.000525799	0.0132908	-0.733488
ENSG00000009830.11	chr14	77274957	77320884	-	9943	-219562	chr14	77540446	11	9.91435e-05	0.0167233	23.6452
ENSG00000009830.11	chr14	77274957	77320884	-	9943	-931993	chr14	78252877	12	0.00367993	0.00934434	-0.254963
ENSG00000009830.11	chr14	77274957	77320884	-	9943	336149	chr14	76938808	13	1.40467e-05	0.0207748	-1.89905
ENSG00000009830.11	chr14	77274957	77320884	-	9943	897327	chr14	76377630	14	7.75412e-05	0.0172313	-0.665506
ENSG00000009830.11	chr14	77274957	77320884	-	9943	767265	chr14	76507692	15	3.22368e-06	0.0238388	0.24492
ENSG00000009830.11	chr14	77274957	77320884	-	9943	58891	chr14	77216066	16	6.08803e-05	0.0177319	32.9004
ENSG00000009830.11	chr14	77274957	77320884	-	9943	301592	chr14	76973365	17	0.00096665	0.0120475	1.40135
ENSG00000009830.11	chr14	77274957	77320884	-	9943	-170530	chr14	77491414	18	4.77065e-06	0.0230221	-34.759
ENSG00000009830.11	chr14	77274957	77320884	-	9943	312220	chr14	76962737	19	0.00408316	0.00913603	0.909531
ENSG00000009830.11	chr14	77274957	77320884	-	9943	856027	chr14	76418930	20	0.00292843	0.00980308	0.380239
ENSG00000009830.11	chr14	77274957	77320884	-	9943	980677	chr14	76294280	21	0.018672	0.00613798	27.2542
ENSG00000009830.11	chr14	77274957	77320884	-	9943	247491	chr14	77027466	22	7.88486e-05	0.0171968	1.69605
ENSG00000009830.11	chr14	77274957	77320884	-	9943	632760	chr14	76642197	23	0.00127378	0.0114863	-0.347818
ENSG00000009830.11	chr14	77274957	77320884	-	9943	223646	chr14	77051311	24	0.000583702	0.0130771	28.1157
ENSG00000009830.11	chr14	77274957	77320884	-	9943	-375792	chr14	77696676	25	0.00238661	0.0102152	0.381504
ENSG00000009830.11	chr14	77274957	77320884	-	9943	207823	chr14	77067134	26	0.000419687	0.0137526	0.17204
ENSG00000009830.11	chr14	77274957	77320884	-	9943	756281	chr14	76518676	27	5.02613e-05	0.0181288	12.9243
ENSG00000009830.11	chr14	77274957	77320884	-	9943	819484	chr14	76455473	28	0.000431694	0.0136947	11.9066
ENSG00000009830.11	chr14	77274957	77320884	-	9943	13804	chr14	77261153	29	3.49605e-05	0.0188813	-0.396577
ENSG00000009830.11	chr14	77274957	77320884	-	9943	674356	chr14	76600601	30	0.00101379	0.0119505	-65.6756
ENSG00000009830.11	chr14	77274957	77320884	-	9943	446199	chr14	76828758	31	0.00149328	0.0111636	0.551518
ENSG00000009830.11	chr14	77274957	77320884	-	9943	-921653	chr14	78242537	32	0.00651616	0.00820402	19.3378
ENSG00000009830.11	chr14	77274957	77320884	-	9943	19842	chr14	77255115	33	0.000491368	0.0134295	-0.434289
ENSG00000009830.11	chr14	77274957	77320884	-	9943	-8441	chr14	77329325	34	0.00169529	0.0109065	-0.351029
ENSG00000009830.11	chr14	77274957	77320884	-	9943	-212273	chr14	77533157	35	0.000412735	0.0137868	-40.8463
ENSG00000009830.11	chr14	77274957	77320884	-	9943	815651	chr14	76459306	36	0.00639956	0.00823988	0.432103
ENSG00000009830.11	chr14	77274957	77320884	-	9943	959899	chr14	76315058	37	0.00212731	0.0104473	0.256647
ENSG00000009830.11	chr14	77274957	77320884	-	9943	306797	chr14	76968160	38	0.00898945	0.00756713	37.008
ENSG00000009830.11	chr14	77274957	77320884	-	9943	703613	chr14	76571344	39	0.002623	0.0100248	13.9091
ENSG00000009830.11	chr14	77274957	77320884	-	9943	540389	chr14	76734568	40	0.00411815	0.00911896	-0.961746
ENSG00000009830.11	chr14	77274957	77320884	-	9943	-240867	chr14	77561751	41	0.00166132	0.0109474	-0.933061
ENSG00000009830.11	chr14	77274957	77320884	-	9943	70700	chr14	77204257	42	0.0031549	0.00965332	-0.28041
ENSG00000009830.11	chr14	77274957	77320884	-	9943	887010	chr14	76387947	43	0.000955259	0.0120716	-0.636253
ENSG00000009830.11	chr14	77274957	77320884	-	9943	815306	chr14	76459651	44	0.00592884	0.00839175	31.8674
ENSG00000009830.11	chr14	77274957	77320884	-	9943	-70720	chr14	77391604	45	0.00336667	0.00952283	58.6265
ENSG00000009830.11	chr14	77274957	77320884	-	9943	0	chr14	77310363	46	0.000700484	0.0127043	0.45361
ENSG00000009830.11	chr14	77274957	77320884	-	9943	53662	chr14	77221295	47	0.00706379	0.0080439	-1.20111
ENSG00000009830.11	chr14	77274957	77320884	-	9943	-664136	chr14	77985020	48	0.0016886	0.0109145	-0.172599
ENSG00000009830.11	chr14	77274957	77320884	-	9943	-193210	chr14	77514094	49	0.00199571	0.0105764	-21.9564
ENSG00000009830.11	chr14	77274957	77320884	-	9943	-619338	chr14	77940222	50	0.000564027	0.0131472	0.204633
ENSG00000009830.11	chr14	77274957	77320884	-	9943	-806687	chr14	78127571	51	0.00982257	0.00739245	0.500663
ENSG00000009830.11	chr14	77274957	77320884	-	9943	0	chr14	77301393	52	0.000867423	0.0122682	0.948688
ENSG00000009830.11	chr14	77274957	77320884	-	9943	734523	chr14	76540434	53	0.00194571	0.0106277	-0.429048
ENSG00000009830.11	chr14	77274957	77320884	-	9943	-141089	chr14	77461973	54	0.0107978	0.00720629	0.161762
ENSG00000009830.11	chr14	77274957	77320884	-	9943	-233786	chr14	77554670	55	0.00564281	0.00849015	55.3565
ENSG00000009830.11	chr14	77274957	77320884	-	9943	632930	chr14	76642027	56	0.00754429	0.00791351	-0.229078
ENSG00000009830.11	chr14	77274957	77320884	-	9943	-29214	chr14	77350098	57	0.00528297	0.00862142	1.61329
ENSG00000009830.11	chr14	77274957	77320884	-	9943	-754391	chr14	78075275	58	0.00319464	0.00962817	-0.144753
ENSG00000009830.11	chr14	77274957	77320884	-	9943	73498	chr14	77201459	59	0.0140379	0.00669244	-34.8034
ENSG00000009830.11	chr14	77274957	77320884	-	9943	987181	chr14	76287776	60	0.0141148	0.00668178	13.6756
ENSG00000009830.11	chr14	77274957	77320884	-	9943	284974	chr14	76989983	61	0.00719763	0.0080067	-0.145483
ENSG00000009830.11	chr14	77274957	77320884	-	9943	544777	chr14	76730180	62	0.00614597	0.00832022	0.496656
ENSG00000009830.11	chr14	77274957	77320884	-	9943	321065	chr14	76953892	63	0.00945131	0.00746834	0.343382
ENSG00000009830.11	chr14	77274957	77320884	-	9943	850033	chr14	76424924	64	0.0107764	0.00721019	36.1246
ENSG00000009830.11	chr14	77274957	77320884	-	9943	-496891	chr14	77817775	65	0.0142112	0.00666851	3.33145
ENSG00000009830.11	chr14	77274957	77320884	-	9943	-976717	chr14	78297601	66	0.0179038	0.00621935	-0.314964
ENSG00000009830.11	chr14	77274957	77320884	-	9943	987975	chr14	76286982	67	0.0234441	0.00569911	18.6521
ENSG00000009830.11	chr14	77274957	77320884	-	9943	67873	chr14	77207084	68	0.0245515	0.00561052	26.0569
ENSG00000009844.16	chr6	142147163	142224685	+	7814	0	chr6	142214000	0	9.15433e-11	0.0456626	0.309953
ENSG00000010017.13	chr6	13621499	13711835	-	8386	0	chr6	13633806	0	5.71819e-13	0.0561697	-0.355803
ENSG00000010030.14	chr6	36354092	36387800	-	7954	0	chr6	36382113	0	3.87993e-15	0.0664273	0.529573
ENSG00000010072.16	chr1	231337105	231355023	+	8962	45802	chr1	231400825	0	1.72586e-11	0.0491245	0.346655
ENSG00000010165.20	chr1	171781661	171814023	+	8156	12091	chr1	171826114	0	2.68354e-06	0.024221	0.301878
ENSG00000010165.20	chr1	171781661	171814023	+	8156	-398830	chr1	171382831	1	0.000410246	0.0137992	-13.0287
ENSG00000010165.20	chr1	171781661	171814023	+	8156	490795	chr1	172304818	2	0.000218404	0.0150944	-0.205906
ENSG00000010165.20	chr1	171781661	171814023	+	8156	-759016	chr1	171022645	3	0.00010216	0.0166614	-1.09079
ENSG00000010165.20	chr1	171781661	171814023	+	8156	-61747	chr1	171719914	4	0.000495589	0.013412	-40.2871
ENSG00000010165.20	chr1	171781661	171814023	+	8156	261328	chr1	172075351	5	0.000128287	0.0161911	-1.03791
ENSG00000010165.20	chr1	171781661	171814023	+	8156	-76623	chr1	171705038	6	0.000470379	0.0135189	-35.08
ENSG00000010165.20	chr1	171781661	171814023	+	8156	-663311	chr1	171118350	7	0.000293785	0.0144846	0.716196
ENSG00000010165.20	chr1	171781661	171814023	+	8156	371449	chr1	172185472	8	1.57028e-05	0.0205431	0.909964
ENSG00000010165.20	chr1	171781661	171814023	+	8156	-725770	chr1	171055891	9	0.000370808	0.0140065	18.4192
ENSG00000010165.20	chr1	171781661	171814023	+	8156	-165590	chr1	171616071	10	0.000948659	0.0120857	33.1684
ENSG00000010165.20	chr1	171781661	171814023	+	8156	-809769	chr1	170971892	11	0.0010761	0.0118291	-65.3412
ENSG00000010165.20	chr1	171781661	171814023	+	8156	736032	chr1	172550055	12	0.00129149	0.0114582	-1.08932
ENSG00000010270.13	chr7	38178223	38230671	+	9534	0	chr7	38180995	0	1.76572e-30	0.136313	-0.624639
ENSG00000010310.9	chr19	45668222	45683722	+	8970	0	chr19	45669020	0	8.2607e-40	0.176387	1.03745
ENSG00000010322.16	chr3	52455119	52493068	+	5822	-221250	chr3	52233869	0	4.61175e-08	0.0327015	0.384657
ENSG00000010322.16	chr3	52455119	52493068	+	5822	-412469	chr3	52042650	1	6.85721e-06	0.0222666	0.98602
ENSG00000010322.16	chr3	52455119	52493068	+	5822	-801564	chr3	51653555	2	4.20446e-05	0.0184987	-41.0355
ENSG00000010539.11	chr16	3222326	3236221	-	8548	0	chr16	3224857	0	1.46613e-14	0.0637044	-0.381702
ENSG00000010626.15	chr12	6873570	6914241	+	8951	6781	chr12	6921022	0	4.78263e-11	0.0470105	0.331688
ENSG00000010704.18	chr6	26087282	26098343	+	8574	-45271	chr6	26042011	0	7.66462e-10	0.041244	-0.368169
ENSG00000010704.18	chr6	26087282	26098343	+	8574	-14529	chr6	26072753	1	7.06863e-06	0.0222034	-0.385054
ENSG00000010803.16	chr1	41027201	41242154	-	8408	0	chr1	41208826	0	8.48609e-101	0.396842	-0.90524
ENSG00000010810.17	chr6	111660333	111873452	-	7995	0	chr6	111829227	0	1.84931e-14	0.0632282	-0.565453
ENSG00000010818.10	chr6	142751470	142956698	-	8294	0	chr6	142917587	0	8.18963e-11	0.0458939	-0.455494
ENSG00000011114.15	chr14	93237551	93333092	-	9549	0	chr14	93252717	0	4.77339e-06	0.0230209	-0.290709
ENSG00000011114.15	chr14	93237551	93333092	-	9549	-116447	chr14	93449539	1	2.34933e-05	0.0197062	-0.417298
ENSG00000011243.18	chr19	15380051	15419141	-	10719	-19987	chr19	15439128	0	6.42192e-08	0.0320103	-0.285343
ENSG00000011243.18	chr19	15380051	15419141	-	10719	-879133	chr19	16298274	1	5.85499e-06	0.0225956	2.66038
ENSG00000011243.18	chr19	15380051	15419141	-	10719	841691	chr19	14538360	2	3.31848e-05	0.0189894	0.985745
ENSG00000011243.18	chr19	15380051	15419141	-	10719	314386	chr19	15065665	3	0.000260762	0.0147297	-0.830609
ENSG00000011243.18	chr19	15380051	15419141	-	10719	933895	chr19	14446156	4	0.000580368	0.0130888	26.2086
ENSG00000011243.18	chr19	15380051	15419141	-	10719	0	chr19	15402192	5	0.000364484	0.0140418	-0.787214
ENSG00000011243.18	chr19	15380051	15419141	-	10719	310002	chr19	15070049	7	0.000875947	0.0122482	-23.7509
ENSG00000011243.18	chr19	15380051	15419141	-	10719	471407	chr19	14908644	8	0.00300982	0.00974795	-2.79411
ENSG00000011243.18	chr19	15380051	15419141	-	10719	498252	chr19	14881799	9	0.00131299	0.0114247	-0.917009
ENSG00000011243.18	chr19	15380051	15419141	-	10719	-644346	chr19	16063487	10	0.00183187	0.0107496	0.795047
ENSG00000011258.16	chr17	51177426	51260163	-	7704	30323	chr17	51147103	0	8.4634e-08	0.0314341	0.672804
ENSG00000011258.16	chr17	51177426	51260163	-	7704	-31586	chr17	51291749	1	1.48232e-08	0.0350701	0.940615
ENSG00000011258.16	chr17	51177426	51260163	-	7704	24479	chr17	51152947	2	1.56074e-05	0.0205558	-0.34972
ENSG00000011260.14	chr17	51260547	51297936	+	7533	-80118	chr17	51180429	0	0.000879774	0.0122393	0.161931
ENSG00000011260.14	chr17	51260547	51297936	+	7533	0	chr17	51260632	1	0.000249158	0.0148233	-0.595973
ENSG00000011260.14	chr17	51260547	51297936	+	7533	-883083	chr17	50377464	2	4.88543e-05	0.0181877	57.3744
ENSG00000011260.14	chr17	51260547	51297936	+	7533	418704	chr17	51716640	3	5.58308e-06	0.0226946	-52.4061
ENSG00000011260.14	chr17	51260547	51297936	+	7533	-171249	chr17	51089298	4	6.55211e-05	0.0175798	0.387719
ENSG00000011260.14	chr17	51260547	51297936	+	7533	417727	chr17	51715663	5	7.36988e-05	0.0173365	-32.5315
ENSG00000011260.14	chr17	51260547	51297936	+	7533	0	chr17	51279512	6	0.00247633	0.0101408	0.231621
ENSG00000011260.14	chr17	51260547	51297936	+	7533	-312908	chr17	50947639	7	7.20271e-06	0.0221643	0.390568
ENSG00000011260.14	chr17	51260547	51297936	+	7533	-698541	chr17	50562006	8	0.000901064	0.0121906	0.280773
ENSG00000011260.14	chr17	51260547	51297936	+	7533	377227	chr17	51675163	9	0.000392872	0.0138879	-1.07531
ENSG00000011260.14	chr17	51260547	51297936	+	7533	208002	chr17	51505938	10	0.00521506	0.00864721	-0.895183
ENSG00000011260.14	chr17	51260547	51297936	+	7533	-618767	chr17	50641780	11	0.0204261	0.00596444	23.301
ENSG00000011260.14	chr17	51260547	51297936	+	7533	-91213	chr17	51169334	12	0.00387943	0.00923853	18.2765
ENSG00000011260.14	chr17	51260547	51297936	+	7533	389926	chr17	51687862	13	0.000690753	0.0127329	27.7432
ENSG00000011260.14	chr17	51260547	51297936	+	7533	-313286	chr17	50947261	14	0.0023962	0.0102071	23.0275
ENSG00000011260.14	chr17	51260547	51297936	+	7533	-803142	chr17	50457405	15	0.000192146	0.0153581	2.15324
ENSG00000011260.14	chr17	51260547	51297936	+	7533	331782	chr17	51629718	16	0.00492481	0.00876144	25.178
ENSG00000011260.14	chr17	51260547	51297936	+	7533	870166	chr17	52168102	17	0.000295999	0.0144692	1.09762
ENSG00000011260.14	chr17	51260547	51297936	+	7533	-977005	chr17	50283542	18	0.030135	0.00521902	0.115213
ENSG00000011260.14	chr17	51260547	51297936	+	7533	985496	chr17	52283432	19	0.0172595	0.00629041	-0.117305
ENSG00000011260.14	chr17	51260547	51297936	+	7533	-418571	chr17	50841976	20	0.00144271	0.0112335	-1.04817
ENSG00000011260.14	chr17	51260547	51297936	+	7533	921236	chr17	52219172	21	0.00979808	0.00739737	-0.217575
ENSG00000011260.14	chr17	51260547	51297936	+	7533	186701	chr17	51484637	22	0.0123789	0.00693829	-0.220153
ENSG00000011260.14	chr17	51260547	51297936	+	7533	-844931	chr17	50415616	23	0.0190524	0.00609896	-0.210903
ENSG00000011260.14	chr17	51260547	51297936	+	7533	756835	chr17	52054771	24	0.0244207	0.00562077	-22.6197
ENSG00000011260.14	chr17	51260547	51297936	+	7533	-644051	chr17	50616496	25	0.00436015	0.00900472	-0.776672
ENSG00000011260.14	chr17	51260547	51297936	+	7533	381796	chr17	51679732	26	0.00111086	0.0117644	-23.1568
ENSG00000011260.14	chr17	51260547	51297936	+	7533	980796	chr17	52278732	27	0.00162662	0.0109902	-0.819859
ENSG00000011260.14	chr17	51260547	51297936	+	7533	706870	chr17	52004806	28	0.000506362	0.0133679	34.8835
ENSG00000011260.14	chr17	51260547	51297936	+	7533	-849469	chr17	50411078	29	0.00445574	0.00896136	-23.389
ENSG00000011260.14	chr17	51260547	51297936	+	7533	-556294	chr17	50704253	30	0.00260478	0.0100388	0.558631
ENSG00000011260.14	chr17	51260547	51297936	+	7533	-871198	chr17	50389349	31	0.007399	0.00795203	-0.858825
ENSG00000011260.14	chr17	51260547	51297936	+	7533	-745810	chr17	50514737	32	0.00628371	0.00827617	0.172608
ENSG00000011260.14	chr17	51260547	51297936	+	7533	506068	chr17	51804004	33	0.00301326	0.00974565	-0.368626
ENSG00000011260.14	chr17	51260547	51297936	+	7533	-460009	chr17	50800538	34	0.00188715	0.0106895	43.9853
ENSG00000011260.14	chr17	51260547	51297936	+	7533	-53726	chr17	51206821	35	0.00311837	0.00967673	0.429567
ENSG00000011260.14	chr17	51260547	51297936	+	7533	-433923	chr17	50826624	36	0.00655413	0.00819248	0.329312
ENSG00000011260.14	chr17	51260547	51297936	+	7533	-444907	chr17	50815640	37	0.00354139	0.0094213	-0.820579
ENSG00000011260.14	chr17	51260547	51297936	+	7533	827411	chr17	52125347	38	0.00104512	0.0118885	-1.03043
ENSG00000011260.14	chr17	51260547	51297936	+	7533	-226780	chr17	51033767	39	0.00170734	0.0108921	-28.2052
ENSG00000011260.14	chr17	51260547	51297936	+	7533	-512392	chr17	50748155	40	0.00227984	0.0103075	0.543771
ENSG00000011260.14	chr17	51260547	51297936	+	7533	342605	chr17	51640541	41	0.0147109	0.00660112	-0.930531
ENSG00000011260.14	chr17	51260547	51297936	+	7533	-956505	chr17	50304042	42	8.84557e-05	0.016959	0.433258
ENSG00000011260.14	chr17	51260547	51297936	+	7533	797343	chr17	52095279	43	0.00369229	0.00933761	-41.1101
ENSG00000011260.14	chr17	51260547	51297936	+	7533	-694887	chr17	50565660	44	0.00146363	0.0112043	0.153274
ENSG00000011260.14	chr17	51260547	51297936	+	7533	436339	chr17	51734275	45	0.00273418	0.00994121	-34.6849
ENSG00000011260.14	chr17	51260547	51297936	+	7533	-157704	chr17	51102843	46	0.00346158	0.00946703	-4.2547
ENSG00000011260.14	chr17	51260547	51297936	+	7533	-620321	chr17	50640226	47	0.00547091	0.00855176	27.7785
ENSG00000011260.14	chr17	51260547	51297936	+	7533	-45418	chr17	51215129	48	0.0215608	0.00586021	0.679385
ENSG00000011260.14	chr17	51260547	51297936	+	7533	-456984	chr17	50803563	49	0.00547053	0.0085519	55.5575
ENSG00000011260.14	chr17	51260547	51297936	+	7533	302702	chr17	51600638	50	0.0123966	0.00693548	-25.1262
ENSG00000011260.14	chr17	51260547	51297936	+	7533	-84409	chr17	51176138	51	0.00251712	0.0101078	-24.8401
ENSG00000011260.14	chr17	51260547	51297936	+	7533	543599	chr17	51841535	52	0.0112161	0.00713165	-0.330201
ENSG00000011260.14	chr17	51260547	51297936	+	7533	-593831	chr17	50666716	53	0.0054528	0.00855837	1.55673
ENSG00000011260.14	chr17	51260547	51297936	+	7533	8362	chr17	51306298	54	0.00540121	0.00857731	-0.153072
ENSG00000011260.14	chr17	51260547	51297936	+	7533	-71600	chr17	51188947	55	0.00695213	0.0080755	2.18598
ENSG00000011260.14	chr17	51260547	51297936	+	7533	458325	chr17	51756261	56	0.00974518	0.00740803	-51.7086
ENSG00000011260.14	chr17	51260547	51297936	+	7533	823609	chr17	52121545	57	0.017044	0.00631479	-1.0738
ENSG00000011260.14	chr17	51260547	51297936	+	7533	524389	chr17	51822325	58	0.00238559	0.010216	0.222101
ENSG00000011260.14	chr17	51260547	51297936	+	7533	-170591	chr17	51089956	59	0.0101032	0.00733702	-1.26739
ENSG00000011260.14	chr17	51260547	51297936	+	7533	983701	chr17	52281637	60	0.0007258	0.0126318	-0.630055
ENSG00000011260.14	chr17	51260547	51297936	+	7533	-355024	chr17	50905523	61	0.0144875	0.00663095	9.42613
ENSG00000011260.14	chr17	51260547	51297936	+	7533	-973945	chr17	50286602	62	0.0167443	0.00634924	17.012
ENSG00000011260.14	chr17	51260547	51297936	+	7533	-18723	chr17	51241824	63	0.0122173	0.00696401	12.9878
ENSG00000011260.14	chr17	51260547	51297936	+	7533	76417	chr17	51374353	65	0.0197351	0.0060309	0.144716
ENSG00000011260.14	chr17	51260547	51297936	+	7533	-633922	chr17	50626625	66	0.0243775	0.00562416	-0.40475
ENSG00000011260.14	chr17	51260547	51297936	+	7533	465054	chr17	51762990	67	0.00921173	0.00751895	-0.929352
ENSG00000011260.14	chr17	51260547	51297936	+	7533	-757586	chr17	50502961	68	0.0130518	0.00683471	-35.1714
ENSG00000011260.14	chr17	51260547	51297936	+	7533	521773	chr17	51819709	69	0.0200816	0.00599729	-0.265731
ENSG00000011260.14	chr17	51260547	51297936	+	7533	-955737	chr17	50304810	70	0.013185	0.00681487	0.602636
ENSG00000011260.14	chr17	51260547	51297936	+	7533	829373	chr17	52127309	71	0.0103986	0.00728032	-0.697347
ENSG00000011260.14	chr17	51260547	51297936	+	7533	366877	chr17	51664813	72	0.00630778	0.00826858	0.183621
ENSG00000011260.14	chr17	51260547	51297936	+	7533	-485334	chr17	50775213	73	0.00147463	0.0111891	0.844062
ENSG00000011260.14	chr17	51260547	51297936	+	7533	6631	chr17	51304567	74	0.0084365	0.00769245	-0.451641
ENSG00000011260.14	chr17	51260547	51297936	+	7533	-333897	chr17	50926650	75	0.00426703	0.00904789	28.6987
ENSG00000011260.14	chr17	51260547	51297936	+	7533	432588	chr17	51730524	76	0.0279675	0.00536128	0.697358
ENSG00000011260.14	chr17	51260547	51297936	+	7533	-434625	chr17	50825922	77	0.0245922	0.00560734	-0.489254
ENSG00000011260.14	chr17	51260547	51297936	+	7533	-47577	chr17	51212970	78	0.0309931	0.00516563	-0.481486
ENSG00000011260.14	chr17	51260547	51297936	+	7533	-749531	chr17	50511016	79	0.0327677	0.00505992	-30.2623
ENSG00000011275.18	chr7	5620048	5781739	-	12440	-9387	chr7	5791126	0	2.77662e-28	0.12661	1.09273
ENSG00000011295.16	chr17	15999785	16045015	+	8576	-12089	chr17	15987696	0	2.27948e-15	0.067515	-0.382714
ENSG00000011332.19	chr19	38211007	38229714	-	7480	7683	chr19	38203324	0	2.99473e-08	0.0336026	0.278414
ENSG00000011376.12	chr3	45388562	45554726	+	8634	0	chr3	45541805	0	3.03801e-44	0.194797	-0.820396
ENSG00000011405.13	chr11	17077731	17207983	-	7686	0	chr11	17150919	0	9.76008e-10	0.0407408	0.500557
ENSG00000011405.13	chr11	17077731	17207983	-	7686	715847	chr11	16361884	1	3.09869e-07	0.0287248	0.440831
ENSG00000011405.13	chr11	17077731	17207983	-	7686	582251	chr11	16495480	2	1.17473e-05	0.0211465	31.0465
ENSG00000011405.13	chr11	17077731	17207983	-	7686	524903	chr11	16552828	3	9.88338e-06	0.0215058	-17.005
ENSG00000011405.13	chr11	17077731	17207983	-	7686	0	chr11	17102310	4	3.31192e-05	0.0189935	2.76379
ENSG00000011405.13	chr11	17077731	17207983	-	7686	-905326	chr11	18113309	5	9.44678e-05	0.0168231	0.700351
ENSG00000011405.13	chr11	17077731	17207983	-	7686	0	chr11	17187167	6	2.57762e-05	0.0195137	0.353915
ENSG00000011405.13	chr11	17077731	17207983	-	7686	-954010	chr11	18161993	7	1.61037e-05	0.0204907	-20.6723
ENSG00000011405.13	chr11	17077731	17207983	-	7686	-94796	chr11	17302779	8	2.97957e-05	0.0192129	15.2526
ENSG00000011405.13	chr11	17077731	17207983	-	7686	-498328	chr11	17706311	9	0.000210042	0.0151748	-0.596847
ENSG00000011405.13	chr11	17077731	17207983	-	7686	-300641	chr11	17508624	10	5.29426e-05	0.0180212	-57.1113
ENSG00000011405.13	chr11	17077731	17207983	-	7686	-949566	chr11	18157549	11	0.00218684	0.0103916	30.756
ENSG00000011405.13	chr11	17077731	17207983	-	7686	-78600	chr11	17286583	12	0.000140169	0.0160083	44.0143
ENSG00000011405.13	chr11	17077731	17207983	-	7686	7264	chr11	17070467	13	0.0018042	0.0107804	-0.534918
ENSG00000011405.13	chr11	17077731	17207983	-	7686	-961262	chr11	18169245	14	0.00016089	0.015724	18.9165
ENSG00000011405.13	chr11	17077731	17207983	-	7686	-259104	chr11	17467087	15	0.000430159	0.013702	1.19025
ENSG00000011405.13	chr11	17077731	17207983	-	7686	341786	chr11	16735945	16	0.00134355	0.011378	45.3798
ENSG00000011405.13	chr11	17077731	17207983	-	7686	-96242	chr11	17304225	17	0.000805709	0.0124187	38.7666
ENSG00000011405.13	chr11	17077731	17207983	-	7686	-915266	chr11	18123249	18	0.00121329	0.0115851	-0.325428
ENSG00000011405.13	chr11	17077731	17207983	-	7686	-492231	chr11	17700214	19	0.00302701	0.0097365	59.2806
ENSG00000011405.13	chr11	17077731	17207983	-	7686	596774	chr11	16480957	20	0.00113204	0.011726	-65.0558
ENSG00000011405.13	chr11	17077731	17207983	-	7686	561708	chr11	16516023	21	0.000115099	0.016415	0.391938
ENSG00000011405.13	chr11	17077731	17207983	-	7686	-707336	chr11	17915319	22	0.00082999	0.0123581	-33.5401
ENSG00000011405.13	chr11	17077731	17207983	-	7686	91090	chr11	16986641	23	0.00155452	0.0110821	-31.7614
ENSG00000011405.13	chr11	17077731	17207983	-	7686	-318606	chr11	17526589	24	0.00345403	0.00947142	-58.468
ENSG00000011405.13	chr11	17077731	17207983	-	7686	-94907	chr11	17302890	25	0.00350232	0.00944356	-3.16447
ENSG00000011405.13	chr11	17077731	17207983	-	7686	615907	chr11	16461824	26	0.00174129	0.0108522	31.4303
ENSG00000011405.13	chr11	17077731	17207983	-	7686	-58095	chr11	17266078	27	0.0031859	0.00963368	-0.343981
ENSG00000011405.13	chr11	17077731	17207983	-	7686	-290809	chr11	17498792	28	0.00286469	0.00984735	0.238001
ENSG00000011405.13	chr11	17077731	17207983	-	7686	-389692	chr11	17597675	29	0.00378561	0.00928758	33.5252
ENSG00000011405.13	chr11	17077731	17207983	-	7686	565893	chr11	16511838	30	0.00510034	0.00869157	56.0093
ENSG00000011426.11	chr7	36389822	36453791	+	8819	0	chr7	36417261	0	2.91149e-05	0.0192609	0.321425
ENSG00000011426.11	chr7	36389822	36453791	+	8819	0	chr7	36420945	1	7.46942e-05	0.0173087	0.816614
ENSG00000011426.11	chr7	36389822	36453791	+	8819	-715443	chr7	35674379	2	0.000164504	0.0156782	-0.313869
ENSG00000011426.11	chr7	36389822	36453791	+	8819	-540724	chr7	35849098	3	0.00166354	0.0109447	-0.528545
ENSG00000011426.11	chr7	36389822	36453791	+	8819	0	chr7	36435842	4	0.000219397	0.0150851	-1.19506
ENSG00000011426.11	chr7	36389822	36453791	+	8819	863570	chr7	37317361	5	0.000355738	0.0140917	0.299603
ENSG00000011426.11	chr7	36389822	36453791	+	8819	925267	chr7	37379058	6	0.000647698	0.0128644	-2.98355
ENSG00000011426.11	chr7	36389822	36453791	+	8819	998310	chr7	37452101	7	0.000767145	0.0125187	0.501723
ENSG00000011426.11	chr7	36389822	36453791	+	8819	-80474	chr7	36309348	8	0.000141296	0.0159918	-34.1761
ENSG00000011426.11	chr7	36389822	36453791	+	8819	29056	chr7	36482847	9	0.000827964	0.0123631	0.18639
ENSG00000011426.11	chr7	36389822	36453791	+	8819	-672378	chr7	35717444	10	0.00225969	0.0103254	-27.333
ENSG00000011426.11	chr7	36389822	36453791	+	8819	-420242	chr7	35969580	11	0.000978027	0.0120236	-65.8762
ENSG00000011426.11	chr7	36389822	36453791	+	8819	-524413	chr7	35865409	12	0.000829358	0.0123597	-1.03046
ENSG00000011426.11	chr7	36389822	36453791	+	8819	-237182	chr7	36152640	13	0.00118146	0.0116391	-0.196615
ENSG00000011426.11	chr7	36389822	36453791	+	8819	-983383	chr7	35406439	14	0.00211992	0.0104544	0.863995
ENSG00000011426.11	chr7	36389822	36453791	+	8819	163039	chr7	36616830	15	0.0011644	0.0116687	64.8967
ENSG00000011426.11	chr7	36389822	36453791	+	8819	991723	chr7	37445514	16	0.0007352	0.0126055	47.7651
ENSG00000011426.11	chr7	36389822	36453791	+	8819	250178	chr7	36703969	17	0.00251608	0.0101087	-0.181975
ENSG00000011426.11	chr7	36389822	36453791	+	8819	954089	chr7	37407880	18	0.000792352	0.0124528	-0.528318
ENSG00000011426.11	chr7	36389822	36453791	+	8819	704621	chr7	37158412	19	0.00191906	0.0106555	31.1442
ENSG00000011454.17	chr9	122940834	123104866	+	7978	-61263	chr9	122879571	0	3.99298e-09	0.0378056	0.441963
ENSG00000011478.12	chr19	45692667	45703989	+	8936	-5657	chr19	45687010	0	8.22612e-16	0.0695965	-0.387096
ENSG00000011485.15	chr19	46347088	46392981	+	8248	0	chr19	46388854	0	6.30583e-08	0.0320484	-0.300831
ENSG00000011485.15	chr19	46347088	46392981	+	8248	0	chr19	46383511	1	6.75611e-06	0.0222975	0.664744
ENSG00000011485.15	chr19	46347088	46392981	+	8248	-891720	chr19	45455368	2	8.86466e-07	0.0265311	-1.69506
ENSG00000011485.15	chr19	46347088	46392981	+	8248	-940712	chr19	45406376	3	1.74138e-07	0.0299279	-1.49315
ENSG00000011485.15	chr19	46347088	46392981	+	8248	185430	chr19	46578411	4	0.000186574	0.0154188	-0.388607
ENSG00000011485.15	chr19	46347088	46392981	+	8248	436800	chr19	46829781	5	0.000103554	0.0166334	-27.6779
ENSG00000011485.15	chr19	46347088	46392981	+	8248	65504	chr19	46458485	6	4.76819e-05	0.018238	-0.473722
ENSG00000011485.15	chr19	46347088	46392981	+	8248	651858	chr19	47044839	7	2.82701e-05	0.019322	-28.0187
ENSG00000011485.15	chr19	46347088	46392981	+	8248	612334	chr19	47005315	8	0.000359833	0.0140682	-0.845247
ENSG00000011485.15	chr19	46347088	46392981	+	8248	-915190	chr19	45431898	9	0.000308649	0.0143832	-3.62129
ENSG00000011485.15	chr19	46347088	46392981	+	8248	-784028	chr19	45563060	10	6.07146e-05	0.0177375	-0.412834
ENSG00000011485.15	chr19	46347088	46392981	+	8248	-705321	chr19	45641767	11	0.000121602	0.0163016	-0.331789
ENSG00000011485.15	chr19	46347088	46392981	+	8248	138124	chr19	46531105	12	0.000339981	0.0141847	-0.357092
ENSG00000011485.15	chr19	46347088	46392981	+	8248	-105870	chr19	46241218	13	3.98389e-05	0.0186104	0.588506
ENSG00000011485.15	chr19	46347088	46392981	+	8248	311416	chr19	46704397	14	0.000292215	0.0144956	-0.357168
ENSG00000011485.15	chr19	46347088	46392981	+	8248	-791992	chr19	45555096	15	0.000628539	0.0129257	30.7256
ENSG00000011485.15	chr19	46347088	46392981	+	8248	771396	chr19	47164377	16	0.00181904	0.0107638	3.15009
ENSG00000011523.14	chr2	65056367	65087004	+	8738	-7452	chr2	65048915	0	5.27135e-09	0.0372265	0.277211
ENSG00000011566.15	chr2	39249267	39437301	-	9982	0	chr2	39313873	0	2.14413e-17	0.077014	0.400468
ENSG00000011590.14	chr19	35704559	35717038	+	8105	-35239	chr19	35669320	0	1.20476e-07	0.0306969	0.272851
ENSG00000011638.10	chr16	21158378	21180616	+	5485	0	chr16	21177328	0	2.46445e-06	0.0243985	-0.25859
ENSG00000011638.10	chr16	21158378	21180616	+	5485	481884	chr16	21662500	1	7.05334e-05	0.0174273	0.443707
ENSG00000011638.10	chr16	21158378	21180616	+	5485	626132	chr16	21806748	2	6.86111e-06	0.0222654	1.65021
ENSG00000011638.10	chr16	21158378	21180616	+	5485	-563105	chr16	20595273	3	0.000420626	0.013748	-0.937582
ENSG00000011638.10	chr16	21158378	21180616	+	5485	2150	chr16	21182766	4	0.000351665	0.0141153	-0.29789
ENSG00000011638.10	chr16	21158378	21180616	+	5485	162349	chr16	21342965	5	0.000682046	0.0127588	-0.685803
ENSG00000011638.10	chr16	21158378	21180616	+	5485	-94238	chr16	21064140	6	0.000157255	0.0157711	-53.4271
ENSG00000011638.10	chr16	21158378	21180616	+	5485	-733262	chr16	20425116	7	0.000106982	0.0165661	-0.683758
ENSG00000011638.10	chr16	21158378	21180616	+	5485	-718270	chr16	20440108	8	0.00274364	0.00993425	0.162728
ENSG00000011638.10	chr16	21158378	21180616	+	5485	331346	chr16	21511962	9	0.000546351	0.0132123	-0.380891
ENSG00000011638.10	chr16	21158378	21180616	+	5485	460023	chr16	21640639	10	0.000478453	0.013484	-0.383327
ENSG00000011638.10	chr16	21158378	21180616	+	5485	183108	chr16	21363724	11	0.0020649	0.0105075	-0.262663
ENSG00000011638.10	chr16	21158378	21180616	+	5485	-698213	chr16	20460165	12	0.00347282	0.00946053	-4.45876
ENSG00000011638.10	chr16	21158378	21180616	+	5485	866871	chr16	22047487	13	0.00304475	0.00972475	-2.67799
ENSG00000012048.23	chr17	43044296	43170245	-	6292	0	chr17	43078211	0	8.50652e-09	0.0362286	-0.287173
ENSG00000012048.23	chr17	43044296	43170245	-	6292	945650	chr17	42098646	1	9.90511e-05	0.0167252	1.4225
ENSG00000012048.23	chr17	43044296	43170245	-	6292	-251874	chr17	43422119	2	0.000103799	0.0166285	1.36892
ENSG00000012048.23	chr17	43044296	43170245	-	6292	70008	chr17	42974288	3	0.000131312	0.016143	-4.55034
ENSG00000012048.23	chr17	43044296	43170245	-	6292	977025	chr17	42067271	4	7.48151e-05	0.0173054	0.883762
ENSG00000012048.23	chr17	43044296	43170245	-	6292	-956496	chr17	44126741	5	0.00160555	0.0110166	0.723786
ENSG00000012048.23	chr17	43044296	43170245	-	6292	-432978	chr17	43603223	6	3.23844e-05	0.0190401	-1.42425
ENSG00000012048.23	chr17	43044296	43170245	-	6292	735691	chr17	42308605	7	0.00118661	0.0116303	-64.7898
ENSG00000012048.23	chr17	43044296	43170245	-	6292	-345096	chr17	43515341	8	0.00868722	0.00763462	3.83288
ENSG00000012048.23	chr17	43044296	43170245	-	6292	597438	chr17	42446858	9	0.000813369	0.0123994	-47.3729
ENSG00000012048.23	chr17	43044296	43170245	-	6292	-363406	chr17	43533651	10	0.000113865	0.0164373	0.807127
ENSG00000012048.23	chr17	43044296	43170245	-	6292	451819	chr17	42592477	11	0.00259686	0.010045	26.9592
ENSG00000012048.23	chr17	43044296	43170245	-	6292	547874	chr17	42496422	12	0.00119967	0.0116081	64.7279
ENSG00000012048.23	chr17	43044296	43170245	-	6292	280084	chr17	42764212	13	0.000826942	0.0123656	-25.3457
ENSG00000012048.23	chr17	43044296	43170245	-	6292	-761229	chr17	43931474	14	0.000298139	0.0144544	2.35131
ENSG00000012048.23	chr17	43044296	43170245	-	6292	115498	chr17	42928798	15	0.000351456	0.0141165	2.44635
ENSG00000012048.23	chr17	43044296	43170245	-	6292	200333	chr17	42843963	16	0.00183765	0.0107432	-44.0958
ENSG00000012048.23	chr17	43044296	43170245	-	6292	-535376	chr17	43705621	17	0.00119231	0.0116206	-32.3813
ENSG00000012048.23	chr17	43044296	43170245	-	6292	630855	chr17	42413441	18	0.00147622	0.0111869	-5.58604
ENSG00000012048.23	chr17	43044296	43170245	-	6292	-782263	chr17	43952508	19	0.000337391	0.0142004	0.440247
ENSG00000012048.23	chr17	43044296	43170245	-	6292	483954	chr17	42560342	20	0.00175974	0.0108309	25.5874
ENSG00000012048.23	chr17	43044296	43170245	-	6292	-606625	chr17	43776870	21	0.00341116	0.00949648	41.4583
ENSG00000012048.23	chr17	43044296	43170245	-	6292	469704	chr17	42574592	22	0.00358132	0.00939881	-58.2435
ENSG00000012048.23	chr17	43044296	43170245	-	6292	679698	chr17	42364598	23	0.00572329	0.00846196	-0.258408
ENSG00000012048.23	chr17	43044296	43170245	-	6292	-161795	chr17	43332040	24	0.00090125	0.0121902	23.6946
ENSG00000012048.23	chr17	43044296	43170245	-	6292	275052	chr17	42769244	25	0.00101375	0.0119506	-4.60762
ENSG00000012048.23	chr17	43044296	43170245	-	6292	32797	chr17	43011499	26	0.00246942	0.0101464	13.3966
ENSG00000012048.23	chr17	43044296	43170245	-	6292	280811	chr17	42763485	27	0.0069058	0.00808876	0.353284
ENSG00000012061.16	chr19	45407335	45478828	-	9406	0	chr19	45420828	0	3.26674e-09	0.038224	-0.28709
ENSG00000012061.16	chr19	45407335	45478828	-	9406	477947	chr19	44929388	1	4.07114e-05	0.0185655	1.60171
ENSG00000012061.16	chr19	45407335	45478828	-	9406	18448	chr19	45388887	2	0.000228971	0.0149972	-0.188406
ENSG00000012061.16	chr19	45407335	45478828	-	9406	-701685	chr19	46180513	3	0.000297672	0.0144576	-0.644628
ENSG00000012061.16	chr19	45407335	45478828	-	9406	792799	chr19	44614536	4	0.000137085	0.0160542	-0.18417
ENSG00000012061.16	chr19	45407335	45478828	-	9406	546772	chr19	44860563	5	0.000168283	0.0156314	-1.25692
ENSG00000012061.16	chr19	45407335	45478828	-	9406	-803966	chr19	46282794	6	0.000639795	0.0128895	-0.820383
ENSG00000012061.16	chr19	45407335	45478828	-	9406	760605	chr19	44646730	7	0.000137986	0.0160407	38.2121
ENSG00000012061.16	chr19	45407335	45478828	-	9406	208751	chr19	45198584	8	0.000116852	0.0163838	-25.9372
ENSG00000012061.16	chr19	45407335	45478828	-	9406	-924982	chr19	46403810	9	0.00104733	0.0118843	-0.301555
ENSG00000012061.16	chr19	45407335	45478828	-	9406	260592	chr19	45146743	10	0.000997288	0.0119839	-65.7674
ENSG00000012124.17	chr19	35319262	35347361	+	8590	0	chr19	35343662	0	5.76044e-31	0.138448	1.00317
ENSG00000012660.14	chr6	53267399	53349179	-	9088	0	chr6	53283174	0	1.95783e-23	0.104832	-0.882041
ENSG00000012779.11	chr10	45374177	45446119	+	8078	-27531	chr10	45346646	0	4.2946e-33	0.147726	-0.88038
ENSG00000012963.15	chr14	93207242	93229215	+	9439	-42925	chr14	93164317	0	6.05704e-08	0.0321324	-0.601093
ENSG00000012963.15	chr14	93207242	93229215	+	9439	-9714	chr14	93197528	1	7.09711e-08	0.0318016	0.341473
ENSG00000012963.15	chr14	93207242	93229215	+	9439	-607689	chr14	92599553	2	0.000155987	0.0157878	-0.2522
ENSG00000012963.15	chr14	93207242	93229215	+	9439	524233	chr14	93753448	3	2.49571e-05	0.0195807	1.30785
ENSG00000012963.15	chr14	93207242	93229215	+	9439	794834	chr14	94024049	4	2.6936e-05	0.0194223	1.37702
ENSG00000012963.15	chr14	93207242	93229215	+	9439	441434	chr14	93670649	5	0.000512382	0.0133437	-2.08834
ENSG00000012963.15	chr14	93207242	93229215	+	9439	-497807	chr14	92709435	6	0.000275952	0.0146133	-0.282008
ENSG00000012963.15	chr14	93207242	93229215	+	9439	722543	chr14	93951758	7	0.000729795	0.0126206	1.69472
ENSG00000012963.15	chr14	93207242	93229215	+	9439	-272726	chr14	92934516	8	0.000771845	0.0125063	-0.277066
ENSG00000012983.11	chr14	50418502	50561126	-	8330	103171	chr14	50315331	0	5.14968e-14	0.0611256	-0.35163
ENSG00000013288.9	chr4	6575190	6623362	+	12787	15614	chr4	6638976	0	9.59013e-14	0.0598473	-0.535634
ENSG00000013306.16	chr17	44319626	44324870	-	6720	23531	chr17	44296095	0	3.67982e-10	0.0427709	-0.311846
ENSG00000013306.16	chr17	44319626	44324870	-	6720	353940	chr17	43965686	1	5.13687e-05	0.0180837	6.01376
ENSG00000013306.16	chr17	44319626	44324870	-	6720	10332	chr17	44309294	2	6.04784e-05	0.0177456	-0.388555
ENSG00000013374.16	chr7	151341700	151378449	+	9442	-452	chr7	151341248	0	9.86154e-57	0.244507	1.00627
ENSG00000013441.16	chr2	200853010	200864744	-	6010	0	chr2	200855193	0	2.88015e-16	0.0717359	-0.730737
ENSG00000013503.10	chr12	106357749	106510198	+	8248	0	chr12	106420085	0	9.75649e-08	0.0311373	-0.326769
ENSG00000013573.17	chr12	31073861	31104799	+	11425	0	chr12	31093906	0	5.49555e-10	0.0419364	0.499617
ENSG00000013725.14	chr11	60971681	61020377	+	7503	66137	chr11	61086514	0	1.50869e-41	0.183653	0.676501
ENSG00000013810.19	chr4	1712892	1745176	+	9490	0	chr4	1735858	0	3.27371e-121	0.456644	-1.23575
ENSG00000014123.10	chr6	96521596	96555276	+	7962	56009	chr6	96611285	0	3.3402e-08	0.0333748	0.824518
ENSG00000014123.10	chr6	96521596	96555276	+	7962	-84124	chr6	96437472	1	8.34474e-07	0.0266572	49.2602
ENSG00000014123.10	chr6	96521596	96555276	+	7962	-110570	chr6	96411026	2	0.000127734	0.0162	-0.418394
ENSG00000014123.10	chr6	96521596	96555276	+	7962	-531514	chr6	95990082	3	4.53712e-06	0.0231267	1.02868
ENSG00000014123.10	chr6	96521596	96555276	+	7962	264560	chr6	96819836	4	0.000551597	0.0131928	13.4243
ENSG00000014123.10	chr6	96521596	96555276	+	7962	-459947	chr6	96061649	5	4.10843e-05	0.0185466	-33.6478
ENSG00000014123.10	chr6	96521596	96555276	+	7962	-585806	chr6	95935790	6	3.42273e-05	0.0189253	-0.362095
ENSG00000014123.10	chr6	96521596	96555276	+	7962	-84607	chr6	96436989	7	0.000962827	0.0120555	-65.9636
ENSG00000014123.10	chr6	96521596	96555276	+	7962	808091	chr6	97363367	8	0.000174531	0.0155563	-53.0619
ENSG00000014123.10	chr6	96521596	96555276	+	7962	502349	chr6	97057625	9	1.40368e-05	0.0207762	-1.58354
ENSG00000014123.10	chr6	96521596	96555276	+	7962	224100	chr6	96779376	10	0.000358909	0.0140734	0.744467
ENSG00000014123.10	chr6	96521596	96555276	+	7962	-392512	chr6	96129084	11	0.000734213	0.0126083	-0.519422
ENSG00000014123.10	chr6	96521596	96555276	+	7962	168604	chr6	96723880	12	0.00152881	0.0111159	0.195594
ENSG00000014123.10	chr6	96521596	96555276	+	7962	-541548	chr6	95980048	13	0.000225348	0.01503	-0.583548
ENSG00000014123.10	chr6	96521596	96555276	+	7962	-603167	chr6	95918429	14	0.00134637	0.0113737	0.407057
ENSG00000014123.10	chr6	96521596	96555276	+	7962	-896110	chr6	95625486	15	0.000378603	0.0139638	35.6526
ENSG00000014123.10	chr6	96521596	96555276	+	7962	-181510	chr6	96340086	16	0.00232984	0.0102637	-43.1006
ENSG00000014123.10	chr6	96521596	96555276	+	7962	-419291	chr6	96102305	17	0.00436796	0.00900114	-11.1278
ENSG00000014164.7	chr8	143437660	143541447	-	9892	0	chr8	143462025	0	9.45381e-32	0.141881	-0.566152
ENSG00000014824.14	chr4	41990503	42090461	+	9654	0	chr4	41990735	0	1.75326e-19	0.0867134	-1.21696
ENSG00000014824.14	chr4	41990503	42090461	+	9654	0	chr4	42088366	1	5.99204e-14	0.0608143	-0.418478
ENSG00000015133.19	chr14	91271324	91417844	-	9603	-51856	chr14	91469700	0	0.000432185	0.0136924	0.173415
ENSG00000015133.19	chr14	91271324	91417844	-	9603	879331	chr14	90391993	1	0.000120754	0.016316	23.1808
ENSG00000015133.19	chr14	91271324	91417844	-	9603	974387	chr14	90296937	2	1.49596e-05	0.0206439	-30.6753
ENSG00000015133.19	chr14	91271324	91417844	-	9603	366083	chr14	90905241	3	0.000286106	0.014539	14.0926
ENSG00000015133.19	chr14	91271324	91417844	-	9603	751573	chr14	90519751	4	1.29958e-05	0.0209364	2.98909
ENSG00000015133.19	chr14	91271324	91417844	-	9603	419303	chr14	90852021	5	0.000248415	0.0148295	0.746426
ENSG00000015133.19	chr14	91271324	91417844	-	9603	-584109	chr14	92001953	6	0.000237091	0.0149255	-42.4995
ENSG00000015133.19	chr14	91271324	91417844	-	9603	191909	chr14	91079415	7	1.67684e-05	0.0204067	5.54303
ENSG00000015133.19	chr14	91271324	91417844	-	9603	731216	chr14	90540108	8	7.79549e-06	0.0219996	-1.34272
ENSG00000015133.19	chr14	91271324	91417844	-	9603	993122	chr14	90278202	9	1.13205e-05	0.0212234	0.275498
ENSG00000015133.19	chr14	91271324	91417844	-	9603	-347383	chr14	91765227	10	0.000715815	0.0126601	0.72865
ENSG00000015133.19	chr14	91271324	91417844	-	9603	-823499	chr14	92241343	11	0.000392417	0.0138903	28.9767
ENSG00000015133.19	chr14	91271324	91417844	-	9603	-700186	chr14	92118030	12	0.000293948	0.0144835	1.18554
ENSG00000015133.19	chr14	91271324	91417844	-	9603	-634916	chr14	92052760	13	0.000103156	0.0166413	-34.8632
ENSG00000015133.19	chr14	91271324	91417844	-	9603	-262683	chr14	91680527	14	0.0051808	0.00866035	-0.145827
ENSG00000015133.19	chr14	91271324	91417844	-	9603	-980099	chr14	92397943	15	6.87701e-05	0.0174797	2.03234
ENSG00000015133.19	chr14	91271324	91417844	-	9603	-869478	chr14	92287322	16	0.000112276	0.0164663	-14.2805
ENSG00000015133.19	chr14	91271324	91417844	-	9603	-260853	chr14	91678697	17	6.93308e-05	0.0174629	-1.23087
ENSG00000015133.19	chr14	91271324	91417844	-	9603	-258496	chr14	91676340	18	0.011488	0.00708466	-0.495513
ENSG00000015133.19	chr14	91271324	91417844	-	9603	756601	chr14	90514723	19	0.0081999	0.00774866	-1.3684
ENSG00000015133.19	chr14	91271324	91417844	-	9603	0	chr14	91354902	20	4.80205e-05	0.0182233	0.41272
ENSG00000015133.19	chr14	91271324	91417844	-	9603	0	chr14	91327431	21	0.0010071	0.011964	-0.296274
ENSG00000015133.19	chr14	91271324	91417844	-	9603	664531	chr14	90606793	22	0.000893893	0.0122069	-0.599803
ENSG00000015133.19	chr14	91271324	91417844	-	9603	-303925	chr14	91721769	23	0.000237409	0.0149227	-5.53934
ENSG00000015133.19	chr14	91271324	91417844	-	9603	650153	chr14	90621171	24	0.00321277	0.0096168	58.9151
ENSG00000015133.19	chr14	91271324	91417844	-	9603	606806	chr14	90664518	25	0.00281382	0.00988341	-3.29116
ENSG00000015133.19	chr14	91271324	91417844	-	9603	-515863	chr14	91933707	26	0.00476935	0.00882547	-17.1771
ENSG00000015133.19	chr14	91271324	91417844	-	9603	552527	chr14	90718797	27	0.000975586	0.0120287	-23.4155
ENSG00000015133.19	chr14	91271324	91417844	-	9603	833524	chr14	90437800	28	0.00141169	0.0112776	-0.407773
ENSG00000015133.19	chr14	91271324	91417844	-	9603	-846538	chr14	92264382	29	0.0048229	0.00880318	39.9163
ENSG00000015133.19	chr14	91271324	91417844	-	9603	930675	chr14	90340649	30	0.00532107	0.0086071	-2.39163
ENSG00000015133.19	chr14	91271324	91417844	-	9603	-308327	chr14	91726171	31	0.00219139	0.0103874	43.3595
ENSG00000015133.19	chr14	91271324	91417844	-	9603	-491071	chr14	91908915	32	0.00252393	0.0101024	0.759716
ENSG00000015133.19	chr14	91271324	91417844	-	9603	-69875	chr14	91487719	33	0.00598371	0.00837342	-0.690232
ENSG00000015133.19	chr14	91271324	91417844	-	9603	-552811	chr14	91970655	34	0.00325949	0.0095878	58.8262
ENSG00000015133.19	chr14	91271324	91417844	-	9603	637322	chr14	90634002	35	0.00512249	0.00868293	0.46407
ENSG00000015133.19	chr14	91271324	91417844	-	9603	691385	chr14	90579939	36	0.00778038	0.00785252	0.42068
ENSG00000015133.19	chr14	91271324	91417844	-	9603	-813769	chr14	92231613	37	0.00300493	0.00975122	3.31404
ENSG00000015133.19	chr14	91271324	91417844	-	9603	-471467	chr14	91889311	38	0.00246022	0.0101539	0.349694
ENSG00000015133.19	chr14	91271324	91417844	-	9603	-987148	chr14	92404992	39	0.00739299	0.00795364	-0.347147
ENSG00000015133.19	chr14	91271324	91417844	-	9603	490832	chr14	90780492	40	0.00738774	0.00795504	0.555052
ENSG00000015133.19	chr14	91271324	91417844	-	9603	-804837	chr14	92222681	41	0.0087907	0.00761124	37.1157
ENSG00000015133.19	chr14	91271324	91417844	-	9603	-372875	chr14	91790719	42	0.00796629	0.00780581	6.08166
ENSG00000015133.19	chr14	91271324	91417844	-	9603	-475537	chr14	91893381	43	0.0107516	0.00721471	0.292821
ENSG00000015153.14	chr12	42157105	42238349	-	9529	0	chr12	42236664	0	4.34996e-38	0.169131	-0.604721
ENSG00000015475.18	chr22	17734139	17774770	-	7983	-31035	chr22	17805805	0	2.80291e-15	0.0670924	-0.400907
ENSG00000015475.18	chr22	17734139	17774770	-	7983	0	chr22	17759416	1	6.98729e-11	0.0462236	-0.322114
ENSG00000015676.18	chr7	44379120	44490658	-	7772	0	chr7	44423011	0	5.49272e-61	0.26074	0.978881
ENSG00000016391.11	chr3	53812336	53846419	-	7951	57631	chr3	53754705	0	1.8275e-11	0.0490059	0.326396
ENSG00000016864.18	chr3	52694489	52706032	-	6177	-2489	chr3	52708521	0	1.08036e-08	0.03573	-0.270538
ENSG00000016864.18	chr3	52694489	52706032	-	6177	916643	chr3	51777846	1	5.38719e-05	0.0179851	3.49346
ENSG00000016864.18	chr3	52694489	52706032	-	6177	-167446	chr3	52873478	2	0.000168966	0.015623	37.7113
ENSG00000018189.13	chr4	70704205	70808619	+	9169	25069	chr4	70833688	0	1.73553e-11	0.0491129	0.952141
ENSG00000018510.16	chr2	177392758	177559299	+	8838	0	chr2	177523436	0	7.04652e-13	0.0557388	-0.565931
ENSG00000018699.13	chr2	32628033	32821051	+	9460	0	chr2	32715767	0	1.01406e-07	0.0310567	-0.254331
ENSG00000018699.13	chr2	32628033	32821051	+	9460	-686374	chr2	31941659	1	1.45535e-06	0.0254969	-1.16244
ENSG00000018699.13	chr2	32628033	32821051	+	9460	103477	chr2	32924528	2	0.00106922	0.0118422	-65.3772
ENSG00000018699.13	chr2	32628033	32821051	+	9460	951797	chr2	33772848	3	0.00107062	0.0118395	-65.3699
ENSG00000018699.13	chr2	32628033	32821051	+	9460	145332	chr2	32966383	4	0.000428773	0.0137087	0.700754
ENSG00000018699.13	chr2	32628033	32821051	+	9460	898285	chr2	33719336	5	0.000750045	0.0125647	47.6877
ENSG00000018699.13	chr2	32628033	32821051	+	9460	726535	chr2	33547586	6	0.00114254	0.0117073	-46.0318
ENSG00000018699.13	chr2	32628033	32821051	+	9460	447	chr2	32821498	7	0.000456542	0.0135801	-40.5388
ENSG00000018699.13	chr2	32628033	32821051	+	9460	956404	chr2	33777455	8	0.000231378	0.0149756	-42.5709
ENSG00000018699.13	chr2	32628033	32821051	+	9460	432459	chr2	33253510	9	0.00474358	0.00883629	-0.915324
ENSG00000018699.13	chr2	32628033	32821051	+	9460	943463	chr2	33764514	10	0.000603277	0.0130096	-0.270127
ENSG00000018699.13	chr2	32628033	32821051	+	9460	20650	chr2	32841701	11	0.00204813	0.010524	30.9513
ENSG00000018699.13	chr2	32628033	32821051	+	9460	659267	chr2	33480318	12	0.00350508	0.00944198	-0.844642
ENSG00000018699.13	chr2	32628033	32821051	+	9460	-120843	chr2	32507190	13	0.000941454	0.0121013	-38.268
ENSG00000018699.13	chr2	32628033	32821051	+	9460	-57882	chr2	32570151	14	0.00207415	0.0104985	-14.5302
ENSG00000018699.13	chr2	32628033	32821051	+	9460	91547	chr2	32912598	15	0.00566699	0.00848164	0.270047
ENSG00000018699.13	chr2	32628033	32821051	+	9460	0	chr2	32754914	16	0.00362685	0.00937347	0.645322
ENSG00000018699.13	chr2	32628033	32821051	+	9460	856756	chr2	33677807	17	0.00545263	0.00855843	-55.5787
ENSG00000018699.13	chr2	32628033	32821051	+	9460	-837837	chr2	31790196	18	0.00232965	0.0102639	-0.896762
ENSG00000018699.13	chr2	32628033	32821051	+	9460	983637	chr2	33804688	19	0.00133959	0.011384	0.279111
ENSG00000018699.13	chr2	32628033	32821051	+	9460	552099	chr2	33373150	20	0.00412228	0.00911695	-40.6214
ENSG00000018699.13	chr2	32628033	32821051	+	9460	-625973	chr2	32002060	21	0.00581217	0.00843129	-21.0349
ENSG00000018699.13	chr2	32628033	32821051	+	9460	-105249	chr2	32522784	22	0.00108309	0.0118159	-26.7256
ENSG00000018699.13	chr2	32628033	32821051	+	9460	656827	chr2	33477878	23	0.00875052	0.00762028	-37.1378
ENSG00000018699.13	chr2	32628033	32821051	+	9460	0	chr2	32813901	24	0.00884774	0.00759848	0.902562
ENSG00000019102.12	chr11	124747475	124752255	-	9226	4538	chr11	124742937	0	4.77164e-08	0.0326303	0.306701
ENSG00000019102.12	chr11	124747475	124752255	-	9226	-352820	chr11	125105075	1	0.000177001	0.0155273	0.682958
ENSG00000019102.12	chr11	124747475	124752255	-	9226	-82843	chr11	124835098	2	3.04687e-05	0.0191666	0.206594
ENSG00000019102.12	chr11	124747475	124752255	-	9226	613687	chr11	124133788	3	0.00115889	0.0116784	-45.9749
ENSG00000019102.12	chr11	124747475	124752255	-	9226	416453	chr11	124331022	4	0.00122516	0.0115653	64.6086
ENSG00000019102.12	chr11	124747475	124752255	-	9226	208541	chr11	124538934	5	0.00122861	0.0115596	64.5926
ENSG00000019102.12	chr11	124747475	124752255	-	9226	402315	chr11	124345160	6	0.000912983	0.0121638	33.2754
ENSG00000019102.12	chr11	124747475	124752255	-	9226	705523	chr11	124041952	7	0.00123339	0.0115517	64.5705
ENSG00000019102.12	chr11	124747475	124752255	-	9226	-524605	chr11	125276860	8	0.000506225	0.0133685	3.36836
ENSG00000019582.15	chr5	150400042	150412929	-	8797	0	chr5	150411049	0	3.43134e-06	0.0237087	0.447551
ENSG00000019582.15	chr5	150400042	150412929	-	8797	-520193	chr5	150933122	1	0.000568715	0.0131303	-0.26851
ENSG00000019582.15	chr5	150400042	150412929	-	8797	-333337	chr5	150746266	2	0.000596451	0.0130329	-39.7137
ENSG00000019582.15	chr5	150400042	150412929	-	8797	-122120	chr5	150535049	3	0.000101185	0.0166812	-0.733236
ENSG00000019582.15	chr5	150400042	150412929	-	8797	716788	chr5	149683254	4	8.32958e-05	0.0170833	0.621809
ENSG00000019582.15	chr5	150400042	150412929	-	8797	-372869	chr5	150785798	5	0.00102972	0.0119188	-0.815924
ENSG00000019582.15	chr5	150400042	150412929	-	8797	-541797	chr5	150954726	6	0.000231813	0.0149718	-42.5654
ENSG00000019582.15	chr5	150400042	150412929	-	8797	955899	chr5	149444143	7	0.000728433	0.0126244	1.19044
ENSG00000019582.15	chr5	150400042	150412929	-	8797	-330036	chr5	150742965	8	0.000789615	0.0124598	-17.047
ENSG00000019582.15	chr5	150400042	150412929	-	8797	289224	chr5	150110818	9	0.000187034	0.0154137	0.358065
ENSG00000019582.15	chr5	150400042	150412929	-	8797	297827	chr5	150102215	10	0.00148258	0.0111782	0.170195
ENSG00000019582.15	chr5	150400042	150412929	-	8797	406102	chr5	149993940	11	0.000466156	0.0135374	1.01669
ENSG00000019582.15	chr5	150400042	150412929	-	8797	336650	chr5	150063392	12	0.0013226	0.0114099	-0.939597
ENSG00000019582.15	chr5	150400042	150412929	-	8797	-795660	chr5	151208589	13	0.000552708	0.0131887	-0.943
ENSG00000019582.15	chr5	150400042	150412929	-	8797	371328	chr5	150028714	14	0.00212003	0.0104543	-0.559062
ENSG00000019582.15	chr5	150400042	150412929	-	8797	-169593	chr5	150582522	15	0.00490727	0.00876856	0.335445
ENSG00000019582.15	chr5	150400042	150412929	-	8797	-130870	chr5	150543799	16	0.00010234	0.0166577	-0.309769
ENSG00000019582.15	chr5	150400042	150412929	-	8797	-925788	chr5	151338717	17	0.00544574	0.00856095	0.351604
ENSG00000019582.15	chr5	150400042	150412929	-	8797	-314233	chr5	150727162	18	0.00090495	0.0121818	38.3952
ENSG00000019582.15	chr5	150400042	150412929	-	8797	-892460	chr5	151305389	19	0.00154008	0.011101	-0.46137
ENSG00000019582.15	chr5	150400042	150412929	-	8797	-291952	chr5	150704881	20	0.0114962	0.00708326	-29.2777
ENSG00000019582.15	chr5	150400042	150412929	-	8797	626789	chr5	149773253	21	0.00311442	0.00967927	-0.650166
ENSG00000019582.15	chr5	150400042	150412929	-	8797	551676	chr5	149848366	22	0.00335851	0.0095277	0.602311
ENSG00000019582.15	chr5	150400042	150412929	-	8797	-91410	chr5	150504339	23	0.00147423	0.0111896	-0.653568
ENSG00000019582.15	chr5	150400042	150412929	-	8797	626562	chr5	149773480	24	0.000457776	0.0135745	-0.27041
ENSG00000019582.15	chr5	150400042	150412929	-	8797	681880	chr5	149718162	25	0.00477183	0.00882443	-0.56513
ENSG00000019582.15	chr5	150400042	150412929	-	8797	-947502	chr5	151360431	26	0.0114343	0.00709385	-0.757152
ENSG00000019582.15	chr5	150400042	150412929	-	8797	462272	chr5	149937770	27	0.0158134	0.00646041	0.519672
ENSG00000019582.15	chr5	150400042	150412929	-	8797	-560235	chr5	150973164	28	0.000477986	0.013486	0.507631
ENSG00000019582.15	chr5	150400042	150412929	-	8797	0	chr5	150404851	29	0.0172722	0.00628899	-0.187973
ENSG00000019582.15	chr5	150400042	150412929	-	8797	-667744	chr5	151080673	30	0.00264996	0.0100042	0.776955
ENSG00000019582.15	chr5	150400042	150412929	-	8797	35588	chr5	150364454	31	0.000703999	0.0126941	-0.55957
ENSG00000019582.15	chr5	150400042	150412929	-	8797	24265	chr5	150375777	32	2.95916e-05	0.0192272	0.380801
ENSG00000019582.15	chr5	150400042	150412929	-	8797	-798099	chr5	151211028	33	0.00349182	0.00944958	-0.488023
ENSG00000019582.15	chr5	150400042	150412929	-	8797	-968694	chr5	151381623	34	0.00661731	0.00817344	27.2767
ENSG00000019582.15	chr5	150400042	150412929	-	8797	704382	chr5	149695660	35	0.0162593	0.00640633	48.0857
ENSG00000019582.15	chr5	150400042	150412929	-	8797	-970547	chr5	151383476	36	0.00710571	0.00803217	38.1282
ENSG00000019582.15	chr5	150400042	150412929	-	8797	595547	chr5	149804495	37	0.0134498	0.00677601	28.6357
ENSG00000019582.15	chr5	150400042	150412929	-	8797	-890973	chr5	151303902	38	0.0057629	0.00844823	0.220791
ENSG00000019582.15	chr5	150400042	150412929	-	8797	-938002	chr5	151350931	39	0.00588814	0.00840545	-0.198129
ENSG00000019582.15	chr5	150400042	150412929	-	8797	-455446	chr5	150868375	40	0.0162644	0.00640573	48.0834
ENSG00000019582.15	chr5	150400042	150412929	-	8797	751860	chr5	149648182	41	0.0154451	0.00650626	28.0599
ENSG00000019582.15	chr5	150400042	150412929	-	8797	-8611	chr5	150421540	42	0.013599	0.00675445	0.393863
ENSG00000019582.15	chr5	150400042	150412929	-	8797	648134	chr5	149751908	43	0.0190807	0.00609609	3.69074
ENSG00000019995.6	chr10	124942124	124988189	+	8646	57220	chr10	125045409	0	1.51269e-05	0.0206208	0.314008
ENSG00000019995.6	chr10	124942124	124988189	+	8646	-950682	chr10	123991442	1	5.39737e-06	0.022765	-18.0817
ENSG00000019995.6	chr10	124942124	124988189	+	8646	727829	chr10	125716018	2	0.00775397	0.00785925	-0.214094
ENSG00000019995.6	chr10	124942124	124988189	+	8646	-484773	chr10	124457351	3	2.05911e-07	0.029578	1.35527
ENSG00000019995.6	chr10	124942124	124988189	+	8646	-879405	chr10	124062719	4	0.000906226	0.012179	33.2961
ENSG00000019995.6	chr10	124942124	124988189	+	8646	827540	chr10	125815729	5	0.000110603	0.0164973	13.744
ENSG00000019995.6	chr10	124942124	124988189	+	8646	-840397	chr10	124101727	6	0.000997803	0.0119829	-65.7645
ENSG00000019995.6	chr10	124942124	124988189	+	8646	921478	chr10	125909667	7	0.00722004	0.00800054	15.681
ENSG00000019995.6	chr10	124942124	124988189	+	8646	-969759	chr10	123972365	8	0.000132404	0.0161259	-0.698485
ENSG00000019995.6	chr10	124942124	124988189	+	8646	-424417	chr10	124517707	9	0.000898878	0.0121955	1.20865
ENSG00000019995.6	chr10	124942124	124988189	+	8646	-430978	chr10	124511146	10	3.96416e-05	0.0186207	41.1706
ENSG00000019995.6	chr10	124942124	124988189	+	8646	-903364	chr10	124038760	11	0.000600951	0.0130175	0.610963
ENSG00000019995.6	chr10	124942124	124988189	+	8646	239743	chr10	125227932	12	0.00337981	0.00951501	0.988466
ENSG00000019995.6	chr10	124942124	124988189	+	8646	13179	chr10	125001368	13	0.00100247	0.0119734	-65.7384
ENSG00000019995.6	chr10	124942124	124988189	+	8646	53783	chr10	125041972	14	0.0012811	0.0114746	-5.22753
ENSG00000019995.6	chr10	124942124	124988189	+	8646	325236	chr10	125313425	15	0.000369205	0.0140154	-35.7184
ENSG00000019995.6	chr10	124942124	124988189	+	8646	879404	chr10	125867593	16	0.00478748	0.00881789	-0.854848
ENSG00000019995.6	chr10	124942124	124988189	+	8646	-453889	chr10	124488235	17	0.000442177	0.0136456	-2.03072
ENSG00000019995.6	chr10	124942124	124988189	+	8646	-696211	chr10	124245913	18	0.00355229	0.00941513	-0.317264
ENSG00000019995.6	chr10	124942124	124988189	+	8646	-78258	chr10	124863866	19	0.00381138	0.00927399	18.4413
ENSG00000019995.6	chr10	124942124	124988189	+	8646	-520843	chr10	124421281	20	0.00127284	0.0114878	-37.2853
ENSG00000019995.6	chr10	124942124	124988189	+	8646	-592638	chr10	124349486	21	0.000775029	0.0124979	0.557202
ENSG00000019995.6	chr10	124942124	124988189	+	8646	-403948	chr10	124538176	22	0.00236501	0.0102335	-0.340581
ENSG00000019995.6	chr10	124942124	124988189	+	8646	559542	chr10	125547731	23	0.00500406	0.00872958	-0.266108
ENSG00000019995.6	chr10	124942124	124988189	+	8646	459843	chr10	125448032	24	0.00121249	0.0115865	-0.552655
ENSG00000019995.6	chr10	124942124	124988189	+	8646	-146756	chr10	124795368	25	0.00342224	0.00948997	29.2626
ENSG00000019995.6	chr10	124942124	124988189	+	8646	-707227	chr10	124234897	26	0.00572003	0.00846309	55.2682
ENSG00000020129.16	chr1	35557474	35567274	+	6367	986626	chr1	36553900	0	3.5126e-08	0.0332697	-0.70125
ENSG00000020129.16	chr1	35557474	35567274	+	6367	-439010	chr1	35118464	1	0.000153875	0.0158159	1.49268
ENSG00000020129.16	chr1	35557474	35567274	+	6367	-708401	chr1	34849073	2	0.000989826	0.0119992	0.166127
ENSG00000020129.16	chr1	35557474	35567274	+	6367	960508	chr1	36527782	3	0.000173495	0.0155685	-1.0913
ENSG00000020129.16	chr1	35557474	35567274	+	6367	-818230	chr1	34739244	4	6.45147e-05	0.0176119	0.234404
ENSG00000020129.16	chr1	35557474	35567274	+	6367	941405	chr1	36508679	5	0.000975892	0.0120281	-65.8884
ENSG00000020129.16	chr1	35557474	35567274	+	6367	443165	chr1	36010439	6	0.0107433	0.00721623	0.42006
ENSG00000020129.16	chr1	35557474	35567274	+	6367	-973865	chr1	34583609	7	0.00116968	0.0116595	64.8711
ENSG00000020129.16	chr1	35557474	35567274	+	6367	-430191	chr1	35127283	8	0.0026694	0.00998949	42.5208
ENSG00000020129.16	chr1	35557474	35567274	+	6367	-118918	chr1	35438556	9	0.00126904	0.0114938	4.77103
ENSG00000020129.16	chr1	35557474	35567274	+	6367	-674596	chr1	34882878	10	0.0016031	0.0110197	1.02685
ENSG00000020129.16	chr1	35557474	35567274	+	6367	-409739	chr1	35147735	11	0.000473743	0.0135043	-2.10567
ENSG00000020129.16	chr1	35557474	35567274	+	6367	134581	chr1	35701855	12	0.00193815	0.0106355	-0.382567
ENSG00000020129.16	chr1	35557474	35567274	+	6367	464636	chr1	36031910	13	0.00098634	0.0120064	-1.27348
ENSG00000020129.16	chr1	35557474	35567274	+	6367	564443	chr1	36131717	14	0.00475192	0.00883278	0.842855
ENSG00000020129.16	chr1	35557474	35567274	+	6367	759044	chr1	36326318	15	0.00323668	0.00960191	1.03963
ENSG00000020129.16	chr1	35557474	35567274	+	6367	690595	chr1	36257869	16	0.00287301	0.00984152	1.02258
ENSG00000020129.16	chr1	35557474	35567274	+	6367	274004	chr1	35841278	17	0.00547772	0.00854928	-0.749163
ENSG00000020256.20	chr20	52051664	52204308	-	9373	0	chr20	52177540	0	5.33894e-16	0.0704782	-0.399055
ENSG00000020577.14	chr14	54566118	54793315	+	8734	0	chr14	54576802	0	5.69478e-10	0.0418623	0.389715
ENSG00000020577.14	chr14	54566118	54793315	+	8734	954438	chr14	55747753	1	2.65165e-06	0.0242459	-0.466301
ENSG00000020577.14	chr14	54566118	54793315	+	8734	23876	chr14	54817191	2	2.28681e-05	0.0197622	0.580156
ENSG00000020633.18	chr1	24899512	24965121	-	8413	0	chr1	24927826	0	2.78846e-12	0.0528978	-0.343866
ENSG00000020922.13	chr11	94415571	94493885	-	8530	0	chr11	94484490	0	4.5821e-196	0.629565	1.14007
ENSG00000021355.13	chr6	2832333	2841959	-	10267	-94089	chr6	2936048	0	4.23236e-85	0.346435	1.04094
ENSG00000021574.12	chr2	32063548	32157637	+	8146	0	chr2	32075500	0	4.59559e-09	0.0375126	-0.282666
ENSG00000021776.11	chr15	34851783	34969742	-	9559	0	chr15	34880184	0	7.0397e-22	0.0977382	-0.625536
ENSG00000022277.12	chr20	56468586	56519449	+	10496	985988	chr20	57505437	0	6.71804e-07	0.0271097	-0.42101
ENSG00000022277.12	chr20	56468586	56519449	+	10496	-461887	chr20	56006699	1	2.19074e-05	0.0198513	-59.9411
ENSG00000022277.12	chr20	56468586	56519449	+	10496	205601	chr20	56725050	2	1.64989e-05	0.0204403	0.217153
ENSG00000022277.12	chr20	56468586	56519449	+	10496	392893	chr20	56912342	3	0.000109518	0.0165177	1.4198
ENSG00000022277.12	chr20	56468586	56519449	+	10496	950779	chr20	57470228	4	0.000379217	0.0139605	0.221633
ENSG00000022277.12	chr20	56468586	56519449	+	10496	-154417	chr20	56314169	5	0.00112914	0.0117312	65.0703
ENSG00000022277.12	chr20	56468586	56519449	+	10496	467169	chr20	56986618	6	0.000311663	0.0143632	0.601403
ENSG00000022277.12	chr20	56468586	56519449	+	10496	-701576	chr20	55767010	7	0.000107521	0.0165557	-23.5264
ENSG00000022277.12	chr20	56468586	56519449	+	10496	20979	chr20	56540428	8	0.00159801	0.0110262	-0.257334
ENSG00000022277.12	chr20	56468586	56519449	+	10496	-465649	chr20	56002937	9	0.000180677	0.0154849	-0.759763
ENSG00000022277.12	chr20	56468586	56519449	+	10496	-151691	chr20	56316895	10	0.00178954	0.0107969	-44.2059
ENSG00000022277.12	chr20	56468586	56519449	+	10496	152708	chr20	56672157	11	0.00174864	0.0108437	31.4179
ENSG00000022277.12	chr20	56468586	56519449	+	10496	-561453	chr20	55907133	13	0.00149286	0.0111642	-0.74993
ENSG00000022277.12	chr20	56468586	56519449	+	10496	0	chr20	56491475	14	0.00216642	0.0104105	-0.936721
ENSG00000022277.12	chr20	56468586	56519449	+	10496	0	chr20	56510428	15	0.00197249	0.0106	0.484908
ENSG00000022277.12	chr20	56468586	56519449	+	10496	-181059	chr20	56287527	16	0.00263813	0.0100132	42.5713
ENSG00000022556.16	chr19	54953131	55001142	+	12436	0	chr19	54963134	0	8.27664e-49	0.213328	0.697389
ENSG00000022567.9	chr8	141207167	141308305	-	10001	0	chr8	141283698	0	1.42083e-14	0.0637688	-0.402517
ENSG00000022840.16	chr12	120533481	120577588	+	8219	-84621	chr12	120448860	0	1.43021e-24	0.109981	1.83453
ENSG00000022976.15	chr14	102317378	102342702	+	8253	0	chr14	102325696	0	2.64145e-12	0.0530098	0.658645
ENSG00000023041.11	chr10	112424429	112446917	-	7648	0	chr10	112438224	0	2.7952e-69	0.291402	0.802469
ENSG00000023191.17	chr11	494513	507300	-	7231	-9739	chr11	517039	0	2.75859e-29	0.131052	-0.806375
ENSG00000023228.14	chr2	206114818	206159509	-	7748	-21685	chr2	206181194	0	1.1294e-08	0.0356374	-0.288178
ENSG00000023228.14	chr2	206114818	206159509	-	7748	931590	chr2	205183228	1	2.27646e-06	0.024564	-0.767794
ENSG00000023228.14	chr2	206114818	206159509	-	7748	-258931	chr2	206418440	2	1.34172e-05	0.0208701	17.3825
ENSG00000023228.14	chr2	206114818	206159509	-	7748	286431	chr2	205828387	3	6.12116e-05	0.0177207	0.968322
ENSG00000023228.14	chr2	206114818	206159509	-	7748	-851208	chr2	207010717	4	7.71155e-05	0.0172427	17.6606
ENSG00000023228.14	chr2	206114818	206159509	-	7748	264434	chr2	205850384	5	0.000345042	0.0141543	-35.8949
ENSG00000023228.14	chr2	206114818	206159509	-	7748	272310	chr2	205842508	6	0.000335942	0.0142092	-1.84036
ENSG00000023287.13	chr8	52622459	52745843	-	9750	0	chr8	52694215	0	5.94875e-08	0.0321701	-0.318042
ENSG00000023287.13	chr8	52622459	52745843	-	9750	-115388	chr8	52861231	1	0.000166113	0.0156581	30.7654
ENSG00000023287.13	chr8	52622459	52745843	-	9750	588574	chr8	52033885	2	0.000314887	0.0143421	29.4442
ENSG00000023287.13	chr8	52622459	52745843	-	9750	-232392	chr8	52978235	3	0.000223974	0.0150426	0.913224
ENSG00000023287.13	chr8	52622459	52745843	-	9750	351196	chr8	52271263	4	3.92868e-05	0.0186394	1.45951
ENSG00000023287.13	chr8	52622459	52745843	-	9750	-712025	chr8	53457868	5	0.000211142	0.015164	-0.779909
ENSG00000023287.13	chr8	52622459	52745843	-	9750	819621	chr8	51802838	6	0.000283325	0.0145591	36.4046
ENSG00000023287.13	chr8	52622459	52745843	-	9750	-426352	chr8	53172195	7	0.000343617	0.0141628	-0.599159
ENSG00000023318.8	chr9	99979186	100099000	-	6548	9231	chr9	99969955	0	8.66591e-10	0.0409884	-0.315448
ENSG00000023330.15	chr3	52198087	52214327	+	5419	0	chr3	52203954	0	2.92861e-08	0.0336492	-0.264482
ENSG00000023330.15	chr3	52198087	52214327	+	5419	856489	chr3	53070816	1	0.000202146	0.0152537	42.9643
ENSG00000023330.15	chr3	52198087	52214327	+	5419	347074	chr3	52561401	2	5.72362e-05	0.0178597	30.4602
ENSG00000023330.15	chr3	52198087	52214327	+	5419	318734	chr3	52533061	3	0.000387917	0.013914	0.710539
ENSG00000023330.15	chr3	52198087	52214327	+	5419	-544494	chr3	51653593	4	0.00134178	0.0113806	28.8308
ENSG00000023330.15	chr3	52198087	52214327	+	5419	967890	chr3	53182217	5	0.00575003	0.00845268	0.556639
ENSG00000023330.15	chr3	52198087	52214327	+	5419	824735	chr3	53039062	6	0.00279567	0.00989643	-34.6067
ENSG00000023330.15	chr3	52198087	52214327	+	5419	-304394	chr3	51893693	7	0.00544759	0.00856027	-55.5846
ENSG00000023330.15	chr3	52198087	52214327	+	5419	738409	chr3	52952736	8	0.00515528	0.0086702	-39.6136
ENSG00000023330.15	chr3	52198087	52214327	+	5419	-167633	chr3	52030454	9	0.00315067	0.00965602	-13.5749
ENSG00000023330.15	chr3	52198087	52214327	+	5419	-885969	chr3	51312118	10	0.00480186	0.00881191	-0.58704
ENSG00000023330.15	chr3	52198087	52214327	+	5419	-304317	chr3	51893770	11	0.00672046	0.00814273	-38.3897
ENSG00000023330.15	chr3	52198087	52214327	+	5419	-314459	chr3	51883628	12	0.00862008	0.00764993	0.759302
ENSG00000023330.15	chr3	52198087	52214327	+	5419	-434604	chr3	51763483	13	0.0102531	0.00730804	-6.78923
ENSG00000023330.15	chr3	52198087	52214327	+	5419	872690	chr3	53087017	14	0.0118439	0.00702483	-35.6573
ENSG00000023445.16	chr11	102317451	102339403	+	8724	250464	chr11	102589867	0	3.69973e-12	0.0523131	0.338442
ENSG00000023445.16	chr11	102317451	102339403	+	8724	149531	chr11	102488934	1	1.31424e-07	0.0305154	-0.25791
ENSG00000023516.9	chr13	42272153	42323261	+	8212	151094	chr13	42474355	0	4.6209e-06	0.0230886	-0.26311
ENSG00000023516.9	chr13	42272153	42323261	+	8212	35847	chr13	42359108	1	1.16374e-05	0.021166	-0.526053
ENSG00000023516.9	chr13	42272153	42323261	+	8212	402385	chr13	42725646	2	2.53258e-05	0.0195503	0.380073
ENSG00000023572.9	chr1	193090867	193106114	-	7822	-263358	chr1	193369472	0	1.15805e-06	0.0259735	-0.248529
ENSG00000023572.9	chr1	193090867	193106114	-	7822	-769438	chr1	193875552	1	3.78089e-05	0.0187189	0.683685
ENSG00000023572.9	chr1	193090867	193106114	-	7822	154708	chr1	192936159	2	6.59501e-05	0.0175663	56.3859
ENSG00000023572.9	chr1	193090867	193106114	-	7822	142978	chr1	192947889	3	0.000380453	0.0139538	41.0929
ENSG00000023572.9	chr1	193090867	193106114	-	7822	-992927	chr1	194099041	4	4.67423e-05	0.0182792	-0.576308
ENSG00000023572.9	chr1	193090867	193106114	-	7822	305992	chr1	192784875	5	0.000334693	0.0142168	-0.608107
ENSG00000023572.9	chr1	193090867	193106114	-	7822	-631296	chr1	193737410	6	0.000573371	0.0131136	-34.5501
ENSG00000023572.9	chr1	193090867	193106114	-	7822	-555011	chr1	193661125	7	0.000219591	0.0150832	-1.21782
ENSG00000023572.9	chr1	193090867	193106114	-	7822	204173	chr1	192886694	8	0.00089014	0.0122155	-66.3997
ENSG00000023572.9	chr1	193090867	193106114	-	7822	941693	chr1	192149174	9	0.000204462	0.0152302	-2.5845
ENSG00000023572.9	chr1	193090867	193106114	-	7822	567279	chr1	192523588	10	0.00088983	0.0122162	-66.4016
ENSG00000023572.9	chr1	193090867	193106114	-	7822	-872307	chr1	193978421	11	0.000424178	0.0137307	-49.8514
ENSG00000023572.9	chr1	193090867	193106114	-	7822	-853618	chr1	193959732	12	0.000271621	0.0146458	-17.8681
ENSG00000023572.9	chr1	193090867	193106114	-	7822	986952	chr1	192103915	13	0.000401279	0.0138445	40.9317
ENSG00000023572.9	chr1	193090867	193106114	-	7822	-655688	chr1	193761802	14	0.00270316	0.00996418	24.6629
ENSG00000023572.9	chr1	193090867	193106114	-	7822	-666298	chr1	193772412	15	0.00276455	0.00991897	6.53518
ENSG00000023572.9	chr1	193090867	193106114	-	7822	-415870	chr1	193521984	16	0.00227327	0.0103133	0.341911
ENSG00000023572.9	chr1	193090867	193106114	-	7822	572722	chr1	192518145	17	0.000801929	0.0124282	0.787291
ENSG00000023572.9	chr1	193090867	193106114	-	7822	15163	chr1	193075704	18	0.000434251	0.0136826	0.482952
ENSG00000023572.9	chr1	193090867	193106114	-	7822	-275650	chr1	193381764	19	0.00448078	0.00895015	3.97336
ENSG00000023572.9	chr1	193090867	193106114	-	7822	736244	chr1	192354623	20	0.000769657	0.0125121	-0.286779
ENSG00000023572.9	chr1	193090867	193106114	-	7822	14650	chr1	193076217	21	0.0022369	0.0103459	-30.6883
ENSG00000023572.9	chr1	193090867	193106114	-	7822	590124	chr1	192500743	22	0.00294249	0.00979344	-2.40188
ENSG00000023572.9	chr1	193090867	193106114	-	7822	-864013	chr1	193970127	23	0.00545238	0.00855852	-0.302142
ENSG00000023572.9	chr1	193090867	193106114	-	7822	856934	chr1	192233933	24	0.00657739	0.00818545	-0.473541
ENSG00000023608.5	chr14	61762421	61796428	+	8688	-551600	chr14	61210821	0	1.07584e-07	0.0309332	2.06586
ENSG00000023608.5	chr14	61762421	61796428	+	8688	656962	chr14	62453390	1	3.11165e-07	0.0287161	-5.40022
ENSG00000023608.5	chr14	61762421	61796428	+	8688	35870	chr14	61832298	2	4.67592e-06	0.0230639	0.42682
ENSG00000023608.5	chr14	61762421	61796428	+	8688	800577	chr14	62597005	3	1.03616e-05	0.0214076	-50.8984
ENSG00000023608.5	chr14	61762421	61796428	+	8688	452644	chr14	62249072	4	8.40245e-05	0.0170653	0.473555
ENSG00000023608.5	chr14	61762421	61796428	+	8688	809296	chr14	62605724	5	6.46672e-05	0.017607	-56.4511
ENSG00000023608.5	chr14	61762421	61796428	+	8688	489615	chr14	62286043	6	5.70745e-05	0.0178655	-0.34027
ENSG00000023608.5	chr14	61762421	61796428	+	8688	-640175	chr14	61122246	7	3.78918e-05	0.0187143	47.5891
ENSG00000023608.5	chr14	61762421	61796428	+	8688	758846	chr14	62555274	8	0.00340437	0.00950048	58.5577
ENSG00000023608.5	chr14	61762421	61796428	+	8688	782376	chr14	62578804	9	0.00998299	0.00736056	21.0935
ENSG00000023608.5	chr14	61762421	61796428	+	8688	604847	chr14	62401275	10	4.85859e-05	0.0181991	40.7018
ENSG00000023608.5	chr14	61762421	61796428	+	8688	155131	chr14	61951559	11	2.05701e-05	0.0199821	0.610812
ENSG00000023608.5	chr14	61762421	61796428	+	8688	532321	chr14	62328749	12	0.000747829	0.0125708	0.255977
ENSG00000023608.5	chr14	61762421	61796428	+	8688	-551391	chr14	61211030	13	2.39892e-05	0.0196628	-0.867747
ENSG00000023608.5	chr14	61762421	61796428	+	8688	428675	chr14	62225103	14	6.04138e-05	0.0177478	32.7541
ENSG00000023608.5	chr14	61762421	61796428	+	8688	603492	chr14	62399920	15	0.00681923	0.00811378	-1.02689
ENSG00000023608.5	chr14	61762421	61796428	+	8688	249198	chr14	62045626	16	0.000236817	0.0149278	1.67619
ENSG00000023608.5	chr14	61762421	61796428	+	8688	-174410	chr14	61588011	17	0.000713813	0.0126658	-3.0977
ENSG00000023608.5	chr14	61762421	61796428	+	8688	-646323	chr14	61116098	18	0.0267098	0.00544917	44.3482
ENSG00000023608.5	chr14	61762421	61796428	+	8688	555798	chr14	62352226	19	0.0197346	0.00603095	15.5519
ENSG00000023608.5	chr14	61762421	61796428	+	8688	-425517	chr14	61336904	20	0.00116306	0.0116711	64.9032
ENSG00000023608.5	chr14	61762421	61796428	+	8688	-442535	chr14	61319886	21	0.00174384	0.0108493	-36.2344
ENSG00000023608.5	chr14	61762421	61796428	+	8688	-217816	chr14	61544605	22	1.48548e-05	0.0206585	-61.1476
ENSG00000023608.5	chr14	61762421	61796428	+	8688	-25973	chr14	61736448	23	0.0011372	0.0117168	0.522398
ENSG00000023608.5	chr14	61762421	61796428	+	8688	-668623	chr14	61093798	24	1.15085e-05	0.0211892	0.679914
ENSG00000023608.5	chr14	61762421	61796428	+	8688	-356557	chr14	61405864	25	0.00244751	0.0101644	42.8914
ENSG00000023608.5	chr14	61762421	61796428	+	8688	-987389	chr14	60775032	26	0.00333078	0.00954435	-0.261286
ENSG00000023608.5	chr14	61762421	61796428	+	8688	758967	chr14	62555395	27	0.00121244	0.0115865	-45.7938
ENSG00000023608.5	chr14	61762421	61796428	+	8688	-255893	chr14	61506528	28	0.00227569	0.0103112	0.858764
ENSG00000023608.5	chr14	61762421	61796428	+	8688	750711	chr14	62547139	29	0.000457292	0.0135767	-28.6477
ENSG00000023608.5	chr14	61762421	61796428	+	8688	-803722	chr14	60958699	30	0.00021289	0.015147	2.4555
ENSG00000023608.5	chr14	61762421	61796428	+	8688	-357957	chr14	61404464	31	8.55191e-06	0.0218069	-5.12748
ENSG00000023608.5	chr14	61762421	61796428	+	8688	297414	chr14	62093842	32	0.000442283	0.0136451	-0.329593
ENSG00000023608.5	chr14	61762421	61796428	+	8688	228468	chr14	62024896	33	6.0387e-05	0.0177487	-0.48247
ENSG00000023608.5	chr14	61762421	61796428	+	8688	416290	chr14	62212718	34	0.0160361	0.00643321	0.652751
ENSG00000023608.5	chr14	61762421	61796428	+	8688	986238	chr14	62782666	35	0.00508631	0.00869706	20.0138
ENSG00000023608.5	chr14	61762421	61796428	+	8688	373406	chr14	62169834	36	0.00159017	0.0110361	-0.309816
ENSG00000023608.5	chr14	61762421	61796428	+	8688	499207	chr14	62295635	37	0.000570695	0.0131232	11.5455
ENSG00000023608.5	chr14	61762421	61796428	+	8688	555406	chr14	62351834	38	0.00134952	0.011369	-0.486662
ENSG00000023608.5	chr14	61762421	61796428	+	8688	662283	chr14	62458711	39	0.0120428	0.00699219	2.50631
ENSG00000023608.5	chr14	61762421	61796428	+	8688	-801349	chr14	60961072	40	0.00171282	0.0108856	0.666491
ENSG00000023608.5	chr14	61762421	61796428	+	8688	724835	chr14	62521263	41	0.00501607	0.0087248	-56.1163
ENSG00000023608.5	chr14	61762421	61796428	+	8688	-274831	chr14	61487590	42	0.00194397	0.0106295	-0.332136
ENSG00000023608.5	chr14	61762421	61796428	+	8688	-627109	chr14	61135312	43	0.00228653	0.0103016	-35.308
ENSG00000023608.5	chr14	61762421	61796428	+	8688	991197	chr14	62787625	44	0.00189493	0.0106811	-10.6786
ENSG00000023608.5	chr14	61762421	61796428	+	8688	984451	chr14	62780879	45	0.00719954	0.00800617	0.37825
ENSG00000023608.5	chr14	61762421	61796428	+	8688	367286	chr14	62163714	46	0.00151754	0.0111309	-0.153701
ENSG00000023608.5	chr14	61762421	61796428	+	8688	633455	chr14	62429883	47	0.00373861	0.00931262	-1.04706
ENSG00000023608.5	chr14	61762421	61796428	+	8688	973193	chr14	62769621	48	0.00306149	0.00971373	-7.30942
ENSG00000023608.5	chr14	61762421	61796428	+	8688	-665499	chr14	61096922	49	0.0318447	0.00511413	0.349255
ENSG00000023608.5	chr14	61762421	61796428	+	8688	633609	chr14	62430037	50	0.00876254	0.00761757	37.1312
ENSG00000023608.5	chr14	61762421	61796428	+	8688	840614	chr14	62637042	51	0.00333388	0.00954248	1.53586
ENSG00000023608.5	chr14	61762421	61796428	+	8688	-302294	chr14	61460127	52	0.0146301	0.00661185	-24.533
ENSG00000023608.5	chr14	61762421	61796428	+	8688	260762	chr14	62057190	53	0.00056775	0.0131337	-1.54811
ENSG00000023608.5	chr14	61762421	61796428	+	8688	-394100	chr14	61368321	54	0.0044187	0.00897804	0.781647
ENSG00000023608.5	chr14	61762421	61796428	+	8688	798774	chr14	62595202	55	0.00312298	0.00967375	0.152722
ENSG00000023608.5	chr14	61762421	61796428	+	8688	424529	chr14	62220957	56	0.00310046	0.0096883	-34.2408
ENSG00000023608.5	chr14	61762421	61796428	+	8688	587662	chr14	62384090	57	0.00805441	0.00778405	0.613382
ENSG00000023608.5	chr14	61762421	61796428	+	8688	728370	chr14	62524798	58	0.00581176	0.00843143	0.556903
ENSG00000023608.5	chr14	61762421	61796428	+	8688	112025	chr14	61908453	59	0.0142715	0.00666024	-0.498713
ENSG00000023608.5	chr14	61762421	61796428	+	8688	-593596	chr14	61168825	60	0.0162637	0.00640581	-34.05
ENSG00000023608.5	chr14	61762421	61796428	+	8688	-279489	chr14	61482932	61	0.00351821	0.00943447	-41.3227
ENSG00000023608.5	chr14	61762421	61796428	+	8688	827290	chr14	62623718	62	0.0282452	0.00534243	13.9967
ENSG00000023608.5	chr14	61762421	61796428	+	8688	510918	chr14	62307346	63	0.013619	0.00675158	-8.94811
ENSG00000023608.5	chr14	61762421	61796428	+	8688	281731	chr14	62078159	64	0.00661469	0.00817422	0.765109
ENSG00000023608.5	chr14	61762421	61796428	+	8688	542198	chr14	62338626	65	0.0140968	0.00668427	34.7822
ENSG00000023608.5	chr14	61762421	61796428	+	8688	-576279	chr14	61186142	66	0.012436	0.00692928	0.13764
ENSG00000023608.5	chr14	61762421	61796428	+	8688	-580958	chr14	61181463	67	0.0112931	0.00711823	-0.548393
ENSG00000023608.5	chr14	61762421	61796428	+	8688	767822	chr14	62564250	68	0.0226928	0.00576171	-0.768003
ENSG00000023608.5	chr14	61762421	61796428	+	8688	-340769	chr14	61421652	69	0.0257849	0.0055166	-44.6218
ENSG00000023608.5	chr14	61762421	61796428	+	8688	383934	chr14	62180362	70	0.0272777	0.00540897	-2.75182
ENSG00000023608.5	chr14	61762421	61796428	+	8688	-112358	chr14	61650063	71	0.0291745	0.0052807	15.5146
ENSG00000023608.5	chr14	61762421	61796428	+	8688	-268300	chr14	61494121	72	0.0325586	0.00507205	-0.587178
ENSG00000023697.13	chr12	15911303	16037381	+	7042	0	chr12	15953589	0	2.90533e-25	0.113104	-0.560617
ENSG00000023892.11	chr6	35297819	35321771	+	6608	0	chr6	35306022	0	8.92045e-34	0.150682	0.709133
ENSG00000024862.17	chr6	138773510	138793319	+	8597	-2856	chr6	138770654	0	6.36703e-47	0.205723	0.82793
ENSG00000025039.15	chr6	89364617	89412273	-	7652	7264	chr6	89357353	0	9.75465e-10	0.040742	0.558152
ENSG00000025039.15	chr6	89364617	89412273	-	7652	257115	chr6	89107502	1	8.92482e-09	0.0361285	0.296817
ENSG00000025039.15	chr6	89364617	89412273	-	7652	297168	chr6	89067449	2	2.0183e-05	0.0200216	-49.2232
ENSG00000025156.13	chr6	122399552	122433119	+	7824	0	chr6	122399661	0	2.33564e-20	0.0907549	0.450039
ENSG00000025434.19	chr11	47248301	47269033	+	5322	0	chr11	47265115	0	5.02653e-08	0.0325217	-0.296357
ENSG00000025708.14	chr22	50525753	50530032	-	6817	217	chr22	50525536	0	1.257e-23	0.105706	0.466865
ENSG00000026025.16	chr10	17228242	17237593	+	10482	0	chr10	17229111	0	7.44046e-08	0.031703	0.285361
ENSG00000026025.16	chr10	17228242	17237593	+	10482	-35113	chr10	17193129	1	2.72979e-08	0.0337959	-0.392871
ENSG00000026025.16	chr10	17228242	17237593	+	10482	-321385	chr10	16906857	2	2.26702e-05	0.0197802	59.8337
ENSG00000026025.16	chr10	17228242	17237593	+	10482	-928683	chr10	16299559	3	3.45859e-05	0.0189036	-58.4929
ENSG00000026025.16	chr10	17228242	17237593	+	10482	-379842	chr10	16848400	4	1.1423e-05	0.0212047	-50.6566
ENSG00000026025.16	chr10	17228242	17237593	+	10482	38533	chr10	17276126	5	0.00101425	0.0119496	65.6731
ENSG00000026025.16	chr10	17228242	17237593	+	10482	-651979	chr10	16576263	6	0.000189558	0.0153861	52.7709
ENSG00000026025.16	chr10	17228242	17237593	+	10482	-561265	chr10	16666977	7	3.55814e-05	0.0188448	47.7547
ENSG00000026025.16	chr10	17228242	17237593	+	10482	-570552	chr10	16657690	8	0.0171708	0.00630041	-0.133619
ENSG00000026025.16	chr10	17228242	17237593	+	10482	-918614	chr10	16309628	9	0.0030947	0.00969204	0.593357
ENSG00000026025.16	chr10	17228242	17237593	+	10482	-956261	chr10	16271981	10	0.000966616	0.0120475	0.214499
ENSG00000026025.16	chr10	17228242	17237593	+	10482	-866509	chr10	16361733	11	0.0010295	0.0119192	65.5895
ENSG00000026025.16	chr10	17228242	17237593	+	10482	-18077	chr10	17210165	12	0.000144123	0.0159509	-0.333345
ENSG00000026025.16	chr10	17228242	17237593	+	10482	355862	chr10	17593455	13	0.000320268	0.0143073	1.02673
ENSG00000026025.16	chr10	17228242	17237593	+	10482	-796710	chr10	16431532	14	0.00925575	0.00750955	-0.817423
ENSG00000026025.16	chr10	17228242	17237593	+	10482	487050	chr10	17724643	15	0.000357388	0.0140822	-1.78699
ENSG00000026025.16	chr10	17228242	17237593	+	10482	720311	chr10	17957904	16	6.93114e-05	0.0174635	0.796809
ENSG00000026025.16	chr10	17228242	17237593	+	10482	-845380	chr10	16382862	17	0.0011048	0.0117756	-65.1932
ENSG00000026025.16	chr10	17228242	17237593	+	10482	-176940	chr10	17051302	18	0.000965904	0.012049	-14.7934
ENSG00000026025.16	chr10	17228242	17237593	+	10482	262738	chr10	17500331	19	0.00151945	0.0111284	-44.8792
ENSG00000026025.16	chr10	17228242	17237593	+	10482	100697	chr10	17338290	20	0.000325828	0.014272	0.930302
ENSG00000026025.16	chr10	17228242	17237593	+	10482	-84672	chr10	17143570	21	0.00180461	0.0107799	-44.1711
ENSG00000026025.16	chr10	17228242	17237593	+	10482	288900	chr10	17526493	22	0.00830588	0.00772328	-0.133076
ENSG00000026025.16	chr10	17228242	17237593	+	10482	230361	chr10	17467954	23	0.000159782	0.0157382	0.990116
ENSG00000026025.16	chr10	17228242	17237593	+	10482	745440	chr10	17983033	24	0.000710662	0.0126749	-0.168822
ENSG00000026025.16	chr10	17228242	17237593	+	10482	178052	chr10	17415645	25	0.0109815	0.00717315	-36.0317
ENSG00000026025.16	chr10	17228242	17237593	+	10482	911491	chr10	18149084	26	0.00985017	0.00738693	-0.402776
ENSG00000026025.16	chr10	17228242	17237593	+	10482	-304404	chr10	16923838	27	0.000718294	0.012653	47.855
ENSG00000026025.16	chr10	17228242	17237593	+	10482	821508	chr10	18059101	28	0.00256107	0.010073	-0.16202
ENSG00000026025.16	chr10	17228242	17237593	+	10482	-670391	chr10	16557851	29	0.000193893	0.0153395	-43.085
ENSG00000026025.16	chr10	17228242	17237593	+	10482	-720656	chr10	16507586	30	0.00127016	0.011492	-0.624457
ENSG00000026025.16	chr10	17228242	17237593	+	10482	30909	chr10	17268502	31	0.0175016	0.0062634	-2.40856
ENSG00000026025.16	chr10	17228242	17237593	+	10482	104263	chr10	17341856	32	0.00185396	0.0107254	-0.585481
ENSG00000026025.16	chr10	17228242	17237593	+	10482	-734143	chr10	16494099	33	0.019036	0.00610063	0.704901
ENSG00000026025.16	chr10	17228242	17237593	+	10482	-241610	chr10	16986632	34	0.00247968	0.010138	5.27981
ENSG00000026025.16	chr10	17228242	17237593	+	10482	238069	chr10	17475662	35	0.00339204	0.00950776	-0.497018
ENSG00000026025.16	chr10	17228242	17237593	+	10482	670227	chr10	17907820	36	0.000617069	0.0129634	-0.890973
ENSG00000026025.16	chr10	17228242	17237593	+	10482	-582456	chr10	16645786	37	0.00087562	0.012249	-2.39753
ENSG00000026025.16	chr10	17228242	17237593	+	10482	-286751	chr10	16941491	38	0.0163	0.00640148	-34.0385
ENSG00000026025.16	chr10	17228242	17237593	+	10482	832772	chr10	18070365	39	0.000236996	0.0149263	0.716843
ENSG00000026025.16	chr10	17228242	17237593	+	10482	246369	chr10	17483962	40	0.00720911	0.00800354	-0.507455
ENSG00000026025.16	chr10	17228242	17237593	+	10482	-959542	chr10	16268700	41	0.0119062	0.00701455	35.6312
ENSG00000026025.16	chr10	17228242	17237593	+	10482	279723	chr10	17517316	42	0.00194764	0.0106257	0.588177
ENSG00000026025.16	chr10	17228242	17237593	+	10482	798939	chr10	18036532	43	0.00286502	0.00984713	-19.0025
ENSG00000026025.16	chr10	17228242	17237593	+	10482	-922466	chr10	16305776	44	0.00739823	0.00795223	53.5742
ENSG00000026025.16	chr10	17228242	17237593	+	10482	-259904	chr10	16968338	45	0.0039716	0.0091915	25.7885
ENSG00000026025.16	chr10	17228242	17237593	+	10482	-607749	chr10	16620493	46	0.0113901	0.00710145	-35.8512
ENSG00000026025.16	chr10	17228242	17237593	+	10482	-18784	chr10	17209458	47	0.0174922	0.00626444	2.34482
ENSG00000026025.16	chr10	17228242	17237593	+	10482	-191672	chr10	17036570	48	0.00644148	0.00822691	-13.2893
ENSG00000026025.16	chr10	17228242	17237593	+	10482	492918	chr10	17730511	49	0.00363305	0.00937004	-33.6737
ENSG00000026025.16	chr10	17228242	17237593	+	10482	-155469	chr10	17072773	50	0.00716966	0.00801441	-0.581675
ENSG00000026025.16	chr10	17228242	17237593	+	10482	-331970	chr10	16896272	51	0.00350191	0.00944379	-0.236922
ENSG00000026025.16	chr10	17228242	17237593	+	10482	485313	chr10	17722906	52	0.00515648	0.00866973	-0.518511
ENSG00000026025.16	chr10	17228242	17237593	+	10482	800250	chr10	18037843	53	0.00438341	0.00899408	0.969988
ENSG00000026025.16	chr10	17228242	17237593	+	10482	186802	chr10	17424395	54	0.00444399	0.00896663	0.618731
ENSG00000026025.16	chr10	17228242	17237593	+	10482	404103	chr10	17641696	55	0.0197423	0.0060302	0.20959
ENSG00000026025.16	chr10	17228242	17237593	+	10482	96849	chr10	17334442	56	0.006167	0.00831343	-13.1674
ENSG00000026025.16	chr10	17228242	17237593	+	10482	-131974	chr10	17096268	57	0.0054515	0.00855884	-0.196203
ENSG00000026025.16	chr10	17228242	17237593	+	10482	313862	chr10	17551455	58	0.00562849	0.00849521	0.198491
ENSG00000026025.16	chr10	17228242	17237593	+	10482	103310	chr10	17340903	59	0.00655606	0.0081919	-22.3623
ENSG00000026025.16	chr10	17228242	17237593	+	10482	-948292	chr10	16279950	60	0.0266325	0.00545471	44.3708
ENSG00000026025.16	chr10	17228242	17237593	+	10482	-332617	chr10	16895625	61	0.00862469	0.00764888	-0.532903
ENSG00000026025.16	chr10	17228242	17237593	+	10482	-588720	chr10	16639522	62	0.00877296	0.00761523	0.148751
ENSG00000026025.16	chr10	17228242	17237593	+	10482	294920	chr10	17532513	63	0.00809589	0.00777389	-0.848836
ENSG00000026025.16	chr10	17228242	17237593	+	10482	310450	chr10	17548043	64	0.00906242	0.00755118	0.150074
ENSG00000026025.16	chr10	17228242	17237593	+	10482	-720657	chr10	16507585	65	0.0148115	0.00658783	-34.5304
ENSG00000026025.16	chr10	17228242	17237593	+	10482	-582487	chr10	16645755	66	0.0205014	0.00595735	0.467356
ENSG00000026025.16	chr10	17228242	17237593	+	10482	-196801	chr10	17031441	67	0.0291326	0.00528345	-0.384703
ENSG00000026103.22	chr10	88990532	89017059	+	7856	-474795	chr10	88515737	0	0.000248135	0.0148318	0.205981
ENSG00000026103.22	chr10	88990532	89017059	+	7856	0	chr10	88993378	1	1.29905e-05	0.0209373	0.333759
ENSG00000026103.22	chr10	88990532	89017059	+	7856	-49896	chr10	88940636	2	0.000130094	0.0161622	23.1453
ENSG00000026103.22	chr10	88990532	89017059	+	7856	161875	chr10	89178934	3	9.104e-05	0.0168995	0.858238
ENSG00000026103.22	chr10	88990532	89017059	+	7856	-779585	chr10	88210947	4	0.000129957	0.0161644	44.2283
ENSG00000026103.22	chr10	88990532	89017059	+	7856	437119	chr10	89454178	5	0.00016037	0.0157307	0.295302
ENSG00000026103.22	chr10	88990532	89017059	+	7856	-88591	chr10	88901941	6	0.00016282	0.0156994	0.204317
ENSG00000026508.19	chr11	35138871	35232402	+	9770	0	chr11	35225318	0	3.3646e-12	0.0525094	0.388789
ENSG00000026652.15	chr6	161129968	161274061	-	10596	338436	chr6	160791532	0	1.27299e-07	0.0305819	0.260249
ENSG00000026652.15	chr6	161129968	161274061	-	10596	-477369	chr6	161751430	1	6.1574e-08	0.0320981	1.06482
ENSG00000026652.15	chr6	161129968	161274061	-	10596	0	chr6	161188247	2	0.000530191	0.0132738	-0.172653
ENSG00000026652.15	chr6	161129968	161274061	-	10596	733506	chr6	160396462	3	2.54893e-06	0.0243283	-2.91905
ENSG00000026652.15	chr6	161129968	161274061	-	10596	-578508	chr6	161852569	4	0.000498461	0.0134001	0.926843
ENSG00000026652.15	chr6	161129968	161274061	-	10596	-92992	chr6	161367053	5	0.000578343	0.0130959	-0.633824
ENSG00000026652.15	chr6	161129968	161274061	-	10596	969498	chr6	160160470	6	0.000698942	0.0127088	0.384838
ENSG00000026652.15	chr6	161129968	161274061	-	10596	640483	chr6	160489485	7	3.35406e-06	0.0237561	0.926887
ENSG00000026652.15	chr6	161129968	161274061	-	10596	-165571	chr6	161439632	8	1.96987e-05	0.020072	-0.211499
ENSG00000026652.15	chr6	161129968	161274061	-	10596	0	chr6	161238337	9	8.19594e-05	0.0171167	-0.799225
ENSG00000026652.15	chr6	161129968	161274061	-	10596	-630168	chr6	161904229	10	0.00014567	0.0159289	0.855391
ENSG00000026652.15	chr6	161129968	161274061	-	10596	-929553	chr6	162203614	11	3.61358e-06	0.0236008	0.232822
ENSG00000026652.15	chr6	161129968	161274061	-	10596	-398508	chr6	161672569	12	6.64873e-05	0.0175495	26.844
ENSG00000026652.15	chr6	161129968	161274061	-	10596	-63052	chr6	161337113	13	0.00020569	0.0152179	-0.311059
ENSG00000026652.15	chr6	161129968	161274061	-	10596	-965896	chr6	162239957	14	0.000791173	0.0124558	0.170038
ENSG00000026652.15	chr6	161129968	161274061	-	10596	901253	chr6	160228715	15	9.80753e-06	0.0215219	39.6473
ENSG00000026652.15	chr6	161129968	161274061	-	10596	-736756	chr6	162010817	16	0.00245872	0.0101552	0.561929
ENSG00000026652.15	chr6	161129968	161274061	-	10596	-899406	chr6	162173467	17	0.000414464	0.0137782	2.02908
ENSG00000026652.15	chr6	161129968	161274061	-	10596	-11947	chr6	161286008	18	0.000251817	0.0148015	-0.475771
ENSG00000026652.15	chr6	161129968	161274061	-	10596	428143	chr6	160701825	19	0.000638994	0.012892	30.6855
ENSG00000026652.15	chr6	161129968	161274061	-	10596	0	chr6	161255947	20	0.00152679	0.0111186	-0.195781
ENSG00000026652.15	chr6	161129968	161274061	-	10596	980216	chr6	160149752	21	0.000785985	0.0124692	-0.507783
ENSG00000026652.15	chr6	161129968	161274061	-	10596	583371	chr6	160546597	22	0.00540348	0.00857647	55.6372
ENSG00000026652.15	chr6	161129968	161274061	-	10596	-880421	chr6	162154482	23	0.0015606	0.0110742	-26.0004
ENSG00000026652.15	chr6	161129968	161274061	-	10596	-690296	chr6	161964357	24	0.00146161	0.0112071	-1.0638
ENSG00000026652.15	chr6	161129968	161274061	-	10596	913808	chr6	160216160	25	0.000920206	0.0121478	46.8898
ENSG00000026652.15	chr6	161129968	161274061	-	10596	-316131	chr6	161590192	26	0.00773112	0.00786509	-1.82608
ENSG00000026652.15	chr6	161129968	161274061	-	10596	831091	chr6	160298877	27	0.00756317	0.00790857	53.4269
ENSG00000026652.15	chr6	161129968	161274061	-	10596	26290	chr6	161103678	28	0.00766242	0.00788276	-53.3396
ENSG00000026652.15	chr6	161129968	161274061	-	10596	447987	chr6	160681981	29	0.00182276	0.0107597	-0.753394
ENSG00000026652.15	chr6	161129968	161274061	-	10596	-379848	chr6	161653909	30	0.00453306	0.00892697	21.6444
ENSG00000026652.15	chr6	161129968	161274061	-	10596	-164535	chr6	161438596	31	0.00796826	0.00780532	0.344083
ENSG00000026652.15	chr6	161129968	161274061	-	10596	-938402	chr6	162212463	32	0.0028419	0.00986342	-0.270534
ENSG00000026652.15	chr6	161129968	161274061	-	10596	-834714	chr6	162108775	33	0.00587475	0.00840998	-0.5091
ENSG00000026652.15	chr6	161129968	161274061	-	10596	622029	chr6	160507939	34	0.00898482	0.00756814	-21.3889
ENSG00000026652.15	chr6	161129968	161274061	-	10596	-306346	chr6	161580407	35	0.00808788	0.00777585	-0.415648
ENSG00000026751.17	chr1	160739058	160754821	+	8407	0	chr1	160742014	0	1.09317e-113	0.435324	-1.04335
ENSG00000026950.17	chr6	26402238	26415208	+	8027	-22929	chr6	26379309	0	1.36224e-58	0.251646	0.778787
ENSG00000027001.10	chr13	23730190	23889400	-	12712	0	chr13	23809447	0	4.66062e-40	0.17743	-0.682726
ENSG00000027075.15	chr14	61187560	61550976	+	8998	0	chr14	61469456	0	2.43986e-07	0.0292238	-0.494356
ENSG00000027075.15	chr14	61187560	61550976	+	8998	811547	chr14	62362523	1	4.88497e-05	0.0181878	46.9149
ENSG00000027075.15	chr14	61187560	61550976	+	8998	0	chr14	61468897	2	5.39507e-07	0.0275674	0.707041
ENSG00000027075.15	chr14	61187560	61550976	+	8998	935122	chr14	62486098	3	7.19653e-07	0.0269661	49.5448
ENSG00000027075.15	chr14	61187560	61550976	+	8998	-254791	chr14	60932769	4	0.000271387	0.0146476	10.2514
ENSG00000027075.15	chr14	61187560	61550976	+	8998	519960	chr14	62070936	5	0.000191946	0.0153603	0.184574
ENSG00000027075.15	chr14	61187560	61550976	+	8998	150855	chr14	61701831	6	1.12425e-05	0.0212378	-0.651541
ENSG00000027075.15	chr14	61187560	61550976	+	8998	0	chr14	61448687	7	5.78152e-05	0.0178388	0.508269
ENSG00000027075.15	chr14	61187560	61550976	+	8998	-851044	chr14	60336516	8	0.000237248	0.0149241	-2.30906
ENSG00000027075.15	chr14	61187560	61550976	+	8998	0	chr14	61375242	9	4.57734e-05	0.0183226	-57.5869
ENSG00000027075.15	chr14	61187560	61550976	+	8998	-599228	chr14	60588332	10	7.84241e-05	0.0172079	-55.8077
ENSG00000027075.15	chr14	61187560	61550976	+	8998	898027	chr14	62449003	11	0.000575686	0.0131053	-48.7028
ENSG00000027075.15	chr14	61187560	61550976	+	8998	0	chr14	61479038	12	0.00020176	0.0152576	-52.5501
ENSG00000027075.15	chr14	61187560	61550976	+	8998	0	chr14	61288435	13	4.62305e-05	0.018302	-0.492067
ENSG00000027075.15	chr14	61187560	61550976	+	8998	0	chr14	61390608	14	0.00124255	0.0115367	-0.252415
ENSG00000027075.15	chr14	61187560	61550976	+	8998	633915	chr14	62184891	15	0.000900417	0.0121921	-27.1476
ENSG00000027075.15	chr14	61187560	61550976	+	8998	0	chr14	61474550	16	0.00156603	0.0110671	-31.74
ENSG00000027697.15	chr6	137197486	137219449	-	7578	0	chr6	137219198	0	5.53699e-11	0.0467066	-0.369926
ENSG00000027847.14	chr5	177600133	177610330	+	8356	0	chr5	177604347	0	8.27339e-05	0.0170973	-0.195553
ENSG00000027847.14	chr5	177600133	177610330	+	8356	375563	chr5	177985893	1	2.7418e-05	0.0193855	0.627884
ENSG00000027847.14	chr5	177600133	177610330	+	8356	105049	chr5	177715379	2	1.54354e-05	0.0205788	1.91876
ENSG00000027847.14	chr5	177600133	177610330	+	8356	447804	chr5	178058134	3	0.000925257	0.0121366	-29.6334
ENSG00000027847.14	chr5	177600133	177610330	+	8356	493701	chr5	178104031	4	0.000289374	0.0145157	-51.2565
ENSG00000027847.14	chr5	177600133	177610330	+	8356	486737	chr5	178097067	5	0.0018476	0.0107323	-0.259745
ENSG00000027847.14	chr5	177600133	177610330	+	8356	10681	chr5	177621011	6	0.000547605	0.0132076	-1.73227
ENSG00000027847.14	chr5	177600133	177610330	+	8356	414446	chr5	178024776	7	0.000962271	0.0120567	29.6748
ENSG00000027847.14	chr5	177600133	177610330	+	8356	570750	chr5	178181080	8	0.000642247	0.0128816	-0.427088
ENSG00000027847.14	chr5	177600133	177610330	+	8356	977056	chr5	178587386	9	7.60627e-05	0.0172712	-0.554502
ENSG00000027847.14	chr5	177600133	177610330	+	8356	852293	chr5	178462623	10	0.00441044	0.00898179	-14.2968
ENSG00000027847.14	chr5	177600133	177610330	+	8356	735312	chr5	178345642	11	0.0046764	0.00886477	-0.727646
ENSG00000027847.14	chr5	177600133	177610330	+	8356	841313	chr5	178451643	12	0.0012198	0.0115742	2.42977
ENSG00000027847.14	chr5	177600133	177610330	+	8356	-325739	chr5	177274394	13	0.00112479	0.0117391	0.457207
ENSG00000027847.14	chr5	177600133	177610330	+	8356	510005	chr5	178120335	14	0.00262412	0.010024	0.170907
ENSG00000027847.14	chr5	177600133	177610330	+	8356	649480	chr5	178259810	15	0.00183935	0.0107414	-44.092
ENSG00000027847.14	chr5	177600133	177610330	+	8356	-491887	chr5	177108246	16	0.000779409	0.0124864	-0.768913
ENSG00000027847.14	chr5	177600133	177610330	+	8356	-530816	chr5	177069317	17	0.00169778	0.0109035	-1.06767
ENSG00000027847.14	chr5	177600133	177610330	+	8356	299610	chr5	177909940	18	0.00387405	0.00924131	1.3562
ENSG00000027847.14	chr5	177600133	177610330	+	8356	976467	chr5	178586797	19	0.00326573	0.00958396	29.5367
ENSG00000027847.14	chr5	177600133	177610330	+	8356	952390	chr5	178562720	20	0.00371315	0.00932632	17.5258
ENSG00000027847.14	chr5	177600133	177610330	+	8356	306246	chr5	177916576	21	0.00804028	0.00778752	-0.686831
ENSG00000027847.14	chr5	177600133	177610330	+	8356	-909528	chr5	176690605	22	0.00572849	0.00846015	55.2586
ENSG00000027847.14	chr5	177600133	177610330	+	8356	-391194	chr5	177208939	23	0.0057272	0.0084606	55.2601
ENSG00000027847.14	chr5	177600133	177610330	+	8356	348505	chr5	177958835	24	0.00517718	0.00866175	-9.52673
ENSG00000027847.14	chr5	177600133	177610330	+	8356	267764	chr5	177878094	25	0.00185264	0.0107268	0.467785
ENSG00000027847.14	chr5	177600133	177610330	+	8356	0	chr5	177604815	26	0.00497856	0.00873978	-32.5215
ENSG00000027847.14	chr5	177600133	177610330	+	8356	710548	chr5	178320878	27	0.00659691	0.00817956	22.2361
ENSG00000027847.14	chr5	177600133	177610330	+	8356	754500	chr5	178364830	28	0.00274796	0.00993109	-0.187053
ENSG00000027847.14	chr5	177600133	177610330	+	8356	759826	chr5	178370156	29	0.00749475	0.00792656	0.823032
ENSG00000027847.14	chr5	177600133	177610330	+	8356	-957028	chr5	176643105	30	0.011429	0.00709476	-50.6034
ENSG00000027847.14	chr5	177600133	177610330	+	8356	652188	chr5	178262518	31	0.0120773	0.00698659	-0.212767
ENSG00000027847.14	chr5	177600133	177610330	+	8356	337273	chr5	177947603	32	0.0145759	0.00661908	-16.3991
ENSG00000028116.17	chr2	57907630	58159920	+	9427	-22979	chr2	57884651	0	9.63349e-07	0.0263576	0.414947
ENSG00000028116.17	chr2	57907630	58159920	+	9427	-599153	chr2	57308477	1	6.83635e-07	0.0270733	35.3113
ENSG00000028116.17	chr2	57907630	58159920	+	9427	711393	chr2	58871313	2	6.18189e-05	0.0177002	1.7972
ENSG00000028116.17	chr2	57907630	58159920	+	9427	520005	chr2	58679925	3	1.56577e-05	0.0205491	0.229707
ENSG00000028116.17	chr2	57907630	58159920	+	9427	-759718	chr2	57147912	4	0.000128637	0.0161855	-0.532482
ENSG00000028116.17	chr2	57907630	58159920	+	9427	427411	chr2	58587331	5	0.000200686	0.0152686	-52.569
ENSG00000028116.17	chr2	57907630	58159920	+	9427	673731	chr2	58833651	6	0.000423302	0.013735	-40.7694
ENSG00000028116.17	chr2	57907630	58159920	+	9427	886596	chr2	59046516	7	1.34321e-05	0.0208678	-2.16327
ENSG00000028116.17	chr2	57907630	58159920	+	9427	390817	chr2	58550737	8	2.26575e-05	0.0197814	42.4343
ENSG00000028116.17	chr2	57907630	58159920	+	9427	-200645	chr2	57706985	9	4.58495e-05	0.0183192	0.196952
ENSG00000028116.17	chr2	57907630	58159920	+	9427	-902457	chr2	57005173	10	0.000649295	0.0128593	-0.780387
ENSG00000028116.17	chr2	57907630	58159920	+	9427	877375	chr2	59037295	11	0.000431089	0.0136976	31.4815
ENSG00000028116.17	chr2	57907630	58159920	+	9427	-274743	chr2	57632887	12	0.00244536	0.0101661	-42.8952
ENSG00000028116.17	chr2	57907630	58159920	+	9427	39577	chr2	58199497	13	0.000106874	0.0165682	-44.7773
ENSG00000028116.17	chr2	57907630	58159920	+	9427	-947493	chr2	56960137	14	2.28599e-05	0.0197629	1.12719
ENSG00000028116.17	chr2	57907630	58159920	+	9427	323663	chr2	58483583	15	0.0127819	0.00687558	-0.303575
ENSG00000028116.17	chr2	57907630	58159920	+	9427	-769483	chr2	57138147	16	0.000792348	0.0124528	-0.935599
ENSG00000028116.17	chr2	57907630	58159920	+	9427	-79507	chr2	57828123	17	0.000285437	0.0145438	-32.5921
ENSG00000028116.17	chr2	57907630	58159920	+	9427	272892	chr2	58432812	18	0.000273892	0.0146287	-0.510403
ENSG00000028116.17	chr2	57907630	58159920	+	9427	-222303	chr2	57685327	19	0.00227907	0.0103082	20.4651
ENSG00000028116.17	chr2	57907630	58159920	+	9427	-713935	chr2	57193695	20	9.44048e-05	0.0168245	-17.9284
ENSG00000028116.17	chr2	57907630	58159920	+	9427	-888538	chr2	57019092	21	5.83537e-05	0.0178197	1.55925
ENSG00000028116.17	chr2	57907630	58159920	+	9427	0	chr2	58050708	22	0.000668674	0.0127992	48.1307
ENSG00000028116.17	chr2	57907630	58159920	+	9427	808669	chr2	58968589	23	0.00739731	0.00795248	-4.10993
ENSG00000028116.17	chr2	57907630	58159920	+	9427	-617427	chr2	57290203	24	0.00298976	0.00976139	11.0735
ENSG00000028116.17	chr2	57907630	58159920	+	9427	0	chr2	58011395	25	0.00201198	0.0105599	43.7181
ENSG00000028116.17	chr2	57907630	58159920	+	9427	871007	chr2	59030927	26	0.00134387	0.0113775	-37.1059
ENSG00000028116.17	chr2	57907630	58159920	+	9427	0	chr2	58016210	27	0.00807354	0.00777936	37.5234
ENSG00000028116.17	chr2	57907630	58159920	+	9427	-293624	chr2	57614006	28	0.00159584	0.0110289	0.61385
ENSG00000028116.17	chr2	57907630	58159920	+	9427	692151	chr2	58852071	29	0.00493135	0.00875879	25.1742
ENSG00000028116.17	chr2	57907630	58159920	+	9427	-676826	chr2	57230804	30	0.000983935	0.0120114	33.0662
ENSG00000028116.17	chr2	57907630	58159920	+	9427	-716804	chr2	57190826	31	0.00359151	0.00939311	-0.572285
ENSG00000028116.17	chr2	57907630	58159920	+	9427	770677	chr2	58930597	32	0.00383391	0.00926218	-2.84425
ENSG00000028116.17	chr2	57907630	58159920	+	9427	-135719	chr2	57771911	33	0.00315753	0.00965165	-41.7956
ENSG00000028116.17	chr2	57907630	58159920	+	9427	-584496	chr2	57323134	34	0.00453477	0.00892622	8.24489
ENSG00000028116.17	chr2	57907630	58159920	+	9427	0	chr2	58107664	35	0.00695055	0.00807595	0.264963
[truncated: 66,811 more rows]

## Sheet: Best conditional cis-ex-inQTLs
Ensembl gene ID	gene chromosome	gene start	gene end	gene strand	tested cis-variants	Distance between cis-QTL and gene start	cis-QTL chromosome	cis-QTL position	rank of conditional cis-QTL	nominal backward p-value	r squared of the backward linear regression	beta (slope) of the backward linear regression
[truncated: 59,154 more rows]
