# Supplementary material for: Disentangling genetic effects on transcriptional and post-transcriptional gene regulation through integrating exon and intron expression QTLs
Source: Nat Commun. 2024 May 6;15:3786. doi: 10.1038/s41467-024-48244-x (PMC11074126; doi:10.1038/s41467-024-48244-x)
Supplement: Supplementary file 8 — Supplementary Data 5 [file 41467_2024_48244_MOESM8_ESM.xlsx]

## Sheet: trans-QTLs for TFs
Regulatory factor type	QTL chromosome	QTL position	cis-QTL gene	cis-QTL gene name	cis-QTL type	cis-QTL nominal p-value	cis-QTL effect (slope)	trans-QTL gene	trans-QTL gene name	trans-QTL type	trans-QTL nominal p-value	trans-QTL correlation coefficient
TF	chr1	7155579	ENSG00000069812.11	HES2	cis-exon	0.00594247	0.212451	ENSG00000018189.13	RUFY3	trans-ex-in	1.99169e-09	0.198129
TF	chr1	24571962	ENSG00000020633.18	RUNX3	cis-exon	0.00901811	-0.387502	ENSG00000172725.14	CORO1B	trans-exon	7.82604e-10	0.202979
TF	chr1	24572999	ENSG00000020633.18	RUNX3	cis-exon	0.00600009	-0.404288	ENSG00000172725.14	CORO1B	trans-exon	1.10816e-08	0.188883
TF	chr1	24574819	ENSG00000020633.18	RUNX3	cis-exon	0.0069564	-0.401428	ENSG00000172725.14	CORO1B	trans-exon	6.94398e-10	0.203592
TF	chr1	24576015	ENSG00000020633.18	RUNX3	cis-exon	0.00628924	-0.40332	ENSG00000172725.14	CORO1B	trans-exon	1.3475e-08	0.187801
TF	chr1	40482997	ENSG00000187815.10	ZFP69	cis-ex-in	1.30905e-05	-0.221135	ENSG00000167747.14	C19orf48	trans-ex-in	1.59943e-08	-0.186846
TF	chr1	40482997	ENSG00000187815.10	ZFP69	cis-exon	2.8706e-05	-0.21234	ENSG00000167747.14	C19orf48	trans-ex-in	1.59943e-08	-0.186846
TF	chr1	40486690	ENSG00000187815.10	ZFP69	cis-ex-in	1.26283e-05	-0.222059	ENSG00000167747.14	C19orf48	trans-ex-in	2.21498e-08	-0.185019
TF	chr1	40486690	ENSG00000187815.10	ZFP69	cis-exon	2.77485e-05	-0.213235	ENSG00000167747.14	C19orf48	trans-ex-in	2.21498e-08	-0.185019
TF	chr1	40491966	ENSG00000187815.10	ZFP69	cis-ex-in	3.31564e-05	-0.209408	ENSG00000167747.14	C19orf48	trans-ex-in	2.4415e-08	-0.184469
TF	chr1	40491966	ENSG00000187815.10	ZFP69	cis-exon	3.60459e-05	-0.20845	ENSG00000167747.14	C19orf48	trans-ex-in	2.4415e-08	-0.184469
TF	chr1	40492570	ENSG00000187815.10	ZFP69	cis-ex-in	1.91509e-05	-0.215563	ENSG00000167747.14	C19orf48	trans-ex-in	1.92296e-08	-0.185815
TF	chr1	40492570	ENSG00000187815.10	ZFP69	cis-exon	3.58072e-05	-0.208492	ENSG00000167747.14	C19orf48	trans-ex-in	1.92296e-08	-0.185815
TF	chr1	40500786	ENSG00000187815.10	ZFP69	cis-ex-in	2.84131e-05	-0.209866	ENSG00000167747.14	C19orf48	trans-ex-in	1.77431e-08	-0.186266
TF	chr1	40500786	ENSG00000187815.10	ZFP69	cis-exon	4.58645e-05	-0.204399	ENSG00000167747.14	C19orf48	trans-ex-in	1.77431e-08	-0.186266
TF	chr1	40502170	ENSG00000187815.10	ZFP69	cis-ex-in	2.77528e-05	-0.210107	ENSG00000167747.14	C19orf48	trans-ex-in	1.39819e-08	-0.187595
TF	chr1	40502170	ENSG00000187815.10	ZFP69	cis-exon	4.39454e-05	-0.204869	ENSG00000167747.14	C19orf48	trans-ex-in	1.39819e-08	-0.187595
TF	chr1	40505634	ENSG00000187815.10	ZFP69	cis-ex-in	3.18278e-05	-0.208356	ENSG00000167747.14	C19orf48	trans-ex-in	1.67509e-08	-0.186588
TF	chr1	40505634	ENSG00000187815.10	ZFP69	cis-exon	4.73757e-05	-0.203803	ENSG00000167747.14	C19orf48	trans-ex-in	1.67509e-08	-0.186588
TF	chr1	40506724	ENSG00000187815.10	ZFP69	cis-ex-in	3.38385e-05	-0.207406	ENSG00000167747.14	C19orf48	trans-ex-in	1.92947e-08	-0.185796
TF	chr1	40506724	ENSG00000187815.10	ZFP69	cis-exon	4.28839e-05	-0.2047	ENSG00000167747.14	C19orf48	trans-ex-in	1.92947e-08	-0.185796
TF	chr1	40509127	ENSG00000187815.10	ZFP69	cis-ex-in	3.39754e-05	-0.206001	ENSG00000167747.14	C19orf48	trans-ex-in	2.18104e-08	-0.185106
TF	chr1	40509127	ENSG00000187815.10	ZFP69	cis-exon	2.8692e-05	-0.207899	ENSG00000167747.14	C19orf48	trans-ex-in	2.18104e-08	-0.185106
TF	chr1	40509588	ENSG00000187815.10	ZFP69	cis-ex-in	7.00484e-05	-0.197703	ENSG00000167747.14	C19orf48	trans-ex-in	1.82659e-08	-0.186103
TF	chr1	40509588	ENSG00000187815.10	ZFP69	cis-exon	5.31721e-05	-0.200911	ENSG00000167747.14	C19orf48	trans-ex-in	1.82659e-08	-0.186103
TF	chr1	40512019	ENSG00000187815.10	ZFP69	cis-ex-in	4.86109e-05	-0.204724	ENSG00000167747.14	C19orf48	trans-ex-in	1.99326e-08	-0.185613
TF	chr1	40512019	ENSG00000187815.10	ZFP69	cis-exon	3.75958e-05	-0.207699	ENSG00000167747.14	C19orf48	trans-ex-in	1.99326e-08	-0.185613
TF	chr1	40521475	ENSG00000187815.10	ZFP69	cis-exon	5.02404e-05	-0.20113	ENSG00000167747.14	C19orf48	trans-ex-in	3.52061e-08	-0.182387
TF	chr1	40521939	ENSG00000187815.10	ZFP69	cis-exon	4.59204e-05	-0.202332	ENSG00000167747.14	C19orf48	trans-ex-in	3.63193e-08	-0.182209
TF	chr1	40522907	ENSG00000187815.10	ZFP69	cis-exon	4.93395e-05	-0.201752	ENSG00000167747.14	C19orf48	trans-ex-in	3.48806e-08	-0.18244
TF	chr1	40524092	ENSG00000187815.10	ZFP69	cis-exon	4.63276e-05	-0.202165	ENSG00000167747.14	C19orf48	trans-ex-in	3.57949e-08	-0.182292
TF	chr1	40524109	ENSG00000187815.10	ZFP69	cis-exon	6.62288e-05	-0.198773	ENSG00000167747.14	C19orf48	trans-ex-in	3.78713e-08	-0.181969
TF	chr1	40532734	ENSG00000187815.10	ZFP69	cis-ex-in	5.4878e-05	-0.200255	ENSG00000167747.14	C19orf48	trans-ex-in	3.13824e-08	-0.183044
TF	chr1	40532734	ENSG00000187815.10	ZFP69	cis-exon	4.98881e-05	-0.201353	ENSG00000167747.14	C19orf48	trans-ex-in	3.13824e-08	-0.183044
TF	chr1	40536122	ENSG00000187815.10	ZFP69	cis-exon	4.66859e-05	-0.202429	ENSG00000167747.14	C19orf48	trans-ex-in	4.12157e-08	-0.181483
TF	chr1	40536505	ENSG00000187815.10	ZFP69	cis-ex-in	0.00535234	-0.291961	ENSG00000127054.21	INTS11	trans-ex-in	2.28192e-08	0.184851
TF	chr1	40538349	ENSG00000187815.10	ZFP69	cis-exon	5.4819e-05	-0.200318	ENSG00000167747.14	C19orf48	trans-ex-in	3.75383e-08	-0.18202
TF	chr1	40539275	ENSG00000187815.10	ZFP69	cis-exon	0.000103836	-0.197403	ENSG00000167747.14	C19orf48	trans-ex-in	4.08188e-08	-0.181539
TF	chr1	40539329	ENSG00000187815.10	ZFP69	cis-ex-in	4.71151e-05	-0.202219	ENSG00000167747.14	C19orf48	trans-ex-in	2.77288e-08	-0.183748
TF	chr1	40539329	ENSG00000187815.10	ZFP69	cis-exon	3.28695e-05	-0.20631	ENSG00000167747.14	C19orf48	trans-ex-in	2.77288e-08	-0.183748
TF	chr1	40539533	ENSG00000187815.10	ZFP69	cis-exon	4.60507e-05	-0.202383	ENSG00000167747.14	C19orf48	trans-ex-in	3.68349e-08	-0.182128
TF	chr1	40539833	ENSG00000187815.10	ZFP69	cis-exon	4.55112e-05	-0.202349	ENSG00000167747.14	C19orf48	trans-ex-in	3.57584e-08	-0.182298
TF	chr1	40542587	ENSG00000187815.10	ZFP69	cis-ex-in	5.369e-05	-0.200455	ENSG00000167747.14	C19orf48	trans-ex-in	2.9139e-08	-0.183466
TF	chr1	40542587	ENSG00000187815.10	ZFP69	cis-exon	5.11402e-05	-0.201016	ENSG00000167747.14	C19orf48	trans-ex-in	2.9139e-08	-0.183466
TF	chr1	40545764	ENSG00000187815.10	ZFP69	cis-ex-in	5.92084e-05	-0.199773	ENSG00000167747.14	C19orf48	trans-ex-in	2.68506e-08	-0.18393
TF	chr1	40545764	ENSG00000187815.10	ZFP69	cis-exon	7.12979e-05	-0.197602	ENSG00000167747.14	C19orf48	trans-ex-in	2.68506e-08	-0.18393
TF	chr1	40547588	ENSG00000187815.10	ZFP69	cis-ex-in	6.08708e-05	-0.199688	ENSG00000167747.14	C19orf48	trans-ex-in	2.67557e-08	-0.183951
TF	chr1	40547588	ENSG00000187815.10	ZFP69	cis-exon	6.51924e-05	-0.198887	ENSG00000167747.14	C19orf48	trans-ex-in	2.67557e-08	-0.183951
TF	chr1	40552317	ENSG00000187815.10	ZFP69	cis-exon	6.16497e-05	-0.200373	ENSG00000167747.14	C19orf48	trans-ex-in	3.3273e-08	-0.18271
TF	chr1	40552698	ENSG00000187815.10	ZFP69	cis-ex-in	9.2547e-05	-0.19696	ENSG00000167747.14	C19orf48	trans-ex-in	1.09362e-08	-0.188956
TF	chr1	40552698	ENSG00000187815.10	ZFP69	cis-exon	6.5087e-05	-0.201167	ENSG00000167747.14	C19orf48	trans-ex-in	1.09362e-08	-0.188956
TF	chr1	40552847	ENSG00000187815.10	ZFP69	cis-ex-in	0.000121807	-0.193473	ENSG00000167747.14	C19orf48	trans-ex-in	1.80626e-08	-0.186166
TF	chr1	40552847	ENSG00000187815.10	ZFP69	cis-exon	8.29978e-05	-0.198122	ENSG00000167747.14	C19orf48	trans-ex-in	1.80626e-08	-0.186166
TF	chr1	40553784	ENSG00000187815.10	ZFP69	cis-ex-in	7.18746e-05	-0.198623	ENSG00000167747.14	C19orf48	trans-ex-in	1.98295e-08	-0.185642
TF	chr1	40553784	ENSG00000187815.10	ZFP69	cis-exon	6.01823e-05	-0.20071	ENSG00000167747.14	C19orf48	trans-ex-in	1.98295e-08	-0.185642
TF	chr1	40553871	ENSG00000187815.10	ZFP69	cis-ex-in	6.96271e-05	-0.199112	ENSG00000167747.14	C19orf48	trans-ex-in	1.88845e-08	-0.185916
TF	chr1	40553871	ENSG00000187815.10	ZFP69	cis-exon	5.71098e-05	-0.201438	ENSG00000167747.14	C19orf48	trans-ex-in	1.88845e-08	-0.185916
TF	chr1	40554382	ENSG00000187815.10	ZFP69	cis-exon	5.07992e-05	-0.204953	ENSG00000167747.14	C19orf48	trans-ex-in	3.80188e-08	-0.181947
TF	chr1	40554611	ENSG00000187815.10	ZFP69	cis-ex-in	6.37715e-05	-0.200444	ENSG00000167747.14	C19orf48	trans-ex-in	1.50684e-08	-0.187179
TF	chr1	40554611	ENSG00000187815.10	ZFP69	cis-exon	4.9052e-05	-0.203509	ENSG00000167747.14	C19orf48	trans-ex-in	1.50684e-08	-0.187179
TF	chr1	40554624	ENSG00000187815.10	ZFP69	cis-ex-in	7.19539e-05	-0.199214	ENSG00000167747.14	C19orf48	trans-ex-in	1.59682e-08	-0.186855
TF	chr1	40554624	ENSG00000187815.10	ZFP69	cis-exon	4.93974e-05	-0.203626	ENSG00000167747.14	C19orf48	trans-ex-in	1.59682e-08	-0.186855
TF	chr1	40554670	ENSG00000187815.10	ZFP69	cis-ex-in	7.51095e-05	-0.198994	ENSG00000167747.14	C19orf48	trans-ex-in	2.31446e-08	-0.184771
TF	chr1	40554670	ENSG00000187815.10	ZFP69	cis-exon	5.73391e-05	-0.202183	ENSG00000167747.14	C19orf48	trans-ex-in	2.31446e-08	-0.184771
TF	chr1	40554792	ENSG00000187815.10	ZFP69	cis-ex-in	6.9015e-05	-0.199431	ENSG00000167747.14	C19orf48	trans-ex-in	2.05106e-08	-0.185452
TF	chr1	40554792	ENSG00000187815.10	ZFP69	cis-exon	5.55899e-05	-0.20197	ENSG00000167747.14	C19orf48	trans-ex-in	2.05106e-08	-0.185452
TF	chr1	40554957	ENSG00000187815.10	ZFP69	cis-ex-in	6.82602e-05	-0.199773	ENSG00000167747.14	C19orf48	trans-ex-in	1.91076e-08	-0.18585
TF	chr1	40554957	ENSG00000187815.10	ZFP69	cis-exon	5.34e-05	-0.202654	ENSG00000167747.14	C19orf48	trans-ex-in	1.91076e-08	-0.18585
TF	chr1	40555656	ENSG00000187815.10	ZFP69	cis-ex-in	7.1525e-05	-0.19896	ENSG00000167747.14	C19orf48	trans-ex-in	1.47701e-08	-0.18729
TF	chr1	40555656	ENSG00000187815.10	ZFP69	cis-exon	3.80212e-05	-0.206308	ENSG00000167747.14	C19orf48	trans-ex-in	1.47701e-08	-0.18729
TF	chr1	40555728	ENSG00000187815.10	ZFP69	cis-ex-in	6.75746e-05	-0.199705	ENSG00000167747.14	C19orf48	trans-ex-in	1.81343e-08	-0.186144
TF	chr1	40555728	ENSG00000187815.10	ZFP69	cis-exon	4.85716e-05	-0.203565	ENSG00000167747.14	C19orf48	trans-ex-in	1.81343e-08	-0.186144
TF	chr1	40555908	ENSG00000187815.10	ZFP69	cis-ex-in	6.27016e-05	-0.200783	ENSG00000167747.14	C19orf48	trans-ex-in	2.11023e-08	-0.185292
TF	chr1	40555908	ENSG00000187815.10	ZFP69	cis-exon	4.94852e-05	-0.203549	ENSG00000167747.14	C19orf48	trans-ex-in	2.11023e-08	-0.185292
TF	chr1	40558265	ENSG00000187815.10	ZFP69	cis-exon	0.00662037	-0.242795	ENSG00000205269.6	TMEM170B	trans-ex-in	3.33375e-08	-0.182699
TF	chr1	40558699	ENSG00000187815.10	ZFP69	cis-ex-in	0.00281887	-0.338598	ENSG00000137845.15	ADAM10	trans-intron	3.02769e-08	-0.183248
TF	chr1	41855260	ENSG00000198815.9	FOXJ3	cis-ex-in	0.00594412	-0.984907	ENSG00000106780.9	MEGF9	trans-intron	1.66719e-08	-0.186614
TF	chr1	46016267	ENSG00000159588.15	CCDC17	cis-exon	0.00282707	0.269373	ENSG00000065060.17	UHRF1BP1	trans-ex-in	3.81151e-08	-0.181932
TF	chr1	155742262	ENSG00000116604.18	MEF2D	cis-intron	0.000943429	29.7243	ENSG00000101782.15	RIOK3	trans-exon	5.05757e-08	-0.180302
TF	chr1	157280045	ENSG00000116604.18	MEF2D	cis-intron	0.0043719	0.222713	ENSG00000088340.17	FER1L4	trans-intron	1.46736e-08	0.187327
TF	chr1	202719900	ENSG00000117139.18	KDM5B	cis-ex-in	0.0063694	0.377143	ENSG00000131788.16	PIAS3	trans-exon	3.53388e-08	0.182365
TF	chr1	202742650	ENSG00000117139.18	KDM5B	cis-ex-in	0.00192377	-0.642909	ENSG00000085832.17	EPS15	trans-intron	1.12558e-08	0.188797
TF	chr1	203233757	ENSG00000117139.18	KDM5B	cis-ex-in	3.07136e-05	0.729804	ENSG00000113597.18	TRAPPC13	trans-intron	2.32499e-08	0.184746
TF	chr1	205450012	ENSG00000158711.14	ELK4	cis-ex-in	4.9752e-06	-2.17556	ENSG00000119953.13	SMNDC1	trans-intron	2.42799e-09	0.197085
TF	chr1	212701715	ENSG00000123685.9	BATF3	cis-exon	2.71827e-64	0.776114	ENSG00000134532.19	SOX5	trans-ex-in	4.76874e-08	0.180642
TF	chr1	212701715	ENSG00000123685.9	BATF3	cis-intron	4.93655e-66	0.785204	ENSG00000134532.19	SOX5	trans-ex-in	4.76874e-08	0.180642
TF	chr1	212704875	ENSG00000123685.9	BATF3	cis-exon	4.51484e-59	0.754033	ENSG00000134532.19	SOX5	trans-ex-in	3.09936e-08	0.183115
TF	chr1	212704875	ENSG00000123685.9	BATF3	cis-intron	8.97427e-62	0.769096	ENSG00000134532.19	SOX5	trans-ex-in	3.09936e-08	0.183115
TF	chr1	227006371	ENSG00000181450.18	ZNF678	cis-exon	0.0011102	0.805753	ENSG00000197134.13	ZNF257	trans-intron	5.58721e-09	0.192627
TF	chr1	227037255	ENSG00000181450.18	ZNF678	cis-exon	0.00307102	0.733357	ENSG00000197134.13	ZNF257	trans-intron	2.58845e-09	0.196746
TF	chr1	227164417	ENSG00000181450.18	ZNF678	cis-exon	0.00168278	-0.795308	ENSG00000197134.13	ZNF257	trans-intron	3.8769e-09	-0.194595
TF	chr1	227909641	ENSG00000181450.18	ZNF678	cis-exon	0.00274644	-0.358894	ENSG00000104852.15	SNRNP70	trans-intron	4.4569e-09	0.193846
TF	chr1	246222180	ENSG00000185420.19	SMYD3	cis-intron	5.97859e-15	0.631479	ENSG00000172493.21	AFF1	trans-ex-in	3.93576e-08	-0.181748
TF	chr1	246248856	ENSG00000185420.19	SMYD3	cis-ex-in	6.30893e-10	-0.522904	ENSG00000213281.5	NRAS	trans-ex-in	3.06588e-08	0.183176
TF	chr1	246248856	ENSG00000185420.19	SMYD3	cis-intron	2.17022e-12	0.592181	ENSG00000172493.21	AFF1	trans-ex-in	4.47363e-08	-0.181011
TF	chr1	246248856	ENSG00000185420.19	SMYD3	cis-intron	2.17022e-12	0.592181	ENSG00000213281.5	NRAS	trans-ex-in	3.06588e-08	0.183176
TF	chr10	44141890	ENSG00000198298.13	ZNF485	cis-intron	0.000485257	0.266472	ENSG00000184209.15	SNRNP35	trans-intron	1.76793e-08	-0.186286
TF	chr10	44159827	ENSG00000198298.13	ZNF485	cis-intron	0.000776871	0.249047	ENSG00000184209.15	SNRNP35	trans-intron	1.66474e-08	-0.186622
TF	chr10	63857991	ENSG00000122877.16	EGR2	cis-intron	0.00862534	-0.890941	ENSG00000168421.13	RHOH	trans-ex-in	5.94374e-09	0.192292
TF	chr10	96003579	ENSG00000196233.13	LCOR	cis-intron	0.00869875	0.273837	ENSG00000238105.7	GOLGA2P5	trans-ex-in	2.48005e-08	0.184381
TF	chr10	96535820	ENSG00000196233.13	LCOR	cis-intron	0.00245132	0.379381	ENSG00000081237.20	PTPRC	trans-exon	2.55822e-08	-0.184205
TF	chr11	46000155	ENSG00000135365.15	PHF21A	cis-exon	0.00120591	-0.423649	ENSG00000103769.10	RAB11A	trans-exon	8.49982e-09	-0.190342
TF	chr11	46000155	ENSG00000135365.15	PHF21A	cis-intron	0.00776618	-0.348681	ENSG00000103769.10	RAB11A	trans-exon	8.49982e-09	-0.190342
TF	chr11	66383397	ENSG00000173120.15	KDM2A	cis-intron	0.000157495	-1.06305	ENSG00000101346.14	POFUT1	trans-intron	3.35025e-09	0.195375
TF	chr11	111311905	ENSG00000110777.12	POU2AF1	cis-ex-in	5.37777e-06	0.346671	ENSG00000009954.11	BAZ1B	trans-ex-in	1.44601e-32	-0.38136
TF	chr11	111311905	ENSG00000110777.12	POU2AF1	cis-ex-in	5.37777e-06	0.346671	ENSG00000009954.11	BAZ1B	trans-intron	8.18184e-35	0.393899
TF	chr11	111313948	ENSG00000110777.12	POU2AF1	cis-ex-in	2.50766e-06	0.367373	ENSG00000009954.11	BAZ1B	trans-ex-in	1.41949e-32	-0.381406
TF	chr11	111313948	ENSG00000110777.12	POU2AF1	cis-ex-in	2.50766e-06	0.367373	ENSG00000009954.11	BAZ1B	trans-intron	6.76126e-34	0.388847
TF	chr11	111314136	ENSG00000110777.12	POU2AF1	cis-ex-in	7.82596e-05	0.32717	ENSG00000009954.11	BAZ1B	trans-ex-in	6.0887e-23	-0.320298
TF	chr11	111314136	ENSG00000110777.12	POU2AF1	cis-ex-in	7.82596e-05	0.32717	ENSG00000009954.11	BAZ1B	trans-intron	4.39056e-25	0.335106
TF	chr11	111325955	ENSG00000110777.12	POU2AF1	cis-ex-in	1.95476e-08	0.263939	ENSG00000009954.11	BAZ1B	trans-ex-in	1.31917e-08	-0.187918
TF	chr11	111325955	ENSG00000110777.12	POU2AF1	cis-ex-in	1.95476e-08	0.263939	ENSG00000009954.11	BAZ1B	trans-intron	3.15553e-11	0.2188
TF	chr11	111326212	ENSG00000110777.12	POU2AF1	cis-ex-in	6.87154e-08	0.254839	ENSG00000009954.11	BAZ1B	trans-ex-in	1.04045e-14	-0.253786
TF	chr11	111326212	ENSG00000110777.12	POU2AF1	cis-ex-in	6.87154e-08	0.254839	ENSG00000009954.11	BAZ1B	trans-intron	2.56443e-17	0.276859
TF	chr11	111328474	ENSG00000110777.12	POU2AF1	cis-ex-in	9.5233e-06	-0.255913	ENSG00000009954.11	BAZ1B	trans-intron	3.27886e-08	-0.182793
TF	chr11	111330344	ENSG00000110777.12	POU2AF1	cis-ex-in	1.24007e-05	0.210338	ENSG00000009954.11	BAZ1B	trans-ex-in	1.81513e-14	-0.251528
TF	chr11	111330344	ENSG00000110777.12	POU2AF1	cis-ex-in	1.24007e-05	0.210338	ENSG00000009954.11	BAZ1B	trans-intron	5.20672e-16	0.265574
TF	chr11	111330344	ENSG00000110777.12	POU2AF1	cis-intron	2.22827e-13	-0.349616	ENSG00000009954.11	BAZ1B	trans-ex-in	1.81513e-14	-0.251528
TF	chr11	111330344	ENSG00000110777.12	POU2AF1	cis-intron	2.22827e-13	-0.349616	ENSG00000009954.11	BAZ1B	trans-intron	5.20672e-16	0.265574
TF	chr11	111330441	ENSG00000110777.12	POU2AF1	cis-ex-in	8.64255e-06	0.213136	ENSG00000009954.11	BAZ1B	trans-ex-in	1.19157e-14	-0.253238
TF	chr11	111330441	ENSG00000110777.12	POU2AF1	cis-ex-in	8.64255e-06	0.213136	ENSG00000009954.11	BAZ1B	trans-intron	3.45622e-16	0.267141
TF	chr11	111330441	ENSG00000110777.12	POU2AF1	cis-intron	1.19517e-13	-0.351927	ENSG00000009954.11	BAZ1B	trans-ex-in	1.19157e-14	-0.253238
TF	chr11	111330441	ENSG00000110777.12	POU2AF1	cis-intron	1.19517e-13	-0.351927	ENSG00000009954.11	BAZ1B	trans-intron	3.45622e-16	0.267141
TF	chr11	111331728	ENSG00000110777.12	POU2AF1	cis-ex-in	6.17536e-09	0.273289	ENSG00000009954.11	BAZ1B	trans-ex-in	2.61658e-14	-0.250032
TF	chr11	111331728	ENSG00000110777.12	POU2AF1	cis-ex-in	6.17536e-09	0.273289	ENSG00000009954.11	BAZ1B	trans-intron	1.73643e-16	0.269752
TF	chr11	111331753	ENSG00000110777.12	POU2AF1	cis-ex-in	1.3373e-08	0.266882	ENSG00000009954.11	BAZ1B	trans-ex-in	1.76351e-14	-0.251646
TF	chr11	111331753	ENSG00000110777.12	POU2AF1	cis-ex-in	1.3373e-08	0.266882	ENSG00000009954.11	BAZ1B	trans-intron	8.96968e-17	0.27223
TF	chr11	111331761	ENSG00000110777.12	POU2AF1	cis-ex-in	8.49016e-06	0.3397	ENSG00000009954.11	BAZ1B	trans-ex-in	2.97923e-52	-0.476478
TF	chr11	111331761	ENSG00000110777.12	POU2AF1	cis-ex-in	8.49016e-06	0.3397	ENSG00000009954.11	BAZ1B	trans-intron	5.91764e-57	0.49534
TF	chr11	111331839	ENSG00000110777.12	POU2AF1	cis-ex-in	9.98917e-06	0.211465	ENSG00000009954.11	BAZ1B	trans-ex-in	1.15864e-14	-0.253351
TF	chr11	111331839	ENSG00000110777.12	POU2AF1	cis-ex-in	9.98917e-06	0.211465	ENSG00000009954.11	BAZ1B	trans-intron	3.55029e-16	0.267039
TF	chr11	111331839	ENSG00000110777.12	POU2AF1	cis-intron	1.22371e-13	-0.351463	ENSG00000009954.11	BAZ1B	trans-ex-in	1.15864e-14	-0.253351
TF	chr11	111331839	ENSG00000110777.12	POU2AF1	cis-intron	1.22371e-13	-0.351463	ENSG00000009954.11	BAZ1B	trans-intron	3.55029e-16	0.267039
TF	chr11	111333424	ENSG00000110777.12	POU2AF1	cis-ex-in	9.53416e-06	0.211996	ENSG00000009954.11	BAZ1B	trans-ex-in	1.13701e-14	-0.253428
TF	chr11	111333424	ENSG00000110777.12	POU2AF1	cis-ex-in	9.53416e-06	0.211996	ENSG00000009954.11	BAZ1B	trans-intron	3.5165e-16	0.267075
TF	chr11	111333424	ENSG00000110777.12	POU2AF1	cis-intron	1.23334e-13	-0.351505	ENSG00000009954.11	BAZ1B	trans-ex-in	1.13701e-14	-0.253428
TF	chr11	111333424	ENSG00000110777.12	POU2AF1	cis-intron	1.23334e-13	-0.351505	ENSG00000009954.11	BAZ1B	trans-intron	3.5165e-16	0.267075
TF	chr11	111336349	ENSG00000110777.12	POU2AF1	cis-ex-in	1.46254e-08	0.266037	ENSG00000009954.11	BAZ1B	trans-ex-in	1.63956e-14	-0.251943
TF	chr11	111336349	ENSG00000110777.12	POU2AF1	cis-ex-in	1.46254e-08	0.266037	ENSG00000009954.11	BAZ1B	trans-intron	9.47612e-17	0.272025
TF	chr11	111336956	ENSG00000110777.12	POU2AF1	cis-ex-in	8.85856e-06	0.212758	ENSG00000009954.11	BAZ1B	trans-ex-in	1.11213e-14	-0.253517
TF	chr11	111336956	ENSG00000110777.12	POU2AF1	cis-ex-in	8.85856e-06	0.212758	ENSG00000009954.11	BAZ1B	trans-intron	3.36019e-16	0.267249
TF	chr11	111336956	ENSG00000110777.12	POU2AF1	cis-intron	1.29688e-13	-0.351219	ENSG00000009954.11	BAZ1B	trans-ex-in	1.11213e-14	-0.253517
TF	chr11	111336956	ENSG00000110777.12	POU2AF1	cis-intron	1.29688e-13	-0.351219	ENSG00000009954.11	BAZ1B	trans-intron	3.36019e-16	0.267249
TF	chr11	111338198	ENSG00000110777.12	POU2AF1	cis-ex-in	8.0535e-06	0.21373	ENSG00000009954.11	BAZ1B	trans-ex-in	1.02963e-14	-0.253828
TF	chr11	111338198	ENSG00000110777.12	POU2AF1	cis-ex-in	8.0535e-06	0.21373	ENSG00000009954.11	BAZ1B	trans-intron	2.90815e-16	0.267799
TF	chr11	111338198	ENSG00000110777.12	POU2AF1	cis-intron	1.33438e-13	-0.35105	ENSG00000009954.11	BAZ1B	trans-ex-in	1.02963e-14	-0.253828
TF	chr11	111338198	ENSG00000110777.12	POU2AF1	cis-intron	1.33438e-13	-0.35105	ENSG00000009954.11	BAZ1B	trans-intron	2.90815e-16	0.267799
TF	chr11	111340909	ENSG00000110777.12	POU2AF1	cis-ex-in	8.38911e-06	0.21349	ENSG00000009954.11	BAZ1B	trans-ex-in	1.14706e-14	-0.253392
TF	chr11	111340909	ENSG00000110777.12	POU2AF1	cis-ex-in	8.38911e-06	0.21349	ENSG00000009954.11	BAZ1B	trans-intron	3.11243e-16	0.26754
TF	chr11	111340909	ENSG00000110777.12	POU2AF1	cis-intron	9.70594e-14	-0.353278	ENSG00000009954.11	BAZ1B	trans-ex-in	1.14706e-14	-0.253392
TF	chr11	111340909	ENSG00000110777.12	POU2AF1	cis-intron	9.70594e-14	-0.353278	ENSG00000009954.11	BAZ1B	trans-intron	3.11243e-16	0.26754
TF	chr11	111343219	ENSG00000110777.12	POU2AF1	cis-ex-in	3.31403e-06	0.349543	ENSG00000009954.11	BAZ1B	trans-ex-in	3.33343e-34	-0.390549
TF	chr11	111343219	ENSG00000110777.12	POU2AF1	cis-ex-in	3.31403e-06	0.349543	ENSG00000009954.11	BAZ1B	trans-intron	5.24202e-38	0.410838
TF	chr11	111343907	ENSG00000110777.12	POU2AF1	cis-ex-in	9.99562e-06	0.212265	ENSG00000009954.11	BAZ1B	trans-ex-in	9.29038e-15	-0.254243
TF	chr11	111343907	ENSG00000110777.12	POU2AF1	cis-ex-in	9.99562e-06	0.212265	ENSG00000009954.11	BAZ1B	trans-intron	3.25263e-16	0.267373
TF	chr11	111343907	ENSG00000110777.12	POU2AF1	cis-intron	1.78046e-13	-0.350502	ENSG00000009954.11	BAZ1B	trans-ex-in	9.29038e-15	-0.254243
TF	chr11	111343907	ENSG00000110777.12	POU2AF1	cis-intron	1.78046e-13	-0.350502	ENSG00000009954.11	BAZ1B	trans-intron	3.25263e-16	0.267373
TF	chr11	111348925	ENSG00000110777.12	POU2AF1	cis-ex-in	5.80332e-06	0.218243	ENSG00000009954.11	BAZ1B	trans-ex-in	8.16852e-15	-0.254761
TF	chr11	111348925	ENSG00000110777.12	POU2AF1	cis-ex-in	5.80332e-06	0.218243	ENSG00000009954.11	BAZ1B	trans-intron	2.61722e-16	0.268199
TF	chr11	111348925	ENSG00000110777.12	POU2AF1	cis-intron	6.1575e-14	-0.357729	ENSG00000009954.11	BAZ1B	trans-ex-in	8.16852e-15	-0.254761
TF	chr11	111348925	ENSG00000110777.12	POU2AF1	cis-intron	6.1575e-14	-0.357729	ENSG00000009954.11	BAZ1B	trans-intron	2.61722e-16	0.268199
TF	chr11	111350238	ENSG00000110777.12	POU2AF1	cis-ex-in	5.88053e-06	0.218385	ENSG00000009954.11	BAZ1B	trans-ex-in	8.4712e-15	-0.254615
TF	chr11	111350238	ENSG00000110777.12	POU2AF1	cis-ex-in	5.88053e-06	0.218385	ENSG00000009954.11	BAZ1B	trans-intron	2.40051e-16	0.268527
TF	chr11	111350238	ENSG00000110777.12	POU2AF1	cis-intron	4.15132e-14	-0.36056	ENSG00000009954.11	BAZ1B	trans-ex-in	8.4712e-15	-0.254615
TF	chr11	111350238	ENSG00000110777.12	POU2AF1	cis-intron	4.15132e-14	-0.36056	ENSG00000009954.11	BAZ1B	trans-intron	2.40051e-16	0.268527
TF	chr11	111351988	ENSG00000110777.12	POU2AF1	cis-ex-in	4.18085e-06	0.221693	ENSG00000009954.11	BAZ1B	trans-ex-in	3.10405e-15	-0.258619
TF	chr11	111351988	ENSG00000110777.12	POU2AF1	cis-ex-in	4.18085e-06	0.221693	ENSG00000009954.11	BAZ1B	trans-intron	8.38943e-17	0.27248
TF	chr11	111351988	ENSG00000110777.12	POU2AF1	cis-intron	2.62411e-14	-0.363142	ENSG00000009954.11	BAZ1B	trans-ex-in	3.10405e-15	-0.258619
TF	chr11	111351988	ENSG00000110777.12	POU2AF1	cis-intron	2.62411e-14	-0.363142	ENSG00000009954.11	BAZ1B	trans-intron	8.38943e-17	0.27248
TF	chr11	111352386	ENSG00000110777.12	POU2AF1	cis-ex-in	3.50047e-05	0.19872	ENSG00000009954.11	BAZ1B	trans-ex-in	1.30375e-20	-0.303185
TF	chr11	111352386	ENSG00000110777.12	POU2AF1	cis-ex-in	3.50047e-05	0.19872	ENSG00000009954.11	BAZ1B	trans-intron	2.3785e-22	0.316057
TF	chr11	111352720	ENSG00000110777.12	POU2AF1	cis-ex-in	3.47211e-05	0.199607	ENSG00000009954.11	BAZ1B	trans-ex-in	1.86076e-20	-0.302009
TF	chr11	111352720	ENSG00000110777.12	POU2AF1	cis-ex-in	3.47211e-05	0.199607	ENSG00000009954.11	BAZ1B	trans-intron	3.54312e-22	0.314804
TF	chr11	111372091	ENSG00000110777.12	POU2AF1	cis-ex-in	2.29623e-05	0.344086	ENSG00000009954.11	BAZ1B	trans-ex-in	1.24314e-31	-0.375981
TF	chr11	111372091	ENSG00000110777.12	POU2AF1	cis-ex-in	2.29623e-05	0.344086	ENSG00000009954.11	BAZ1B	trans-intron	2.94412e-35	0.396313
TF	chr11	111401340	ENSG00000110777.12	POU2AF1	cis-ex-in	3.28483e-05	0.349319	ENSG00000009954.11	BAZ1B	trans-ex-in	4.4427e-24	-0.328259
TF	chr11	111401340	ENSG00000110777.12	POU2AF1	cis-ex-in	3.28483e-05	0.349319	ENSG00000009954.11	BAZ1B	trans-intron	4.86808e-25	0.334805
TF	chr11	111404151	ENSG00000110777.12	POU2AF1	cis-ex-in	1.01443e-05	0.210322	ENSG00000009954.11	BAZ1B	trans-intron	4.92208e-09	0.193312
TF	chr11	111411329	ENSG00000110777.12	POU2AF1	cis-ex-in	1.64984e-05	0.205193	ENSG00000009954.11	BAZ1B	trans-intron	1.80123e-09	0.198657
TF	chr11	111415796	ENSG00000110777.12	POU2AF1	cis-ex-in	1.95293e-05	0.202783	ENSG00000009954.11	BAZ1B	trans-intron	2.0344e-09	0.198018
TF	chr11	111415804	ENSG00000110777.12	POU2AF1	cis-ex-in	2.11578e-05	0.201738	ENSG00000009954.11	BAZ1B	trans-intron	2.14752e-09	0.197733
TF	chr11	111416210	ENSG00000110777.12	POU2AF1	cis-ex-in	1.8301e-05	0.203309	ENSG00000009954.11	BAZ1B	trans-intron	2.0991e-09	0.197853
TF	chr11	111416432	ENSG00000110777.12	POU2AF1	cis-ex-in	2.06393e-05	0.330422	ENSG00000009954.11	BAZ1B	trans-ex-in	5.94004e-18	-0.282158
TF	chr11	111416432	ENSG00000110777.12	POU2AF1	cis-ex-in	2.06393e-05	0.330422	ENSG00000009954.11	BAZ1B	trans-intron	3.61504e-20	0.299801
TF	chr11	111416620	ENSG00000110777.12	POU2AF1	cis-ex-in	1.71519e-05	0.204094	ENSG00000009954.11	BAZ1B	trans-intron	1.62326e-09	0.199202
TF	chr11	118202200	ENSG00000118058.23	KMT2A	cis-ex-in	1.68305e-05	0.999801	ENSG00000060237.17	WNK1	trans-ex-in	6.73923e-09	-0.19161
TF	chr11	118202200	ENSG00000118058.23	KMT2A	cis-intron	5.20863e-06	-1.05791	ENSG00000060237.17	WNK1	trans-ex-in	6.73923e-09	-0.19161
TF	chr12	8307572	ENSG00000065970.9	FOXJ2	cis-ex-in	0.00634161	-0.365805	ENSG00000111885.7	MAN1A1	trans-ex-in	1.41674e-08	0.187522
TF	chr12	8315663	ENSG00000065970.9	FOXJ2	cis-ex-in	0.00529609	0.381507	ENSG00000111885.7	MAN1A1	trans-ex-in	3.11506e-08	-0.183086
TF	chr12	8323760	ENSG00000065970.9	FOXJ2	cis-ex-in	0.00363813	0.411473	ENSG00000111885.7	MAN1A1	trans-ex-in	2.03922e-08	-0.185485
TF	chr12	8326769	ENSG00000065970.9	FOXJ2	cis-ex-in	0.00030926	0.329939	ENSG00000111530.13	CAND1	trans-ex-in	1.79715e-08	0.186194
TF	chr12	8326769	ENSG00000065970.9	FOXJ2	cis-intron	0.000287369	-0.331665	ENSG00000111530.13	CAND1	trans-ex-in	1.79715e-08	0.186194
TF	chr12	8327532	ENSG00000065970.9	FOXJ2	cis-ex-in	0.000232011	0.285371	ENSG00000111530.13	CAND1	trans-ex-in	2.49431e-08	0.184348
TF	chr12	8327532	ENSG00000065970.9	FOXJ2	cis-intron	0.000197037	-0.288559	ENSG00000111530.13	CAND1	trans-ex-in	2.49431e-08	0.184348
TF	chr12	8327931	ENSG00000065970.9	FOXJ2	cis-intron	0.000271133	-0.286965	ENSG00000111530.13	CAND1	trans-ex-in	3.56805e-08	0.18231
TF	chr12	8336817	ENSG00000065970.9	FOXJ2	cis-intron	0.000557307	-0.267565	ENSG00000111530.13	CAND1	trans-ex-in	3.82518e-08	0.181912
TF	chr12	8336986	ENSG00000065970.9	FOXJ2	cis-ex-in	0.000288939	0.282996	ENSG00000111530.13	CAND1	trans-ex-in	1.8732e-08	0.185962
TF	chr12	8336986	ENSG00000065970.9	FOXJ2	cis-intron	0.000321002	-0.280881	ENSG00000111530.13	CAND1	trans-ex-in	1.8732e-08	0.185962
TF	chr12	19550769	ENSG00000139154.16	AEBP2	cis-ex-in	9.82359e-13	0.597103	ENSG00000104687.14	GSR	trans-ex-in	8.56066e-11	0.214014
TF	chr12	19550769	ENSG00000139154.16	AEBP2	cis-ex-in	9.82359e-13	0.597103	ENSG00000104687.14	GSR	trans-intron	2.47584e-11	-0.219946
TF	chr12	19563295	ENSG00000139154.16	AEBP2	cis-ex-in	1.31999e-13	-0.543101	ENSG00000120053.12	GOT1	trans-ex-in	2.02494e-08	-0.185524
TF	chr12	24181920	ENSG00000134532.19	SOX5	cis-ex-in	6.87357e-12	-0.474795	ENSG00000116815.16	CD58	trans-ex-in	2.62863e-08	-0.184051
TF	chr12	24181920	ENSG00000134532.19	SOX5	cis-exon	1.75238e-17	-0.584821	ENSG00000116815.16	CD58	trans-ex-in	2.62863e-08	-0.184051
TF	chr12	24181920	ENSG00000134532.19	SOX5	cis-intron	4.25423e-08	-0.381055	ENSG00000116815.16	CD58	trans-ex-in	2.62863e-08	-0.184051
TF	chr12	24183256	ENSG00000134532.19	SOX5	cis-exon	1.88315e-17	-0.580578	ENSG00000116815.16	CD58	trans-ex-in	3.55224e-08	-0.182336
TF	chr12	24183256	ENSG00000134532.19	SOX5	cis-intron	2.17929e-08	-0.386604	ENSG00000116815.16	CD58	trans-ex-in	3.55224e-08	-0.182336
TF	chr12	53709118	ENSG00000185591.10	SP1	cis-intron	0.0036398	0.337016	ENSG00000117298.16	ECE1	trans-exon	6.13073e-09	-0.192124
TF	chr12	96048747	ENSG00000120798.17	NR2C1	cis-intron	0.00563496	0.3092	ENSG00000134982.17	APC	trans-intron	1.67894e-08	0.186575
TF	chr12	106803215	ENSG00000120832.10	MTERF2	cis-intron	0.00453623	0.286014	ENSG00000072210.19	ALDH3A2	trans-ex-in	3.47515e-08	0.182461
TF	chr12	122049374	ENSG00000175727.14	MLXIP	cis-intron	8.20754e-07	-0.240527	ENSG00000265972.6	TXNIP	trans-exon	4.73275e-10	-0.205542
TF	chr12	122050108	ENSG00000175727.14	MLXIP	cis-intron	6.97008e-07	-0.241665	ENSG00000265972.6	TXNIP	trans-exon	3.68681e-10	-0.206802
TF	chr12	122051195	ENSG00000175727.14	MLXIP	cis-intron	7.61988e-06	-0.218728	ENSG00000265972.6	TXNIP	trans-exon	4.6958e-09	-0.193565
TF	chr12	122052203	ENSG00000175727.14	MLXIP	cis-intron	7.04958e-06	-0.222257	ENSG00000265972.6	TXNIP	trans-exon	6.68582e-09	-0.191653
TF	chr12	122052772	ENSG00000175727.14	MLXIP	cis-intron	4.37765e-06	-0.224026	ENSG00000265972.6	TXNIP	trans-exon	2.44235e-09	-0.197054
TF	chr12	122052927	ENSG00000175727.14	MLXIP	cis-intron	2.47089e-06	-0.232244	ENSG00000265972.6	TXNIP	trans-exon	1.34209e-09	-0.200194
TF	chr12	122052971	ENSG00000175727.14	MLXIP	cis-intron	3.13489e-06	-0.227483	ENSG00000265972.6	TXNIP	trans-exon	1.17854e-09	-0.200868
TF	chr12	122053027	ENSG00000175727.14	MLXIP	cis-intron	3.20548e-06	-0.227468	ENSG00000265972.6	TXNIP	trans-exon	8.40788e-10	-0.202611
TF	chr12	122054692	ENSG00000175727.14	MLXIP	cis-intron	5.87839e-07	-0.243286	ENSG00000265972.6	TXNIP	trans-exon	2.73981e-10	-0.208289
TF	chr12	122055072	ENSG00000175727.14	MLXIP	cis-intron	2.8543e-07	-0.250215	ENSG00000265972.6	TXNIP	trans-exon	1.23334e-10	-0.212234
TF	chr12	122055478	ENSG00000175727.14	MLXIP	cis-intron	1.34718e-07	-0.257336	ENSG00000265972.6	TXNIP	trans-exon	1.77173e-10	-0.210453
TF	chr12	122056903	ENSG00000175727.14	MLXIP	cis-exon	2.00396e-23	-0.477235	ENSG00000265972.6	TXNIP	trans-exon	3.39013e-10	-0.207223
TF	chr12	122056903	ENSG00000175727.14	MLXIP	cis-intron	1.96537e-07	-0.253967	ENSG00000265972.6	TXNIP	trans-exon	3.39013e-10	-0.207223
TF	chr12	122057534	ENSG00000175727.14	MLXIP	cis-intron	3.20231e-07	-0.250489	ENSG00000265972.6	TXNIP	trans-exon	1.98447e-10	-0.209893
TF	chr12	122057851	ENSG00000175727.14	MLXIP	cis-intron	2.69662e-07	0.251007	ENSG00000265972.6	TXNIP	trans-exon	1.6533e-10	0.210795
TF	chr12	122059095	ENSG00000175727.14	MLXIP	cis-intron	5.39291e-07	0.244375	ENSG00000265972.6	TXNIP	trans-exon	2.25187e-10	0.209266
TF	chr12	122062842	ENSG00000175727.14	MLXIP	cis-exon	6.59908e-25	0.49239	ENSG00000265972.6	TXNIP	trans-exon	1.44266e-10	0.211466
TF	chr12	122062842	ENSG00000175727.14	MLXIP	cis-intron	6.29524e-07	0.243401	ENSG00000265972.6	TXNIP	trans-exon	1.44266e-10	0.211466
TF	chr12	122065471	ENSG00000175727.14	MLXIP	cis-exon	4.35789e-25	-0.494297	ENSG00000265972.6	TXNIP	trans-exon	6.26062e-11	-0.215526
TF	chr12	122065471	ENSG00000175727.14	MLXIP	cis-intron	3.89435e-07	-0.247896	ENSG00000265972.6	TXNIP	trans-exon	6.26062e-11	-0.215526
TF	chr12	122065538	ENSG00000175727.14	MLXIP	cis-exon	5.65141e-25	-0.49375	ENSG00000265972.6	TXNIP	trans-exon	6.65101e-11	-0.215235
TF	chr12	122065538	ENSG00000175727.14	MLXIP	cis-intron	3.94571e-07	-0.248064	ENSG00000265972.6	TXNIP	trans-exon	6.65101e-11	-0.215235
TF	chr12	122066314	ENSG00000175727.14	MLXIP	cis-exon	2.79771e-25	-0.49893	ENSG00000265972.6	TXNIP	trans-exon	5.28789e-11	-0.216338
TF	chr12	122066314	ENSG00000175727.14	MLXIP	cis-intron	1.42645e-07	-0.258343	ENSG00000265972.6	TXNIP	trans-exon	5.28789e-11	-0.216338
TF	chr12	122067480	ENSG00000175727.14	MLXIP	cis-exon	1.55683e-24	-0.488718	ENSG00000265972.6	TXNIP	trans-exon	1.65284e-10	-0.210796
TF	chr12	122067480	ENSG00000175727.14	MLXIP	cis-intron	7.77868e-07	-0.24145	ENSG00000265972.6	TXNIP	trans-exon	1.65284e-10	-0.210796
TF	chr12	122067746	ENSG00000175727.14	MLXIP	cis-exon	4.28512e-25	-0.494425	ENSG00000265972.6	TXNIP	trans-exon	4.77424e-11	-0.216828
TF	chr12	122067746	ENSG00000175727.14	MLXIP	cis-intron	4.85437e-07	-0.245897	ENSG00000265972.6	TXNIP	trans-exon	4.77424e-11	-0.216828
TF	chr12	122069601	ENSG00000175727.14	MLXIP	cis-exon	2.74529e-25	-0.497244	ENSG00000265972.6	TXNIP	trans-exon	5.79635e-11	-0.215897
TF	chr12	122069601	ENSG00000175727.14	MLXIP	cis-intron	3.15589e-07	-0.250297	ENSG00000265972.6	TXNIP	trans-exon	5.79635e-11	-0.215897
TF	chr12	122069904	ENSG00000175727.14	MLXIP	cis-exon	3.53621e-25	-0.495696	ENSG00000265972.6	TXNIP	trans-exon	5.84486e-11	-0.215857
TF	chr12	122069904	ENSG00000175727.14	MLXIP	cis-intron	3.99896e-07	-0.247903	ENSG00000265972.6	TXNIP	trans-exon	5.84486e-11	-0.215857
TF	chr12	122070022	ENSG00000175727.14	MLXIP	cis-exon	3.05191e-25	-0.496016	ENSG00000265972.6	TXNIP	trans-exon	4.93784e-11	-0.216666
TF	chr12	122070022	ENSG00000175727.14	MLXIP	cis-intron	3.75379e-07	-0.248326	ENSG00000265972.6	TXNIP	trans-exon	4.93784e-11	-0.216666
TF	chr12	122071981	ENSG00000175727.14	MLXIP	cis-exon	2.4302e-25	-0.497764	ENSG00000265972.6	TXNIP	trans-exon	1.94283e-10	-0.209998
TF	chr12	122071981	ENSG00000175727.14	MLXIP	cis-intron	6.98639e-07	-0.242952	ENSG00000265972.6	TXNIP	trans-exon	1.94283e-10	-0.209998
TF	chr12	122073332	ENSG00000175727.14	MLXIP	cis-exon	2.12436e-25	-0.497346	ENSG00000265972.6	TXNIP	trans-exon	9.75305e-11	-0.21338
TF	chr12	122073332	ENSG00000175727.14	MLXIP	cis-intron	1.85835e-07	-0.254564	ENSG00000265972.6	TXNIP	trans-exon	9.75305e-11	-0.21338
TF	chr12	122073848	ENSG00000175727.14	MLXIP	cis-exon	1.81426e-24	0.491115	ENSG00000265972.6	TXNIP	trans-exon	6.14193e-10	0.204218
TF	chr12	122073848	ENSG00000175727.14	MLXIP	cis-intron	7.04589e-08	0.264714	ENSG00000265972.6	TXNIP	trans-exon	6.14193e-10	0.204218
TF	chr12	122076568	ENSG00000175727.14	MLXIP	cis-exon	9.65088e-26	-0.499099	ENSG00000265972.6	TXNIP	trans-exon	8.59146e-11	-0.213996
TF	chr12	122076568	ENSG00000175727.14	MLXIP	cis-intron	3.62851e-07	-0.247728	ENSG00000265972.6	TXNIP	trans-exon	8.59146e-11	-0.213996
TF	chr12	122082669	ENSG00000175727.14	MLXIP	cis-exon	2.85388e-25	-0.493506	ENSG00000265972.6	TXNIP	trans-exon	1.35384e-10	-0.211778
TF	chr12	122082669	ENSG00000175727.14	MLXIP	cis-intron	5.188e-07	-0.243964	ENSG00000265972.6	TXNIP	trans-exon	1.35384e-10	-0.211778
TF	chr12	122083571	ENSG00000175727.14	MLXIP	cis-exon	4.4344e-25	-0.495618	ENSG00000265972.6	TXNIP	trans-exon	1.2358e-10	-0.212225
TF	chr12	122083571	ENSG00000175727.14	MLXIP	cis-intron	5.25342e-07	-0.245831	ENSG00000265972.6	TXNIP	trans-exon	1.2358e-10	-0.212225
TF	chr12	122084259	ENSG00000175727.14	MLXIP	cis-exon	3.72181e-25	-0.492978	ENSG00000265972.6	TXNIP	trans-exon	1.3678e-10	-0.211727
TF	chr12	122084259	ENSG00000175727.14	MLXIP	cis-intron	7.01791e-07	-0.241463	ENSG00000265972.6	TXNIP	trans-exon	1.3678e-10	-0.211727
TF	chr12	122084705	ENSG00000175727.14	MLXIP	cis-exon	1.77301e-25	-0.49674	ENSG00000265972.6	TXNIP	trans-exon	6.66295e-11	-0.215226
TF	chr12	122084705	ENSG00000175727.14	MLXIP	cis-intron	2.90486e-07	-0.249856	ENSG00000265972.6	TXNIP	trans-exon	6.66295e-11	-0.215226
TF	chr12	122084801	ENSG00000175727.14	MLXIP	cis-exon	1.65869e-25	-0.49752	ENSG00000265972.6	TXNIP	trans-exon	7.05181e-11	-0.214952
TF	chr12	122084801	ENSG00000175727.14	MLXIP	cis-intron	3.00232e-07	-0.249807	ENSG00000265972.6	TXNIP	trans-exon	7.05181e-11	-0.214952
TF	chr12	122085015	ENSG00000175727.14	MLXIP	cis-exon	1.60383e-25	-0.49628	ENSG00000265972.6	TXNIP	trans-exon	1.1063e-10	-0.212766
TF	chr12	122085015	ENSG00000175727.14	MLXIP	cis-intron	3.10231e-07	-0.248816	ENSG00000265972.6	TXNIP	trans-exon	1.1063e-10	-0.212766
TF	chr12	122085762	ENSG00000175727.14	MLXIP	cis-exon	1.46657e-25	-0.498499	ENSG00000265972.6	TXNIP	trans-exon	1.61376e-10	-0.210914
TF	chr12	122085762	ENSG00000175727.14	MLXIP	cis-intron	8.58788e-07	-0.240322	ENSG00000265972.6	TXNIP	trans-exon	1.61376e-10	-0.210914
TF	chr12	122085944	ENSG00000175727.14	MLXIP	cis-exon	1.54937e-24	-0.499739	ENSG00000265972.6	TXNIP	trans-exon	3.34446e-10	-0.207291
TF	chr12	122086963	ENSG00000175727.14	MLXIP	cis-exon	2.08683e-25	-0.495909	ENSG00000265972.6	TXNIP	trans-exon	1.24588e-10	-0.212185
TF	chr12	122086963	ENSG00000175727.14	MLXIP	cis-intron	2.84333e-07	-0.24998	ENSG00000265972.6	TXNIP	trans-exon	1.24588e-10	-0.212185
TF	chr12	122087073	ENSG00000175727.14	MLXIP	cis-exon	1.51421e-25	-0.497746	ENSG00000265972.6	TXNIP	trans-exon	1.12438e-10	-0.212687
TF	chr12	122087073	ENSG00000175727.14	MLXIP	cis-intron	2.94509e-07	-0.249899	ENSG00000265972.6	TXNIP	trans-exon	1.12438e-10	-0.212687
TF	chr12	122088381	ENSG00000175727.14	MLXIP	cis-exon	7.08327e-26	-0.4996	ENSG00000265972.6	TXNIP	trans-exon	1.10898e-10	-0.212754
TF	chr12	122088381	ENSG00000175727.14	MLXIP	cis-intron	2.56698e-07	-0.250456	ENSG00000265972.6	TXNIP	trans-exon	1.10898e-10	-0.212754
TF	chr12	122090294	ENSG00000175727.14	MLXIP	cis-exon	2.50862e-25	-0.499549	ENSG00000265972.6	TXNIP	trans-exon	4.0241e-10	-0.206361
TF	chr12	122090294	ENSG00000175727.14	MLXIP	cis-intron	4.96134e-07	-0.247092	ENSG00000265972.6	TXNIP	trans-exon	4.0241e-10	-0.206361
TF	chr12	122090369	ENSG00000175727.14	MLXIP	cis-exon	4.95574e-25	-0.49462	ENSG00000265972.6	TXNIP	trans-exon	3.49161e-10	-0.207075
TF	chr12	122090369	ENSG00000175727.14	MLXIP	cis-intron	5.11211e-07	-0.245827	ENSG00000265972.6	TXNIP	trans-exon	3.49161e-10	-0.207075
TF	chr12	122090419	ENSG00000175727.14	MLXIP	cis-exon	5.14004e-25	-0.492019	ENSG00000265972.6	TXNIP	trans-exon	3.26147e-10	-0.207417
TF	chr12	122090419	ENSG00000175727.14	MLXIP	cis-intron	6.09435e-07	-0.242986	ENSG00000265972.6	TXNIP	trans-exon	3.26147e-10	-0.207417
TF	chr12	122090554	ENSG00000175727.14	MLXIP	cis-exon	2.94589e-25	-0.492789	ENSG00000265972.6	TXNIP	trans-exon	2.87459e-10	-0.208049
TF	chr12	122090554	ENSG00000175727.14	MLXIP	cis-intron	4.2617e-07	-0.245479	ENSG00000265972.6	TXNIP	trans-exon	2.87459e-10	-0.208049
TF	chr12	122091477	ENSG00000175727.14	MLXIP	cis-exon	3.50721e-25	-0.493502	ENSG00000265972.6	TXNIP	trans-exon	1.55498e-10	-0.211097
TF	chr12	122091477	ENSG00000175727.14	MLXIP	cis-intron	4.20429e-07	-0.24633	ENSG00000265972.6	TXNIP	trans-exon	1.55498e-10	-0.211097
TF	chr12	122092107	ENSG00000175727.14	MLXIP	cis-exon	1.06767e-25	-0.510853	ENSG00000265972.6	TXNIP	trans-exon	2.34503e-09	-0.197269
TF	chr12	122092107	ENSG00000175727.14	MLXIP	cis-intron	2.74967e-07	-0.256353	ENSG00000265972.6	TXNIP	trans-exon	2.34503e-09	-0.197269
TF	chr12	122092350	ENSG00000175727.14	MLXIP	cis-exon	8.99746e-26	-0.498124	ENSG00000265972.6	TXNIP	trans-exon	2.20512e-10	-0.20937
TF	chr12	122092350	ENSG00000175727.14	MLXIP	cis-intron	2.17183e-07	-0.251715	ENSG00000265972.6	TXNIP	trans-exon	2.20512e-10	-0.20937
TF	chr12	122096282	ENSG00000175727.14	MLXIP	cis-exon	1.07495e-25	-0.497201	ENSG00000265972.6	TXNIP	trans-exon	1.63509e-10	-0.210849
TF	chr12	122096282	ENSG00000175727.14	MLXIP	cis-intron	1.33053e-07	-0.255959	ENSG00000265972.6	TXNIP	trans-exon	1.63509e-10	-0.210849
TF	chr12	122096775	ENSG00000175727.14	MLXIP	cis-exon	8.33947e-26	-0.497618	ENSG00000265972.6	TXNIP	trans-exon	1.48263e-10	-0.211331
TF	chr12	122096775	ENSG00000175727.14	MLXIP	cis-intron	2.23853e-07	-0.251029	ENSG00000265972.6	TXNIP	trans-exon	1.48263e-10	-0.211331
TF	chr12	122097279	ENSG00000175727.14	MLXIP	cis-exon	5.28738e-26	-0.499929	ENSG00000265972.6	TXNIP	trans-exon	1.3404e-10	-0.211827
TF	chr12	122097279	ENSG00000175727.14	MLXIP	cis-intron	2.99078e-07	-0.248633	ENSG00000265972.6	TXNIP	trans-exon	1.3404e-10	-0.211827
TF	chr12	122097946	ENSG00000175727.14	MLXIP	cis-exon	1.00361e-25	-0.499117	ENSG00000265972.6	TXNIP	trans-exon	1.78477e-10	-0.210417
TF	chr12	122097946	ENSG00000175727.14	MLXIP	cis-intron	2.23731e-07	-0.252185	ENSG00000265972.6	TXNIP	trans-exon	1.78477e-10	-0.210417
TF	chr12	122099234	ENSG00000175727.14	MLXIP	cis-exon	7.4234e-26	-0.516751	ENSG00000265972.6	TXNIP	trans-exon	2.25099e-11	-0.220395
TF	chr12	122099234	ENSG00000175727.14	MLXIP	cis-intron	3.24851e-06	-0.234412	ENSG00000265972.6	TXNIP	trans-exon	2.25099e-11	-0.220395
TF	chr12	122101036	ENSG00000175727.14	MLXIP	cis-exon	9.74725e-26	-0.499554	ENSG00000265972.6	TXNIP	trans-exon	8.11538e-11	-0.214273
TF	chr12	122101036	ENSG00000175727.14	MLXIP	cis-intron	3.04454e-07	-0.249568	ENSG00000265972.6	TXNIP	trans-exon	8.11538e-11	-0.214273
TF	chr12	122102430	ENSG00000175727.14	MLXIP	cis-exon	5.85349e-26	-0.498441	ENSG00000265972.6	TXNIP	trans-exon	1.22995e-10	-0.212248
TF	chr12	122102430	ENSG00000175727.14	MLXIP	cis-intron	2.33022e-07	-0.250339	ENSG00000265972.6	TXNIP	trans-exon	1.22995e-10	-0.212248
TF	chr12	122103130	ENSG00000175727.14	MLXIP	cis-exon	8.40216e-26	-0.497122	ENSG00000265972.6	TXNIP	trans-exon	1.51565e-10	-0.211223
TF	chr12	122103130	ENSG00000175727.14	MLXIP	cis-intron	2.2795e-07	-0.250634	ENSG00000265972.6	TXNIP	trans-exon	1.51565e-10	-0.211223
TF	chr12	122104509	ENSG00000175727.14	MLXIP	cis-exon	6.18208e-26	-0.497818	ENSG00000265972.6	TXNIP	trans-exon	1.22177e-10	-0.21228
TF	chr12	122104509	ENSG00000175727.14	MLXIP	cis-intron	2.49414e-07	-0.249534	ENSG00000265972.6	TXNIP	trans-exon	1.22177e-10	-0.21228
TF	chr12	122104807	ENSG00000175727.14	MLXIP	cis-exon	8.23966e-26	-0.500176	ENSG00000265972.6	TXNIP	trans-exon	1.44291e-10	-0.211465
TF	chr12	122104807	ENSG00000175727.14	MLXIP	cis-intron	2.38e-07	-0.251745	ENSG00000265972.6	TXNIP	trans-exon	1.44291e-10	-0.211465
TF	chr12	122105278	ENSG00000175727.14	MLXIP	cis-exon	2.11743e-25	-0.495273	ENSG00000265972.6	TXNIP	trans-exon	2.07103e-10	-0.209681
TF	chr12	122105278	ENSG00000175727.14	MLXIP	cis-intron	8.87738e-08	-0.259975	ENSG00000265972.6	TXNIP	trans-exon	2.07103e-10	-0.209681
TF	chr12	122105918	ENSG00000175727.14	MLXIP	cis-exon	6.05763e-26	-0.497597	ENSG00000265972.6	TXNIP	trans-exon	1.22929e-10	-0.21225
TF	chr12	122105918	ENSG00000175727.14	MLXIP	cis-intron	2.2488e-07	-0.250303	ENSG00000265972.6	TXNIP	trans-exon	1.22929e-10	-0.21225
TF	chr12	122106016	ENSG00000175727.14	MLXIP	cis-exon	6.91137e-26	-0.497039	ENSG00000265972.6	TXNIP	trans-exon	1.3311e-10	-0.211861
TF	chr12	122106016	ENSG00000175727.14	MLXIP	cis-intron	2.30925e-07	-0.250064	ENSG00000265972.6	TXNIP	trans-exon	1.3311e-10	-0.211861
TF	chr12	122106754	ENSG00000175727.14	MLXIP	cis-exon	6.87296e-26	-0.497171	ENSG00000265972.6	TXNIP	trans-exon	1.29263e-10	-0.212004
TF	chr12	122106754	ENSG00000175727.14	MLXIP	cis-intron	2.31912e-07	-0.250081	ENSG00000265972.6	TXNIP	trans-exon	1.29263e-10	-0.212004
TF	chr12	122108495	ENSG00000175727.14	MLXIP	cis-exon	5.77062e-25	-0.489562	ENSG00000265972.6	TXNIP	trans-exon	2.16046e-10	-0.209472
TF	chr12	122108495	ENSG00000175727.14	MLXIP	cis-intron	3.53364e-07	-0.247006	ENSG00000265972.6	TXNIP	trans-exon	2.16046e-10	-0.209472
TF	chr12	122108763	ENSG00000175727.14	MLXIP	cis-exon	1.03286e-25	-0.494866	ENSG00000265972.6	TXNIP	trans-exon	2.0626e-10	-0.209701
TF	chr12	122108763	ENSG00000175727.14	MLXIP	cis-intron	2.14629e-07	-0.250467	ENSG00000265972.6	TXNIP	trans-exon	2.0626e-10	-0.209701
TF	chr12	122111601	ENSG00000175727.14	MLXIP	cis-exon	2.17041e-25	-0.492013	ENSG00000265972.6	TXNIP	trans-exon	2.84387e-10	-0.208103
TF	chr12	122111601	ENSG00000175727.14	MLXIP	cis-intron	2.16141e-07	-0.250544	ENSG00000265972.6	TXNIP	trans-exon	2.84387e-10	-0.208103
TF	chr12	122113513	ENSG00000175727.14	MLXIP	cis-exon	1.63794e-25	-0.494603	ENSG00000265972.6	TXNIP	trans-exon	1.38599e-10	-0.211662
TF	chr12	122113513	ENSG00000175727.14	MLXIP	cis-intron	4.15216e-07	-0.245379	ENSG00000265972.6	TXNIP	trans-exon	1.38599e-10	-0.211662
TF	chr12	122113798	ENSG00000175727.14	MLXIP	cis-exon	9.0439e-25	-0.494298	ENSG00000265972.6	TXNIP	trans-exon	6.98466e-10	-0.203562
TF	chr12	122113798	ENSG00000175727.14	MLXIP	cis-intron	5.70235e-07	-0.24595	ENSG00000265972.6	TXNIP	trans-exon	6.98466e-10	-0.203562
TF	chr12	122114047	ENSG00000175727.14	MLXIP	cis-exon	2.57077e-25	-0.491554	ENSG00000265972.6	TXNIP	trans-exon	2.27508e-10	-0.209215
TF	chr12	122114047	ENSG00000175727.14	MLXIP	cis-intron	4.45296e-07	-0.244176	ENSG00000265972.6	TXNIP	trans-exon	2.27508e-10	-0.209215
TF	chr12	122114394	ENSG00000175727.14	MLXIP	cis-exon	2.88691e-25	-0.490646	ENSG00000265972.6	TXNIP	trans-exon	3.07571e-10	-0.207711
TF	chr12	122114394	ENSG00000175727.14	MLXIP	cis-intron	4.19879e-07	-0.244504	ENSG00000265972.6	TXNIP	trans-exon	3.07571e-10	-0.207711
TF	chr12	122114495	ENSG00000175727.14	MLXIP	cis-exon	2.50366e-25	-0.491402	ENSG00000265972.6	TXNIP	trans-exon	3.30694e-10	-0.207348
TF	chr12	122114495	ENSG00000175727.14	MLXIP	cis-intron	4.28903e-07	-0.244386	ENSG00000265972.6	TXNIP	trans-exon	3.30694e-10	-0.207348
TF	chr12	122114712	ENSG00000175727.14	MLXIP	cis-exon	2.32564e-25	-0.492233	ENSG00000265972.6	TXNIP	trans-exon	2.79849e-10	-0.208183
TF	chr12	122114712	ENSG00000175727.14	MLXIP	cis-intron	3.37538e-07	-0.246815	ENSG00000265972.6	TXNIP	trans-exon	2.79849e-10	-0.208183
TF	chr12	122114814	ENSG00000175727.14	MLXIP	cis-exon	3.40506e-25	-0.491416	ENSG00000265972.6	TXNIP	trans-exon	2.70357e-10	-0.208356
TF	chr12	122114814	ENSG00000175727.14	MLXIP	cis-intron	5.37628e-07	-0.242975	ENSG00000265972.6	TXNIP	trans-exon	2.70357e-10	-0.208356
TF	chr12	122115249	ENSG00000175727.14	MLXIP	cis-exon	1.68806e-25	-0.493612	ENSG00000265972.6	TXNIP	trans-exon	2.54983e-10	-0.208648
TF	chr12	122115249	ENSG00000175727.14	MLXIP	cis-intron	3.73847e-07	-0.245903	ENSG00000265972.6	TXNIP	trans-exon	2.54983e-10	-0.208648
TF	chr12	122115287	ENSG00000175727.14	MLXIP	cis-exon	2.15351e-25	-0.49244	ENSG00000265972.6	TXNIP	trans-exon	2.98565e-10	-0.20786
TF	chr12	122115287	ENSG00000175727.14	MLXIP	cis-intron	3.81326e-07	-0.245653	ENSG00000265972.6	TXNIP	trans-exon	2.98565e-10	-0.20786
TF	chr12	122115309	ENSG00000175727.14	MLXIP	cis-exon	2.31556e-25	-0.492609	ENSG00000265972.6	TXNIP	trans-exon	2.58613e-10	-0.208577
TF	chr12	122115309	ENSG00000175727.14	MLXIP	cis-intron	4.11701e-07	-0.245194	ENSG00000265972.6	TXNIP	trans-exon	2.58613e-10	-0.208577
TF	chr12	122115536	ENSG00000175727.14	MLXIP	cis-exon	6.88996e-25	-0.495019	ENSG00000265972.6	TXNIP	trans-exon	4.59066e-10	-0.205696
TF	chr12	122115536	ENSG00000175727.14	MLXIP	cis-intron	4.41132e-07	-0.248105	ENSG00000265972.6	TXNIP	trans-exon	4.59066e-10	-0.205696
TF	chr12	122115966	ENSG00000175727.14	MLXIP	cis-exon	7.00266e-25	-0.491276	ENSG00000265972.6	TXNIP	trans-exon	6.46654e-10	-0.203955
TF	chr12	122115966	ENSG00000175727.14	MLXIP	cis-intron	2.66351e-07	-0.250855	ENSG00000265972.6	TXNIP	trans-exon	6.46654e-10	-0.203955
TF	chr12	122116256	ENSG00000175727.14	MLXIP	cis-exon	2.88945e-25	-0.490897	ENSG00000265972.6	TXNIP	trans-exon	3.34564e-10	-0.207289
TF	chr12	122116256	ENSG00000175727.14	MLXIP	cis-intron	3.65975e-07	-0.245876	ENSG00000265972.6	TXNIP	trans-exon	3.34564e-10	-0.207289
TF	chr12	122116421	ENSG00000175727.14	MLXIP	cis-exon	2.20403e-25	-0.491822	ENSG00000265972.6	TXNIP	trans-exon	2.77327e-10	-0.208229
TF	chr12	122116421	ENSG00000175727.14	MLXIP	cis-intron	4.27218e-07	-0.244362	ENSG00000265972.6	TXNIP	trans-exon	2.77327e-10	-0.208229
TF	chr12	122116742	ENSG00000175727.14	MLXIP	cis-exon	6.78226e-26	-0.496212	ENSG00000265972.6	TXNIP	trans-exon	1.44131e-10	-0.21147
TF	chr12	122116742	ENSG00000175727.14	MLXIP	cis-intron	1.85935e-07	-0.251525	ENSG00000265972.6	TXNIP	trans-exon	1.44131e-10	-0.21147
TF	chr12	122117758	ENSG00000175727.14	MLXIP	cis-exon	1.95201e-25	-0.498879	ENSG00000265972.6	TXNIP	trans-exon	2.80965e-10	-0.208163
TF	chr12	122117758	ENSG00000175727.14	MLXIP	cis-intron	4.07906e-08	-0.268377	ENSG00000265972.6	TXNIP	trans-exon	2.80965e-10	-0.208163
TF	chr12	122118352	ENSG00000175727.14	MLXIP	cis-exon	6.50361e-26	-0.497457	ENSG00000265972.6	TXNIP	trans-exon	7.90187e-11	-0.214402
TF	chr12	122118352	ENSG00000175727.14	MLXIP	cis-intron	1.87731e-07	-0.251982	ENSG00000265972.6	TXNIP	trans-exon	7.90187e-11	-0.214402
TF	chr12	122118392	ENSG00000175727.14	MLXIP	cis-exon	7.39859e-26	-0.495745	ENSG00000265972.6	TXNIP	trans-exon	1.54055e-10	-0.211143
TF	chr12	122118392	ENSG00000175727.14	MLXIP	cis-intron	2.04081e-07	-0.250651	ENSG00000265972.6	TXNIP	trans-exon	1.54055e-10	-0.211143
TF	chr12	122118576	ENSG00000175727.14	MLXIP	cis-exon	8.07846e-26	-0.496172	ENSG00000265972.6	TXNIP	trans-exon	1.62442e-10	-0.210882
TF	chr12	122118576	ENSG00000175727.14	MLXIP	cis-intron	1.80564e-07	-0.252134	ENSG00000265972.6	TXNIP	trans-exon	1.62442e-10	-0.210882
TF	chr12	122118779	ENSG00000175727.14	MLXIP	cis-exon	1.44322e-25	-0.497816	ENSG00000265972.6	TXNIP	trans-exon	2.93963e-10	-0.207937
TF	chr12	122118779	ENSG00000175727.14	MLXIP	cis-intron	1.61306e-07	-0.255219	ENSG00000265972.6	TXNIP	trans-exon	2.93963e-10	-0.207937
TF	chr12	122118932	ENSG00000175727.14	MLXIP	cis-exon	3.1648e-25	-0.494806	ENSG00000265972.6	TXNIP	trans-exon	4.89346e-10	-0.205372
TF	chr12	122118932	ENSG00000175727.14	MLXIP	cis-intron	1.44467e-07	-0.256369	ENSG00000265972.6	TXNIP	trans-exon	4.89346e-10	-0.205372
TF	chr12	122119034	ENSG00000175727.14	MLXIP	cis-exon	9.50417e-26	-0.498735	ENSG00000265972.6	TXNIP	trans-exon	1.19708e-10	-0.21238
TF	chr12	122119034	ENSG00000175727.14	MLXIP	cis-intron	1.76572e-07	-0.253983	ENSG00000265972.6	TXNIP	trans-exon	1.19708e-10	-0.21238
TF	chr12	122119315	ENSG00000175727.14	MLXIP	cis-exon	5.8124e-26	-0.496964	ENSG00000265972.6	TXNIP	trans-exon	1.32925e-10	-0.211867
TF	chr12	122119315	ENSG00000175727.14	MLXIP	cis-intron	1.96896e-07	-0.251075	ENSG00000265972.6	TXNIP	trans-exon	1.32925e-10	-0.211867
TF	chr12	122119565	ENSG00000175727.14	MLXIP	cis-exon	8.9901e-26	-0.497447	ENSG00000265972.6	TXNIP	trans-exon	1.34401e-10	-0.211813
TF	chr12	122119565	ENSG00000175727.14	MLXIP	cis-intron	2.77075e-07	-0.249194	ENSG00000265972.6	TXNIP	trans-exon	1.34401e-10	-0.211813
TF	chr12	122119613	ENSG00000175727.14	MLXIP	cis-exon	4.99937e-26	-0.497824	ENSG00000265972.6	TXNIP	trans-exon	1.07487e-10	-0.212906
TF	chr12	122119613	ENSG00000175727.14	MLXIP	cis-intron	2.14854e-07	-0.250419	ENSG00000265972.6	TXNIP	trans-exon	1.07487e-10	-0.212906
TF	chr12	122119686	ENSG00000175727.14	MLXIP	cis-exon	5.64634e-26	-0.497004	ENSG00000265972.6	TXNIP	trans-exon	1.25386e-10	-0.212154
TF	chr12	122119686	ENSG00000175727.14	MLXIP	cis-intron	2.09287e-07	-0.250494	ENSG00000265972.6	TXNIP	trans-exon	1.25386e-10	-0.212154
TF	chr12	122120657	ENSG00000175727.14	MLXIP	cis-exon	1.75625e-25	-0.492787	ENSG00000265972.6	TXNIP	trans-exon	2.51129e-10	-0.208723
TF	chr12	122120657	ENSG00000175727.14	MLXIP	cis-intron	3.69015e-07	-0.245693	ENSG00000265972.6	TXNIP	trans-exon	2.51129e-10	-0.208723
TF	chr12	122121157	ENSG00000175727.14	MLXIP	cis-exon	2.80416e-25	-0.494319	ENSG00000265972.6	TXNIP	trans-exon	4.66661e-10	-0.205613
TF	chr12	122121157	ENSG00000175727.14	MLXIP	cis-intron	3.50871e-07	-0.24791	ENSG00000265972.6	TXNIP	trans-exon	4.66661e-10	-0.205613
TF	chr12	122122115	ENSG00000175727.14	MLXIP	cis-exon	2.42149e-25	-0.49142	ENSG00000265972.6	TXNIP	trans-exon	2.85866e-10	-0.208077
TF	chr12	122122115	ENSG00000175727.14	MLXIP	cis-intron	3.69804e-07	-0.245669	ENSG00000265972.6	TXNIP	trans-exon	2.85866e-10	-0.208077
TF	chr12	122122212	ENSG00000175727.14	MLXIP	cis-exon	2.58917e-25	-0.49113	ENSG00000265972.6	TXNIP	trans-exon	2.93675e-10	-0.207942
TF	chr12	122122212	ENSG00000175727.14	MLXIP	cis-intron	3.68082e-07	-0.245708	ENSG00000265972.6	TXNIP	trans-exon	2.93675e-10	-0.207942
TF	chr12	122122290	ENSG00000175727.14	MLXIP	cis-exon	9.82969e-25	-0.487627	ENSG00000265972.6	TXNIP	trans-exon	4.88893e-10	-0.205377
TF	chr12	122122290	ENSG00000175727.14	MLXIP	cis-intron	5.01876e-07	-0.243985	ENSG00000265972.6	TXNIP	trans-exon	4.88893e-10	-0.205377
TF	chr12	122122516	ENSG00000175727.14	MLXIP	cis-exon	2.19106e-25	-0.493023	ENSG00000265972.6	TXNIP	trans-exon	1.64351e-10	-0.210824
TF	chr12	122122516	ENSG00000175727.14	MLXIP	cis-intron	3.50255e-07	-0.24675	ENSG00000265972.6	TXNIP	trans-exon	1.64351e-10	-0.210824
TF	chr12	122122635	ENSG00000175727.14	MLXIP	cis-exon	6.3489e-25	-0.496982	ENSG00000265972.6	TXNIP	trans-exon	4.38102e-10	-0.205932
TF	chr12	122122635	ENSG00000175727.14	MLXIP	cis-intron	1.8175e-07	-0.257009	ENSG00000265972.6	TXNIP	trans-exon	4.38102e-10	-0.205932
TF	chr12	122122834	ENSG00000175727.14	MLXIP	cis-exon	2.79959e-25	-0.493206	ENSG00000265972.6	TXNIP	trans-exon	4.08122e-10	-0.20629
TF	chr12	122122834	ENSG00000175727.14	MLXIP	cis-intron	3.23321e-07	-0.248088	ENSG00000265972.6	TXNIP	trans-exon	4.08122e-10	-0.20629
TF	chr12	122122940	ENSG00000175727.14	MLXIP	cis-exon	3.01465e-25	-0.49148	ENSG00000265972.6	TXNIP	trans-exon	2.69827e-10	-0.208365
TF	chr12	122122940	ENSG00000175727.14	MLXIP	cis-intron	3.80376e-07	-0.245909	ENSG00000265972.6	TXNIP	trans-exon	2.69827e-10	-0.208365
TF	chr12	122123369	ENSG00000175727.14	MLXIP	cis-exon	2.91715e-25	-0.490968	ENSG00000265972.6	TXNIP	trans-exon	3.0693e-10	-0.207721
TF	chr12	122123369	ENSG00000175727.14	MLXIP	cis-intron	4.18301e-07	-0.24472	ENSG00000265972.6	TXNIP	trans-exon	3.0693e-10	-0.207721
TF	chr12	122123608	ENSG00000175727.14	MLXIP	cis-exon	1.92756e-25	-0.492457	ENSG00000265972.6	TXNIP	trans-exon	2.21586e-10	-0.209346
TF	chr12	122123608	ENSG00000175727.14	MLXIP	cis-intron	4.07591e-07	-0.244823	ENSG00000265972.6	TXNIP	trans-exon	2.21586e-10	-0.209346
TF	chr12	122123662	ENSG00000175727.14	MLXIP	cis-exon	3.06443e-25	-0.491419	ENSG00000265972.6	TXNIP	trans-exon	1.84782e-10	-0.210246
TF	chr12	122123662	ENSG00000175727.14	MLXIP	cis-intron	3.46309e-07	-0.246763	ENSG00000265972.6	TXNIP	trans-exon	1.84782e-10	-0.210246
TF	chr12	122123955	ENSG00000175727.14	MLXIP	cis-exon	3.8484e-25	-0.489444	ENSG00000265972.6	TXNIP	trans-exon	3.26225e-10	-0.207416
TF	chr12	122123955	ENSG00000175727.14	MLXIP	cis-intron	3.27355e-07	-0.246764	ENSG00000265972.6	TXNIP	trans-exon	3.26225e-10	-0.207416
TF	chr12	122124089	ENSG00000175727.14	MLXIP	cis-exon	2.69355e-25	-0.491626	ENSG00000265972.6	TXNIP	trans-exon	2.89329e-10	-0.208017
TF	chr12	122124089	ENSG00000175727.14	MLXIP	cis-intron	4.21461e-07	-0.244811	ENSG00000265972.6	TXNIP	trans-exon	2.89329e-10	-0.208017
TF	chr12	122124584	ENSG00000175727.14	MLXIP	cis-exon	1.70335e-25	-0.494892	ENSG00000265972.6	TXNIP	trans-exon	9.77606e-11	-0.213369
TF	chr12	122124584	ENSG00000175727.14	MLXIP	cis-intron	1.39204e-07	-0.255375	ENSG00000265972.6	TXNIP	trans-exon	9.77606e-11	-0.213369
TF	chr12	122125035	ENSG00000175727.14	MLXIP	cis-exon	9.67372e-26	-0.497112	ENSG00000265972.6	TXNIP	trans-exon	1.3998e-10	-0.211614
TF	chr12	122125035	ENSG00000175727.14	MLXIP	cis-intron	1.43601e-07	-0.255015	ENSG00000265972.6	TXNIP	trans-exon	1.3998e-10	-0.211614
TF	chr12	122125472	ENSG00000175727.14	MLXIP	cis-exon	4.74309e-26	-0.497708	ENSG00000265972.6	TXNIP	trans-exon	1.35581e-10	-0.21177
TF	chr12	122125472	ENSG00000175727.14	MLXIP	cis-intron	1.8529e-07	-0.251559	ENSG00000265972.6	TXNIP	trans-exon	1.35581e-10	-0.21177
TF	chr12	122126362	ENSG00000175727.14	MLXIP	cis-exon	6.43299e-26	-0.496205	ENSG00000265972.6	TXNIP	trans-exon	1.48037e-10	-0.211339
TF	chr12	122126362	ENSG00000175727.14	MLXIP	cis-intron	1.75349e-07	-0.251926	ENSG00000265972.6	TXNIP	trans-exon	1.48037e-10	-0.211339
TF	chr12	122126552	ENSG00000175727.14	MLXIP	cis-exon	3.79022e-25	-0.495849	ENSG00000265972.6	TXNIP	trans-exon	2.57721e-10	-0.208594
TF	chr12	122126552	ENSG00000175727.14	MLXIP	cis-intron	2.91987e-07	-0.251001	ENSG00000265972.6	TXNIP	trans-exon	2.57721e-10	-0.208594
TF	chr12	122126553	ENSG00000175727.14	MLXIP	cis-exon	1.18184e-25	-0.500645	ENSG00000265972.6	TXNIP	trans-exon	2.17869e-10	-0.20943
TF	chr12	122126553	ENSG00000175727.14	MLXIP	cis-intron	1.19795e-07	-0.258864	ENSG00000265972.6	TXNIP	trans-exon	2.17869e-10	-0.20943
TF	chr12	122126653	ENSG00000175727.14	MLXIP	cis-exon	6.99608e-26	-0.495882	ENSG00000265972.6	TXNIP	trans-exon	1.46681e-10	-0.211384
TF	chr12	122126653	ENSG00000175727.14	MLXIP	cis-intron	1.8216e-07	-0.251604	ENSG00000265972.6	TXNIP	trans-exon	1.46681e-10	-0.211384
TF	chr12	122127053	ENSG00000175727.14	MLXIP	cis-exon	6.38557e-26	-0.496272	ENSG00000265972.6	TXNIP	trans-exon	1.37249e-10	-0.21171
TF	chr12	122127053	ENSG00000175727.14	MLXIP	cis-intron	1.7414e-07	-0.252005	ENSG00000265972.6	TXNIP	trans-exon	1.37249e-10	-0.21171
TF	chr12	122127599	ENSG00000175727.14	MLXIP	cis-exon	4.86065e-26	-0.497387	ENSG00000265972.6	TXNIP	trans-exon	1.02265e-10	-0.213149
TF	chr12	122127599	ENSG00000175727.14	MLXIP	cis-intron	1.87442e-07	-0.251347	ENSG00000265972.6	TXNIP	trans-exon	1.02265e-10	-0.213149
TF	chr12	122127778	ENSG00000175727.14	MLXIP	cis-exon	5.71184e-26	-0.497445	ENSG00000265972.6	TXNIP	trans-exon	8.44084e-11	-0.214082
TF	chr12	122127778	ENSG00000175727.14	MLXIP	cis-intron	1.64673e-07	-0.252856	ENSG00000265972.6	TXNIP	trans-exon	8.44084e-11	-0.214082
TF	chr12	122127803	ENSG00000175727.14	MLXIP	cis-exon	6.12254e-26	-0.496403	ENSG00000265972.6	TXNIP	trans-exon	1.34549e-10	-0.211808
TF	chr12	122127803	ENSG00000175727.14	MLXIP	cis-intron	1.78437e-07	-0.251768	ENSG00000265972.6	TXNIP	trans-exon	1.34549e-10	-0.211808
TF	chr12	122128051	ENSG00000175727.14	MLXIP	cis-exon	6.14625e-26	-0.496318	ENSG00000265972.6	TXNIP	trans-exon	1.32711e-10	-0.211875
TF	chr12	122128051	ENSG00000175727.14	MLXIP	cis-intron	1.78072e-07	-0.251751	ENSG00000265972.6	TXNIP	trans-exon	1.32711e-10	-0.211875
TF	chr12	122128088	ENSG00000175727.14	MLXIP	cis-exon	1.17849e-25	-0.495164	ENSG00000265972.6	TXNIP	trans-exon	1.61554e-10	-0.210909
TF	chr12	122128088	ENSG00000175727.14	MLXIP	cis-intron	2.13341e-07	-0.250951	ENSG00000265972.6	TXNIP	trans-exon	1.61554e-10	-0.210909
TF	chr12	122128731	ENSG00000175727.14	MLXIP	cis-exon	3.95841e-26	-0.498696	ENSG00000265972.6	TXNIP	trans-exon	9.39046e-11	-0.213564
TF	chr12	122128731	ENSG00000175727.14	MLXIP	cis-intron	1.8413e-07	-0.251734	ENSG00000265972.6	TXNIP	trans-exon	9.39046e-11	-0.213564
TF	chr12	122128993	ENSG00000175727.14	MLXIP	cis-exon	3.91815e-26	-0.499521	ENSG00000265972.6	TXNIP	trans-exon	6.33355e-11	-0.215471
TF	chr12	122128993	ENSG00000175727.14	MLXIP	cis-intron	1.68309e-07	-0.25292	ENSG00000265972.6	TXNIP	trans-exon	6.33355e-11	-0.215471
TF	chr12	122129840	ENSG00000175727.14	MLXIP	cis-intron	1.03602e-06	-0.237796	ENSG00000265972.6	TXNIP	trans-exon	4.38635e-08	-0.181124
TF	chr12	122130362	ENSG00000175727.14	MLXIP	cis-exon	2.19802e-25	-0.491843	ENSG00000265972.6	TXNIP	trans-exon	2.26972e-10	-0.209227
TF	chr12	122130362	ENSG00000175727.14	MLXIP	cis-intron	3.85522e-07	-0.245299	ENSG00000265972.6	TXNIP	trans-exon	2.26972e-10	-0.209227
TF	chr12	122130452	ENSG00000175727.14	MLXIP	cis-exon	1.32009e-25	-0.495371	ENSG00000265972.6	TXNIP	trans-exon	1.11424e-10	-0.212731
TF	chr12	122130452	ENSG00000175727.14	MLXIP	cis-intron	2.90227e-07	-0.248548	ENSG00000265972.6	TXNIP	trans-exon	1.11424e-10	-0.212731
TF	chr12	122130968	ENSG00000175727.14	MLXIP	cis-exon	1.81041e-25	0.493388	ENSG00000265972.6	TXNIP	trans-exon	3.4642e-10	0.207115
TF	chr12	122130968	ENSG00000175727.14	MLXIP	cis-intron	2.02691e-07	0.251424	ENSG00000265972.6	TXNIP	trans-exon	3.4642e-10	0.207115
TF	chr12	122131417	ENSG00000175727.14	MLXIP	cis-exon	1.38668e-25	0.494457	ENSG00000265972.6	TXNIP	trans-exon	1.97815e-10	0.209909
TF	chr12	122131417	ENSG00000175727.14	MLXIP	cis-intron	3.56922e-07	0.24633	ENSG00000265972.6	TXNIP	trans-exon	1.97815e-10	0.209909
TF	chr12	122131552	ENSG00000175727.14	MLXIP	cis-exon	2.48634e-25	0.496338	ENSG00000265972.6	TXNIP	trans-exon	3.54048e-10	0.207005
TF	chr12	122131552	ENSG00000175727.14	MLXIP	cis-intron	2.53268e-07	0.251618	ENSG00000265972.6	TXNIP	trans-exon	3.54048e-10	0.207005
TF	chr12	122131739	ENSG00000175727.14	MLXIP	cis-exon	1.46413e-25	0.493626	ENSG00000265972.6	TXNIP	trans-exon	1.98835e-10	0.209883
TF	chr12	122131739	ENSG00000175727.14	MLXIP	cis-intron	3.212e-07	0.24698	ENSG00000265972.6	TXNIP	trans-exon	1.98835e-10	0.209883
TF	chr12	122132212	ENSG00000175727.14	MLXIP	cis-exon	1.35605e-25	0.49373	ENSG00000265972.6	TXNIP	trans-exon	1.89675e-10	0.210117
TF	chr12	122132212	ENSG00000175727.14	MLXIP	cis-intron	3.131e-07	0.247101	ENSG00000265972.6	TXNIP	trans-exon	1.89675e-10	0.210117
TF	chr12	122132219	ENSG00000175727.14	MLXIP	cis-exon	1.37346e-25	0.493782	ENSG00000265972.6	TXNIP	trans-exon	1.89388e-10	0.210124
TF	chr12	122132219	ENSG00000175727.14	MLXIP	cis-intron	3.32179e-07	0.246621	ENSG00000265972.6	TXNIP	trans-exon	1.89388e-10	0.210124
TF	chr12	122134419	ENSG00000175727.14	MLXIP	cis-exon	2.29121e-25	0.491536	ENSG00000265972.6	TXNIP	trans-exon	9.32938e-11	0.213596
TF	chr12	122134419	ENSG00000175727.14	MLXIP	cis-intron	1.59627e-07	0.253091	ENSG00000265972.6	TXNIP	trans-exon	9.32938e-11	0.213596
TF	chr12	122134714	ENSG00000175727.14	MLXIP	cis-exon	1.27297e-25	0.496439	ENSG00000265972.6	TXNIP	trans-exon	2.11028e-10	0.209588
TF	chr12	122134714	ENSG00000175727.14	MLXIP	cis-intron	8.8082e-08	0.259523	ENSG00000265972.6	TXNIP	trans-exon	2.11028e-10	0.209588
TF	chr12	122134850	ENSG00000175727.14	MLXIP	cis-exon	2.47971e-25	0.495602	ENSG00000265972.6	TXNIP	trans-exon	8.40704e-11	0.214102
TF	chr12	122134850	ENSG00000175727.14	MLXIP	cis-intron	6.76761e-07	0.242236	ENSG00000265972.6	TXNIP	trans-exon	8.40704e-11	0.214102
TF	chr12	122138453	ENSG00000175727.14	MLXIP	cis-exon	3.82003e-26	0.499219	ENSG00000265972.6	TXNIP	trans-exon	5.32579e-11	0.216304
TF	chr12	122138453	ENSG00000175727.14	MLXIP	cis-intron	1.61894e-07	0.253056	ENSG00000265972.6	TXNIP	trans-exon	5.32579e-11	0.216304
TF	chr12	122139803	ENSG00000175727.14	MLXIP	cis-exon	6.28018e-26	0.497443	ENSG00000265972.6	TXNIP	trans-exon	7.80713e-11	0.21446
TF	chr12	122139803	ENSG00000175727.14	MLXIP	cis-intron	2.36055e-07	0.24987	ENSG00000265972.6	TXNIP	trans-exon	7.80713e-11	0.21446
TF	chr12	122140550	ENSG00000175727.14	MLXIP	cis-exon	9.81664e-26	0.495292	ENSG00000265972.6	TXNIP	trans-exon	1.00126e-10	0.213252
TF	chr12	122140550	ENSG00000175727.14	MLXIP	cis-intron	3.15967e-07	0.247121	ENSG00000265972.6	TXNIP	trans-exon	1.00126e-10	0.213252
TF	chr12	122141227	ENSG00000175727.14	MLXIP	cis-exon	1.43978e-25	0.494407	ENSG00000265972.6	TXNIP	trans-exon	1.40709e-10	0.211588
TF	chr12	122141227	ENSG00000175727.14	MLXIP	cis-intron	2.97271e-07	0.248032	ENSG00000265972.6	TXNIP	trans-exon	1.40709e-10	0.211588
TF	chr12	122141445	ENSG00000175727.14	MLXIP	cis-exon	1.12524e-25	0.496012	ENSG00000265972.6	TXNIP	trans-exon	6.34907e-11	0.215459
TF	chr12	122141445	ENSG00000175727.14	MLXIP	cis-intron	2.98704e-07	0.248272	ENSG00000265972.6	TXNIP	trans-exon	6.34907e-11	0.215459
TF	chr12	122142295	ENSG00000175727.14	MLXIP	cis-exon	1.08907e-25	0.496896	ENSG00000265972.6	TXNIP	trans-exon	8.92145e-11	0.213813
TF	chr12	122142295	ENSG00000175727.14	MLXIP	cis-intron	2.78396e-07	0.24928	ENSG00000265972.6	TXNIP	trans-exon	8.92145e-11	0.213813
TF	chr12	122143672	ENSG00000175727.14	MLXIP	cis-exon	6.20832e-25	0.489546	ENSG00000265972.6	TXNIP	trans-exon	1.19235e-10	0.2124
TF	chr12	122143672	ENSG00000175727.14	MLXIP	cis-intron	2.38152e-07	0.250709	ENSG00000265972.6	TXNIP	trans-exon	1.19235e-10	0.2124
TF	chr12	122143969	ENSG00000175727.14	MLXIP	cis-exon	9.98293e-26	0.499038	ENSG00000265972.6	TXNIP	trans-exon	9.0808e-11	0.213727
TF	chr12	122143969	ENSG00000175727.14	MLXIP	cis-intron	2.94544e-07	0.249661	ENSG00000265972.6	TXNIP	trans-exon	9.0808e-11	0.213727
TF	chr12	122145317	ENSG00000175727.14	MLXIP	cis-exon	1.06071e-25	0.500102	ENSG00000265972.6	TXNIP	trans-exon	6.72917e-11	0.215178
TF	chr12	122145317	ENSG00000175727.14	MLXIP	cis-intron	2.98593e-07	0.250198	ENSG00000265972.6	TXNIP	trans-exon	6.72917e-11	0.215178
TF	chr12	122145462	ENSG00000175727.14	MLXIP	cis-exon	2.01656e-25	0.498727	ENSG00000265972.6	TXNIP	trans-exon	5.73149e-11	0.215951
TF	chr12	122145462	ENSG00000175727.14	MLXIP	cis-intron	4.66015e-07	0.246802	ENSG00000265972.6	TXNIP	trans-exon	5.73149e-11	0.215951
TF	chr12	122145738	ENSG00000175727.14	MLXIP	cis-exon	1.10697e-25	-0.50236	ENSG00000265972.6	TXNIP	trans-exon	4.01459e-11	-0.217655
TF	chr12	122145738	ENSG00000175727.14	MLXIP	cis-intron	4.83991e-07	-0.246979	ENSG00000265972.6	TXNIP	trans-exon	4.01459e-11	-0.217655
TF	chr12	122146934	ENSG00000175727.14	MLXIP	cis-intron	7.35468e-08	0.334316	ENSG00000265972.6	TXNIP	trans-exon	3.03293e-08	0.183238
TF	chr12	122147205	ENSG00000175727.14	MLXIP	cis-intron	4.92241e-06	-0.240847	ENSG00000265972.6	TXNIP	trans-exon	1.59685e-09	-0.199287
TF	chr12	122147417	ENSG00000175727.14	MLXIP	cis-intron	4.64842e-07	0.262201	ENSG00000265972.6	TXNIP	trans-exon	8.96456e-09	0.190051
TF	chr12	122149599	ENSG00000175727.14	MLXIP	cis-intron	1.53661e-08	-0.282201	ENSG00000265972.6	TXNIP	trans-exon	2.48341e-11	-0.219932
TF	chr12	122150234	ENSG00000175727.14	MLXIP	cis-intron	2.10887e-08	-0.278166	ENSG00000265972.6	TXNIP	trans-exon	2.98857e-11	-0.219057
TF	chr12	122150250	ENSG00000175727.14	MLXIP	cis-intron	5.64289e-08	-0.269758	ENSG00000265972.6	TXNIP	trans-exon	3.02711e-11	-0.218997
TF	chr12	122151028	ENSG00000175727.14	MLXIP	cis-intron	4.83285e-08	-0.274249	ENSG00000265972.6	TXNIP	trans-exon	5.67804e-11	-0.215996
TF	chr12	122152330	ENSG00000175727.14	MLXIP	cis-intron	7.49485e-08	-0.26532	ENSG00000265972.6	TXNIP	trans-exon	7.01396e-12	-0.225809
TF	chr12	122152597	ENSG00000175727.14	MLXIP	cis-intron	4.77479e-08	-0.269977	ENSG00000265972.6	TXNIP	trans-exon	7.9922e-13	-0.23554
TF	chr12	122152650	ENSG00000175727.14	MLXIP	cis-intron	2.7656e-07	-0.25234	ENSG00000265972.6	TXNIP	trans-exon	3.10336e-11	-0.218879
TF	chr12	122152651	ENSG00000175727.14	MLXIP	cis-intron	6.21454e-08	-0.268242	ENSG00000265972.6	TXNIP	trans-exon	2.75389e-12	-0.230051
TF	chr12	122152738	ENSG00000175727.14	MLXIP	cis-intron	4.31179e-08	-0.271361	ENSG00000265972.6	TXNIP	trans-exon	2.23586e-12	-0.230986
TF	chr12	122152767	ENSG00000175727.14	MLXIP	cis-intron	7.06962e-07	-0.248837	ENSG00000265972.6	TXNIP	trans-exon	5.00373e-11	-0.216603
TF	chr12	122153407	ENSG00000175727.14	MLXIP	cis-intron	3.62474e-08	0.274344	ENSG00000265972.6	TXNIP	trans-exon	9.6166e-13	0.234728
TF	chr12	122153823	ENSG00000175727.14	MLXIP	cis-intron	2.02766e-07	-0.256139	ENSG00000265972.6	TXNIP	trans-exon	9.31981e-12	-0.224502
TF	chr12	122155052	ENSG00000175727.14	MLXIP	cis-intron	5.15403e-08	-0.269817	ENSG00000265972.6	TXNIP	trans-exon	6.61208e-13	-0.236368
TF	chr12	122155084	ENSG00000175727.14	MLXIP	cis-intron	3.31217e-07	-0.253494	ENSG00000265972.6	TXNIP	trans-exon	4.5978e-12	-0.227736
TF	chr12	122155212	ENSG00000175727.14	MLXIP	cis-intron	8.45131e-07	-0.242223	ENSG00000265972.6	TXNIP	trans-exon	1.36847e-11	-0.222722
TF	chr12	122155252	ENSG00000175727.14	MLXIP	cis-intron	1.03515e-06	-0.241064	ENSG00000265972.6	TXNIP	trans-exon	1.92487e-11	-0.221129
TF	chr12	122155460	ENSG00000175727.14	MLXIP	cis-intron	2.7731e-07	-0.253038	ENSG00000265972.6	TXNIP	trans-exon	1.02503e-11	-0.224062
TF	chr12	122155994	ENSG00000175727.14	MLXIP	cis-intron	5.75592e-08	-0.268242	ENSG00000265972.6	TXNIP	trans-exon	7.00782e-13	-0.236115
TF	chr12	122156018	ENSG00000175727.14	MLXIP	cis-intron	5.75816e-08	-0.268171	ENSG00000265972.6	TXNIP	trans-exon	6.44695e-13	-0.236479
TF	chr12	122156464	ENSG00000175727.14	MLXIP	cis-intron	4.13287e-08	0.27124	ENSG00000265972.6	TXNIP	trans-exon	9.10367e-13	0.234968
TF	chr12	122157088	ENSG00000175727.14	MLXIP	cis-intron	5.86862e-08	-0.267793	ENSG00000265972.6	TXNIP	trans-exon	7.19349e-13	-0.236
TF	chr12	122157526	ENSG00000175727.14	MLXIP	cis-intron	5.55105e-08	-0.268304	ENSG00000265972.6	TXNIP	trans-exon	6.59557e-13	-0.236379
TF	chr12	122157616	ENSG00000175727.14	MLXIP	cis-intron	7.41494e-08	-0.265202	ENSG00000265972.6	TXNIP	trans-exon	8.67343e-13	-0.235181
TF	chr12	122157631	ENSG00000175727.14	MLXIP	cis-intron	5.98515e-08	-0.267361	ENSG00000265972.6	TXNIP	trans-exon	8.43151e-13	-0.235305
TF	chr12	122158369	ENSG00000175727.14	MLXIP	cis-intron	1.17401e-07	-0.26189	ENSG00000265972.6	TXNIP	trans-exon	1.18449e-12	-0.233809
TF	chr12	122158506	ENSG00000175727.14	MLXIP	cis-intron	8.47836e-07	-0.240635	ENSG00000265972.6	TXNIP	trans-exon	2.98519e-11	-0.219063
TF	chr12	122158641	ENSG00000175727.14	MLXIP	cis-intron	3.2304e-08	-0.273033	ENSG00000265972.6	TXNIP	trans-exon	1.19762e-12	-0.233761
TF	chr12	122158988	ENSG00000175727.14	MLXIP	cis-intron	1.41973e-07	-0.254164	ENSG00000265972.6	TXNIP	trans-exon	7.49581e-12	-0.225504
TF	chr12	122159211	ENSG00000175727.14	MLXIP	cis-intron	7.35246e-08	-0.264731	ENSG00000265972.6	TXNIP	trans-exon	9.01633e-13	-0.235011
TF	chr12	122159260	ENSG00000175727.14	MLXIP	cis-intron	1.31092e-07	-0.260472	ENSG00000265972.6	TXNIP	trans-exon	1.42148e-12	-0.233002
TF	chr12	122160336	ENSG00000175727.14	MLXIP	cis-intron	8.23578e-08	-0.264478	ENSG00000265972.6	TXNIP	trans-exon	1.07041e-12	-0.234256
TF	chr12	122160501	ENSG00000175727.14	MLXIP	cis-exon	7.56853e-24	-0.468862	ENSG00000265972.6	TXNIP	trans-exon	6.11566e-14	-0.24652
TF	chr12	122160501	ENSG00000175727.14	MLXIP	cis-intron	1.08852e-08	-0.271252	ENSG00000265972.6	TXNIP	trans-exon	6.11566e-14	-0.24652
TF	chr12	122161325	ENSG00000175727.14	MLXIP	cis-intron	1.04088e-08	-0.271393	ENSG00000265972.6	TXNIP	trans-exon	4.01361e-13	-0.238536
TF	chr12	122161333	ENSG00000175727.14	MLXIP	cis-exon	1.27853e-23	-0.466798	ENSG00000265972.6	TXNIP	trans-exon	1.57064e-13	-0.242554
TF	chr12	122161333	ENSG00000175727.14	MLXIP	cis-intron	3.98907e-08	-0.260875	ENSG00000265972.6	TXNIP	trans-exon	1.57064e-13	-0.242554
TF	chr12	122161371	ENSG00000175727.14	MLXIP	cis-intron	4.51125e-07	-0.248312	ENSG00000265972.6	TXNIP	trans-exon	5.30374e-12	-0.227086
TF	chr12	122161558	ENSG00000175727.14	MLXIP	cis-intron	1.47038e-07	-0.261666	ENSG00000265972.6	TXNIP	trans-exon	1.6182e-12	-0.232427
TF	chr12	122161654	ENSG00000175727.14	MLXIP	cis-intron	4.04407e-07	-0.247722	ENSG00000265972.6	TXNIP	trans-exon	9.97182e-12	-0.22419
TF	chr12	122161727	ENSG00000175727.14	MLXIP	cis-intron	4.47245e-08	-0.26926	ENSG00000265972.6	TXNIP	trans-exon	8.95242e-13	-0.235042
TF	chr12	122162188	ENSG00000175727.14	MLXIP	cis-exon	5.19414e-24	-0.468057	ENSG00000265972.6	TXNIP	trans-exon	4.61638e-14	-0.24769
TF	chr12	122162188	ENSG00000175727.14	MLXIP	cis-intron	2.83137e-09	-0.280258	ENSG00000265972.6	TXNIP	trans-exon	4.61638e-14	-0.24769
TF	chr12	122162324	ENSG00000175727.14	MLXIP	cis-exon	5.18699e-24	-0.466965	ENSG00000265972.6	TXNIP	trans-exon	5.33026e-14	-0.247093
TF	chr12	122162324	ENSG00000175727.14	MLXIP	cis-intron	2.03312e-09	-0.282094	ENSG00000265972.6	TXNIP	trans-exon	5.33026e-14	-0.247093
TF	chr12	122163973	ENSG00000175727.14	MLXIP	cis-exon	1.04409e-23	-0.468614	ENSG00000265972.6	TXNIP	trans-exon	5.36286e-14	-0.247067
TF	chr12	122163973	ENSG00000175727.14	MLXIP	cis-intron	7.11918e-09	-0.275268	ENSG00000265972.6	TXNIP	trans-exon	5.36286e-14	-0.247067
TF	chr12	122166871	ENSG00000175727.14	MLXIP	cis-exon	5.84041e-24	-0.466109	ENSG00000265972.6	TXNIP	trans-exon	8.47907e-14	-0.245154
TF	chr12	122166871	ENSG00000175727.14	MLXIP	cis-intron	4.15255e-09	-0.276482	ENSG00000265972.6	TXNIP	trans-exon	8.47907e-14	-0.245154
TF	chr12	122167805	ENSG00000175727.14	MLXIP	cis-exon	4.6133e-24	-0.46852	ENSG00000265972.6	TXNIP	trans-exon	1.1531e-13	-0.243861
TF	chr12	122167805	ENSG00000175727.14	MLXIP	cis-intron	2.83641e-09	-0.280218	ENSG00000265972.6	TXNIP	trans-exon	1.1531e-13	-0.243861
TF	chr12	122168427	ENSG00000175727.14	MLXIP	cis-exon	5.59739e-24	-0.46619	ENSG00000265972.6	TXNIP	trans-exon	5.82999e-14	-0.24672
TF	chr12	122168427	ENSG00000175727.14	MLXIP	cis-intron	3.67157e-09	-0.277361	ENSG00000265972.6	TXNIP	trans-exon	5.82999e-14	-0.24672
TF	chr12	122169835	ENSG00000175727.14	MLXIP	cis-intron	1.51621e-09	-0.287106	ENSG00000265972.6	TXNIP	trans-exon	1.64459e-13	-0.242358
TF	chr12	122170805	ENSG00000175727.14	MLXIP	cis-intron	1.52716e-07	-0.267704	ENSG00000265972.6	TXNIP	trans-exon	1.56425e-11	-0.2221
TF	chr12	122175238	ENSG00000175727.14	MLXIP	cis-intron	2.14955e-08	-0.267134	ENSG00000265972.6	TXNIP	trans-exon	1.79199e-12	-0.231973
TF	chr12	122175615	ENSG00000175727.14	MLXIP	cis-intron	4.28335e-08	-0.271967	ENSG00000265972.6	TXNIP	trans-exon	8.92553e-12	-0.224701
TF	chr12	122176229	ENSG00000175727.14	MLXIP	cis-intron	3.54554e-08	-0.273956	ENSG00000265972.6	TXNIP	trans-exon	6.6045e-12	-0.226084
TF	chr12	122177244	ENSG00000175727.14	MLXIP	cis-intron	5.07996e-08	-0.259658	ENSG00000265972.6	TXNIP	trans-exon	6.95481e-12	-0.225847
TF	chr12	122177994	ENSG00000175727.14	MLXIP	cis-intron	1.67625e-08	-0.268186	ENSG00000265972.6	TXNIP	trans-exon	1.12805e-12	-0.234025
TF	chr12	122178309	ENSG00000175727.14	MLXIP	cis-intron	1.95978e-08	-0.265674	ENSG00000265972.6	TXNIP	trans-exon	1.37383e-12	-0.233153
TF	chr12	122178699	ENSG00000175727.14	MLXIP	cis-intron	7.14561e-09	-0.274964	ENSG00000265972.6	TXNIP	trans-exon	4.30654e-12	-0.228033
TF	chr12	122179474	ENSG00000175727.14	MLXIP	cis-intron	1.92217e-08	-0.266031	ENSG00000265972.6	TXNIP	trans-exon	1.61999e-12	-0.232422
TF	chr12	122179711	ENSG00000175727.14	MLXIP	cis-intron	3.97955e-08	-0.262741	ENSG00000265972.6	TXNIP	trans-exon	9.25375e-13	-0.234897
TF	chr12	122180470	ENSG00000175727.14	MLXIP	cis-intron	1.91024e-08	-0.266875	ENSG00000265972.6	TXNIP	trans-exon	7.92987e-13	-0.235574
TF	chr12	122180626	ENSG00000175727.14	MLXIP	cis-intron	2.38606e-08	-0.264616	ENSG00000265972.6	TXNIP	trans-exon	1.18831e-12	-0.233795
TF	chr12	122180738	ENSG00000175727.14	MLXIP	cis-intron	1.89163e-08	-0.266371	ENSG00000265972.6	TXNIP	trans-exon	1.3293e-12	-0.233299
TF	chr12	122183084	ENSG00000175727.14	MLXIP	cis-intron	7.99895e-07	0.30853	ENSG00000265972.6	TXNIP	trans-exon	1.51178e-08	0.18716
TF	chr12	122183544	ENSG00000175727.14	MLXIP	cis-intron	2.73614e-08	-0.276899	ENSG00000265972.6	TXNIP	trans-exon	5.84489e-12	-0.226643
TF	chr12	122183779	ENSG00000175727.14	MLXIP	cis-intron	4.97465e-08	-0.261018	ENSG00000265972.6	TXNIP	trans-exon	1.41526e-11	-0.222566
TF	chr12	122184418	ENSG00000175727.14	MLXIP	cis-intron	4.63659e-08	-0.272107	ENSG00000265972.6	TXNIP	trans-exon	5.59706e-12	-0.22684
TF	chr12	122185752	ENSG00000175727.14	MLXIP	cis-intron	4.71611e-08	0.282384	ENSG00000265972.6	TXNIP	trans-exon	3.33752e-11	0.218534
TF	chr12	122186925	ENSG00000175727.14	MLXIP	cis-intron	1.61454e-07	0.271395	ENSG00000265972.6	TXNIP	trans-exon	1.81637e-10	0.210331
TF	chr12	122187097	ENSG00000175727.14	MLXIP	cis-intron	2.03226e-07	0.27019	ENSG00000265972.6	TXNIP	trans-exon	1.86609e-10	0.210197
TF	chr12	122188197	ENSG00000175727.14	MLXIP	cis-intron	8.85912e-09	-0.283341	ENSG00000265972.6	TXNIP	trans-exon	7.87957e-12	-0.225275
TF	chr12	122188501	ENSG00000175727.14	MLXIP	cis-intron	9.25166e-09	-0.283807	ENSG00000265972.6	TXNIP	trans-exon	2.53324e-10	-0.20868
TF	chr12	132314061	ENSG00000198393.8	ZNF26	cis-intron	0.00390937	0.518523	ENSG00000117322.18	CR2	trans-ex-in	7.141e-09	-0.191294
TF	chr12	132473395	ENSG00000198393.8	ZNF26	cis-intron	0.00970049	0.391868	ENSG00000121892.15	PDS5A	trans-exon	3.00676e-08	-0.183287
TF	chr12	132792887	ENSG00000198040.10	ZNF84	cis-intron	6.60212e-05	0.331302	ENSG00000101350.8	KIF3B	trans-ex-in	3.05426e-08	0.183198
TF	chr12	132879005	ENSG00000198040.10	ZNF84	cis-intron	1.12522e-06	-0.49944	ENSG00000174485.15	DENND4A	trans-intron	9.46069e-10	0.202004
TF	chr12	133262609	ENSG00000090612.22	ZNF268	cis-exon	1.10948e-08	0.883342	ENSG00000081913.14	PHLPP1	trans-ex-in	1.18969e-08	-0.188491
TF	chr14	20554920	ENSG00000165821.12	SALL2	cis-exon	0.00268125	0.415872	ENSG00000142065.14	ZFP14	trans-intron	1.13552e-08	-0.188749
TF	chr14	21152964	ENSG00000165821.12	SALL2	cis-exon	0.00983195	-0.382981	ENSG00000168710.18	AHCYL1	trans-ex-in	4.0279e-08	-0.181615
TF	chr15	41583396	ENSG00000174197.16	MGA	cis-exon	5.20459e-06	0.226687	ENSG00000164045.12	CDC25A	trans-ex-in	4.52941e-08	0.180939
TF	chr15	41583396	ENSG00000174197.16	MGA	cis-exon	5.20459e-06	0.226687	ENSG00000164045.12	CDC25A	trans-intron	3.31016e-08	-0.182739
TF	chr15	41599863	ENSG00000174197.16	MGA	cis-exon	1.05245e-05	0.221768	ENSG00000196074.13	SYCP2	trans-exon	5.03464e-13	-0.237555
TF	chr15	41599863	ENSG00000174197.16	MGA	cis-exon	1.05245e-05	0.221768	ENSG00000196074.13	SYCP2	trans-intron	6.1189e-11	-0.215637
TF	chr15	41606687	ENSG00000174197.16	MGA	cis-exon	3.82127e-06	0.23444	ENSG00000196074.13	SYCP2	trans-exon	6.2322e-14	-0.246442
TF	chr15	41606687	ENSG00000174197.16	MGA	cis-exon	3.82127e-06	0.23444	ENSG00000196074.13	SYCP2	trans-intron	1.25955e-11	-0.223108
TF	chr15	41610850	ENSG00000174197.16	MGA	cis-exon	3.7803e-06	0.230238	ENSG00000196074.13	SYCP2	trans-exon	7.10242e-14	-0.245896
TF	chr15	41610850	ENSG00000174197.16	MGA	cis-exon	3.7803e-06	0.230238	ENSG00000196074.13	SYCP2	trans-intron	1.86463e-11	-0.221278
TF	chr15	41612371	ENSG00000174197.16	MGA	cis-exon	4.05356e-06	0.228845	ENSG00000196074.13	SYCP2	trans-exon	1.88245e-13	-0.241784
TF	chr15	41612371	ENSG00000174197.16	MGA	cis-exon	4.05356e-06	0.228845	ENSG00000196074.13	SYCP2	trans-intron	2.89916e-11	-0.219201
TF	chr15	41612371	ENSG00000174197.16	MGA	cis-exon	4.05356e-06	0.228845	ENSG00000197937.12	ZNF347	trans-exon	4.75734e-08	0.180656
TF	chr15	41614210	ENSG00000174197.16	MGA	cis-exon	5.31046e-06	0.225289	ENSG00000196074.13	SYCP2	trans-exon	2.63563e-13	-0.240346
TF	chr15	41614210	ENSG00000174197.16	MGA	cis-exon	5.31046e-06	0.225289	ENSG00000196074.13	SYCP2	trans-intron	4.52438e-11	-0.217085
TF	chr15	41614210	ENSG00000174197.16	MGA	cis-exon	5.31046e-06	0.225289	ENSG00000197937.12	ZNF347	trans-exon	4.59512e-08	0.180856
TF	chr15	41615421	ENSG00000174197.16	MGA	cis-exon	6.61876e-06	0.225117	ENSG00000196074.13	SYCP2	trans-exon	3.11917e-13	-0.239623
TF	chr15	41615421	ENSG00000174197.16	MGA	cis-exon	6.61876e-06	0.225117	ENSG00000196074.13	SYCP2	trans-intron	7.64492e-11	-0.214562
TF	chr15	41615421	ENSG00000174197.16	MGA	cis-exon	6.61876e-06	0.225117	ENSG00000197937.12	ZNF347	trans-exon	4.36024e-08	0.181159
TF	chr15	41617691	ENSG00000174197.16	MGA	cis-exon	4.84908e-06	0.225615	ENSG00000196074.13	SYCP2	trans-exon	3.16937e-13	-0.239554
TF	chr15	41617691	ENSG00000174197.16	MGA	cis-exon	4.84908e-06	0.225615	ENSG00000196074.13	SYCP2	trans-intron	5.86445e-11	-0.215841
TF	chr15	41617691	ENSG00000174197.16	MGA	cis-exon	4.84908e-06	0.225615	ENSG00000197937.12	ZNF347	trans-exon	4.7328e-08	0.180686
TF	chr15	41620170	ENSG00000174197.16	MGA	cis-exon	4.93263e-06	0.225356	ENSG00000196074.13	SYCP2	trans-exon	3.64845e-13	-0.238948
TF	chr15	41620170	ENSG00000174197.16	MGA	cis-exon	4.93263e-06	0.225356	ENSG00000196074.13	SYCP2	trans-intron	6.96681e-11	-0.215011
TF	chr15	41620170	ENSG00000174197.16	MGA	cis-exon	4.93263e-06	0.225356	ENSG00000197937.12	ZNF347	trans-exon	4.22057e-08	0.181346
TF	chr15	41620213	ENSG00000174197.16	MGA	cis-exon	5.23844e-06	0.224722	ENSG00000196074.13	SYCP2	trans-exon	3.24863e-13	-0.239448
TF	chr15	41620213	ENSG00000174197.16	MGA	cis-exon	5.23844e-06	0.224722	ENSG00000196074.13	SYCP2	trans-intron	6.70597e-11	-0.215195
TF	chr15	41620213	ENSG00000174197.16	MGA	cis-exon	5.23844e-06	0.224722	ENSG00000197937.12	ZNF347	trans-exon	4.55952e-08	0.180901
TF	chr15	41624877	ENSG00000174197.16	MGA	cis-exon	6.82657e-06	0.222491	ENSG00000196074.13	SYCP2	trans-exon	3.49525e-13	-0.239133
TF	chr15	41624877	ENSG00000174197.16	MGA	cis-exon	6.82657e-06	0.222491	ENSG00000196074.13	SYCP2	trans-intron	7.58497e-11	-0.2146
TF	chr15	41625387	ENSG00000174197.16	MGA	cis-exon	7.86775e-06	0.221517	ENSG00000196074.13	SYCP2	trans-exon	3.08174e-13	-0.239675
TF	chr15	41625387	ENSG00000174197.16	MGA	cis-exon	7.86775e-06	0.221517	ENSG00000196074.13	SYCP2	trans-intron	8.68154e-11	-0.213946
TF	chr15	41625387	ENSG00000174197.16	MGA	cis-exon	7.86775e-06	0.221517	ENSG00000197937.12	ZNF347	trans-exon	4.52627e-08	0.180943
TF	chr15	41635132	ENSG00000174197.16	MGA	cis-exon	6.74294e-06	0.222938	ENSG00000196074.13	SYCP2	trans-exon	8.64828e-13	-0.235194
TF	chr15	41635132	ENSG00000174197.16	MGA	cis-exon	6.74294e-06	0.222938	ENSG00000196074.13	SYCP2	trans-intron	1.01315e-10	-0.213195
TF	chr15	41635132	ENSG00000174197.16	MGA	cis-exon	6.74294e-06	0.222938	ENSG00000197937.12	ZNF347	trans-exon	5.18308e-08	0.18016
TF	chr15	41640332	ENSG00000174197.16	MGA	cis-exon	1.02774e-05	0.219371	ENSG00000196074.13	SYCP2	trans-exon	1.03665e-12	-0.234397
TF	chr15	41640332	ENSG00000174197.16	MGA	cis-exon	1.02774e-05	0.219371	ENSG00000196074.13	SYCP2	trans-intron	1.30811e-10	-0.211946
TF	chr15	41640332	ENSG00000174197.16	MGA	cis-exon	1.02774e-05	0.219371	ENSG00000197937.12	ZNF347	trans-exon	4.61921e-08	0.180826
TF	chr15	41647948	ENSG00000174197.16	MGA	cis-exon	4.96191e-06	0.225299	ENSG00000196074.13	SYCP2	trans-exon	5.90198e-13	-0.236864
TF	chr15	41647948	ENSG00000174197.16	MGA	cis-exon	4.96191e-06	0.225299	ENSG00000196074.13	SYCP2	trans-intron	9.78494e-11	-0.213364
TF	chr15	41660907	ENSG00000174197.16	MGA	cis-exon	3.269e-06	0.231699	ENSG00000196074.13	SYCP2	trans-exon	5.15822e-13	-0.237449
TF	chr15	41660907	ENSG00000174197.16	MGA	cis-exon	3.269e-06	0.231699	ENSG00000196074.13	SYCP2	trans-intron	6.80206e-11	-0.215126
TF	chr15	41660907	ENSG00000174197.16	MGA	cis-exon	3.269e-06	0.231699	ENSG00000197937.12	ZNF347	trans-exon	5.05978e-08	0.1803
TF	chr15	41662415	ENSG00000174197.16	MGA	cis-exon	4.83453e-06	0.22561	ENSG00000196074.13	SYCP2	trans-exon	8.4788e-13	-0.235281
TF	chr15	41662415	ENSG00000174197.16	MGA	cis-exon	4.83453e-06	0.22561	ENSG00000196074.13	SYCP2	trans-intron	1.29905e-10	-0.21198
TF	chr15	41662415	ENSG00000174197.16	MGA	cis-exon	4.83453e-06	0.22561	ENSG00000197937.12	ZNF347	trans-exon	5.54071e-08	0.179773
TF	chr15	41663627	ENSG00000174197.16	MGA	cis-exon	4.75256e-06	0.225802	ENSG00000196074.13	SYCP2	trans-exon	7.79525e-13	-0.235649
TF	chr15	41663627	ENSG00000174197.16	MGA	cis-exon	4.75256e-06	0.225802	ENSG00000196074.13	SYCP2	trans-intron	1.24393e-10	-0.212193
TF	chr15	41668113	ENSG00000174197.16	MGA	cis-exon	3.31103e-06	0.229932	ENSG00000196074.13	SYCP2	trans-exon	8.38981e-13	-0.235327
TF	chr15	41668113	ENSG00000174197.16	MGA	cis-exon	3.31103e-06	0.229932	ENSG00000196074.13	SYCP2	trans-intron	1.05769e-10	-0.212985
TF	chr15	41673344	ENSG00000174197.16	MGA	cis-exon	4.84888e-06	0.225609	ENSG00000196074.13	SYCP2	trans-exon	8.27453e-13	-0.235387
TF	chr15	41673344	ENSG00000174197.16	MGA	cis-exon	4.84888e-06	0.225609	ENSG00000196074.13	SYCP2	trans-intron	1.25283e-10	-0.212158
TF	chr15	41676028	ENSG00000174197.16	MGA	cis-exon	2.71793e-06	0.231454	ENSG00000196074.13	SYCP2	trans-exon	8.21654e-13	-0.235418
TF	chr15	41676028	ENSG00000174197.16	MGA	cis-exon	2.71793e-06	0.231454	ENSG00000196074.13	SYCP2	trans-intron	1.24642e-10	-0.212183
TF	chr15	41676028	ENSG00000174197.16	MGA	cis-exon	2.71793e-06	0.231454	ENSG00000197937.12	ZNF347	trans-exon	5.63871e-08	0.179671
TF	chr15	41682462	ENSG00000174197.16	MGA	cis-exon	5.72946e-06	0.22434	ENSG00000196074.13	SYCP2	trans-exon	6.56212e-13	-0.236402
TF	chr15	41682462	ENSG00000174197.16	MGA	cis-exon	5.72946e-06	0.22434	ENSG00000196074.13	SYCP2	trans-intron	2.00176e-10	-0.20985
TF	chr15	41694213	ENSG00000174197.16	MGA	cis-exon	3.45684e-06	0.23261	ENSG00000196074.13	SYCP2	trans-exon	2.0754e-13	-0.241368
TF	chr15	41694213	ENSG00000174197.16	MGA	cis-exon	3.45684e-06	0.23261	ENSG00000196074.13	SYCP2	trans-intron	1.9405e-11	-0.221092
TF	chr15	41694213	ENSG00000174197.16	MGA	cis-exon	3.45684e-06	0.23261	ENSG00000197937.12	ZNF347	trans-exon	2.90966e-08	0.183474
TF	chr15	41709647	ENSG00000174197.16	MGA	cis-exon	3.61367e-06	0.228674	ENSG00000196074.13	SYCP2	trans-exon	7.47061e-13	-0.235835
TF	chr15	41709647	ENSG00000174197.16	MGA	cis-exon	3.61367e-06	0.228674	ENSG00000196074.13	SYCP2	trans-intron	1.49033e-10	-0.211306
TF	chr15	41736156	ENSG00000174197.16	MGA	cis-exon	4.48661e-06	-0.226028	ENSG00000196074.13	SYCP2	trans-exon	9.27051e-13	0.234889
TF	chr15	41736156	ENSG00000174197.16	MGA	cis-exon	4.48661e-06	-0.226028	ENSG00000196074.13	SYCP2	trans-intron	1.71235e-10	0.210622
TF	chr15	41744492	ENSG00000174197.16	MGA	cis-exon	2.99971e-06	0.230148	ENSG00000196074.13	SYCP2	trans-exon	6.01533e-13	-0.236781
TF	chr15	41744492	ENSG00000174197.16	MGA	cis-exon	2.99971e-06	0.230148	ENSG00000196074.13	SYCP2	trans-intron	1.4703e-10	-0.211372
TF	chr15	41750869	ENSG00000174197.16	MGA	cis-exon	2.90386e-06	0.230416	ENSG00000196074.13	SYCP2	trans-exon	3.83204e-13	-0.238736
TF	chr15	41750869	ENSG00000174197.16	MGA	cis-exon	2.90386e-06	0.230416	ENSG00000196074.13	SYCP2	trans-intron	1.0085e-10	-0.213217
TF	chr15	41752962	ENSG00000174197.16	MGA	cis-exon	3.97386e-06	0.227288	ENSG00000196074.13	SYCP2	trans-exon	9.1173e-13	-0.234962
TF	chr15	41752962	ENSG00000174197.16	MGA	cis-exon	3.97386e-06	0.227288	ENSG00000196074.13	SYCP2	trans-intron	1.31244e-10	-0.21193
TF	chr15	41752962	ENSG00000174197.16	MGA	cis-exon	3.97386e-06	0.227288	ENSG00000197937.12	ZNF347	trans-exon	4.44472e-08	0.181048
TF	chr15	41773055	ENSG00000174197.16	MGA	cis-exon	3.66044e-07	0.252697	ENSG00000196074.13	SYCP2	trans-exon	3.6466e-12	-0.228786
TF	chr15	41773055	ENSG00000174197.16	MGA	cis-exon	3.66044e-07	0.252697	ENSG00000196074.13	SYCP2	trans-intron	1.51437e-10	-0.211227
TF	chr15	41773992	ENSG00000174197.16	MGA	cis-exon	6.90454e-07	0.246786	ENSG00000196074.13	SYCP2	trans-exon	3.26801e-12	-0.229281
TF	chr15	41773992	ENSG00000174197.16	MGA	cis-exon	6.90454e-07	0.246786	ENSG00000196074.13	SYCP2	trans-intron	1.87735e-10	-0.210167
TF	chr15	41780332	ENSG00000174197.16	MGA	cis-exon	9.3656e-06	0.218404	ENSG00000196074.13	SYCP2	trans-exon	4.35171e-11	-0.217271
TF	chr15	41780332	ENSG00000174197.16	MGA	cis-exon	9.3656e-06	0.218404	ENSG00000196074.13	SYCP2	trans-intron	1.95309e-09	-0.198232
TF	chr15	41783870	ENSG00000174197.16	MGA	cis-exon	6.8378e-07	0.247621	ENSG00000196074.13	SYCP2	trans-exon	3.91933e-12	-0.22846
TF	chr15	41783870	ENSG00000174197.16	MGA	cis-exon	6.8378e-07	0.247621	ENSG00000196074.13	SYCP2	trans-intron	2.27204e-10	-0.209222
TF	chr15	41788183	ENSG00000174197.16	MGA	cis-exon	1.03307e-06	0.244684	ENSG00000196074.13	SYCP2	trans-exon	4.21343e-12	-0.228132
TF	chr15	41788183	ENSG00000174197.16	MGA	cis-exon	1.03307e-06	0.244684	ENSG00000196074.13	SYCP2	trans-intron	2.84443e-10	-0.208102
TF	chr15	41800128	ENSG00000174197.16	MGA	cis-exon	1.10744e-06	0.24097	ENSG00000196074.13	SYCP2	trans-exon	4.237e-12	-0.228107
TF	chr15	41800128	ENSG00000174197.16	MGA	cis-exon	1.10744e-06	0.24097	ENSG00000196074.13	SYCP2	trans-intron	1.93088e-10	-0.210028
TF	chr15	41800954	ENSG00000174197.16	MGA	cis-exon	1.69761e-06	0.237485	ENSG00000196074.13	SYCP2	trans-exon	3.77114e-12	-0.228634
TF	chr15	41800954	ENSG00000174197.16	MGA	cis-exon	1.69761e-06	0.237485	ENSG00000196074.13	SYCP2	trans-intron	2.0765e-10	-0.209668
TF	chr15	41803153	ENSG00000174197.16	MGA	cis-exon	1.79427e-06	0.236915	ENSG00000196074.13	SYCP2	trans-exon	3.80036e-12	-0.228599
TF	chr15	41803153	ENSG00000174197.16	MGA	cis-exon	1.79427e-06	0.236915	ENSG00000196074.13	SYCP2	trans-intron	1.97879e-10	-0.209907
TF	chr15	41804224	ENSG00000174197.16	MGA	cis-exon	1.8392e-06	0.236831	ENSG00000196074.13	SYCP2	trans-exon	3.45817e-12	-0.229026
TF	chr15	41804224	ENSG00000174197.16	MGA	cis-exon	1.8392e-06	0.236831	ENSG00000196074.13	SYCP2	trans-intron	1.83272e-10	-0.210286
TF	chr15	41804728	ENSG00000174197.16	MGA	cis-exon	1.54835e-06	0.237817	ENSG00000196074.13	SYCP2	trans-exon	3.30861e-12	-0.229225
TF	chr15	41804728	ENSG00000174197.16	MGA	cis-exon	1.54835e-06	0.237817	ENSG00000196074.13	SYCP2	trans-intron	1.98198e-10	-0.209899
TF	chr15	41808998	ENSG00000174197.16	MGA	cis-exon	2.29109e-06	0.234138	ENSG00000196074.13	SYCP2	trans-exon	3.41982e-12	-0.229076
TF	chr15	41808998	ENSG00000174197.16	MGA	cis-exon	2.29109e-06	0.234138	ENSG00000196074.13	SYCP2	trans-intron	1.71265e-10	-0.210621
TF	chr15	41810647	ENSG00000174197.16	MGA	cis-exon	1.1913e-06	0.24044	ENSG00000196074.13	SYCP2	trans-exon	3.00985e-12	-0.229652
TF	chr15	41810647	ENSG00000174197.16	MGA	cis-exon	1.1913e-06	0.24044	ENSG00000196074.13	SYCP2	trans-intron	1.52465e-10	-0.211194
TF	chr15	41817777	ENSG00000174197.16	MGA	cis-exon	3.81941e-06	0.229219	ENSG00000196074.13	SYCP2	trans-exon	4.71003e-12	-0.227626
TF	chr15	41817777	ENSG00000174197.16	MGA	cis-exon	3.81941e-06	0.229219	ENSG00000196074.13	SYCP2	trans-intron	4.41568e-10	-0.205892
TF	chr15	41819100	ENSG00000174197.16	MGA	cis-exon	4.66886e-06	0.226626	ENSG00000196074.13	SYCP2	trans-exon	5.59468e-12	-0.226842
TF	chr15	41819100	ENSG00000174197.16	MGA	cis-exon	4.66886e-06	0.226626	ENSG00000196074.13	SYCP2	trans-intron	5.16289e-10	-0.205101
TF	chr15	41824705	ENSG00000174197.16	MGA	cis-exon	3.45366e-06	0.230015	ENSG00000196074.13	SYCP2	trans-exon	3.61404e-12	-0.228826
TF	chr15	41824705	ENSG00000174197.16	MGA	cis-exon	3.45366e-06	0.230015	ENSG00000196074.13	SYCP2	trans-intron	3.34515e-10	-0.20729
TF	chr15	41825925	ENSG00000174197.16	MGA	cis-exon	3.49027e-06	0.230532	ENSG00000196074.13	SYCP2	trans-exon	2.66308e-12	-0.230202
TF	chr15	41825925	ENSG00000174197.16	MGA	cis-exon	3.49027e-06	0.230532	ENSG00000196074.13	SYCP2	trans-intron	3.49396e-10	-0.207072
TF	chr15	41826773	ENSG00000174197.16	MGA	cis-exon	4.7636e-06	0.227225	ENSG00000196074.13	SYCP2	trans-exon	2.31876e-12	-0.230823
TF	chr15	41826773	ENSG00000174197.16	MGA	cis-exon	4.7636e-06	0.227225	ENSG00000196074.13	SYCP2	trans-intron	2.5898e-10	-0.20857
TF	chr15	41827395	ENSG00000174197.16	MGA	cis-exon	6.8679e-06	0.225718	ENSG00000196074.13	SYCP2	trans-exon	4.26909e-12	-0.228072
TF	chr15	41827395	ENSG00000174197.16	MGA	cis-exon	6.8679e-06	0.225718	ENSG00000196074.13	SYCP2	trans-intron	3.02642e-10	-0.207792
TF	chr15	41827405	ENSG00000174197.16	MGA	cis-exon	7.41905e-06	0.225523	ENSG00000196074.13	SYCP2	trans-exon	1.86067e-12	-0.231806
TF	chr15	41827405	ENSG00000174197.16	MGA	cis-exon	7.41905e-06	0.225523	ENSG00000196074.13	SYCP2	trans-intron	2.2713e-10	-0.209223
TF	chr15	41827408	ENSG00000174197.16	MGA	cis-exon	7.22484e-06	0.225418	ENSG00000196074.13	SYCP2	trans-exon	4.87531e-12	-0.227469
TF	chr15	41827408	ENSG00000174197.16	MGA	cis-exon	7.22484e-06	0.225418	ENSG00000196074.13	SYCP2	trans-intron	3.30383e-10	-0.207352
TF	chr15	41827513	ENSG00000174197.16	MGA	cis-exon	6.07251e-06	0.224872	ENSG00000196074.13	SYCP2	trans-exon	2.51117e-12	-0.230465
TF	chr15	41827513	ENSG00000174197.16	MGA	cis-exon	6.07251e-06	0.224872	ENSG00000196074.13	SYCP2	trans-intron	2.79502e-10	-0.20819
TF	chr15	41827959	ENSG00000174197.16	MGA	cis-exon	4.97971e-06	0.227284	ENSG00000196074.13	SYCP2	trans-exon	1.54798e-12	-0.232624
TF	chr15	41827959	ENSG00000174197.16	MGA	cis-exon	4.97971e-06	0.227284	ENSG00000196074.13	SYCP2	trans-intron	2.06886e-10	-0.209686
TF	chr15	41829340	ENSG00000174197.16	MGA	cis-exon	4.69774e-06	0.226809	ENSG00000196074.13	SYCP2	trans-exon	3.72832e-12	-0.228686
TF	chr15	41829340	ENSG00000174197.16	MGA	cis-exon	4.69774e-06	0.226809	ENSG00000196074.13	SYCP2	trans-intron	3.56302e-10	-0.206973
TF	chr15	41832201	ENSG00000174197.16	MGA	cis-exon	3.86189e-06	0.228777	ENSG00000196074.13	SYCP2	trans-exon	2.948e-12	-0.229745
TF	chr15	41832201	ENSG00000174197.16	MGA	cis-exon	3.86189e-06	0.228777	ENSG00000196074.13	SYCP2	trans-intron	2.76096e-10	-0.208251
TF	chr15	41833036	ENSG00000174197.16	MGA	cis-exon	4.23601e-06	0.227806	ENSG00000196074.13	SYCP2	trans-exon	2.74577e-12	-0.230065
TF	chr15	41833036	ENSG00000174197.16	MGA	cis-exon	4.23601e-06	0.227806	ENSG00000196074.13	SYCP2	trans-intron	2.73111e-10	-0.208305
TF	chr15	41834385	ENSG00000174197.16	MGA	cis-exon	3.61488e-06	0.229073	ENSG00000196074.13	SYCP2	trans-exon	1.33412e-12	-0.233283
TF	chr15	41834385	ENSG00000174197.16	MGA	cis-exon	3.61488e-06	0.229073	ENSG00000196074.13	SYCP2	trans-intron	2.42061e-10	-0.208907
TF	chr15	41834527	ENSG00000174197.16	MGA	cis-exon	3.63369e-06	0.229032	ENSG00000196074.13	SYCP2	trans-exon	1.29001e-12	-0.233432
TF	chr15	41834527	ENSG00000174197.16	MGA	cis-exon	3.63369e-06	0.229032	ENSG00000196074.13	SYCP2	trans-intron	2.28609e-10	-0.209191
TF	chr15	41834581	ENSG00000174197.16	MGA	cis-exon	3.64523e-06	0.229002	ENSG00000196074.13	SYCP2	trans-exon	1.25725e-12	-0.233546
TF	chr15	41834581	ENSG00000174197.16	MGA	cis-exon	3.64523e-06	0.229002	ENSG00000196074.13	SYCP2	trans-intron	2.2521e-10	-0.209265
TF	chr15	41836370	ENSG00000174197.16	MGA	cis-exon	3.59537e-06	0.229156	ENSG00000196074.13	SYCP2	trans-exon	1.24747e-12	-0.23358
TF	chr15	41836370	ENSG00000174197.16	MGA	cis-exon	3.59537e-06	0.229156	ENSG00000196074.13	SYCP2	trans-intron	2.22038e-10	-0.209336
TF	chr15	41836960	ENSG00000174197.16	MGA	cis-exon	3.6626e-06	0.228979	ENSG00000196074.13	SYCP2	trans-exon	1.23848e-12	-0.233612
TF	chr15	41836960	ENSG00000174197.16	MGA	cis-exon	3.6626e-06	0.228979	ENSG00000196074.13	SYCP2	trans-intron	2.32395e-10	-0.209109
TF	chr15	41841304	ENSG00000174197.16	MGA	cis-exon	3.44291e-06	0.229243	ENSG00000196074.13	SYCP2	trans-exon	9.29454e-13	-0.234877
TF	chr15	41841304	ENSG00000174197.16	MGA	cis-exon	3.44291e-06	0.229243	ENSG00000196074.13	SYCP2	trans-intron	1.55794e-10	-0.211088
TF	chr15	41844779	ENSG00000174197.16	MGA	cis-exon	1.59099e-06	0.237399	ENSG00000196074.13	SYCP2	trans-exon	2.66755e-12	-0.230194
TF	chr15	41844779	ENSG00000174197.16	MGA	cis-exon	1.59099e-06	0.237399	ENSG00000196074.13	SYCP2	trans-intron	2.36007e-10	-0.209033
TF	chr15	41845575	ENSG00000174197.16	MGA	cis-exon	2.38722e-06	0.23259	ENSG00000196074.13	SYCP2	trans-exon	4.21447e-12	-0.228131
TF	chr15	41845575	ENSG00000174197.16	MGA	cis-exon	2.38722e-06	0.23259	ENSG00000196074.13	SYCP2	trans-intron	6.39954e-10	-0.204008
TF	chr15	76876291	ENSG00000140382.15	HMG20A	cis-ex-in	0.00259781	0.800146	ENSG00000159592.11	GPBP1L1	trans-intron	1.29318e-09	0.200387
TF	chr16	3266340	ENSG00000006194.10	ZNF263	cis-exon	2.27136e-33	0.659816	ENSG00000171291.8	ZNF439	trans-exon	1.28055e-08	0.188083
TF	chr16	3266340	ENSG00000010539.11	ZNF200	cis-exon	1.28199e-06	0.274425	ENSG00000171291.8	ZNF439	trans-exon	1.28055e-08	0.188083
TF	chr16	3266340	ENSG00000140993.11	TIGD7	cis-exon	4.28285e-08	0.309917	ENSG00000171291.8	ZNF439	trans-exon	1.28055e-08	0.188083
TF	chr16	3266340	ENSG00000162086.15	ZNF75A	cis-ex-in	1.23984e-16	-0.463381	ENSG00000171291.8	ZNF439	trans-exon	1.28055e-08	0.188083
TF	chr16	3266340	ENSG00000162086.15	ZNF75A	cis-intron	4.59614e-05	0.231383	ENSG00000171291.8	ZNF439	trans-exon	1.28055e-08	0.188083
TF	chr16	3267036	ENSG00000006194.10	ZNF263	cis-exon	4.14549e-32	0.643011	ENSG00000171291.8	ZNF439	trans-exon	1.51255e-08	0.187158
TF	chr16	3267036	ENSG00000010539.11	ZNF200	cis-exon	1.57911e-06	0.270188	ENSG00000171291.8	ZNF439	trans-exon	1.51255e-08	0.187158
TF	chr16	3267036	ENSG00000140993.11	TIGD7	cis-exon	8.42759e-08	0.301051	ENSG00000171291.8	ZNF439	trans-exon	1.51255e-08	0.187158
TF	chr16	3267036	ENSG00000162086.15	ZNF75A	cis-ex-in	9.65161e-17	-0.461718	ENSG00000171291.8	ZNF439	trans-exon	1.51255e-08	0.187158
TF	chr16	3267948	ENSG00000006194.10	ZNF263	cis-exon	2.73613e-33	0.658971	ENSG00000171291.8	ZNF439	trans-exon	1.22939e-08	0.188309
TF	chr16	3267948	ENSG00000010539.11	ZNF200	cis-exon	1.46063e-06	0.272944	ENSG00000171291.8	ZNF439	trans-exon	1.22939e-08	0.188309
TF	chr16	3267948	ENSG00000140993.11	TIGD7	cis-exon	5.95537e-08	0.306623	ENSG00000171291.8	ZNF439	trans-exon	1.22939e-08	0.188309
TF	chr16	3267948	ENSG00000162086.15	ZNF75A	cis-ex-in	1.10415e-16	-0.464076	ENSG00000171291.8	ZNF439	trans-exon	1.22939e-08	0.188309
TF	chr16	3267948	ENSG00000162086.15	ZNF75A	cis-intron	5.37859e-05	0.229293	ENSG00000171291.8	ZNF439	trans-exon	1.22939e-08	0.188309
TF	chr16	3273569	ENSG00000006194.10	ZNF263	cis-exon	5.66929e-33	0.653739	ENSG00000171291.8	ZNF439	trans-exon	2.22367e-08	0.184997
TF	chr16	3273569	ENSG00000010539.11	ZNF200	cis-exon	6.94256e-06	0.254111	ENSG00000171291.8	ZNF439	trans-exon	2.22367e-08	0.184997
TF	chr16	3273569	ENSG00000140993.11	TIGD7	cis-exon	6.40201e-08	0.304885	ENSG00000171291.8	ZNF439	trans-exon	2.22367e-08	0.184997
TF	chr16	3273569	ENSG00000162086.15	ZNF75A	cis-ex-in	1.44731e-16	-0.460802	ENSG00000171291.8	ZNF439	trans-exon	2.22367e-08	0.184997
TF	chr16	3276038	ENSG00000006194.10	ZNF263	cis-exon	3.66543e-33	0.656554	ENSG00000171291.8	ZNF439	trans-exon	3.7017e-08	0.1821
TF	chr16	3276038	ENSG00000010539.11	ZNF200	cis-exon	8.34674e-06	0.252292	ENSG00000171291.8	ZNF439	trans-exon	3.7017e-08	0.1821
TF	chr16	3276038	ENSG00000140993.11	TIGD7	cis-exon	8.03806e-08	0.303073	ENSG00000171291.8	ZNF439	trans-exon	3.7017e-08	0.1821
TF	chr16	3276038	ENSG00000162086.15	ZNF75A	cis-ex-in	1.0177e-16	-0.463753	ENSG00000171291.8	ZNF439	trans-exon	3.7017e-08	0.1821
TF	chr16	3276038	ENSG00000162086.15	ZNF75A	cis-intron	5.00973e-05	0.229811	ENSG00000171291.8	ZNF439	trans-exon	3.7017e-08	0.1821
TF	chr16	3278518	ENSG00000006194.10	ZNF263	cis-exon	3.32043e-32	0.648842	ENSG00000171291.8	ZNF439	trans-exon	5.46986e-08	0.179848
TF	chr16	3278518	ENSG00000010539.11	ZNF200	cis-exon	1.67088e-05	0.244415	ENSG00000171291.8	ZNF439	trans-exon	5.46986e-08	0.179848
TF	chr16	3278518	ENSG00000140993.11	TIGD7	cis-exon	1.5952e-07	0.296842	ENSG00000171291.8	ZNF439	trans-exon	5.46986e-08	0.179848
TF	chr16	3298171	ENSG00000006194.10	ZNF263	cis-exon	2.50537e-33	0.657185	ENSG00000171291.8	ZNF439	trans-exon	5.80636e-08	0.179501
TF	chr16	3298171	ENSG00000010539.11	ZNF200	cis-exon	5.24581e-06	0.257438	ENSG00000171291.8	ZNF439	trans-exon	5.80636e-08	0.179501
TF	chr16	3298171	ENSG00000140993.11	TIGD7	cis-exon	1.30526e-07	0.297738	ENSG00000171291.8	ZNF439	trans-exon	5.80636e-08	0.179501
TF	chr16	3298171	ENSG00000162086.15	ZNF75A	cis-intron	5.33528e-05	0.22865	ENSG00000171291.8	ZNF439	trans-exon	5.80636e-08	0.179501
TF	chr16	3300639	ENSG00000006194.10	ZNF263	cis-exon	1.86283e-33	0.658061	ENSG00000171291.8	ZNF439	trans-exon	3.60026e-08	0.182259
TF	chr16	3300639	ENSG00000010539.11	ZNF200	cis-exon	4.91076e-06	0.258073	ENSG00000171291.8	ZNF439	trans-exon	3.60026e-08	0.182259
TF	chr16	3300639	ENSG00000140993.11	TIGD7	cis-exon	1.53443e-07	0.295927	ENSG00000171291.8	ZNF439	trans-exon	3.60026e-08	0.182259
TF	chr16	3300639	ENSG00000162086.15	ZNF75A	cis-ex-in	1.82223e-17	-0.473644	ENSG00000171291.8	ZNF439	trans-exon	3.60026e-08	0.182259
TF	chr16	3300639	ENSG00000162086.15	ZNF75A	cis-intron	5.09125e-05	0.229142	ENSG00000171291.8	ZNF439	trans-exon	3.60026e-08	0.182259
TF	chr16	3303205	ENSG00000006194.10	ZNF263	cis-exon	1.86753e-33	0.6575	ENSG00000171291.8	ZNF439	trans-exon	2.59232e-08	0.18413
TF	chr16	3303205	ENSG00000010539.11	ZNF200	cis-exon	7.18556e-06	0.253368	ENSG00000171291.8	ZNF439	trans-exon	2.59232e-08	0.18413
TF	chr16	3303205	ENSG00000140993.11	TIGD7	cis-exon	2.12588e-07	0.292328	ENSG00000171291.8	ZNF439	trans-exon	2.59232e-08	0.18413
TF	chr16	3303205	ENSG00000162086.15	ZNF75A	cis-ex-in	1.03032e-16	-0.462365	ENSG00000171291.8	ZNF439	trans-exon	2.59232e-08	0.18413
TF	chr16	3305565	ENSG00000006194.10	ZNF263	cis-exon	1.15236e-32	0.649827	ENSG00000171291.8	ZNF439	trans-exon	1.45528e-08	0.187373
TF	chr16	3305565	ENSG00000010539.11	ZNF200	cis-exon	2.44474e-06	0.265861	ENSG00000171291.8	ZNF439	trans-exon	1.45528e-08	0.187373
TF	chr16	3305565	ENSG00000140993.11	TIGD7	cis-exon	2.03857e-07	0.292726	ENSG00000171291.8	ZNF439	trans-exon	1.45528e-08	0.187373
TF	chr16	3305565	ENSG00000162086.15	ZNF75A	cis-ex-in	7.01641e-17	-0.464748	ENSG00000171291.8	ZNF439	trans-exon	1.45528e-08	0.187373
TF	chr16	3306441	ENSG00000006194.10	ZNF263	cis-exon	1.04393e-32	0.649483	ENSG00000171291.8	ZNF439	trans-exon	1.21791e-08	0.188361
TF	chr16	3306441	ENSG00000010539.11	ZNF200	cis-exon	2.43379e-06	0.265602	ENSG00000171291.8	ZNF439	trans-exon	1.21791e-08	0.188361
TF	chr16	3306441	ENSG00000140993.11	TIGD7	cis-exon	1.92577e-07	0.292971	ENSG00000171291.8	ZNF439	trans-exon	1.21791e-08	0.188361
TF	chr16	3306441	ENSG00000162086.15	ZNF75A	cis-ex-in	7.65882e-17	-0.463651	ENSG00000171291.8	ZNF439	trans-exon	1.21791e-08	0.188361
TF	chr16	3307015	ENSG00000006194.10	ZNF263	cis-exon	2.25764e-32	0.645495	ENSG00000171291.8	ZNF439	trans-exon	3.05908e-08	0.183189
TF	chr16	3307015	ENSG00000010539.11	ZNF200	cis-exon	2.05986e-06	0.26718	ENSG00000171291.8	ZNF439	trans-exon	3.05908e-08	0.183189
TF	chr16	3307015	ENSG00000140993.11	TIGD7	cis-exon	3.3374e-07	0.286928	ENSG00000171291.8	ZNF439	trans-exon	3.05908e-08	0.183189
TF	chr16	3307015	ENSG00000162086.15	ZNF75A	cis-ex-in	3.70021e-16	-0.45304	ENSG00000171291.8	ZNF439	trans-exon	3.05908e-08	0.183189
TF	chr16	3309124	ENSG00000006194.10	ZNF263	cis-exon	9.36204e-33	0.650185	ENSG00000171291.8	ZNF439	trans-exon	2.02809e-08	0.185515
TF	chr16	3309124	ENSG00000010539.11	ZNF200	cis-exon	2.31135e-06	0.266286	ENSG00000171291.8	ZNF439	trans-exon	2.02809e-08	0.185515
TF	chr16	3309124	ENSG00000140993.11	TIGD7	cis-exon	1.75795e-07	0.294018	ENSG00000171291.8	ZNF439	trans-exon	2.02809e-08	0.185515
TF	chr16	3309124	ENSG00000162086.15	ZNF75A	cis-ex-in	2.93175e-17	-0.46986	ENSG00000171291.8	ZNF439	trans-exon	2.02809e-08	0.185515
TF	chr16	3310140	ENSG00000006194.10	ZNF263	cis-exon	1.0038e-33	0.660031	ENSG00000171291.8	ZNF439	trans-exon	7.82217e-09	0.190797
TF	chr16	3310140	ENSG00000010539.11	ZNF200	cis-exon	1.11617e-06	0.274638	ENSG00000171291.8	ZNF439	trans-exon	7.82217e-09	0.190797
TF	chr16	3310140	ENSG00000140993.11	TIGD7	cis-exon	1.29573e-07	0.297388	ENSG00000171291.8	ZNF439	trans-exon	7.82217e-09	0.190797
TF	chr16	3310140	ENSG00000162086.15	ZNF75A	cis-ex-in	1.39462e-16	-0.46041	ENSG00000171291.8	ZNF439	trans-exon	7.82217e-09	0.190797
TF	chr16	3311639	ENSG00000006194.10	ZNF263	cis-exon	8.71467e-32	0.641652	ENSG00000171291.8	ZNF439	trans-exon	1.0303e-08	0.189285
TF	chr16	3311639	ENSG00000010539.11	ZNF200	cis-exon	3.02399e-07	0.288811	ENSG00000171291.8	ZNF439	trans-exon	1.0303e-08	0.189285
TF	chr16	3311639	ENSG00000140993.11	TIGD7	cis-exon	1.91019e-07	0.293584	ENSG00000171291.8	ZNF439	trans-exon	1.0303e-08	0.189285
TF	chr16	3311639	ENSG00000162086.15	ZNF75A	cis-ex-in	2.28718e-17	-0.472081	ENSG00000171291.8	ZNF439	trans-exon	1.0303e-08	0.189285
TF	chr16	3311639	ENSG00000162086.15	ZNF75A	cis-exon	1.30644e-10	-0.36086	ENSG00000171291.8	ZNF439	trans-exon	1.0303e-08	0.189285
TF	chr16	3312017	ENSG00000006194.10	ZNF263	cis-exon	6.11282e-32	0.640945	ENSG00000171291.8	ZNF439	trans-exon	7.72834e-09	0.190863
TF	chr16	3312017	ENSG00000010539.11	ZNF200	cis-exon	3.36978e-07	0.28668	ENSG00000171291.8	ZNF439	trans-exon	7.72834e-09	0.190863
TF	chr16	3312017	ENSG00000140993.11	TIGD7	cis-exon	1.77831e-07	0.293303	ENSG00000171291.8	ZNF439	trans-exon	7.72834e-09	0.190863
TF	chr16	3312017	ENSG00000162086.15	ZNF75A	cis-ex-in	1.2219e-17	-0.474319	ENSG00000171291.8	ZNF439	trans-exon	7.72834e-09	0.190863
TF	chr16	3312017	ENSG00000162086.15	ZNF75A	cis-exon	1.3498e-10	-0.359341	ENSG00000171291.8	ZNF439	trans-exon	7.72834e-09	0.190863
TF	chr16	3312017	ENSG00000162086.15	ZNF75A	cis-intron	4.1542e-05	0.230919	ENSG00000171291.8	ZNF439	trans-exon	7.72834e-09	0.190863
TF	chr16	3312323	ENSG00000006194.10	ZNF263	cis-exon	1.01024e-31	0.640543	ENSG00000171291.8	ZNF439	trans-exon	1.30839e-08	0.187964
TF	chr16	3312323	ENSG00000010539.11	ZNF200	cis-exon	2.61423e-07	0.290117	ENSG00000171291.8	ZNF439	trans-exon	1.30839e-08	0.187964
TF	chr16	3312323	ENSG00000140993.11	TIGD7	cis-exon	1.9456e-07	0.293177	ENSG00000171291.8	ZNF439	trans-exon	1.30839e-08	0.187964
TF	chr16	3312323	ENSG00000162086.15	ZNF75A	cis-ex-in	1.46355e-17	-0.474498	ENSG00000171291.8	ZNF439	trans-exon	1.30839e-08	0.187964
TF	chr16	3312323	ENSG00000162086.15	ZNF75A	cis-exon	1.31475e-10	-0.36054	ENSG00000171291.8	ZNF439	trans-exon	1.30839e-08	0.187964
TF	chr16	3312609	ENSG00000006194.10	ZNF263	cis-exon	9.94684e-32	0.640686	ENSG00000171291.8	ZNF439	trans-exon	1.29924e-08	0.188003
TF	chr16	3312609	ENSG00000010539.11	ZNF200	cis-exon	2.39429e-07	0.291065	ENSG00000171291.8	ZNF439	trans-exon	1.29924e-08	0.188003
TF	chr16	3312609	ENSG00000140993.11	TIGD7	cis-exon	1.96341e-07	0.293118	ENSG00000171291.8	ZNF439	trans-exon	1.29924e-08	0.188003
TF	chr16	3312609	ENSG00000162086.15	ZNF75A	cis-ex-in	1.67058e-17	-0.473736	ENSG00000171291.8	ZNF439	trans-exon	1.29924e-08	0.188003
TF	chr16	3312609	ENSG00000162086.15	ZNF75A	cis-exon	1.12324e-10	-0.361893	ENSG00000171291.8	ZNF439	trans-exon	1.29924e-08	0.188003
TF	chr16	3312632	ENSG00000006194.10	ZNF263	cis-exon	1.07078e-31	0.64036	ENSG00000171291.8	ZNF439	trans-exon	1.24768e-08	0.188228
TF	chr16	3312632	ENSG00000010539.11	ZNF200	cis-exon	2.34175e-07	0.291291	ENSG00000171291.8	ZNF439	trans-exon	1.24768e-08	0.188228
TF	chr16	3312632	ENSG00000140993.11	TIGD7	cis-exon	1.96289e-07	0.293116	ENSG00000171291.8	ZNF439	trans-exon	1.24768e-08	0.188228
TF	chr16	3312632	ENSG00000162086.15	ZNF75A	cis-ex-in	1.5408e-17	-0.474229	ENSG00000171291.8	ZNF439	trans-exon	1.24768e-08	0.188228
TF	chr16	3312632	ENSG00000162086.15	ZNF75A	cis-exon	1.09975e-10	-0.362063	ENSG00000171291.8	ZNF439	trans-exon	1.24768e-08	0.188228
TF	chr16	3314867	ENSG00000006194.10	ZNF263	cis-exon	7.54865e-31	0.635854	ENSG00000171291.8	ZNF439	trans-exon	8.78038e-09	0.190164
TF	chr16	3314867	ENSG00000010539.11	ZNF200	cis-exon	4.34754e-07	0.286577	ENSG00000171291.8	ZNF439	trans-exon	8.78038e-09	0.190164
TF	chr16	3314867	ENSG00000140993.11	TIGD7	cis-exon	4.31506e-07	0.286657	ENSG00000171291.8	ZNF439	trans-exon	8.78038e-09	0.190164
TF	chr16	3314867	ENSG00000162086.15	ZNF75A	cis-ex-in	2.6687e-17	-0.473755	ENSG00000171291.8	ZNF439	trans-exon	8.78038e-09	0.190164
TF	chr16	3315733	ENSG00000006194.10	ZNF263	cis-exon	6.05411e-32	0.642124	ENSG00000171291.8	ZNF439	trans-exon	3.56938e-08	0.182308
TF	chr16	3315733	ENSG00000010539.11	ZNF200	cis-exon	3.49572e-07	0.286804	ENSG00000171291.8	ZNF439	trans-exon	3.56938e-08	0.182308
TF	chr16	3315733	ENSG00000140993.11	TIGD7	cis-exon	1.89179e-07	0.293188	ENSG00000171291.8	ZNF439	trans-exon	3.56938e-08	0.182308
TF	chr16	3315733	ENSG00000162086.15	ZNF75A	cis-ex-in	1.38516e-17	-0.474388	ENSG00000171291.8	ZNF439	trans-exon	3.56938e-08	0.182308
TF	chr16	3315733	ENSG00000162086.15	ZNF75A	cis-exon	1.17542e-10	-0.36113	ENSG00000171291.8	ZNF439	trans-exon	3.56938e-08	0.182308
TF	chr16	3316513	ENSG00000006194.10	ZNF263	cis-exon	1.99664e-31	0.636998	ENSG00000171291.8	ZNF439	trans-exon	1.36635e-08	0.187723
TF	chr16	3316513	ENSG00000010539.11	ZNF200	cis-exon	5.26058e-07	0.282469	ENSG00000171291.8	ZNF439	trans-exon	1.36635e-08	0.187723
TF	chr16	3316513	ENSG00000140993.11	TIGD7	cis-exon	3.36484e-07	0.287199	ENSG00000171291.8	ZNF439	trans-exon	1.36635e-08	0.187723
TF	chr16	3316513	ENSG00000162086.15	ZNF75A	cis-ex-in	1.58294e-17	-0.473555	ENSG00000171291.8	ZNF439	trans-exon	1.36635e-08	0.187723
TF	chr16	3316513	ENSG00000162086.15	ZNF75A	cis-intron	5.0114e-05	0.228884	ENSG00000171291.8	ZNF439	trans-exon	1.36635e-08	0.187723
TF	chr16	4260467	ENSG00000090447.12	TFAP4	cis-exon	6.57236e-16	-0.381617	ENSG00000083093.10	PALB2	trans-exon	2.24802e-08	0.184936
TF	chr16	4260708	ENSG00000090447.12	TFAP4	cis-exon	1.54614e-15	-0.373928	ENSG00000083093.10	PALB2	trans-exon	5.57186e-08	0.179741
TF	chr16	4260894	ENSG00000090447.12	TFAP4	cis-exon	1.40949e-15	-0.374131	ENSG00000083093.10	PALB2	trans-exon	5.42772e-08	0.179893
TF	chr16	4473388	ENSG00000090447.12	TFAP4	cis-ex-in	0.00271968	-0.644526	ENSG00000103642.12	LACTB	trans-exon	3.72989e-08	0.182056
TF	chr16	4489831	ENSG00000090447.12	TFAP4	cis-ex-in	0.000278608	-0.798567	ENSG00000103642.12	LACTB	trans-exon	2.72365e-08	0.183849
TF	chr16	4503191	ENSG00000090447.12	TFAP4	cis-ex-in	0.000166019	-0.808566	ENSG00000103642.12	LACTB	trans-exon	1.43712e-08	0.187443
TF	chr16	4576880	ENSG00000090447.12	TFAP4	cis-ex-in	0.00225755	-0.646499	ENSG00000103642.12	LACTB	trans-exon	6.15116e-10	0.20421
TF	chr16	4600817	ENSG00000090447.12	TFAP4	cis-ex-in	0.00185272	-0.650136	ENSG00000103642.12	LACTB	trans-exon	2.86411e-09	0.19621
TF	chr16	31854687	ENSG00000185947.15	ZNF267	cis-exon	1.18915e-10	0.982698	ENSG00000166123.14	GPT2	trans-exon	1.65221e-08	-0.186665
TF	chr16	31905372	ENSG00000185947.15	ZNF267	cis-exon	1.84584e-10	0.935477	ENSG00000166123.14	GPT2	trans-exon	1.66445e-08	-0.186623
TF	chr16	31911781	ENSG00000185947.15	ZNF267	cis-exon	2.14394e-10	0.933327	ENSG00000166123.14	GPT2	trans-exon	1.55637e-08	-0.186998
TF	chr16	31927922	ENSG00000185947.15	ZNF267	cis-exon	1.09861e-11	0.972908	ENSG00000166123.14	GPT2	trans-exon	3.15286e-08	-0.183017
TF	chr16	31931249	ENSG00000185947.15	ZNF267	cis-exon	3.94271e-11	0.954737	ENSG00000166123.14	GPT2	trans-exon	1.12334e-08	-0.188808
TF	chr16	31937891	ENSG00000185947.15	ZNF267	cis-exon	1.1937e-11	0.982678	ENSG00000166123.14	GPT2	trans-exon	1.1317e-08	-0.188767
TF	chr16	31949745	ENSG00000185947.15	ZNF267	cis-exon	3.89982e-10	0.900581	ENSG00000166123.14	GPT2	trans-exon	6.03822e-12	-0.226494
TF	chr16	32493302	ENSG00000185947.15	ZNF267	cis-exon	1.17608e-08	-0.828756	ENSG00000166123.14	GPT2	trans-exon	6.55521e-16	0.264688
TF	chr16	67464487	ENSG00000102901.13	CENPT	cis-intron	0.00521052	0.472048	ENSG00000113407.13	TARS1	trans-intron	3.09559e-08	0.183122
TF	chr16	74371892	ENSG00000140836.17	ZFHX3	cis-intron	0.000582288	0.445716	ENSG00000144357.17	UBR3	trans-ex-in	3.53382e-09	-0.19509
TF	chr16	88349183	ENSG00000225614.4	ZNF469	cis-exon	0.00361415	-0.278331	ENSG00000151388.11	ADAMTS12	trans-intron	2.08132e-08	0.18537
TF	chr16	88349261	ENSG00000225614.4	ZNF469	cis-exon	0.00543164	-0.275591	ENSG00000151388.11	ADAMTS12	trans-intron	3.80382e-08	0.181944
TF	chr16	88350193	ENSG00000225614.4	ZNF469	cis-exon	0.00330495	-0.272408	ENSG00000151388.11	ADAMTS12	trans-intron	2.38789e-08	0.184595
TF	chr16	88354006	ENSG00000225614.4	ZNF469	cis-exon	0.0072684	-0.254816	ENSG00000151388.11	ADAMTS12	trans-intron	1.17251e-08	0.188572
TF	chr16	88460995	ENSG00000179588.9	ZFPM1	cis-intron	0.000285292	0.718744	ENSG00000132535.21	DLG4	trans-ex-in	1.93997e-08	0.185765
TF	chr16	88756872	ENSG00000179588.9	ZFPM1	cis-intron	0.0010889	-0.292052	ENSG00000114013.16	CD86	trans-exon	1.9855e-09	0.198146
TF	chr16	89199058	ENSG00000179588.9	ZFPM1	cis-intron	0.000518773	0.266178	ENSG00000111252.11	SH2B3	trans-ex-in	1.75396e-09	-0.198796
TF	chr16	89206684	ENSG00000179588.9	ZFPM1	cis-intron	0.00105322	0.262138	ENSG00000111252.11	SH2B3	trans-ex-in	2.73586e-08	-0.183824
TF	chr17	4624731	ENSG00000180626.10	ZNF594	cis-intron	0.0017778	-0.311995	ENSG00000174574.16	AKIRIN1	trans-intron	5.97241e-09	-0.192266
TF	chr17	4624731	ENSG00000180626.10	ZNF594	cis-intron	0.0017778	-0.311995	ENSG00000235162.9	C12orf75	trans-ex-in	2.52143e-08	0.184287
TF	chr17	7835812	ENSG00000179111.9	HES7	cis-intron	0.000741355	1.12382	ENSG00000144711.16	IQSEC1	trans-ex-in	2.16628e-08	-0.185144
TF	chr17	8119847	ENSG00000179111.9	HES7	cis-exon	9.74463e-05	0.32866	ENSG00000089902.10	RCOR1	trans-intron	3.35941e-08	-0.182655
TF	chr17	8715473	ENSG00000179111.9	HES7	cis-intron	0.00944605	0.235256	ENSG00000211898.7	IGHD	trans-intron	5.69307e-09	0.192525
TF	chr17	8715473	ENSG00000179111.9	HES7	cis-intron	0.00944605	0.235256	ENSG00000211899.10	IGHM	trans-intron	9.05657e-09	0.189994
TF	chr17	16831541	ENSG00000072310.17	SREBF1	cis-ex-in	0.00301576	-0.355598	ENSG00000162889.11	MAPKAPK2	trans-ex-in	1.49552e-08	0.187221
TF	chr17	18795758	ENSG00000072310.17	SREBF1	cis-ex-in	0.00263346	-0.277852	ENSG00000177311.11	ZBTB38	trans-ex-in	1.67131e-08	0.1866
TF	chr17	18803886	ENSG00000072310.17	SREBF1	cis-ex-in	0.00181746	-0.290785	ENSG00000177311.11	ZBTB38	trans-ex-in	2.10329e-08	0.185311
TF	chr17	39913818	ENSG00000161405.17	IKZF3	cis-ex-in	7.20513e-09	-0.269574	ENSG00000185811.19	IKZF1	trans-exon	1.85608e-08	-0.186013
TF	chr17	39913818	ENSG00000161405.17	IKZF3	cis-exon	1.13172e-29	-0.513595	ENSG00000185811.19	IKZF1	trans-exon	1.85608e-08	-0.186013
TF	chr17	39917793	ENSG00000161405.17	IKZF3	cis-ex-in	6.37062e-09	-0.270632	ENSG00000185811.19	IKZF1	trans-exon	1.81406e-08	-0.186142
TF	chr17	39917793	ENSG00000161405.17	IKZF3	cis-exon	1.15742e-29	-0.513729	ENSG00000185811.19	IKZF1	trans-exon	1.81406e-08	-0.186142
TF	chr17	39918265	ENSG00000161405.17	IKZF3	cis-ex-in	7.42613e-09	-0.269502	ENSG00000185811.19	IKZF1	trans-exon	1.78335e-08	-0.186237
TF	chr17	39918265	ENSG00000161405.17	IKZF3	cis-exon	9.40142e-30	-0.514588	ENSG00000185811.19	IKZF1	trans-exon	1.78335e-08	-0.186237
TF	chr17	39919173	ENSG00000161405.17	IKZF3	cis-ex-in	6.8807e-09	-0.270031	ENSG00000185811.19	IKZF1	trans-exon	1.85457e-08	-0.186018
TF	chr17	39919173	ENSG00000161405.17	IKZF3	cis-exon	1.07314e-29	-0.513988	ENSG00000185811.19	IKZF1	trans-exon	1.85457e-08	-0.186018
TF	chr17	39919884	ENSG00000161405.17	IKZF3	cis-ex-in	4.55297e-09	-0.273955	ENSG00000185811.19	IKZF1	trans-exon	2.08319e-08	-0.185365
TF	chr17	39919884	ENSG00000161405.17	IKZF3	cis-exon	1.05839e-29	-0.515493	ENSG00000185811.19	IKZF1	trans-exon	2.08319e-08	-0.185365
TF	chr17	48620866	ENSG00000260027.5	HOXB7	cis-exon	5.27801e-09	-0.326636	ENSG00000166801.15	FAM111A	trans-exon	4.06706e-08	0.181559
TF	chr18	74599234	ENSG00000215421.9	ZNF407	cis-exon	1.26162e-07	-0.273083	ENSG00000198752.11	CDC42BPB	trans-exon	3.65602e-08	0.182171
TF	chr18	74601652	ENSG00000215421.9	ZNF407	cis-exon	6.36811e-09	-0.278595	ENSG00000198752.11	CDC42BPB	trans-exon	7.31274e-09	0.191165
TF	chr18	74603859	ENSG00000215421.9	ZNF407	cis-exon	1.01677e-07	-0.274967	ENSG00000198752.11	CDC42BPB	trans-exon	1.23229e-08	0.188296
TF	chr18	74608983	ENSG00000215421.9	ZNF407	cis-exon	6.05922e-08	0.27818	ENSG00000198752.11	CDC42BPB	trans-exon	7.91257e-09	-0.190734
TF	chr18	74613775	ENSG00000215421.9	ZNF407	cis-exon	3.94314e-08	0.280555	ENSG00000198752.11	CDC42BPB	trans-exon	1.08997e-08	-0.188975
TF	chr18	74614053	ENSG00000215421.9	ZNF407	cis-exon	4.22298e-08	0.280906	ENSG00000198752.11	CDC42BPB	trans-exon	1.08687e-08	-0.188991
TF	chr18	74624572	ENSG00000215421.9	ZNF407	cis-exon	1.96046e-09	0.281061	ENSG00000166780.11	BMERB1	trans-exon	9.47623e-11	-0.21352
TF	chr18	74624572	ENSG00000215421.9	ZNF407	cis-exon	1.96046e-09	0.281061	ENSG00000198752.11	CDC42BPB	trans-exon	1.76325e-12	-0.232045
TF	chr18	74624572	ENSG00000215421.9	ZNF407	cis-exon	1.96046e-09	0.281061	ENSG00000198752.11	CDC42BPB	trans-intron	2.12524e-08	-0.185252
TF	chr18	74626357	ENSG00000215421.9	ZNF407	cis-exon	7.19341e-10	0.316847	ENSG00000166780.11	BMERB1	trans-exon	5.14328e-09	-0.193075
TF	chr18	74626357	ENSG00000215421.9	ZNF407	cis-intron	6.94911e-07	0.256137	ENSG00000166780.11	BMERB1	trans-exon	5.14328e-09	-0.193075
TF	chr18	74628208	ENSG00000215421.9	ZNF407	cis-exon	6.74908e-10	0.317693	ENSG00000166780.11	BMERB1	trans-exon	8.42881e-09	-0.190388
TF	chr18	74628208	ENSG00000215421.9	ZNF407	cis-intron	3.83743e-07	0.26222	ENSG00000166780.11	BMERB1	trans-exon	8.42881e-09	-0.190388
TF	chr18	74635526	ENSG00000215421.9	ZNF407	cis-exon	8.20827e-10	0.287505	ENSG00000166780.11	BMERB1	trans-exon	6.99565e-11	-0.214991
TF	chr18	74635526	ENSG00000215421.9	ZNF407	cis-exon	8.20827e-10	0.287505	ENSG00000198752.11	CDC42BPB	trans-exon	3.73049e-13	-0.238852
TF	chr18	74635526	ENSG00000215421.9	ZNF407	cis-exon	8.20827e-10	0.287505	ENSG00000198752.11	CDC42BPB	trans-intron	1.33836e-08	-0.187838
TF	chr18	74641732	ENSG00000215421.9	ZNF407	cis-exon	1.04011e-09	0.286505	ENSG00000166780.11	BMERB1	trans-exon	6.07265e-11	-0.215673
TF	chr18	74641732	ENSG00000215421.9	ZNF407	cis-exon	1.04011e-09	0.286505	ENSG00000198752.11	CDC42BPB	trans-exon	3.16945e-13	-0.239554
TF	chr18	74641732	ENSG00000215421.9	ZNF407	cis-exon	1.04011e-09	0.286505	ENSG00000198752.11	CDC42BPB	trans-intron	1.07044e-08	-0.189075
TF	chr18	74643486	ENSG00000215421.9	ZNF407	cis-exon	1.11993e-09	0.285697	ENSG00000166780.11	BMERB1	trans-exon	6.1002e-11	-0.215651
TF	chr18	74643486	ENSG00000215421.9	ZNF407	cis-exon	1.11993e-09	0.285697	ENSG00000198752.11	CDC42BPB	trans-exon	3.71811e-13	-0.238866
TF	chr18	74643486	ENSG00000215421.9	ZNF407	cis-exon	1.11993e-09	0.285697	ENSG00000198752.11	CDC42BPB	trans-intron	1.24711e-08	-0.18823
TF	chr18	74643830	ENSG00000215421.9	ZNF407	cis-exon	1.15317e-09	0.285496	ENSG00000166780.11	BMERB1	trans-exon	6.29075e-11	-0.215503
TF	chr18	74643830	ENSG00000215421.9	ZNF407	cis-exon	1.15317e-09	0.285496	ENSG00000198752.11	CDC42BPB	trans-exon	3.73118e-13	-0.238851
TF	chr18	74643830	ENSG00000215421.9	ZNF407	cis-exon	1.15317e-09	0.285496	ENSG00000198752.11	CDC42BPB	trans-intron	1.33568e-08	-0.187849
TF	chr18	74649860	ENSG00000215421.9	ZNF407	cis-exon	1.01504e-09	0.286797	ENSG00000166780.11	BMERB1	trans-exon	5.65038e-11	-0.21602
TF	chr18	74649860	ENSG00000215421.9	ZNF407	cis-exon	1.01504e-09	0.286797	ENSG00000198752.11	CDC42BPB	trans-exon	2.82478e-13	-0.240049
TF	chr18	74649860	ENSG00000215421.9	ZNF407	cis-exon	1.01504e-09	0.286797	ENSG00000198752.11	CDC42BPB	trans-intron	1.22572e-08	-0.188326
TF	chr18	74652132	ENSG00000215421.9	ZNF407	cis-exon	6.06224e-09	0.326041	ENSG00000166780.11	BMERB1	trans-exon	7.90768e-09	-0.190738
TF	chr18	74652132	ENSG00000215421.9	ZNF407	cis-intron	1.27492e-06	0.272355	ENSG00000166780.11	BMERB1	trans-exon	7.90768e-09	-0.190738
TF	chr18	74661615	ENSG00000215421.9	ZNF407	cis-exon	4.87306e-10	-0.294623	ENSG00000166780.11	BMERB1	trans-exon	4.37155e-09	0.19395
TF	chr18	74661615	ENSG00000215421.9	ZNF407	cis-exon	4.87306e-10	-0.294623	ENSG00000198752.11	CDC42BPB	trans-exon	6.597e-12	0.226089
TF	chr18	74662670	ENSG00000215421.9	ZNF407	cis-exon	2.6059e-10	-0.326262	ENSG00000166780.11	BMERB1	trans-exon	3.96096e-09	0.19448
TF	chr18	74662670	ENSG00000215421.9	ZNF407	cis-exon	2.6059e-10	-0.326262	ENSG00000198752.11	CDC42BPB	trans-exon	5.7653e-08	0.179542
TF	chr18	74662670	ENSG00000215421.9	ZNF407	cis-intron	7.65015e-07	-0.256306	ENSG00000166780.11	BMERB1	trans-exon	3.96096e-09	0.19448
TF	chr18	74662670	ENSG00000215421.9	ZNF407	cis-intron	7.65015e-07	-0.256306	ENSG00000198752.11	CDC42BPB	trans-exon	5.7653e-08	0.179542
TF	chr18	74662930	ENSG00000215421.9	ZNF407	cis-exon	1.56792e-10	-0.330144	ENSG00000166780.11	BMERB1	trans-exon	5.1153e-09	0.193104
TF	chr18	74662930	ENSG00000215421.9	ZNF407	cis-intron	4.48079e-07	-0.261538	ENSG00000166780.11	BMERB1	trans-exon	5.1153e-09	0.193104
TF	chr18	74665884	ENSG00000215421.9	ZNF407	cis-exon	1.40008e-10	-0.331264	ENSG00000166780.11	BMERB1	trans-exon	3.5305e-09	0.195095
TF	chr18	74665884	ENSG00000215421.9	ZNF407	cis-exon	1.40008e-10	-0.331264	ENSG00000198752.11	CDC42BPB	trans-exon	5.43574e-08	0.179884
TF	chr18	74665884	ENSG00000215421.9	ZNF407	cis-intron	6.70119e-07	-0.257772	ENSG00000166780.11	BMERB1	trans-exon	3.5305e-09	0.195095
TF	chr18	74665884	ENSG00000215421.9	ZNF407	cis-intron	6.70119e-07	-0.257772	ENSG00000198752.11	CDC42BPB	trans-exon	5.43574e-08	0.179884
TF	chr18	74666435	ENSG00000215421.9	ZNF407	cis-exon	8.07275e-10	-0.288753	ENSG00000166780.11	BMERB1	trans-exon	3.67466e-11	0.218076
TF	chr18	74666435	ENSG00000215421.9	ZNF407	cis-exon	8.07275e-10	-0.288753	ENSG00000198752.11	CDC42BPB	trans-exon	2.14303e-13	0.241231
TF	chr18	74666435	ENSG00000215421.9	ZNF407	cis-exon	8.07275e-10	-0.288753	ENSG00000198752.11	CDC42BPB	trans-intron	1.16264e-08	0.188618
TF	chr18	74667321	ENSG00000215421.9	ZNF407	cis-exon	1.36308e-10	-0.331466	ENSG00000166780.11	BMERB1	trans-exon	3.7025e-09	0.194841
TF	chr18	74667321	ENSG00000215421.9	ZNF407	cis-exon	1.36308e-10	-0.331466	ENSG00000198752.11	CDC42BPB	trans-exon	5.08378e-08	0.180272
TF	chr18	74667321	ENSG00000215421.9	ZNF407	cis-intron	6.20887e-07	-0.258525	ENSG00000166780.11	BMERB1	trans-exon	3.7025e-09	0.194841
TF	chr18	74667321	ENSG00000215421.9	ZNF407	cis-intron	6.20887e-07	-0.258525	ENSG00000198752.11	CDC42BPB	trans-exon	5.08378e-08	0.180272
TF	chr18	74667655	ENSG00000215421.9	ZNF407	cis-exon	9.71409e-10	-0.287418	ENSG00000166780.11	BMERB1	trans-exon	3.50154e-11	0.218306
TF	chr18	74667655	ENSG00000215421.9	ZNF407	cis-exon	9.71409e-10	-0.287418	ENSG00000198752.11	CDC42BPB	trans-exon	1.66031e-13	0.242318
TF	chr18	74667655	ENSG00000215421.9	ZNF407	cis-exon	9.71409e-10	-0.287418	ENSG00000198752.11	CDC42BPB	trans-intron	1.20241e-08	0.188432
TF	chr18	74675957	ENSG00000215421.9	ZNF407	cis-exon	1.81547e-09	-0.284659	ENSG00000166780.11	BMERB1	trans-exon	6.0357e-11	0.215702
TF	chr18	74675957	ENSG00000215421.9	ZNF407	cis-exon	1.81547e-09	-0.284659	ENSG00000198752.11	CDC42BPB	trans-exon	4.2484e-13	0.23829
TF	chr18	74675957	ENSG00000215421.9	ZNF407	cis-exon	1.81547e-09	-0.284659	ENSG00000198752.11	CDC42BPB	trans-intron	1.78096e-08	0.186245
TF	chr18	76058530	ENSG00000101493.11	ZNF516	cis-exon	0.00553872	1.59521	ENSG00000157617.17	C2CD2	trans-intron	1.89686e-08	0.185891
TF	chr19	2170955	ENSG00000104885.18	DOT1L	cis-ex-in	2.927e-07	0.397691	ENSG00000153936.17	HS2ST1	trans-intron	2.78839e-10	-0.208201
TF	chr19	2172379	ENSG00000104885.18	DOT1L	cis-ex-in	1.98481e-07	0.424342	ENSG00000153936.17	HS2ST1	trans-intron	8.76135e-10	-0.2024
TF	chr19	2187900	ENSG00000104885.18	DOT1L	cis-ex-in	0.00206107	0.30539	ENSG00000117859.19	OSBPL9	trans-exon	1.55409e-08	0.187006
TF	chr19	2904631	ENSG00000175691.9	ZNF77	cis-ex-in	4.35601e-20	1.36826	ENSG00000111186.13	WNT5B	trans-exon	1.79706e-08	0.186194
TF	chr19	2904631	ENSG00000175691.9	ZNF77	cis-exon	2.49204e-38	1.88651	ENSG00000111186.13	WNT5B	trans-exon	1.79706e-08	0.186194
TF	chr19	3323402	ENSG00000178951.9	ZBTB7A	cis-ex-in	0.00267842	0.730408	ENSG00000168575.10	SLC20A2	trans-intron	3.1997e-08	0.182933
TF	chr19	6653589	ENSG00000130544.12	ZNF557	cis-intron	1.59896e-06	3.88671	ENSG00000158417.11	EIF5B	trans-ex-in	1.52654e-09	0.199523
TF	chr19	6653589	ENSG00000130544.12	ZNF557	cis-intron	1.59896e-06	3.88671	ENSG00000158417.11	EIF5B	trans-intron	2.23077e-09	-0.197532
TF	chr19	7899842	ENSG00000130544.12	ZNF557	cis-intron	0.00434201	0.260007	ENSG00000138439.12	FAM117B	trans-intron	5.72488e-09	-0.192495
TF	chr19	8306006	ENSG00000167785.9	ZNF558	cis-ex-in	0.00333771	0.241641	ENSG00000135931.17	ARMC9	trans-ex-in	3.18773e-08	-0.182954
TF	chr19	8306006	ENSG00000167785.9	ZNF558	cis-ex-in	0.00333771	0.241641	ENSG00000135931.17	ARMC9	trans-intron	3.11934e-10	0.20764
TF	chr19	8333830	ENSG00000167785.9	ZNF558	cis-exon	0.00625192	0.127977	ENSG00000135931.17	ARMC9	trans-ex-in	8.46839e-49	0.461832
TF	chr19	8333830	ENSG00000167785.9	ZNF558	cis-exon	0.00625192	0.127977	ENSG00000135931.17	ARMC9	trans-intron	3.69055e-61	-0.511265
TF	chr19	8349265	ENSG00000167785.9	ZNF558	cis-exon	0.00622033	0.379727	ENSG00000135931.17	ARMC9	trans-ex-in	1.90164e-10	0.210104
TF	chr19	8349265	ENSG00000167785.9	ZNF558	cis-exon	0.00622033	0.379727	ENSG00000135931.17	ARMC9	trans-intron	4.61219e-08	-0.180835
TF	chr19	9354750	ENSG00000171466.10	ZNF562	cis-exon	0.000991796	29.5989	ENSG00000117322.18	CR2	trans-intron	6.1919e-09	0.19207
TF	chr19	14678336	ENSG00000160961.12	ZNF333	cis-ex-in	7.50051e-08	-0.262389	ENSG00000164062.13	APEH	trans-exon	4.06082e-10	0.206315
TF	chr19	14681717	ENSG00000160961.12	ZNF333	cis-ex-in	5.61713e-06	-0.247933	ENSG00000164062.13	APEH	trans-exon	4.43997e-10	0.205865
TF	chr19	14681717	ENSG00000160961.12	ZNF333	cis-ex-in	5.61713e-06	-0.247933	ENSG00000164062.13	APEH	trans-intron	2.75948e-09	0.196407
TF	chr19	14682408	ENSG00000160961.12	ZNF333	cis-ex-in	4.43801e-06	-0.25008	ENSG00000164062.13	APEH	trans-exon	5.00844e-10	0.205255
TF	chr19	14682408	ENSG00000160961.12	ZNF333	cis-ex-in	4.43801e-06	-0.25008	ENSG00000164062.13	APEH	trans-intron	9.54219e-10	0.20196
TF	chr19	14682689	ENSG00000160961.12	ZNF333	cis-ex-in	3.70654e-06	-0.251982	ENSG00000164062.13	APEH	trans-exon	4.75112e-10	0.205522
TF	chr19	14682689	ENSG00000160961.12	ZNF333	cis-ex-in	3.70654e-06	-0.251982	ENSG00000164062.13	APEH	trans-intron	1.04372e-09	0.201497
TF	chr19	14682784	ENSG00000160961.12	ZNF333	cis-ex-in	3.47532e-06	-0.252633	ENSG00000164062.13	APEH	trans-exon	5.02601e-10	0.205237
TF	chr19	14682784	ENSG00000160961.12	ZNF333	cis-ex-in	3.47532e-06	-0.252633	ENSG00000164062.13	APEH	trans-intron	9.4796e-10	0.201994
TF	chr19	14683060	ENSG00000160961.12	ZNF333	cis-ex-in	3.75915e-06	-0.252699	ENSG00000164062.13	APEH	trans-exon	2.64621e-10	0.208463
TF	chr19	14683060	ENSG00000160961.12	ZNF333	cis-ex-in	3.75915e-06	-0.252699	ENSG00000164062.13	APEH	trans-intron	1.16766e-09	0.200917
TF	chr19	14683300	ENSG00000160961.12	ZNF333	cis-ex-in	4.05469e-06	-0.251492	ENSG00000164062.13	APEH	trans-exon	4.83468e-10	0.205434
TF	chr19	14683300	ENSG00000160961.12	ZNF333	cis-ex-in	4.05469e-06	-0.251492	ENSG00000164062.13	APEH	trans-intron	7.95467e-10	0.202896
TF	chr19	14684279	ENSG00000160961.12	ZNF333	cis-ex-in	1.26467e-07	-0.263542	ENSG00000164062.13	APEH	trans-exon	6.72103e-12	0.226004
TF	chr19	14684737	ENSG00000160961.12	ZNF333	cis-ex-in	1.54674e-07	-0.260603	ENSG00000164062.13	APEH	trans-exon	4.6558e-12	0.227679
TF	chr19	14685310	ENSG00000160961.12	ZNF333	cis-ex-in	3.78881e-06	-0.251822	ENSG00000164062.13	APEH	trans-exon	3.75719e-10	0.206707
TF	chr19	14685310	ENSG00000160961.12	ZNF333	cis-ex-in	3.78881e-06	-0.251822	ENSG00000164062.13	APEH	trans-intron	1.04882e-09	0.201472
TF	chr19	14687359	ENSG00000160961.12	ZNF333	cis-ex-in	8.99614e-06	-0.236678	ENSG00000164062.13	APEH	trans-exon	3.248e-10	0.207438
TF	chr19	14687359	ENSG00000160961.12	ZNF333	cis-ex-in	8.99614e-06	-0.236678	ENSG00000164062.13	APEH	trans-intron	2.13645e-09	0.19776
TF	chr19	14687741	ENSG00000160961.12	ZNF333	cis-ex-in	2.48424e-07	-0.256214	ENSG00000164062.13	APEH	trans-exon	3.93812e-12	0.228438
TF	chr19	14688292	ENSG00000160961.12	ZNF333	cis-ex-in	2.22055e-07	-0.258121	ENSG00000164062.13	APEH	trans-exon	1.71658e-12	0.232165
TF	chr19	14688454	ENSG00000160961.12	ZNF333	cis-exon	1.47674e-72	-0.874643	ENSG00000164062.13	APEH	trans-exon	4.83068e-10	0.205438
TF	chr19	14688454	ENSG00000160961.12	ZNF333	cis-exon	1.47674e-72	-0.874643	ENSG00000164062.13	APEH	trans-intron	8.30589e-10	0.202674
TF	chr19	14688454	ENSG00000160961.12	ZNF333	cis-intron	7.5601e-26	-0.540407	ENSG00000164062.13	APEH	trans-exon	4.83068e-10	0.205438
TF	chr19	14688454	ENSG00000160961.12	ZNF333	cis-intron	7.5601e-26	-0.540407	ENSG00000164062.13	APEH	trans-intron	8.30589e-10	0.202674
TF	chr19	14688822	ENSG00000160961.12	ZNF333	cis-ex-in	8.80862e-06	-0.235618	ENSG00000164062.13	APEH	trans-exon	2.28128e-10	0.209201
TF	chr19	14688822	ENSG00000160961.12	ZNF333	cis-ex-in	8.80862e-06	-0.235618	ENSG00000164062.13	APEH	trans-intron	2.02712e-09	0.198036
TF	chr19	14688832	ENSG00000160961.12	ZNF333	cis-ex-in	2.04447e-07	-0.25759	ENSG00000164062.13	APEH	trans-exon	2.33744e-12	0.230787
TF	chr19	14689739	ENSG00000160961.12	ZNF333	cis-ex-in	1.38995e-05	-0.231981	ENSG00000164062.13	APEH	trans-exon	4.3749e-10	0.205939
TF	chr19	14689739	ENSG00000160961.12	ZNF333	cis-ex-in	1.38995e-05	-0.231981	ENSG00000164062.13	APEH	trans-intron	1.65549e-09	0.199099
TF	chr19	14690354	ENSG00000160961.12	ZNF333	cis-exon	9.7112e-76	-0.870934	ENSG00000164062.13	APEH	trans-exon	3.65153e-09	0.194915
TF	chr19	14690354	ENSG00000160961.12	ZNF333	cis-intron	1.444e-29	-0.56495	ENSG00000164062.13	APEH	trans-exon	3.65153e-09	0.194915
TF	chr19	14690890	ENSG00000160961.12	ZNF333	cis-exon	6.4079e-75	-0.877377	ENSG00000164062.13	APEH	trans-exon	5.5841e-09	0.19263
TF	chr19	14690890	ENSG00000160961.12	ZNF333	cis-intron	6.15961e-30	-0.575266	ENSG00000164062.13	APEH	trans-exon	5.5841e-09	0.19263
TF	chr19	14691024	ENSG00000160961.12	ZNF333	cis-exon	5.18831e-75	-0.88575	ENSG00000164062.13	APEH	trans-exon	2.43263e-09	0.197075
TF	chr19	14691024	ENSG00000160961.12	ZNF333	cis-intron	3.91203e-29	-0.572724	ENSG00000164062.13	APEH	trans-exon	2.43263e-09	0.197075
TF	chr19	14692147	ENSG00000160961.12	ZNF333	cis-ex-in	2.19883e-07	-0.256588	ENSG00000164062.13	APEH	trans-exon	1.71587e-12	0.232167
TF	chr19	14692379	ENSG00000160961.12	ZNF333	cis-ex-in	2.14052e-07	-0.256937	ENSG00000164062.13	APEH	trans-exon	1.69381e-12	0.232224
TF	chr19	14692884	ENSG00000160961.12	ZNF333	cis-exon	1.44197e-75	-0.872833	ENSG00000164062.13	APEH	trans-exon	3.22854e-09	0.195572
TF	chr19	14692884	ENSG00000160961.12	ZNF333	cis-exon	1.44197e-75	-0.872833	ENSG00000164062.13	APEH	trans-intron	4.38441e-08	0.181127
TF	chr19	14692884	ENSG00000160961.12	ZNF333	cis-intron	4.73466e-30	-0.571278	ENSG00000164062.13	APEH	trans-exon	3.22854e-09	0.195572
TF	chr19	14692884	ENSG00000160961.12	ZNF333	cis-intron	4.73466e-30	-0.571278	ENSG00000164062.13	APEH	trans-intron	4.38441e-08	0.181127
TF	chr19	14693371	ENSG00000160961.12	ZNF333	cis-exon	1.57717e-75	-0.872167	ENSG00000164062.13	APEH	trans-exon	3.29726e-09	0.19546
TF	chr19	14693371	ENSG00000160961.12	ZNF333	cis-exon	1.57717e-75	-0.872167	ENSG00000164062.13	APEH	trans-intron	4.28862e-08	0.181254
TF	chr19	14693371	ENSG00000160961.12	ZNF333	cis-intron	4.82808e-30	-0.570887	ENSG00000164062.13	APEH	trans-exon	3.29726e-09	0.19546
TF	chr19	14693371	ENSG00000160961.12	ZNF333	cis-intron	4.82808e-30	-0.570887	ENSG00000164062.13	APEH	trans-intron	4.28862e-08	0.181254
TF	chr19	14693699	ENSG00000160961.12	ZNF333	cis-ex-in	1.03916e-05	-0.234675	ENSG00000164062.13	APEH	trans-exon	4.36826e-10	0.205947
TF	chr19	14693699	ENSG00000160961.12	ZNF333	cis-ex-in	1.03916e-05	-0.234675	ENSG00000164062.13	APEH	trans-intron	1.14518e-09	0.201017
TF	chr19	14693825	ENSG00000160961.12	ZNF333	cis-ex-in	1.5414e-07	-0.259553	ENSG00000164062.13	APEH	trans-exon	1.508e-12	0.23274
TF	chr19	14694149	ENSG00000160961.12	ZNF333	cis-ex-in	1.48953e-07	-0.259854	ENSG00000164062.13	APEH	trans-exon	1.44589e-12	0.232927
TF	chr19	14694707	ENSG00000160961.12	ZNF333	cis-ex-in	1.27587e-05	-0.232079	ENSG00000164062.13	APEH	trans-exon	4.02337e-10	0.206362
TF	chr19	14694707	ENSG00000160961.12	ZNF333	cis-ex-in	1.27587e-05	-0.232079	ENSG00000164062.13	APEH	trans-intron	1.15899e-09	0.200955
TF	chr19	14694792	ENSG00000160961.12	ZNF333	cis-ex-in	3.35291e-07	-0.255545	ENSG00000164062.13	APEH	trans-exon	2.12623e-12	0.23121
TF	chr19	14694907	ENSG00000160961.12	ZNF333	cis-ex-in	3.99445e-07	-0.251037	ENSG00000164062.13	APEH	trans-exon	2.09979e-12	0.231266
TF	chr19	14695205	ENSG00000160961.12	ZNF333	cis-ex-in	2.50174e-07	-0.254742	ENSG00000164062.13	APEH	trans-exon	9.54469e-13	0.234761
TF	chr19	14695847	ENSG00000160961.12	ZNF333	cis-ex-in	1.47534e-05	-0.234525	ENSG00000164062.13	APEH	trans-exon	1.02888e-09	0.201571
TF	chr19	14695847	ENSG00000160961.12	ZNF333	cis-ex-in	1.47534e-05	-0.234525	ENSG00000164062.13	APEH	trans-intron	4.25819e-10	0.206076
TF	chr19	14697771	ENSG00000160961.12	ZNF333	cis-ex-in	2.77976e-07	-0.253893	ENSG00000164062.13	APEH	trans-exon	8.75308e-13	0.235141
TF	chr19	14699449	ENSG00000160961.12	ZNF333	cis-ex-in	2.73547e-07	-0.253725	ENSG00000164062.13	APEH	trans-exon	8.03629e-13	0.235515
TF	chr19	14700015	ENSG00000160961.12	ZNF333	cis-ex-in	1.76346e-07	-0.258364	ENSG00000164062.13	APEH	trans-exon	1.25377e-12	0.233558
TF	chr19	14700565	ENSG00000160961.12	ZNF333	cis-ex-in	2.88326e-07	-0.253235	ENSG00000164062.13	APEH	trans-exon	7.86644e-13	0.235609
TF	chr19	14701022	ENSG00000160961.12	ZNF333	cis-ex-in	4.16021e-09	-0.277719	ENSG00000164062.13	APEH	trans-exon	2.97935e-14	0.249499
TF	chr19	14701544	ENSG00000160961.12	ZNF333	cis-ex-in	6.03328e-09	-0.274723	ENSG00000164062.13	APEH	trans-exon	4.1978e-14	0.248084
TF	chr19	14702248	ENSG00000160961.12	ZNF333	cis-ex-in	2.77144e-07	-0.253431	ENSG00000164062.13	APEH	trans-exon	6.83526e-13	0.236224
TF	chr19	14702920	ENSG00000160961.12	ZNF333	cis-ex-in	1.19165e-05	-0.236056	ENSG00000164062.13	APEH	trans-exon	3.041e-09	0.195891
TF	chr19	14702920	ENSG00000160961.12	ZNF333	cis-ex-in	1.19165e-05	-0.236056	ENSG00000164062.13	APEH	trans-intron	5.82613e-10	0.204487
TF	chr19	14706250	ENSG00000160961.12	ZNF333	cis-ex-in	1.12305e-08	-0.269605	ENSG00000164062.13	APEH	trans-exon	7.56339e-15	0.25507
TF	chr19	14706736	ENSG00000160961.12	ZNF333	cis-ex-in	3.21793e-07	-0.251451	ENSG00000164062.13	APEH	trans-exon	9.74061e-13	0.234671
TF	chr19	14707176	ENSG00000160961.12	ZNF333	cis-ex-in	5.57343e-07	-0.246477	ENSG00000164062.13	APEH	trans-exon	7.92758e-13	0.235575
TF	chr19	14708093	ENSG00000160961.12	ZNF333	cis-ex-in	4.63478e-07	-0.248961	ENSG00000164062.13	APEH	trans-exon	3.87023e-13	0.238693
TF	chr19	14709300	ENSG00000160961.12	ZNF333	cis-ex-in	3.18963e-07	-0.251963	ENSG00000164062.13	APEH	trans-exon	7.77357e-13	0.235661
TF	chr19	14711215	ENSG00000160961.12	ZNF333	cis-ex-in	3.48141e-09	-0.280321	ENSG00000164062.13	APEH	trans-exon	2.00789e-14	0.251116
TF	chr19	14711747	ENSG00000160961.12	ZNF333	cis-ex-in	6.41229e-09	-0.274059	ENSG00000164062.13	APEH	trans-exon	2.64056e-14	0.249995
TF	chr19	14714453	ENSG00000160961.12	ZNF333	cis-ex-in	7.9202e-09	-0.27267	ENSG00000164062.13	APEH	trans-exon	2.24445e-14	0.250661
TF	chr19	14716037	ENSG00000160961.12	ZNF333	cis-ex-in	3.24058e-07	-0.25303	ENSG00000164062.13	APEH	trans-exon	5.91682e-13	0.236853
TF	chr19	14717925	ENSG00000160961.12	ZNF333	cis-ex-in	8.51836e-09	-0.272437	ENSG00000164062.13	APEH	trans-exon	1.75207e-14	0.251672
TF	chr19	14718020	ENSG00000160961.12	ZNF333	cis-ex-in	3.19976e-07	-0.253421	ENSG00000164062.13	APEH	trans-exon	5.47139e-13	0.237193
TF	chr19	14719756	ENSG00000160961.12	ZNF333	cis-ex-in	9.20823e-09	-0.27205	ENSG00000164062.13	APEH	trans-exon	1.63346e-14	0.251958
TF	chr19	14719937	ENSG00000160961.12	ZNF333	cis-ex-in	9.32902e-09	-0.272494	ENSG00000164062.13	APEH	trans-exon	1.38391e-14	0.252632
TF	chr19	14720101	ENSG00000160961.12	ZNF333	cis-ex-in	5.5071e-07	-0.253141	ENSG00000164062.13	APEH	trans-exon	6.15677e-12	0.226405
TF	chr19	14724030	ENSG00000160961.12	ZNF333	cis-ex-in	3.4831e-07	-0.252897	ENSG00000164062.13	APEH	trans-exon	5.20936e-13	0.237407
TF	chr19	14724266	ENSG00000160961.12	ZNF333	cis-ex-in	3.64053e-07	-0.252415	ENSG00000164062.13	APEH	trans-exon	4.74208e-13	0.237814
TF	chr19	14725747	ENSG00000160961.12	ZNF333	cis-ex-in	1.17217e-08	-0.270755	ENSG00000164062.13	APEH	trans-exon	1.13625e-14	0.25343
TF	chr19	21574202	ENSG00000118620.13	ZNF430	cis-exon	0.00618653	-0.23033	ENSG00000122484.9	RPAP2	trans-intron	1.66939e-08	0.186607
TF	chr19	21701468	ENSG00000197020.11	ZNF100	cis-intron	4.30193e-66	1.0417	ENSG00000100647.8	SUSD6	trans-exon	2.59287e-08	-0.184129
TF	chr19	21701518	ENSG00000197020.11	ZNF100	cis-intron	6.98304e-66	1.04007	ENSG00000100647.8	SUSD6	trans-exon	3.3428e-08	-0.182683
TF	chr19	21704476	ENSG00000197020.11	ZNF100	cis-intron	2.60651e-66	1.04269	ENSG00000100647.8	SUSD6	trans-exon	2.32145e-08	-0.184754
TF	chr19	21707537	ENSG00000197020.11	ZNF100	cis-exon	2.01465e-56	-0.958878	ENSG00000100647.8	SUSD6	trans-exon	1.91112e-08	0.185849
TF	chr19	21725251	ENSG00000197020.11	ZNF100	cis-exon	5.43158e-51	0.681987	ENSG00000100647.8	SUSD6	trans-exon	5.15454e-17	-0.274289
TF	chr19	21725251	ENSG00000197020.11	ZNF100	cis-exon	5.43158e-51	0.681987	ENSG00000100647.8	SUSD6	trans-intron	2.37032e-09	-0.197212
TF	chr19	21725251	ENSG00000197020.11	ZNF100	cis-exon	5.43158e-51	0.681987	ENSG00000132819.17	RBM38	trans-exon	7.3361e-10	-0.203311
TF	chr19	21725251	ENSG00000197020.11	ZNF100	cis-exon	5.43158e-51	0.681987	ENSG00000132819.17	RBM38	trans-intron	3.7271e-08	-0.18206
TF	chr19	21727146	ENSG00000197020.11	ZNF100	cis-exon	5.20516e-51	-0.682933	ENSG00000100647.8	SUSD6	trans-exon	6.3236e-17	0.273532
TF	chr19	21727146	ENSG00000197020.11	ZNF100	cis-exon	5.20516e-51	-0.682933	ENSG00000100647.8	SUSD6	trans-intron	3.99135e-09	0.194439
TF	chr19	21727146	ENSG00000197020.11	ZNF100	cis-exon	5.20516e-51	-0.682933	ENSG00000132819.17	RBM38	trans-exon	4.1051e-10	0.20626
TF	chr19	21727146	ENSG00000197020.11	ZNF100	cis-exon	5.20516e-51	-0.682933	ENSG00000132819.17	RBM38	trans-intron	3.73675e-08	0.182046
TF	chr19	21729953	ENSG00000197020.11	ZNF100	cis-exon	5.76698e-52	-0.687777	ENSG00000100647.8	SUSD6	trans-exon	1.19494e-16	0.271157
TF	chr19	21729953	ENSG00000197020.11	ZNF100	cis-exon	5.76698e-52	-0.687777	ENSG00000100647.8	SUSD6	trans-intron	4.33111e-09	0.194
TF	chr19	21729953	ENSG00000197020.11	ZNF100	cis-exon	5.76698e-52	-0.687777	ENSG00000132819.17	RBM38	trans-exon	5.90094e-10	0.204422
TF	chr19	21729953	ENSG00000197020.11	ZNF100	cis-exon	5.76698e-52	-0.687777	ENSG00000132819.17	RBM38	trans-intron	4.34369e-08	0.181181
TF	chr19	21739834	ENSG00000197020.11	ZNF100	cis-exon	9.27485e-52	-0.684731	ENSG00000100647.8	SUSD6	trans-exon	7.4522e-17	0.272921
TF	chr19	21739834	ENSG00000197020.11	ZNF100	cis-exon	9.27485e-52	-0.684731	ENSG00000100647.8	SUSD6	trans-intron	3.00614e-09	0.195952
TF	chr19	21739834	ENSG00000197020.11	ZNF100	cis-exon	9.27485e-52	-0.684731	ENSG00000132819.17	RBM38	trans-exon	8.24031e-10	0.202715
TF	chr19	21739834	ENSG00000197020.11	ZNF100	cis-exon	9.27485e-52	-0.684731	ENSG00000132819.17	RBM38	trans-intron	2.78031e-08	0.183733
TF	chr19	21741387	ENSG00000197020.11	ZNF100	cis-exon	1.1102e-51	-0.685201	ENSG00000100647.8	SUSD6	trans-exon	4.717e-16	0.265952
TF	chr19	21741387	ENSG00000197020.11	ZNF100	cis-exon	1.1102e-51	-0.685201	ENSG00000100647.8	SUSD6	trans-intron	6.01943e-09	0.192223
TF	chr19	21741387	ENSG00000197020.11	ZNF100	cis-exon	1.1102e-51	-0.685201	ENSG00000132819.17	RBM38	trans-exon	2.10348e-09	0.197842
TF	chr19	21741650	ENSG00000197020.11	ZNF100	cis-exon	9.84759e-53	-0.69067	ENSG00000100647.8	SUSD6	trans-exon	2.88041e-16	0.267835
TF	chr19	21741650	ENSG00000197020.11	ZNF100	cis-exon	9.84759e-53	-0.69067	ENSG00000100647.8	SUSD6	trans-intron	1.80602e-08	0.186167
TF	chr19	21741650	ENSG00000197020.11	ZNF100	cis-exon	9.84759e-53	-0.69067	ENSG00000132819.17	RBM38	trans-exon	6.93392e-09	0.191455
TF	chr19	21754083	ENSG00000197020.11	ZNF100	cis-exon	8.70328e-52	-0.683569	ENSG00000100647.8	SUSD6	trans-exon	6.56207e-17	0.273394
TF	chr19	21754083	ENSG00000197020.11	ZNF100	cis-exon	8.70328e-52	-0.683569	ENSG00000100647.8	SUSD6	trans-intron	6.96913e-09	0.191427
TF	chr19	21754083	ENSG00000197020.11	ZNF100	cis-exon	8.70328e-52	-0.683569	ENSG00000132819.17	RBM38	trans-exon	7.00245e-10	0.203549
TF	chr19	21754083	ENSG00000197020.11	ZNF100	cis-exon	8.70328e-52	-0.683569	ENSG00000132819.17	RBM38	trans-intron	3.64441e-08	0.182189
TF	chr19	21760075	ENSG00000197020.11	ZNF100	cis-exon	3.43516e-53	-0.699725	ENSG00000100647.8	SUSD6	trans-exon	1.32239e-14	0.252816
TF	chr19	21760075	ENSG00000197020.11	ZNF100	cis-exon	3.43516e-53	-0.699725	ENSG00000132819.17	RBM38	trans-exon	1.14432e-08	0.188706
TF	chr19	21767600	ENSG00000197020.11	ZNF100	cis-exon	2.23576e-53	-0.689156	ENSG00000100647.8	SUSD6	trans-exon	1.52753e-16	0.270235
TF	chr19	21767600	ENSG00000197020.11	ZNF100	cis-exon	2.23576e-53	-0.689156	ENSG00000100647.8	SUSD6	trans-intron	3.23966e-09	0.195554
TF	chr19	21767600	ENSG00000197020.11	ZNF100	cis-exon	2.23576e-53	-0.689156	ENSG00000132819.17	RBM38	trans-exon	5.20427e-09	0.193011
TF	chr19	21768779	ENSG00000198521.12	ZNF43	cis-ex-in	1.16788e-13	0.376887	ENSG00000100647.8	SUSD6	trans-exon	8.77643e-11	0.213893
TF	chr19	21768813	ENSG00000198521.12	ZNF43	cis-ex-in	6.96207e-14	0.378019	ENSG00000100647.8	SUSD6	trans-exon	2.57196e-11	0.219767
TF	chr19	36540332	ENSG00000161298.18	ZNF382	cis-intron	0.00060454	-2.31147	ENSG00000211899.10	IGHM	trans-exon	3.58559e-08	-0.182282
TF	chr19	51464898	ENSG00000176024.18	ZNF613	cis-intron	0.00745879	-0.298316	ENSG00000100578.17	KIAA0586	trans-ex-in	3.76572e-08	0.182001
TF	chr19	52406228	ENSG00000176024.18	ZNF613	cis-intron	0.0056429	-0.759357	ENSG00000109452.12	INPP4B	trans-intron	9.94003e-10	0.201749
TF	chr19	52714930	ENSG00000213020.10	ZNF611	cis-intron	1.85906e-08	0.296863	ENSG00000276550.4	HERC2P2	trans-exon	4.17009e-08	0.181416
TF	chr19	52789164	ENSG00000198538.11	ZNF28	cis-exon	0.00309629	0.372962	ENSG00000135457.10	TFCP2	trans-exon	1.88025e-08	-0.185941
TF	chr19	52791278	ENSG00000198538.11	ZNF28	cis-exon	0.00663305	0.346203	ENSG00000135457.10	TFCP2	trans-exon	3.20154e-08	-0.18293
TF	chr19	52792658	ENSG00000198538.11	ZNF28	cis-exon	0.00687099	0.343698	ENSG00000135457.10	TFCP2	trans-exon	4.07942e-08	-0.181542
TF	chr19	52793276	ENSG00000198538.11	ZNF28	cis-exon	0.00385488	0.362679	ENSG00000135457.10	TFCP2	trans-exon	2.49602e-08	-0.184344
TF	chr19	52793277	ENSG00000198538.11	ZNF28	cis-exon	0.00398156	0.361063	ENSG00000135457.10	TFCP2	trans-exon	1.99605e-08	-0.185605
TF	chr19	52798518	ENSG00000198538.11	ZNF28	cis-exon	0.00888526	0.342158	ENSG00000135457.10	TFCP2	trans-exon	3.91214e-09	-0.194546
TF	chr19	52800492	ENSG00000198538.11	ZNF28	cis-exon	0.0087206	0.343365	ENSG00000135457.10	TFCP2	trans-exon	3.71999e-09	-0.194816
TF	chr19	52801989	ENSG00000198538.11	ZNF28	cis-exon	0.00740809	0.348158	ENSG00000135457.10	TFCP2	trans-exon	1.51802e-08	-0.187137
TF	chr19	52802467	ENSG00000198538.11	ZNF28	cis-exon	0.00780315	0.345939	ENSG00000135457.10	TFCP2	trans-exon	1.39375e-08	-0.187613
TF	chr19	52803947	ENSG00000198538.11	ZNF28	cis-exon	0.0039738	0.368771	ENSG00000135457.10	TFCP2	trans-exon	1.16597e-08	-0.188602
TF	chr19	52804326	ENSG00000198538.11	ZNF28	cis-exon	0.00809647	0.34489	ENSG00000135457.10	TFCP2	trans-exon	1.64882e-08	-0.186676
TF	chr19	52806894	ENSG00000198538.11	ZNF28	cis-exon	0.00740994	0.349164	ENSG00000135457.10	TFCP2	trans-exon	1.97639e-08	-0.185661
TF	chr19	52807181	ENSG00000198538.11	ZNF28	cis-exon	0.0075781	0.34823	ENSG00000135457.10	TFCP2	trans-exon	2.07157e-08	-0.185396
TF	chr19	52807459	ENSG00000198538.11	ZNF28	cis-exon	0.00358264	0.373266	ENSG00000135457.10	TFCP2	trans-exon	1.4519e-08	-0.187386
TF	chr19	52807579	ENSG00000198538.11	ZNF28	cis-exon	0.00344922	0.374806	ENSG00000135457.10	TFCP2	trans-exon	1.91454e-08	-0.185839
TF	chr19	52821267	ENSG00000198538.11	ZNF28	cis-intron	1.17294e-29	2.14344	ENSG00000170260.9	ZNF212	trans-intron	5.68467e-09	0.192533
TF	chr19	52821271	ENSG00000198538.11	ZNF28	cis-exon	0.00968795	-0.512086	ENSG00000170260.9	ZNF212	trans-intron	5.77564e-09	0.192447
TF	chr19	52821271	ENSG00000198538.11	ZNF28	cis-intron	1.49921e-29	2.16174	ENSG00000170260.9	ZNF212	trans-intron	5.77564e-09	0.192447
TF	chr19	52855259	ENSG00000182986.14	ZNF320	cis-ex-in	0.00110484	-0.342489	ENSG00000170265.12	ZNF282	trans-ex-in	3.07502e-08	-0.18316
TF	chr19	52855259	ENSG00000182986.14	ZNF320	cis-ex-in	0.00110484	-0.342489	ENSG00000170265.12	ZNF282	trans-intron	2.73151e-09	0.196461
TF	chr19	52855864	ENSG00000182986.14	ZNF320	cis-ex-in	0.00192142	-0.355412	ENSG00000170265.12	ZNF282	trans-intron	1.53736e-08	0.187067
TF	chr19	52856995	ENSG00000182986.14	ZNF320	cis-ex-in	0.000538187	-0.328501	ENSG00000170265.12	ZNF282	trans-intron	4.07014e-09	0.194334
TF	chr19	52905530	ENSG00000198538.11	ZNF28	cis-exon	0.00997812	-0.148266	ENSG00000139354.11	GAS2L3	trans-exon	2.51788e-10	-0.20871
TF	chr19	52905860	ENSG00000198538.11	ZNF28	cis-exon	0.00751084	-0.155078	ENSG00000139354.11	GAS2L3	trans-exon	3.84783e-09	-0.194635
TF	chr19	52905882	ENSG00000198538.11	ZNF28	cis-exon	0.00712382	-0.156066	ENSG00000139354.11	GAS2L3	trans-exon	3.58069e-09	-0.19502
TF	chr19	52907913	ENSG00000198538.11	ZNF28	cis-exon	0.00969069	-0.150361	ENSG00000139354.11	GAS2L3	trans-exon	7.72027e-10	-0.203049
TF	chr19	53446215	ENSG00000182986.14	ZNF320	cis-ex-in	0.00131673	-1.26959	ENSG00000141576.16	RNF157	trans-ex-in	1.89637e-08	-0.185893
TF	chr19	53574616	ENSG00000182986.14	ZNF320	cis-ex-in	0.000186613	-0.311666	ENSG00000169914.6	OTUD3	trans-ex-in	6.51825e-10	0.203915
TF	chr19	56256846	ENSG00000131848.9	ZSCAN5A	cis-intron	0.000657908	-0.260607	ENSG00000108061.12	SHOC2	trans-intron	1.16802e-08	0.188593
TF	chr19	57354163	ENSG00000131845.14	ZNF304	cis-ex-in	1.04155e-44	-0.642646	ENSG00000215193.13	PEX26	trans-exon	4.29076e-09	-0.194051
TF	chr19	57354163	ENSG00000131845.14	ZNF304	cis-ex-in	1.04155e-44	-0.642646	ENSG00000215193.13	PEX26	trans-intron	2.20254e-09	-0.197599
TF	chr19	57354163	ENSG00000131845.14	ZNF304	cis-exon	2.13136e-43	0.633783	ENSG00000215193.13	PEX26	trans-exon	4.29076e-09	-0.194051
TF	chr19	57354163	ENSG00000131845.14	ZNF304	cis-exon	2.13136e-43	0.633783	ENSG00000215193.13	PEX26	trans-intron	2.20254e-09	-0.197599
TF	chr19	57354163	ENSG00000131845.14	ZNF304	cis-intron	5.5411e-66	0.765864	ENSG00000215193.13	PEX26	trans-exon	4.29076e-09	-0.194051
TF	chr19	57354163	ENSG00000131845.14	ZNF304	cis-intron	5.5411e-66	0.765864	ENSG00000215193.13	PEX26	trans-intron	2.20254e-09	-0.197599
TF	chr19	57358779	ENSG00000131845.14	ZNF304	cis-ex-in	7.53585e-45	-0.642728	ENSG00000215193.13	PEX26	trans-exon	4.38451e-09	-0.193935
TF	chr19	57358779	ENSG00000131845.14	ZNF304	cis-ex-in	7.53585e-45	-0.642728	ENSG00000215193.13	PEX26	trans-intron	4.89953e-09	-0.193337
TF	chr19	57358779	ENSG00000131845.14	ZNF304	cis-exon	3.84721e-42	0.624283	ENSG00000215193.13	PEX26	trans-exon	4.38451e-09	-0.193935
TF	chr19	57358779	ENSG00000131845.14	ZNF304	cis-exon	3.84721e-42	0.624283	ENSG00000215193.13	PEX26	trans-intron	4.89953e-09	-0.193337
TF	chr19	57358779	ENSG00000131845.14	ZNF304	cis-intron	9.68893e-66	0.763619	ENSG00000215193.13	PEX26	trans-exon	4.38451e-09	-0.193935
TF	chr19	57358779	ENSG00000131845.14	ZNF304	cis-intron	9.68893e-66	0.763619	ENSG00000215193.13	PEX26	trans-intron	4.89953e-09	-0.193337
TF	chr19	57359773	ENSG00000131845.14	ZNF304	cis-ex-in	1.37237e-46	-0.738257	ENSG00000215193.13	PEX26	trans-exon	1.42803e-10	-0.211516
TF	chr19	57359773	ENSG00000131845.14	ZNF304	cis-intron	2.51143e-63	0.847803	ENSG00000215193.13	PEX26	trans-exon	1.42803e-10	-0.211516
TF	chr19	57366514	ENSG00000131845.14	ZNF304	cis-ex-in	1.85345e-40	0.616302	ENSG00000215193.13	PEX26	trans-exon	7.08716e-10	0.203487
TF	chr19	57366514	ENSG00000131845.14	ZNF304	cis-ex-in	1.85345e-40	0.616302	ENSG00000215193.13	PEX26	trans-intron	2.71797e-09	0.196488
TF	chr19	57366514	ENSG00000131845.14	ZNF304	cis-exon	1.10766e-43	-0.638908	ENSG00000215193.13	PEX26	trans-exon	7.08716e-10	0.203487
TF	chr19	57366514	ENSG00000131845.14	ZNF304	cis-exon	1.10766e-43	-0.638908	ENSG00000215193.13	PEX26	trans-intron	2.71797e-09	0.196488
TF	chr19	57366514	ENSG00000131845.14	ZNF304	cis-intron	1.98987e-60	-0.740584	ENSG00000215193.13	PEX26	trans-exon	7.08716e-10	0.203487
TF	chr19	57366514	ENSG00000131845.14	ZNF304	cis-intron	1.98987e-60	-0.740584	ENSG00000215193.13	PEX26	trans-intron	2.71797e-09	0.196488
TF	chr19	57366826	ENSG00000131845.14	ZNF304	cis-ex-in	3.64075e-45	-0.64547	ENSG00000215193.13	PEX26	trans-exon	6.13628e-10	-0.204223
TF	chr19	57366826	ENSG00000131845.14	ZNF304	cis-ex-in	3.64075e-45	-0.64547	ENSG00000215193.13	PEX26	trans-intron	7.61919e-10	-0.203117
TF	chr19	57366826	ENSG00000131845.14	ZNF304	cis-exon	5.97965e-43	0.630498	ENSG00000215193.13	PEX26	trans-exon	6.13628e-10	-0.204223
TF	chr19	57366826	ENSG00000131845.14	ZNF304	cis-exon	5.97965e-43	0.630498	ENSG00000215193.13	PEX26	trans-intron	7.61919e-10	-0.203117
TF	chr19	57366826	ENSG00000131845.14	ZNF304	cis-intron	3.53135e-66	0.766589	ENSG00000215193.13	PEX26	trans-exon	6.13628e-10	-0.204223
TF	chr19	57366826	ENSG00000131845.14	ZNF304	cis-intron	3.53135e-66	0.766589	ENSG00000215193.13	PEX26	trans-intron	7.61919e-10	-0.203117
TF	chr19	57367204	ENSG00000131845.14	ZNF304	cis-ex-in	1.97925e-45	-0.646461	ENSG00000215193.13	PEX26	trans-exon	7.4024e-10	-0.203264
TF	chr19	57367204	ENSG00000131845.14	ZNF304	cis-ex-in	1.97925e-45	-0.646461	ENSG00000215193.13	PEX26	trans-intron	1.36692e-09	-0.200098
TF	chr19	57367204	ENSG00000131845.14	ZNF304	cis-exon	2.62376e-43	0.632203	ENSG00000215193.13	PEX26	trans-exon	7.4024e-10	-0.203264
TF	chr19	57367204	ENSG00000131845.14	ZNF304	cis-exon	2.62376e-43	0.632203	ENSG00000215193.13	PEX26	trans-intron	1.36692e-09	-0.200098
TF	chr19	57367204	ENSG00000131845.14	ZNF304	cis-intron	1.78358e-66	0.767172	ENSG00000215193.13	PEX26	trans-exon	7.4024e-10	-0.203264
TF	chr19	57367204	ENSG00000131845.14	ZNF304	cis-intron	1.78358e-66	0.767172	ENSG00000215193.13	PEX26	trans-intron	1.36692e-09	-0.200098
TF	chr19	57367730	ENSG00000131845.14	ZNF304	cis-ex-in	7.90912e-45	-0.645415	ENSG00000215193.13	PEX26	trans-exon	3.78516e-10	-0.206669
TF	chr19	57367730	ENSG00000131845.14	ZNF304	cis-ex-in	7.90912e-45	-0.645415	ENSG00000215193.13	PEX26	trans-intron	4.09154e-10	-0.206277
TF	chr19	57367730	ENSG00000131845.14	ZNF304	cis-exon	5.67711e-42	0.625846	ENSG00000215193.13	PEX26	trans-exon	3.78516e-10	-0.206669
TF	chr19	57367730	ENSG00000131845.14	ZNF304	cis-exon	5.67711e-42	0.625846	ENSG00000215193.13	PEX26	trans-intron	4.09154e-10	-0.206277
TF	chr19	57367730	ENSG00000131845.14	ZNF304	cis-intron	7.69042e-66	0.767487	ENSG00000215193.13	PEX26	trans-exon	3.78516e-10	-0.206669
TF	chr19	57367730	ENSG00000131845.14	ZNF304	cis-intron	7.69042e-66	0.767487	ENSG00000215193.13	PEX26	trans-intron	4.09154e-10	-0.206277
TF	chr19	57369202	ENSG00000131845.14	ZNF304	cis-exon	2.77095e-41	-0.627905	ENSG00000215193.13	PEX26	trans-exon	6.1855e-09	0.192076
TF	chr19	57369202	ENSG00000131845.14	ZNF304	cis-exon	2.77095e-41	-0.627905	ENSG00000215193.13	PEX26	trans-intron	4.34037e-08	0.181185
TF	chr19	57379469	ENSG00000131845.14	ZNF304	cis-ex-in	2.06551e-43	-0.64535	ENSG00000215193.13	PEX26	trans-exon	4.09257e-09	-0.194305
TF	chr19	57379469	ENSG00000131845.14	ZNF304	cis-ex-in	2.06551e-43	-0.64535	ENSG00000215193.13	PEX26	trans-intron	2.98621e-08	-0.183326
TF	chr19	57379469	ENSG00000131845.14	ZNF304	cis-intron	1.54306e-61	0.756283	ENSG00000215193.13	PEX26	trans-exon	4.09257e-09	-0.194305
TF	chr19	57379469	ENSG00000131845.14	ZNF304	cis-intron	1.54306e-61	0.756283	ENSG00000215193.13	PEX26	trans-intron	2.98621e-08	-0.183326
TF	chr19	57381361	ENSG00000131845.14	ZNF304	cis-ex-in	8.49584e-44	-0.641118	ENSG00000215193.13	PEX26	trans-exon	5.91121e-09	-0.192322
TF	chr19	57381361	ENSG00000131845.14	ZNF304	cis-ex-in	8.49584e-44	-0.641118	ENSG00000215193.13	PEX26	trans-intron	3.22275e-09	-0.195582
TF	chr19	57381361	ENSG00000131845.14	ZNF304	cis-exon	6.47682e-40	0.613736	ENSG00000215193.13	PEX26	trans-exon	5.91121e-09	-0.192322
TF	chr19	57381361	ENSG00000131845.14	ZNF304	cis-exon	6.47682e-40	0.613736	ENSG00000215193.13	PEX26	trans-intron	3.22275e-09	-0.195582
TF	chr19	57381361	ENSG00000131845.14	ZNF304	cis-intron	4.25679e-63	0.756501	ENSG00000215193.13	PEX26	trans-exon	5.91121e-09	-0.192322
TF	chr19	57381361	ENSG00000131845.14	ZNF304	cis-intron	4.25679e-63	0.756501	ENSG00000215193.13	PEX26	trans-intron	3.22275e-09	-0.195582
TF	chr19	57382303	ENSG00000131845.14	ZNF304	cis-ex-in	7.67937e-40	0.696761	ENSG00000215193.13	PEX26	trans-exon	2.90375e-12	0.229813
TF	chr19	57382303	ENSG00000131845.14	ZNF304	cis-ex-in	7.67937e-40	0.696761	ENSG00000215193.13	PEX26	trans-intron	4.66022e-09	0.193606
TF	chr19	57384168	ENSG00000131845.14	ZNF304	cis-ex-in	4.28606e-40	0.698842	ENSG00000215193.13	PEX26	trans-exon	1.62299e-12	0.232414
TF	chr19	57384168	ENSG00000131845.14	ZNF304	cis-ex-in	4.28606e-40	0.698842	ENSG00000215193.13	PEX26	trans-intron	4.38208e-09	0.193937
TF	chr19	57385366	ENSG00000131845.14	ZNF304	cis-ex-in	3.90786e-43	-0.63337	ENSG00000215193.13	PEX26	trans-exon	6.31099e-09	-0.191967
TF	chr19	57385366	ENSG00000131845.14	ZNF304	cis-ex-in	3.90786e-43	-0.63337	ENSG00000215193.13	PEX26	trans-intron	2.32961e-09	-0.197303
TF	chr19	57385366	ENSG00000131845.14	ZNF304	cis-exon	2.6559e-39	0.606195	ENSG00000215193.13	PEX26	trans-exon	6.31099e-09	-0.191967
TF	chr19	57385366	ENSG00000131845.14	ZNF304	cis-exon	2.6559e-39	0.606195	ENSG00000215193.13	PEX26	trans-intron	2.32961e-09	-0.197303
TF	chr19	57385366	ENSG00000131845.14	ZNF304	cis-intron	6.46954e-62	0.746478	ENSG00000215193.13	PEX26	trans-exon	6.31099e-09	-0.191967
TF	chr19	57385366	ENSG00000131845.14	ZNF304	cis-intron	6.46954e-62	0.746478	ENSG00000215193.13	PEX26	trans-intron	2.32961e-09	-0.197303
TF	chr19	57387465	ENSG00000131845.14	ZNF304	cis-ex-in	3.3722e-43	-0.633493	ENSG00000215193.13	PEX26	trans-exon	6.07312e-09	-0.192175
TF	chr19	57387465	ENSG00000131845.14	ZNF304	cis-ex-in	3.3722e-43	-0.633493	ENSG00000215193.13	PEX26	trans-intron	2.12387e-09	-0.197791
TF	chr19	57387465	ENSG00000131845.14	ZNF304	cis-exon	3.5528e-39	0.604966	ENSG00000215193.13	PEX26	trans-exon	6.07312e-09	-0.192175
TF	chr19	57387465	ENSG00000131845.14	ZNF304	cis-exon	3.5528e-39	0.604966	ENSG00000215193.13	PEX26	trans-intron	2.12387e-09	-0.197791
TF	chr19	57387465	ENSG00000131845.14	ZNF304	cis-intron	5.95415e-62	0.746295	ENSG00000215193.13	PEX26	trans-exon	6.07312e-09	-0.192175
TF	chr19	57387465	ENSG00000131845.14	ZNF304	cis-intron	5.95415e-62	0.746295	ENSG00000215193.13	PEX26	trans-intron	2.12387e-09	-0.197791
TF	chr19	57408766	ENSG00000131845.14	ZNF304	cis-ex-in	8.53296e-42	-0.625432	ENSG00000215193.13	PEX26	trans-exon	1.00645e-08	-0.189414
TF	chr19	57408766	ENSG00000131845.14	ZNF304	cis-ex-in	8.53296e-42	-0.625432	ENSG00000215193.13	PEX26	trans-intron	9.46582e-10	-0.202001
TF	chr19	57408766	ENSG00000131845.14	ZNF304	cis-exon	1.90851e-39	0.608572	ENSG00000215193.13	PEX26	trans-exon	1.00645e-08	-0.189414
TF	chr19	57408766	ENSG00000131845.14	ZNF304	cis-exon	1.90851e-39	0.608572	ENSG00000215193.13	PEX26	trans-intron	9.46582e-10	-0.202001
TF	chr19	57408766	ENSG00000131845.14	ZNF304	cis-intron	5.36255e-61	0.743198	ENSG00000215193.13	PEX26	trans-exon	1.00645e-08	-0.189414
TF	chr19	57408766	ENSG00000131845.14	ZNF304	cis-intron	5.36255e-61	0.743198	ENSG00000215193.13	PEX26	trans-intron	9.46582e-10	-0.202001
TF	chr19	57418915	ENSG00000131845.14	ZNF304	cis-ex-in	1.35975e-41	-0.623753	ENSG00000215193.13	PEX26	trans-exon	1.05092e-08	-0.189176
TF	chr19	57418915	ENSG00000131845.14	ZNF304	cis-ex-in	1.35975e-41	-0.623753	ENSG00000215193.13	PEX26	trans-intron	1.131e-09	-0.201082
TF	chr19	57418915	ENSG00000131845.14	ZNF304	cis-exon	1.59028e-39	0.608905	ENSG00000215193.13	PEX26	trans-exon	1.05092e-08	-0.189176
TF	chr19	57418915	ENSG00000131845.14	ZNF304	cis-exon	1.59028e-39	0.608905	ENSG00000215193.13	PEX26	trans-intron	1.131e-09	-0.201082
TF	chr19	57418915	ENSG00000131845.14	ZNF304	cis-intron	1.93025e-60	0.739896	ENSG00000215193.13	PEX26	trans-exon	1.05092e-08	-0.189176
TF	chr19	57418915	ENSG00000131845.14	ZNF304	cis-intron	1.93025e-60	0.739896	ENSG00000215193.13	PEX26	trans-intron	1.131e-09	-0.201082
TF	chr19	58406970	ENSG00000083812.12	ZNF324	cis-ex-in	7.39035e-13	-0.407295	ENSG00000130560.9	UBAC1	trans-intron	2.29729e-08	-0.184813
TF	chr19	58406970	ENSG00000171574.18	ZNF584	cis-ex-in	1.19897e-85	-1.01898	ENSG00000130560.9	UBAC1	trans-intron	2.29729e-08	-0.184813
TF	chr19	58406970	ENSG00000171574.18	ZNF584	cis-exon	1.46681e-91	-1.04699	ENSG00000130560.9	UBAC1	trans-intron	2.29729e-08	-0.184813
TF	chr19	58406970	ENSG00000171574.18	ZNF584	cis-intron	4.8633e-35	0.682266	ENSG00000130560.9	UBAC1	trans-intron	2.29729e-08	-0.184813
TF	chr19	58407338	ENSG00000083812.12	ZNF324	cis-ex-in	7.90365e-13	-0.407175	ENSG00000130560.9	UBAC1	trans-intron	2.71356e-08	-0.183871
TF	chr19	58407338	ENSG00000171574.18	ZNF584	cis-ex-in	8.69535e-86	-1.02063	ENSG00000130560.9	UBAC1	trans-intron	2.71356e-08	-0.183871
TF	chr19	58407338	ENSG00000171574.18	ZNF584	cis-exon	1.12066e-91	-1.04852	ENSG00000130560.9	UBAC1	trans-intron	2.71356e-08	-0.183871
TF	chr19	58407338	ENSG00000171574.18	ZNF584	cis-intron	3.20794e-35	0.684612	ENSG00000130560.9	UBAC1	trans-intron	2.71356e-08	-0.183871
TF	chr19	58407366	ENSG00000083812.12	ZNF324	cis-ex-in	1.38471e-12	-0.405191	ENSG00000130560.9	UBAC1	trans-intron	1.98666e-08	-0.185632
TF	chr19	58407366	ENSG00000171574.18	ZNF584	cis-ex-in	5.16844e-86	-1.02753	ENSG00000130560.9	UBAC1	trans-intron	1.98666e-08	-0.185632
TF	chr19	58407366	ENSG00000171574.18	ZNF584	cis-exon	1.04572e-91	-1.05461	ENSG00000130560.9	UBAC1	trans-intron	1.98666e-08	-0.185632
TF	chr19	58407366	ENSG00000171574.18	ZNF584	cis-intron	1.4584e-35	0.691709	ENSG00000130560.9	UBAC1	trans-intron	1.98666e-08	-0.185632
TF	chr19	58407381	ENSG00000083812.12	ZNF324	cis-ex-in	1.50579e-12	-0.404362	ENSG00000130560.9	UBAC1	trans-intron	2.04526e-08	-0.185468
TF	chr19	58407381	ENSG00000171574.18	ZNF584	cis-ex-in	4.31562e-86	-1.02744	ENSG00000130560.9	UBAC1	trans-intron	2.04526e-08	-0.185468
TF	chr19	58407381	ENSG00000171574.18	ZNF584	cis-exon	8.44894e-92	-1.05456	ENSG00000130560.9	UBAC1	trans-intron	2.04526e-08	-0.185468
TF	chr19	58407381	ENSG00000171574.18	ZNF584	cis-intron	1.40887e-35	0.691536	ENSG00000130560.9	UBAC1	trans-intron	2.04526e-08	-0.185468
TF	chr19	58407397	ENSG00000083812.12	ZNF324	cis-ex-in	1.87164e-12	-0.402639	ENSG00000130560.9	UBAC1	trans-intron	2.02973e-08	-0.185511
TF	chr19	58407397	ENSG00000171574.18	ZNF584	cis-ex-in	5.69521e-86	-1.02675	ENSG00000130560.9	UBAC1	trans-intron	2.02973e-08	-0.185511
TF	chr19	58407397	ENSG00000171574.18	ZNF584	cis-exon	1.51256e-91	-1.05328	ENSG00000130560.9	UBAC1	trans-intron	2.02973e-08	-0.185511
TF	chr19	58407397	ENSG00000171574.18	ZNF584	cis-intron	1.44787e-35	0.691353	ENSG00000130560.9	UBAC1	trans-intron	2.02973e-08	-0.185511
TF	chr19	58407699	ENSG00000083812.12	ZNF324	cis-ex-in	9.92872e-13	-0.404111	ENSG00000130560.9	UBAC1	trans-intron	2.39337e-08	-0.184582
TF	chr19	58407699	ENSG00000171574.18	ZNF584	cis-ex-in	3.18324e-86	-1.01939	ENSG00000130560.9	UBAC1	trans-intron	2.39337e-08	-0.184582
TF	chr19	58407699	ENSG00000171574.18	ZNF584	cis-exon	5.962e-92	-1.04633	ENSG00000130560.9	UBAC1	trans-intron	2.39337e-08	-0.184582
TF	chr19	58407699	ENSG00000171574.18	ZNF584	cis-intron	2.68391e-35	0.683083	ENSG00000130560.9	UBAC1	trans-intron	2.39337e-08	-0.184582
TF	chr19	58408683	ENSG00000083812.12	ZNF324	cis-ex-in	2.68056e-12	-0.395768	ENSG00000130560.9	UBAC1	trans-intron	1.98711e-08	-0.18563
TF	chr19	58408683	ENSG00000171574.18	ZNF584	cis-ex-in	3.44033e-86	-1.01733	ENSG00000130560.9	UBAC1	trans-intron	1.98711e-08	-0.18563
TF	chr19	58408683	ENSG00000171574.18	ZNF584	cis-exon	1.6431e-91	-1.04237	ENSG00000130560.9	UBAC1	trans-intron	1.98711e-08	-0.18563
TF	chr19	58408683	ENSG00000171574.18	ZNF584	cis-intron	4.41762e-35	0.679794	ENSG00000130560.9	UBAC1	trans-intron	1.98711e-08	-0.18563
TF	chr19	58408935	ENSG00000083812.12	ZNF324	cis-ex-in	1.28211e-12	-0.402242	ENSG00000130560.9	UBAC1	trans-intron	1.94818e-08	-0.185741
TF	chr19	58408935	ENSG00000171574.18	ZNF584	cis-ex-in	5.50227e-86	-1.01843	ENSG00000130560.9	UBAC1	trans-intron	1.94818e-08	-0.185741
TF	chr19	58408935	ENSG00000171574.18	ZNF584	cis-exon	1.01503e-91	-1.04546	ENSG00000130560.9	UBAC1	trans-intron	1.94818e-08	-0.185741
TF	chr19	58408935	ENSG00000171574.18	ZNF584	cis-intron	3.2969e-35	0.682376	ENSG00000130560.9	UBAC1	trans-intron	1.94818e-08	-0.185741
TF	chr19	58409585	ENSG00000083812.12	ZNF324	cis-ex-in	1.09743e-12	-0.40308	ENSG00000130560.9	UBAC1	trans-intron	2.26995e-08	-0.184881
TF	chr19	58409585	ENSG00000171574.18	ZNF584	cis-ex-in	2.62122e-86	-1.01911	ENSG00000130560.9	UBAC1	trans-intron	2.26995e-08	-0.184881
TF	chr19	58409585	ENSG00000171574.18	ZNF584	cis-exon	6.10981e-92	-1.04558	ENSG00000130560.9	UBAC1	trans-intron	2.26995e-08	-0.184881
TF	chr19	58409585	ENSG00000171574.18	ZNF584	cis-intron	2.39112e-35	0.683091	ENSG00000130560.9	UBAC1	trans-intron	2.26995e-08	-0.184881
TF	chr19	58409929	ENSG00000083812.12	ZNF324	cis-ex-in	1.10793e-12	-0.402968	ENSG00000130560.9	UBAC1	trans-intron	2.33224e-08	-0.184728
TF	chr19	58409929	ENSG00000171574.18	ZNF584	cis-ex-in	2.51942e-86	-1.0191	ENSG00000130560.9	UBAC1	trans-intron	2.33224e-08	-0.184728
TF	chr19	58409929	ENSG00000171574.18	ZNF584	cis-exon	5.63903e-92	-1.04563	ENSG00000130560.9	UBAC1	trans-intron	2.33224e-08	-0.184728
TF	chr19	58409929	ENSG00000171574.18	ZNF584	cis-intron	2.41969e-35	0.682976	ENSG00000130560.9	UBAC1	trans-intron	2.33224e-08	-0.184728
TF	chr19	58410853	ENSG00000083812.12	ZNF324	cis-ex-in	9.75403e-13	-0.4052	ENSG00000130560.9	UBAC1	trans-intron	2.69448e-08	-0.183911
TF	chr19	58410853	ENSG00000171574.18	ZNF584	cis-ex-in	2.43797e-86	-1.02236	ENSG00000130560.9	UBAC1	trans-intron	2.69448e-08	-0.183911
TF	chr19	58410853	ENSG00000171574.18	ZNF584	cis-exon	7.1478e-92	-1.04844	ENSG00000130560.9	UBAC1	trans-intron	2.69448e-08	-0.183911
TF	chr19	58410853	ENSG00000171574.18	ZNF584	cis-intron	1.96526e-35	0.685959	ENSG00000130560.9	UBAC1	trans-intron	2.69448e-08	-0.183911
TF	chr19	58411135	ENSG00000083812.12	ZNF324	cis-ex-in	1.06361e-12	-0.403257	ENSG00000130560.9	UBAC1	trans-intron	2.02646e-08	-0.18552
TF	chr19	58411135	ENSG00000171574.18	ZNF584	cis-ex-in	4.52539e-86	-1.01782	ENSG00000130560.9	UBAC1	trans-intron	2.02646e-08	-0.18552
TF	chr19	58411135	ENSG00000171574.18	ZNF584	cis-exon	4.10229e-92	-1.04621	ENSG00000130560.9	UBAC1	trans-intron	2.02646e-08	-0.18552
TF	chr19	58411135	ENSG00000171574.18	ZNF584	cis-intron	4.36681e-35	0.680549	ENSG00000130560.9	UBAC1	trans-intron	2.02646e-08	-0.18552
TF	chr19	58411683	ENSG00000083812.12	ZNF324	cis-ex-in	1.04044e-12	-0.403622	ENSG00000130560.9	UBAC1	trans-intron	2.21961e-08	-0.185007
TF	chr19	58411683	ENSG00000171574.18	ZNF584	cis-ex-in	2.4928e-86	-1.01957	ENSG00000130560.9	UBAC1	trans-intron	2.21961e-08	-0.185007
TF	chr19	58411683	ENSG00000171574.18	ZNF584	cis-exon	5.24235e-92	-1.04624	ENSG00000130560.9	UBAC1	trans-intron	2.21961e-08	-0.185007
TF	chr19	58411683	ENSG00000171574.18	ZNF584	cis-intron	2.66629e-35	0.682883	ENSG00000130560.9	UBAC1	trans-intron	2.21961e-08	-0.185007
TF	chr19	58411896	ENSG00000083812.12	ZNF324	cis-ex-in	9.30227e-13	-0.404882	ENSG00000130560.9	UBAC1	trans-intron	2.1715e-08	-0.185131
TF	chr19	58411896	ENSG00000171574.18	ZNF584	cis-ex-in	1.98374e-86	-1.02108	ENSG00000130560.9	UBAC1	trans-intron	2.1715e-08	-0.185131
TF	chr19	58411896	ENSG00000171574.18	ZNF584	cis-exon	6.06658e-92	-1.04701	ENSG00000130560.9	UBAC1	trans-intron	2.1715e-08	-0.185131
TF	chr19	58411896	ENSG00000171574.18	ZNF584	cis-intron	1.86433e-35	0.685026	ENSG00000130560.9	UBAC1	trans-intron	2.1715e-08	-0.185131
TF	chr19	58414978	ENSG00000083812.12	ZNF324	cis-ex-in	2.90458e-12	-0.398496	ENSG00000130560.9	UBAC1	trans-intron	2.37234e-08	-0.184632
TF	chr19	58414978	ENSG00000171574.18	ZNF584	cis-ex-in	2.27432e-81	-1.00191	ENSG00000130560.9	UBAC1	trans-intron	2.37234e-08	-0.184632
TF	chr19	58414978	ENSG00000171574.18	ZNF584	cis-exon	2.78735e-86	-1.0264	ENSG00000130560.9	UBAC1	trans-intron	2.37234e-08	-0.184632
TF	chr19	58414978	ENSG00000171574.18	ZNF584	cis-intron	6.03899e-34	0.674738	ENSG00000130560.9	UBAC1	trans-intron	2.37234e-08	-0.184632
TF	chr19	58416122	ENSG00000083812.12	ZNF324	cis-ex-in	1.41683e-12	-0.40115	ENSG00000130560.9	UBAC1	trans-intron	1.50114e-08	-0.1872
TF	chr19	58416122	ENSG00000171574.18	ZNF584	cis-ex-in	9.17007e-86	-1.01652	ENSG00000130560.9	UBAC1	trans-intron	1.50114e-08	-0.1872
TF	chr19	58416122	ENSG00000171574.18	ZNF584	cis-exon	2.98969e-91	-1.04245	ENSG00000130560.9	UBAC1	trans-intron	1.50114e-08	-0.1872
TF	chr19	58416122	ENSG00000171574.18	ZNF584	cis-intron	2.23942e-35	0.68338	ENSG00000130560.9	UBAC1	trans-intron	1.50114e-08	-0.1872
TF	chr19	58416932	ENSG00000083812.12	ZNF324	cis-ex-in	2.11705e-12	-0.396706	ENSG00000130560.9	UBAC1	trans-intron	2.11759e-08	-0.185272
TF	chr19	58416932	ENSG00000171574.18	ZNF584	cis-ex-in	1.07604e-85	-1.01269	ENSG00000130560.9	UBAC1	trans-intron	2.11759e-08	-0.185272
TF	chr19	58416932	ENSG00000171574.18	ZNF584	cis-exon	1.1299e-90	-1.03621	ENSG00000130560.9	UBAC1	trans-intron	2.11759e-08	-0.185272
TF	chr19	58416932	ENSG00000171574.18	ZNF584	cis-intron	1.64644e-35	0.68227	ENSG00000130560.9	UBAC1	trans-intron	2.11759e-08	-0.185272
TF	chr19	58417833	ENSG00000083812.12	ZNF324	cis-ex-in	1.44376e-12	-0.400992	ENSG00000130560.9	UBAC1	trans-intron	1.49615e-08	-0.187218
TF	chr19	58417833	ENSG00000171574.18	ZNF584	cis-ex-in	7.72649e-86	-1.01684	ENSG00000130560.9	UBAC1	trans-intron	1.49615e-08	-0.187218
TF	chr19	58417833	ENSG00000171574.18	ZNF584	cis-exon	3.14668e-91	-1.04231	ENSG00000130560.9	UBAC1	trans-intron	1.49615e-08	-0.187218
TF	chr19	58417833	ENSG00000171574.18	ZNF584	cis-intron	2.11922e-35	0.683577	ENSG00000130560.9	UBAC1	trans-intron	1.49615e-08	-0.187218
TF	chr19	58417855	ENSG00000083812.12	ZNF324	cis-ex-in	1.393e-12	-0.40124	ENSG00000130560.9	UBAC1	trans-intron	1.56313e-08	-0.186974
TF	chr19	58417855	ENSG00000171574.18	ZNF584	cis-ex-in	7.81325e-86	-1.01675	ENSG00000130560.9	UBAC1	trans-intron	1.56313e-08	-0.186974
TF	chr19	58417855	ENSG00000171574.18	ZNF584	cis-exon	3.2308e-91	-1.04219	ENSG00000130560.9	UBAC1	trans-intron	1.56313e-08	-0.186974
TF	chr19	58417855	ENSG00000171574.18	ZNF584	cis-intron	2.04355e-35	0.683682	ENSG00000130560.9	UBAC1	trans-intron	1.56313e-08	-0.186974
TF	chr19	58418060	ENSG00000083812.12	ZNF324	cis-ex-in	1.47746e-12	-0.400859	ENSG00000130560.9	UBAC1	trans-intron	1.47032e-08	-0.187315
TF	chr19	58418060	ENSG00000171574.18	ZNF584	cis-ex-in	8.02275e-86	-1.01687	ENSG00000130560.9	UBAC1	trans-intron	1.47032e-08	-0.187315
TF	chr19	58418060	ENSG00000171574.18	ZNF584	cis-exon	2.97758e-91	-1.04253	ENSG00000130560.9	UBAC1	trans-intron	1.47032e-08	-0.187315
TF	chr19	58418060	ENSG00000171574.18	ZNF584	cis-intron	2.19203e-35	0.683515	ENSG00000130560.9	UBAC1	trans-intron	1.47032e-08	-0.187315
TF	chr19	58418676	ENSG00000083812.12	ZNF324	cis-ex-in	1.38898e-12	-0.401388	ENSG00000130560.9	UBAC1	trans-intron	1.48469e-08	-0.187261
TF	chr19	58418676	ENSG00000171574.18	ZNF584	cis-ex-in	8.98171e-86	-1.01678	ENSG00000130560.9	UBAC1	trans-intron	1.48469e-08	-0.187261
TF	chr19	58418676	ENSG00000171574.18	ZNF584	cis-exon	3.18908e-91	-1.04254	ENSG00000130560.9	UBAC1	trans-intron	1.48469e-08	-0.187261
TF	chr19	58418676	ENSG00000171574.18	ZNF584	cis-intron	2.232e-35	0.68354	ENSG00000130560.9	UBAC1	trans-intron	1.48469e-08	-0.187261
TF	chr19	58420518	ENSG00000083812.12	ZNF324	cis-ex-in	8.00018e-13	-0.405524	ENSG00000130560.9	UBAC1	trans-intron	1.33658e-08	-0.187846
TF	chr19	58420518	ENSG00000171574.18	ZNF584	cis-ex-in	3.83808e-85	-1.01358	ENSG00000130560.9	UBAC1	trans-intron	1.33658e-08	-0.187846
TF	chr19	58420518	ENSG00000171574.18	ZNF584	cis-exon	1.38305e-90	-1.03948	ENSG00000130560.9	UBAC1	trans-intron	1.33658e-08	-0.187846
TF	chr19	58420518	ENSG00000171574.18	ZNF584	cis-intron	5.46965e-35	0.679823	ENSG00000130560.9	UBAC1	trans-intron	1.33658e-08	-0.187846
TF	chr19	58420732	ENSG00000083812.12	ZNF324	cis-ex-in	7.55497e-13	-0.406108	ENSG00000130560.9	UBAC1	trans-intron	1.35144e-08	-0.187784
TF	chr19	58420732	ENSG00000171574.18	ZNF584	cis-ex-in	2.53575e-85	-1.01485	ENSG00000130560.9	UBAC1	trans-intron	1.35144e-08	-0.187784
TF	chr19	58420732	ENSG00000171574.18	ZNF584	cis-exon	1.29173e-90	-1.04001	ENSG00000130560.9	UBAC1	trans-intron	1.35144e-08	-0.187784
TF	chr19	58420732	ENSG00000171574.18	ZNF584	cis-intron	4.1324e-35	0.681219	ENSG00000130560.9	UBAC1	trans-intron	1.35144e-08	-0.187784
TF	chr19	58421334	ENSG00000083812.12	ZNF324	cis-ex-in	8.33376e-13	-0.405724	ENSG00000130560.9	UBAC1	trans-intron	1.34767e-08	-0.1878
TF	chr19	58421334	ENSG00000171574.18	ZNF584	cis-ex-in	2.18419e-85	-1.01605	ENSG00000130560.9	UBAC1	trans-intron	1.34767e-08	-0.1878
TF	chr19	58421334	ENSG00000171574.18	ZNF584	cis-exon	1.0149e-90	-1.0414	ENSG00000130560.9	UBAC1	trans-intron	1.34767e-08	-0.1878
TF	chr19	58421334	ENSG00000171574.18	ZNF584	cis-intron	4.41559e-35	0.681547	ENSG00000130560.9	UBAC1	trans-intron	1.34767e-08	-0.1878
TF	chr19	58421421	ENSG00000083812.12	ZNF324	cis-ex-in	8.40739e-13	-0.40543	ENSG00000130560.9	UBAC1	trans-intron	1.14835e-08	-0.188687
TF	chr19	58421421	ENSG00000171574.18	ZNF584	cis-ex-in	4.59848e-85	-1.0139	ENSG00000130560.9	UBAC1	trans-intron	1.14835e-08	-0.188687
TF	chr19	58421421	ENSG00000171574.18	ZNF584	cis-exon	1.3539e-90	-1.04024	ENSG00000130560.9	UBAC1	trans-intron	1.14835e-08	-0.188687
TF	chr19	58421421	ENSG00000171574.18	ZNF584	cis-intron	6.6659e-35	0.679487	ENSG00000130560.9	UBAC1	trans-intron	1.14835e-08	-0.188687
TF	chr19	58422025	ENSG00000083812.12	ZNF324	cis-ex-in	6.58063e-13	-0.408126	ENSG00000130560.9	UBAC1	trans-intron	1.24678e-08	-0.188232
TF	chr19	58422025	ENSG00000171574.18	ZNF584	cis-ex-in	4.05826e-85	-1.01629	ENSG00000130560.9	UBAC1	trans-intron	1.24678e-08	-0.188232
TF	chr19	58422025	ENSG00000171574.18	ZNF584	cis-exon	5.45069e-91	-1.04424	ENSG00000130560.9	UBAC1	trans-intron	1.24678e-08	-0.188232
TF	chr19	58422025	ENSG00000171574.18	ZNF584	cis-intron	7.29597e-35	0.680537	ENSG00000130560.9	UBAC1	trans-intron	1.24678e-08	-0.188232
TF	chr19	58423551	ENSG00000083812.12	ZNF324	cis-ex-in	6.95103e-13	-0.406974	ENSG00000130560.9	UBAC1	trans-intron	1.37826e-08	-0.187675
TF	chr19	58423551	ENSG00000171574.18	ZNF584	cis-ex-in	3.91151e-85	-1.01452	ENSG00000130560.9	UBAC1	trans-intron	1.37826e-08	-0.187675
TF	chr19	58423551	ENSG00000171574.18	ZNF584	cis-exon	9.48656e-91	-1.04124	ENSG00000130560.9	UBAC1	trans-intron	1.37826e-08	-0.187675
TF	chr19	58423551	ENSG00000171574.18	ZNF584	cis-intron	6.45848e-35	0.6798	ENSG00000130560.9	UBAC1	trans-intron	1.37826e-08	-0.187675
TF	chr19	58423763	ENSG00000083812.12	ZNF324	cis-ex-in	7.69087e-13	-0.406621	ENSG00000130560.9	UBAC1	trans-intron	1.38029e-08	-0.187667
TF	chr19	58423763	ENSG00000171574.18	ZNF584	cis-ex-in	3.24152e-85	-1.01594	ENSG00000130560.9	UBAC1	trans-intron	1.38029e-08	-0.187667
TF	chr19	58423763	ENSG00000171574.18	ZNF584	cis-exon	8.80859e-91	-1.04243	ENSG00000130560.9	UBAC1	trans-intron	1.38029e-08	-0.187667
TF	chr19	58423763	ENSG00000171574.18	ZNF584	cis-intron	6.59e-35	0.680402	ENSG00000130560.9	UBAC1	trans-intron	1.38029e-08	-0.187667
TF	chr19	58426270	ENSG00000083812.12	ZNF324	cis-ex-in	3.87802e-13	-0.413017	ENSG00000130560.9	UBAC1	trans-intron	2.11022e-08	-0.185292
TF	chr19	58426270	ENSG00000171574.18	ZNF584	cis-ex-in	3.81403e-84	-1.01377	ENSG00000130560.9	UBAC1	trans-intron	2.11022e-08	-0.185292
TF	chr19	58426270	ENSG00000171574.18	ZNF584	cis-exon	3.87287e-88	-1.03319	ENSG00000130560.9	UBAC1	trans-intron	2.11022e-08	-0.185292
TF	chr19	58426270	ENSG00000171574.18	ZNF584	cis-intron	2.67588e-35	0.686165	ENSG00000130560.9	UBAC1	trans-intron	2.11022e-08	-0.185292
TF	chr19	58426469	ENSG00000083812.12	ZNF324	cis-ex-in	4.20696e-13	-0.412234	ENSG00000130560.9	UBAC1	trans-intron	2.13484e-08	-0.185227
TF	chr19	58426469	ENSG00000171574.18	ZNF584	cis-ex-in	2.56823e-84	-1.01419	ENSG00000130560.9	UBAC1	trans-intron	2.13484e-08	-0.185227
TF	chr19	58426469	ENSG00000171574.18	ZNF584	cis-exon	3.68616e-88	-1.03285	ENSG00000130560.9	UBAC1	trans-intron	2.13484e-08	-0.185227
TF	chr19	58426469	ENSG00000171574.18	ZNF584	cis-intron	2.07626e-35	0.686904	ENSG00000130560.9	UBAC1	trans-intron	2.13484e-08	-0.185227
TF	chr19	58428760	ENSG00000083812.12	ZNF324	cis-ex-in	7.46743e-13	-0.408007	ENSG00000130560.9	UBAC1	trans-intron	2.2543e-08	-0.18492
TF	chr19	58428760	ENSG00000171574.18	ZNF584	cis-ex-in	1.03158e-84	-1.01638	ENSG00000130560.9	UBAC1	trans-intron	2.2543e-08	-0.18492
TF	chr19	58428760	ENSG00000171574.18	ZNF584	cis-exon	1.98648e-88	-1.03436	ENSG00000130560.9	UBAC1	trans-intron	2.2543e-08	-0.18492
TF	chr19	58428760	ENSG00000171574.18	ZNF584	cis-intron	8.77316e-36	0.69054	ENSG00000130560.9	UBAC1	trans-intron	2.2543e-08	-0.18492
TF	chr19	58429147	ENSG00000083812.12	ZNF324	cis-ex-in	7.24564e-13	-0.408175	ENSG00000130560.9	UBAC1	trans-intron	2.67485e-08	-0.183952
TF	chr19	58429147	ENSG00000171574.18	ZNF584	cis-ex-in	6.88524e-85	-1.01709	ENSG00000130560.9	UBAC1	trans-intron	2.67485e-08	-0.183952
TF	chr19	58429147	ENSG00000171574.18	ZNF584	cis-exon	1.03328e-88	-1.03555	ENSG00000130560.9	UBAC1	trans-intron	2.67485e-08	-0.183952
TF	chr19	58429147	ENSG00000171574.18	ZNF584	cis-intron	8.41071e-36	0.690609	ENSG00000130560.9	UBAC1	trans-intron	2.67485e-08	-0.183952
TF	chr19	58431885	ENSG00000171574.18	ZNF584	cis-exon	4.11934e-89	-1.04245	ENSG00000130560.9	UBAC1	trans-intron	3.68428e-08	-0.182127
TF	chr19	58431885	ENSG00000171574.18	ZNF584	cis-intron	6.24843e-35	0.685758	ENSG00000130560.9	UBAC1	trans-intron	3.68428e-08	-0.182127
TF	chr19	58432035	ENSG00000083812.12	ZNF324	cis-ex-in	7.66748e-13	-0.407643	ENSG00000130560.9	UBAC1	trans-intron	2.30805e-08	-0.184787
TF	chr19	58432035	ENSG00000171574.18	ZNF584	cis-ex-in	1.12846e-84	-1.01578	ENSG00000130560.9	UBAC1	trans-intron	2.30805e-08	-0.184787
TF	chr19	58432035	ENSG00000171574.18	ZNF584	cis-exon	1.81167e-88	-1.03413	ENSG00000130560.9	UBAC1	trans-intron	2.30805e-08	-0.184787
TF	chr19	58432035	ENSG00000171574.18	ZNF584	cis-intron	9.57283e-36	0.689912	ENSG00000130560.9	UBAC1	trans-intron	2.30805e-08	-0.184787
TF	chr19	58432209	ENSG00000083812.12	ZNF324	cis-ex-in	7.10232e-13	-0.408275	ENSG00000130560.9	UBAC1	trans-intron	2.60291e-08	-0.184107
TF	chr19	58432209	ENSG00000171574.18	ZNF584	cis-ex-in	9.86557e-85	-1.01619	ENSG00000130560.9	UBAC1	trans-intron	2.60291e-08	-0.184107
TF	chr19	58432209	ENSG00000171574.18	ZNF584	cis-exon	1.39695e-88	-1.0348	ENSG00000130560.9	UBAC1	trans-intron	2.60291e-08	-0.184107
TF	chr19	58432209	ENSG00000171574.18	ZNF584	cis-intron	9.31563e-36	0.69011	ENSG00000130560.9	UBAC1	trans-intron	2.60291e-08	-0.184107
TF	chr19	58433722	ENSG00000083812.12	ZNF324	cis-ex-in	7.26963e-13	-0.408115	ENSG00000130560.9	UBAC1	trans-intron	2.38155e-08	-0.18461
TF	chr19	58433722	ENSG00000171574.18	ZNF584	cis-ex-in	9.50187e-85	-1.01631	ENSG00000130560.9	UBAC1	trans-intron	2.38155e-08	-0.18461
TF	chr19	58433722	ENSG00000171574.18	ZNF584	cis-exon	1.48963e-88	-1.03471	ENSG00000130560.9	UBAC1	trans-intron	2.38155e-08	-0.18461
TF	chr19	58433722	ENSG00000171574.18	ZNF584	cis-intron	9.42752e-36	0.690089	ENSG00000130560.9	UBAC1	trans-intron	2.38155e-08	-0.18461
TF	chr19	58434836	ENSG00000083812.12	ZNF324	cis-ex-in	7.13499e-13	-0.408195	ENSG00000130560.9	UBAC1	trans-intron	2.50719e-08	-0.184319
TF	chr19	58434836	ENSG00000171574.18	ZNF584	cis-ex-in	1.01962e-84	-1.01601	ENSG00000130560.9	UBAC1	trans-intron	2.50719e-08	-0.184319
TF	chr19	58434836	ENSG00000171574.18	ZNF584	cis-exon	1.60209e-88	-1.0344	ENSG00000130560.9	UBAC1	trans-intron	2.50719e-08	-0.184319
TF	chr19	58434836	ENSG00000171574.18	ZNF584	cis-intron	9.23046e-36	0.690071	ENSG00000130560.9	UBAC1	trans-intron	2.50719e-08	-0.184319
TF	chr19	58435466	ENSG00000083812.12	ZNF324	cis-ex-in	7.49075e-13	-0.408031	ENSG00000130560.9	UBAC1	trans-intron	2.52473e-08	-0.184279
TF	chr19	58435466	ENSG00000171574.18	ZNF584	cis-ex-in	1.56982e-84	-1.01559	ENSG00000130560.9	UBAC1	trans-intron	2.52473e-08	-0.184279
TF	chr19	58435466	ENSG00000171574.18	ZNF584	cis-exon	1.82162e-88	-1.03466	ENSG00000130560.9	UBAC1	trans-intron	2.52473e-08	-0.184279
TF	chr19	58435466	ENSG00000171574.18	ZNF584	cis-intron	1.07016e-35	0.689819	ENSG00000130560.9	UBAC1	trans-intron	2.52473e-08	-0.184279
TF	chr19	58439729	ENSG00000083812.12	ZNF324	cis-ex-in	7.68586e-13	-0.407692	ENSG00000130560.9	UBAC1	trans-intron	2.49539e-08	-0.184346
TF	chr19	58439729	ENSG00000171574.18	ZNF584	cis-ex-in	1.19101e-84	-1.01583	ENSG00000130560.9	UBAC1	trans-intron	2.49539e-08	-0.184346
TF	chr19	58439729	ENSG00000171574.18	ZNF584	cis-exon	1.26744e-88	-1.03504	ENSG00000130560.9	UBAC1	trans-intron	2.49539e-08	-0.184346
TF	chr19	58439729	ENSG00000171574.18	ZNF584	cis-intron	1.02033e-35	0.689768	ENSG00000130560.9	UBAC1	trans-intron	2.49539e-08	-0.184346
TF	chr19	58444446	ENSG00000083812.12	ZNF324	cis-ex-in	1.26749e-13	-0.424791	ENSG00000130560.9	UBAC1	trans-intron	1.17625e-08	-0.188554
TF	chr19	58444446	ENSG00000171574.18	ZNF584	cis-ex-in	1.7622e-81	-1.00871	ENSG00000130560.9	UBAC1	trans-intron	1.17625e-08	-0.188554
TF	chr19	58444446	ENSG00000171574.18	ZNF584	cis-exon	3.04729e-85	-1.02767	ENSG00000130560.9	UBAC1	trans-intron	1.17625e-08	-0.188554
TF	chr19	58444446	ENSG00000171574.18	ZNF584	cis-intron	1.49201e-34	0.684781	ENSG00000130560.9	UBAC1	trans-intron	1.17625e-08	-0.188554
TF	chr19	58445521	ENSG00000083812.12	ZNF324	cis-ex-in	1.20433e-12	-0.415346	ENSG00000130560.9	UBAC1	trans-intron	1.26941e-08	-0.188132
TF	chr19	58445521	ENSG00000171574.18	ZNF584	cis-exon	1.88582e-83	-1.03753	ENSG00000130560.9	UBAC1	trans-intron	1.26941e-08	-0.188132
TF	chr19	58445521	ENSG00000171574.18	ZNF584	cis-intron	4.34508e-33	0.682936	ENSG00000130560.9	UBAC1	trans-intron	1.26941e-08	-0.188132
TF	chr19	58447068	ENSG00000083812.12	ZNF324	cis-ex-in	1.30176e-13	-0.425356	ENSG00000130560.9	UBAC1	trans-intron	1.25022e-08	-0.188216
TF	chr19	58447068	ENSG00000171574.18	ZNF584	cis-ex-in	1.31586e-81	-1.01117	ENSG00000130560.9	UBAC1	trans-intron	1.25022e-08	-0.188216
TF	chr19	58447068	ENSG00000171574.18	ZNF584	cis-exon	4.20264e-85	-1.02882	ENSG00000130560.9	UBAC1	trans-intron	1.25022e-08	-0.188216
TF	chr19	58447068	ENSG00000171574.18	ZNF584	cis-intron	1.12568e-34	0.687182	ENSG00000130560.9	UBAC1	trans-intron	1.25022e-08	-0.188216
TF	chr19	58447218	ENSG00000083812.12	ZNF324	cis-ex-in	1.84126e-13	-0.426295	ENSG00000130560.9	UBAC1	trans-intron	3.02223e-08	-0.183258
TF	chr19	58447218	ENSG00000171574.18	ZNF584	cis-ex-in	5.0187e-80	-1.01131	ENSG00000130560.9	UBAC1	trans-intron	3.02223e-08	-0.183258
TF	chr19	58447218	ENSG00000171574.18	ZNF584	cis-exon	3.68265e-84	-1.03263	ENSG00000130560.9	UBAC1	trans-intron	3.02223e-08	-0.183258
TF	chr19	58447218	ENSG00000171574.18	ZNF584	cis-intron	9.6365e-34	0.68381	ENSG00000130560.9	UBAC1	trans-intron	3.02223e-08	-0.183258
TF	chr2	10039040	ENSG00000172059.11	KLF11	cis-exon	1.89592e-24	0.781486	ENSG00000161267.12	BDH1	trans-exon	4.81043e-08	-0.180592
TF	chr2	10067164	ENSG00000172059.11	KLF11	cis-exon	2.85065e-24	0.779712	ENSG00000161267.12	BDH1	trans-exon	1.49448e-08	-0.187225
TF	chr2	10072401	ENSG00000172059.11	KLF11	cis-exon	3.67338e-23	0.762943	ENSG00000161267.12	BDH1	trans-exon	1.46821e-08	-0.187323
TF	chr2	10076513	ENSG00000172059.11	KLF11	cis-exon	5.55006e-22	0.760718	ENSG00000161267.12	BDH1	trans-exon	2.41403e-08	-0.184533
TF	chr2	60179738	ENSG00000119866.22	BCL11A	cis-ex-in	0.000730888	2.06978	ENSG00000138434.17	ITPRID2	trans-ex-in	2.25274e-08	-0.184924
TF	chr2	85271287	ENSG00000176407.18	KCMF1	cis-ex-in	0.00274423	4.14464	ENSG00000138593.9	SECISBP2L	trans-ex-in	2.98768e-08	-0.183324
TF	chr2	85271287	ENSG00000176407.18	KCMF1	cis-exon	0.00209454	4.25679	ENSG00000138593.9	SECISBP2L	trans-ex-in	2.98768e-08	-0.183324
TF	chr2	155919705	ENSG00000153234.14	NR4A2	cis-ex-in	0.00842721	0.224275	ENSG00000175073.8	VCPIP1	trans-exon	2.97222e-08	-0.183353
TF	chr2	174415143	ENSG00000115966.17	ATF2	cis-intron	0.00427688	0.538262	ENSG00000168092.14	PAFAH1B2	trans-intron	1.36159e-08	0.187743
TF	chr2	175557277	ENSG00000115966.17	ATF2	cis-intron	0.00461237	0.230125	ENSG00000115020.17	PIKFYVE	trans-ex-in	1.97911e-10	-0.209906
TF	chr20	47504623	ENSG00000124151.19	NCOA3	cis-exon	1.45079e-05	0.555283	ENSG00000170776.22	AKAP13	trans-exon	1.61926e-09	0.199215
TF	chr20	47537105	ENSG00000124151.19	NCOA3	cis-exon	8.22707e-05	0.528685	ENSG00000170776.22	AKAP13	trans-exon	3.63635e-08	0.182202
TF	chr20	54032683	ENSG00000171940.13	ZNF217	cis-intron	0.00819648	0.496237	ENSG00000172006.12	ZNF554	trans-intron	4.75836e-10	-0.205514
TF	chr20	63134639	ENSG00000203883.7	SOX18	cis-exon	0.00800338	0.489046	ENSG00000168118.12	RAB4A	trans-exon	2.0873e-08	-0.185354
TF	chr20	63134837	ENSG00000125520.14	SLC2A4RG	cis-exon	0.00873814	-0.445017	ENSG00000133104.14	SPART	trans-ex-in	2.11267e-08	-0.185286
TF	chr21	41834514	ENSG00000141956.13	PRDM15	cis-intron	1.46829e-07	0.621784	ENSG00000169918.9	OTUD7A	trans-intron	3.96868e-09	0.194469
TF	chr21	41862764	ENSG00000141956.13	PRDM15	cis-intron	1.41267e-06	0.375696	ENSG00000169918.9	OTUD7A	trans-intron	3.35353e-08	0.182665
TF	chr21	41865566	ENSG00000141956.13	PRDM15	cis-intron	4.67672e-07	0.608255	ENSG00000169918.9	OTUD7A	trans-intron	7.56582e-10	0.203153
TF	chr22	28757559	ENSG00000100219.16	XBP1	cis-intron	2.6579e-06	0.371823	ENSG00000173744.17	AGFG1	trans-intron	3.46398e-08	-0.18248
TF	chr22	28797650	ENSG00000100219.16	XBP1	cis-intron	3.05561e-05	0.372438	ENSG00000132405.19	TBC1D14	trans-ex-in	1.42611e-08	-0.187485
TF	chr22	28849243	ENSG00000100219.16	XBP1	cis-intron	4.99169e-05	0.375702	ENSG00000132405.19	TBC1D14	trans-ex-in	9.85292e-09	-0.189531
TF	chr22	28901377	ENSG00000100219.16	XBP1	cis-intron	4.4812e-05	-0.341878	ENSG00000173744.17	AGFG1	trans-intron	1.33477e-08	0.187853
TF	chr22	46326359	ENSG00000186951.16	PPARA	cis-ex-in	0.000159256	0.338928	ENSG00000132640.15	BTBD3	trans-intron	8.33096e-09	-0.190452
TF	chr22	46364189	ENSG00000186951.16	PPARA	cis-ex-in	6.36717e-05	0.413227	ENSG00000197121.15	PGAP1	trans-intron	7.01944e-09	-0.191388
TF	chr22	46364584	ENSG00000186951.16	PPARA	cis-ex-in	0.000138746	0.345361	ENSG00000132640.15	BTBD3	trans-intron	1.27845e-08	-0.188092
TF	chr22	46365600	ENSG00000186951.16	PPARA	cis-ex-in	0.000146208	0.349175	ENSG00000132640.15	BTBD3	trans-intron	8.84097e-10	-0.202353
TF	chr22	46572497	ENSG00000186951.16	PPARA	cis-exon	0.00182162	25.6301	ENSG00000133884.10	DPF2	trans-ex-in	3.27366e-08	0.182803
TF	chr22	49230701	ENSG00000100426.7	ZBED4	cis-ex-in	0.00296279	0.349168	ENSG00000198865.10	CCDC152	trans-exon	1.5283e-08	0.1871
TF	chr3	40582952	ENSG00000172888.12	ZNF621	cis-intron	6.25726e-05	0.333096	ENSG00000124177.15	CHD6	trans-exon	4.35701e-08	-0.181163
TF	chr3	119546007	ENSG00000144852.18	NR1I2	cis-intron	0.00189132	0.34905	ENSG00000167972.14	ABCA3	trans-exon	1.90787e-09	-0.198355
TF	chr3	157897766	ENSG00000168779.19	SHOX2	cis-exon	1.27358e-08	-0.570444	ENSG00000143891.17	GALM	trans-exon	3.18412e-08	0.182961
TF	chr3	169584438	ENSG00000136603.14	SKIL	cis-exon	0.00885655	0.716009	ENSG00000109756.9	RAPGEF2	trans-intron	2.94459e-08	-0.183406
TF	chr3	179325696	ENSG00000121864.10	ZNF639	cis-intron	0.00839199	12.5114	ENSG00000221886.4	ZBED8	trans-intron	3.63269e-08	0.182207
TF	chr3	186239358	ENSG00000244405.8	ETV5	cis-exon	4.41561e-09	-0.354197	ENSG00000185946.16	RNPC3	trans-exon	5.90924e-08	0.179399
TF	chr3	186239358	ENSG00000244405.8	ETV5	cis-intron	3.54911e-06	-0.280856	ENSG00000185946.16	RNPC3	trans-exon	5.90924e-08	0.179399
TF	chr3	189350521	ENSG00000073282.13	TP63	cis-intron	1.87247e-08	-1.57662	ENSG00000178950.17	GAK	trans-exon	2.68044e-08	0.18394
TF	chr4	74746	ENSG00000272602.6	ZNF595	cis-ex-in	0.00177554	0.208421	ENSG00000102893.16	PHKB	trans-exon	2.15558e-09	-0.197713
TF	chr4	74746	ENSG00000272602.6	ZNF595	cis-ex-in	0.00177554	0.208421	ENSG00000136159.4	NUDT15	trans-exon	2.04254e-09	-0.197997
TF	chr4	75281	ENSG00000272602.6	ZNF595	cis-ex-in	0.00157758	0.211278	ENSG00000102893.16	PHKB	trans-exon	2.31136e-09	-0.197345
TF	chr4	75281	ENSG00000272602.6	ZNF595	cis-ex-in	0.00157758	0.211278	ENSG00000136159.4	NUDT15	trans-exon	6.78257e-10	-0.203712
TF	chr4	77554	ENSG00000272602.6	ZNF595	cis-ex-in	0.00264598	0.211291	ENSG00000087086.15	FTL	trans-exon	3.21525e-09	-0.195594
TF	chr4	77554	ENSG00000272602.6	ZNF595	cis-ex-in	0.00264598	0.211291	ENSG00000102893.16	PHKB	trans-exon	8.39438e-09	-0.190411
TF	chr4	77554	ENSG00000272602.6	ZNF595	cis-ex-in	0.00264598	0.211291	ENSG00000136159.4	NUDT15	trans-exon	1.68376e-09	-0.19901
TF	chr4	77554	ENSG00000272602.6	ZNF595	cis-exon	6.12965e-17	0.577982	ENSG00000087086.15	FTL	trans-exon	3.21525e-09	-0.195594
TF	chr4	77554	ENSG00000272602.6	ZNF595	cis-exon	6.12965e-17	0.577982	ENSG00000102893.16	PHKB	trans-exon	8.39438e-09	-0.190411
TF	chr4	77554	ENSG00000272602.6	ZNF595	cis-exon	6.12965e-17	0.577982	ENSG00000136159.4	NUDT15	trans-exon	1.68376e-09	-0.19901
TF	chr4	77557	ENSG00000272602.6	ZNF595	cis-ex-in	0.00314033	0.206132	ENSG00000087086.15	FTL	trans-exon	1.38236e-08	-0.187659
TF	chr4	77557	ENSG00000272602.6	ZNF595	cis-ex-in	0.00314033	0.206132	ENSG00000102893.16	PHKB	trans-exon	1.02984e-08	-0.189288
TF	chr4	77557	ENSG00000272602.6	ZNF595	cis-ex-in	0.00314033	0.206132	ENSG00000136159.4	NUDT15	trans-exon	2.45221e-10	-0.208842
TF	chr4	77557	ENSG00000272602.6	ZNF595	cis-exon	9.5124e-17	0.570405	ENSG00000087086.15	FTL	trans-exon	1.38236e-08	-0.187659
TF	chr4	77557	ENSG00000272602.6	ZNF595	cis-exon	9.5124e-17	0.570405	ENSG00000102893.16	PHKB	trans-exon	1.02984e-08	-0.189288
TF	chr4	77557	ENSG00000272602.6	ZNF595	cis-exon	9.5124e-17	0.570405	ENSG00000136159.4	NUDT15	trans-exon	2.45221e-10	-0.208842
TF	chr4	79447	ENSG00000272602.6	ZNF595	cis-ex-in	0.00126444	0.204606	ENSG00000102893.16	PHKB	trans-exon	7.62821e-09	-0.190934
TF	chr4	79642	ENSG00000272602.6	ZNF595	cis-ex-in	0.00179617	0.198072	ENSG00000102893.16	PHKB	trans-exon	8.18841e-09	-0.190547
TF	chr4	80108	ENSG00000272602.6	ZNF595	cis-ex-in	0.00244143	0.201852	ENSG00000102893.16	PHKB	trans-exon	4.89433e-09	-0.193342
TF	chr4	80108	ENSG00000272602.6	ZNF595	cis-ex-in	0.00244143	0.201852	ENSG00000136159.4	NUDT15	trans-exon	1.27908e-09	-0.200444
TF	chr4	82429	ENSG00000272602.6	ZNF595	cis-ex-in	0.00411471	0.198346	ENSG00000087086.15	FTL	trans-exon	8.98885e-09	-0.190036
TF	chr4	82429	ENSG00000272602.6	ZNF595	cis-ex-in	0.00411471	0.198346	ENSG00000102893.16	PHKB	trans-exon	8.60717e-09	-0.190274
TF	chr4	82429	ENSG00000272602.6	ZNF595	cis-ex-in	0.00411471	0.198346	ENSG00000136159.4	NUDT15	trans-exon	1.91452e-10	-0.21007
TF	chr4	82429	ENSG00000272602.6	ZNF595	cis-exon	4.75847e-17	0.570279	ENSG00000087086.15	FTL	trans-exon	8.98885e-09	-0.190036
TF	chr4	82429	ENSG00000272602.6	ZNF595	cis-exon	4.75847e-17	0.570279	ENSG00000102893.16	PHKB	trans-exon	8.60717e-09	-0.190274
TF	chr4	82429	ENSG00000272602.6	ZNF595	cis-exon	4.75847e-17	0.570279	ENSG00000136159.4	NUDT15	trans-exon	1.91452e-10	-0.21007
TF	chr4	84719	ENSG00000272602.6	ZNF595	cis-ex-in	0.000975198	0.208072	ENSG00000102893.16	PHKB	trans-exon	5.08457e-09	-0.193137
TF	chr4	84901	ENSG00000272602.6	ZNF595	cis-ex-in	0.00100306	0.207653	ENSG00000102893.16	PHKB	trans-exon	5.05776e-09	-0.193165
TF	chr4	85531	ENSG00000272602.6	ZNF595	cis-ex-in	0.000950575	0.208231	ENSG00000102893.16	PHKB	trans-exon	4.91594e-09	-0.193319
TF	chr4	85635	ENSG00000272602.6	ZNF595	cis-ex-in	0.00154492	0.208766	ENSG00000102893.16	PHKB	trans-exon	2.23448e-09	-0.197523
TF	chr4	85635	ENSG00000272602.6	ZNF595	cis-ex-in	0.00154492	0.208766	ENSG00000136159.4	NUDT15	trans-exon	5.8385e-10	-0.204476
TF	chr4	85671	ENSG00000272602.6	ZNF595	cis-ex-in	0.00154306	0.208764	ENSG00000102893.16	PHKB	trans-exon	2.24065e-09	-0.197509
TF	chr4	85671	ENSG00000272602.6	ZNF595	cis-ex-in	0.00154306	0.208764	ENSG00000136159.4	NUDT15	trans-exon	5.82714e-10	-0.204486
TF	chr4	87223	ENSG00000272602.6	ZNF595	cis-ex-in	0.0025759	0.206255	ENSG00000087086.15	FTL	trans-exon	9.03702e-09	-0.190006
TF	chr4	87223	ENSG00000272602.6	ZNF595	cis-ex-in	0.0025759	0.206255	ENSG00000102893.16	PHKB	trans-exon	1.1245e-08	-0.188803
TF	chr4	87223	ENSG00000272602.6	ZNF595	cis-ex-in	0.0025759	0.206255	ENSG00000136159.4	NUDT15	trans-exon	2.23821e-10	-0.209296
TF	chr4	87223	ENSG00000272602.6	ZNF595	cis-exon	3.91491e-17	0.566098	ENSG00000087086.15	FTL	trans-exon	9.03702e-09	-0.190006
TF	chr4	87223	ENSG00000272602.6	ZNF595	cis-exon	3.91491e-17	0.566098	ENSG00000102893.16	PHKB	trans-exon	1.1245e-08	-0.188803
TF	chr4	87223	ENSG00000272602.6	ZNF595	cis-exon	3.91491e-17	0.566098	ENSG00000136159.4	NUDT15	trans-exon	2.23821e-10	-0.209296
TF	chr4	88044	ENSG00000272602.6	ZNF595	cis-ex-in	0.00172369	0.205131	ENSG00000102893.16	PHKB	trans-exon	1.93748e-09	-0.198274
TF	chr4	88044	ENSG00000272602.6	ZNF595	cis-ex-in	0.00172369	0.205131	ENSG00000136159.4	NUDT15	trans-exon	1.71212e-09	-0.198923
TF	chr4	90996	ENSG00000272602.6	ZNF595	cis-ex-in	0.00150457	0.201491	ENSG00000102893.16	PHKB	trans-exon	1.99951e-09	-0.198109
TF	chr4	92145	ENSG00000272602.6	ZNF595	cis-ex-in	0.00294164	0.19611	ENSG00000087086.15	FTL	trans-exon	3.97316e-08	-0.181694
TF	chr4	92145	ENSG00000272602.6	ZNF595	cis-ex-in	0.00294164	0.19611	ENSG00000102893.16	PHKB	trans-exon	8.27601e-10	-0.202692
TF	chr4	92145	ENSG00000272602.6	ZNF595	cis-ex-in	0.00294164	0.19611	ENSG00000136159.4	NUDT15	trans-exon	9.90645e-10	-0.201767
TF	chr4	92718	ENSG00000272602.6	ZNF595	cis-ex-in	0.00262773	0.19831	ENSG00000102893.16	PHKB	trans-exon	1.02176e-09	-0.201607
TF	chr4	92718	ENSG00000272602.6	ZNF595	cis-ex-in	0.00262773	0.19831	ENSG00000136159.4	NUDT15	trans-exon	6.70132e-10	-0.203773
TF	chr4	94493	ENSG00000272602.6	ZNF595	cis-ex-in	0.00235332	0.200246	ENSG00000102893.16	PHKB	trans-exon	8.19361e-10	-0.202744
TF	chr4	94493	ENSG00000272602.6	ZNF595	cis-ex-in	0.00235332	0.200246	ENSG00000136159.4	NUDT15	trans-exon	8.03558e-10	-0.202844
TF	chr4	95457	ENSG00000272602.6	ZNF595	cis-exon	4.70047e-17	0.567493	ENSG00000087086.15	FTL	trans-exon	5.64563e-09	-0.192571
TF	chr4	95457	ENSG00000272602.6	ZNF595	cis-exon	4.70047e-17	0.567493	ENSG00000102893.16	PHKB	trans-exon	4.07555e-09	-0.194327
TF	chr4	95457	ENSG00000272602.6	ZNF595	cis-exon	4.70047e-17	0.567493	ENSG00000136159.4	NUDT15	trans-exon	3.33338e-10	-0.207308
TF	chr4	95619	ENSG00000272602.6	ZNF595	cis-ex-in	0.00141847	0.201625	ENSG00000102893.16	PHKB	trans-exon	1.40652e-09	-0.19995
TF	chr4	95673	ENSG00000250312.8	ZNF718	cis-exon	2.75255e-72	1.02609	ENSG00000102893.16	PHKB	trans-exon	3.70629e-09	-0.194836
TF	chr4	95673	ENSG00000272602.6	ZNF595	cis-ex-in	0.00151973	0.196899	ENSG00000102893.16	PHKB	trans-exon	3.70629e-09	-0.194836
TF	chr4	97729	ENSG00000272602.6	ZNF595	cis-ex-in	0.00272535	0.196413	ENSG00000102893.16	PHKB	trans-exon	7.76229e-10	-0.203021
TF	chr4	97729	ENSG00000272602.6	ZNF595	cis-ex-in	0.00272535	0.196413	ENSG00000136159.4	NUDT15	trans-exon	2.38834e-09	-0.197172
TF	chr4	97866	ENSG00000272602.6	ZNF595	cis-ex-in	0.00241531	0.199984	ENSG00000102893.16	PHKB	trans-exon	8.99036e-10	-0.202267
TF	chr4	97866	ENSG00000272602.6	ZNF595	cis-ex-in	0.00241531	0.199984	ENSG00000136159.4	NUDT15	trans-exon	9.23185e-10	-0.20213
TF	chr4	99299	ENSG00000272602.6	ZNF595	cis-ex-in	0.0036475	0.189101	ENSG00000087086.15	FTL	trans-exon	2.1014e-08	-0.185316
TF	chr4	99299	ENSG00000272602.6	ZNF595	cis-ex-in	0.0036475	0.189101	ENSG00000102893.16	PHKB	trans-exon	2.45899e-09	-0.197018
TF	chr4	102685	ENSG00000272602.6	ZNF595	cis-ex-in	0.00132909	0.204512	ENSG00000102893.16	PHKB	trans-exon	1.57842e-08	-0.18692
TF	chr4	103156	ENSG00000272602.6	ZNF595	cis-ex-in	0.00222124	0.209203	ENSG00000087086.15	FTL	trans-exon	8.46467e-09	-0.190365
TF	chr4	103156	ENSG00000272602.6	ZNF595	cis-ex-in	0.00222124	0.209203	ENSG00000102893.16	PHKB	trans-exon	1.30181e-08	-0.187992
TF	chr4	103156	ENSG00000272602.6	ZNF595	cis-ex-in	0.00222124	0.209203	ENSG00000136159.4	NUDT15	trans-exon	2.92746e-10	-0.207958
TF	chr4	103156	ENSG00000272602.6	ZNF595	cis-exon	1.58775e-17	0.57264	ENSG00000087086.15	FTL	trans-exon	8.46467e-09	-0.190365
TF	chr4	103156	ENSG00000272602.6	ZNF595	cis-exon	1.58775e-17	0.57264	ENSG00000102893.16	PHKB	trans-exon	1.30181e-08	-0.187992
TF	chr4	103156	ENSG00000272602.6	ZNF595	cis-exon	1.58775e-17	0.57264	ENSG00000136159.4	NUDT15	trans-exon	2.92746e-10	-0.207958
TF	chr4	103404	ENSG00000250312.8	ZNF718	cis-exon	5.11742e-76	1.0688	ENSG00000102893.16	PHKB	trans-exon	9.75365e-09	-0.189587
TF	chr4	103404	ENSG00000250312.8	ZNF718	cis-exon	5.11742e-76	1.0688	ENSG00000136159.4	NUDT15	trans-exon	2.21389e-08	-0.185022
TF	chr4	103404	ENSG00000272602.6	ZNF595	cis-ex-in	0.000971613	0.208804	ENSG00000102893.16	PHKB	trans-exon	9.75365e-09	-0.189587
TF	chr4	103404	ENSG00000272602.6	ZNF595	cis-ex-in	0.000971613	0.208804	ENSG00000136159.4	NUDT15	trans-exon	2.21389e-08	-0.185022
TF	chr4	104619	ENSG00000272602.6	ZNF595	cis-ex-in	0.0022824	0.208886	ENSG00000087086.15	FTL	trans-exon	8.47541e-09	-0.190358
TF	chr4	104619	ENSG00000272602.6	ZNF595	cis-ex-in	0.0022824	0.208886	ENSG00000102893.16	PHKB	trans-exon	1.24616e-08	-0.188234
TF	chr4	104619	ENSG00000272602.6	ZNF595	cis-ex-in	0.0022824	0.208886	ENSG00000136159.4	NUDT15	trans-exon	2.99808e-10	-0.207839
TF	chr4	104619	ENSG00000272602.6	ZNF595	cis-exon	1.35712e-17	0.574465	ENSG00000087086.15	FTL	trans-exon	8.47541e-09	-0.190358
TF	chr4	104619	ENSG00000272602.6	ZNF595	cis-exon	1.35712e-17	0.574465	ENSG00000102893.16	PHKB	trans-exon	1.24616e-08	-0.188234
TF	chr4	104619	ENSG00000272602.6	ZNF595	cis-exon	1.35712e-17	0.574465	ENSG00000136159.4	NUDT15	trans-exon	2.99808e-10	-0.207839
TF	chr4	108634	ENSG00000272602.6	ZNF595	cis-ex-in	0.00162278	0.198715	ENSG00000102893.16	PHKB	trans-exon	4.37565e-09	-0.193945
TF	chr4	108713	ENSG00000272602.6	ZNF595	cis-ex-in	0.0022081	0.189262	ENSG00000102893.16	PHKB	trans-exon	7.54171e-09	-0.190997
TF	chr4	109223	ENSG00000250312.8	ZNF718	cis-exon	1.31833e-74	1.05506	ENSG00000087086.15	FTL	trans-exon	3.28482e-08	-0.182783
TF	chr4	109223	ENSG00000250312.8	ZNF718	cis-exon	1.31833e-74	1.05506	ENSG00000102893.16	PHKB	trans-exon	1.11337e-10	-0.212735
TF	chr4	109223	ENSG00000272602.6	ZNF595	cis-ex-in	0.00247774	0.190682	ENSG00000087086.15	FTL	trans-exon	3.28482e-08	-0.182783
TF	chr4	109223	ENSG00000272602.6	ZNF595	cis-ex-in	0.00247774	0.190682	ENSG00000102893.16	PHKB	trans-exon	1.11337e-10	-0.212735
TF	chr4	109223	ENSG00000272602.6	ZNF595	cis-exon	1.63897e-16	0.511225	ENSG00000087086.15	FTL	trans-exon	3.28482e-08	-0.182783
TF	chr4	109223	ENSG00000272602.6	ZNF595	cis-exon	1.63897e-16	0.511225	ENSG00000102893.16	PHKB	trans-exon	1.11337e-10	-0.212735
TF	chr4	112398	ENSG00000272602.6	ZNF595	cis-exon	6.48257e-17	0.5599	ENSG00000102893.16	PHKB	trans-exon	4.45707e-09	-0.193846
TF	chr4	112398	ENSG00000272602.6	ZNF595	cis-exon	6.48257e-17	0.5599	ENSG00000136159.4	NUDT15	trans-exon	5.61091e-09	-0.192604
TF	chr4	112523	ENSG00000272602.6	ZNF595	cis-ex-in	2.39907e-06	0.227241	ENSG00000136159.4	NUDT15	trans-exon	3.26058e-08	-0.182825
TF	chr4	114191	ENSG00000250312.8	ZNF718	cis-ex-in	4.34367e-134	1.01844	ENSG00000136159.4	NUDT15	trans-exon	2.51476e-08	-0.184302
TF	chr4	114191	ENSG00000250312.8	ZNF718	cis-exon	3.9978e-72	0.797994	ENSG00000136159.4	NUDT15	trans-exon	2.51476e-08	-0.184302
TF	chr4	114191	ENSG00000272602.6	ZNF595	cis-ex-in	3.93867e-06	0.222368	ENSG00000136159.4	NUDT15	trans-exon	2.51476e-08	-0.184302
TF	chr4	115052	ENSG00000250312.8	ZNF718	cis-intron	1.15152e-93	1.25083	ENSG00000087086.15	FTL	trans-exon	2.96465e-08	-0.183368
TF	chr4	115052	ENSG00000250312.8	ZNF718	cis-intron	1.15152e-93	1.25083	ENSG00000102893.16	PHKB	trans-exon	4.35489e-09	-0.193971
TF	chr4	115052	ENSG00000250312.8	ZNF718	cis-intron	1.15152e-93	1.25083	ENSG00000136159.4	NUDT15	trans-exon	1.33318e-09	-0.200228
TF	chr4	115052	ENSG00000272602.6	ZNF595	cis-ex-in	0.00500355	0.19099	ENSG00000087086.15	FTL	trans-exon	2.96465e-08	-0.183368
TF	chr4	115052	ENSG00000272602.6	ZNF595	cis-ex-in	0.00500355	0.19099	ENSG00000102893.16	PHKB	trans-exon	4.35489e-09	-0.193971
TF	chr4	115052	ENSG00000272602.6	ZNF595	cis-ex-in	0.00500355	0.19099	ENSG00000136159.4	NUDT15	trans-exon	1.33318e-09	-0.200228
TF	chr4	115052	ENSG00000272602.6	ZNF595	cis-exon	1.12063e-17	0.572096	ENSG00000087086.15	FTL	trans-exon	2.96465e-08	-0.183368
TF	chr4	115052	ENSG00000272602.6	ZNF595	cis-exon	1.12063e-17	0.572096	ENSG00000102893.16	PHKB	trans-exon	4.35489e-09	-0.193971
TF	chr4	115052	ENSG00000272602.6	ZNF595	cis-exon	1.12063e-17	0.572096	ENSG00000136159.4	NUDT15	trans-exon	1.33318e-09	-0.200228
TF	chr4	122443	ENSG00000250312.8	ZNF718	cis-exon	9.55011e-76	1.10524	ENSG00000102893.16	PHKB	trans-exon	1.3765e-09	-0.200062
TF	chr4	122443	ENSG00000250312.8	ZNF718	cis-exon	9.55011e-76	1.10524	ENSG00000136159.4	NUDT15	trans-exon	1.18427e-08	-0.188516
TF	chr4	122443	ENSG00000250312.8	ZNF718	cis-intron	2.89504e-98	1.2293	ENSG00000102893.16	PHKB	trans-exon	1.3765e-09	-0.200062
TF	chr4	122443	ENSG00000250312.8	ZNF718	cis-intron	2.89504e-98	1.2293	ENSG00000136159.4	NUDT15	trans-exon	1.18427e-08	-0.188516
TF	chr4	122443	ENSG00000272602.6	ZNF595	cis-ex-in	0.00309497	0.194044	ENSG00000102893.16	PHKB	trans-exon	1.3765e-09	-0.200062
TF	chr4	122443	ENSG00000272602.6	ZNF595	cis-ex-in	0.00309497	0.194044	ENSG00000136159.4	NUDT15	trans-exon	1.18427e-08	-0.188516
TF	chr4	122443	ENSG00000272602.6	ZNF595	cis-exon	4.87674e-17	0.541039	ENSG00000102893.16	PHKB	trans-exon	1.3765e-09	-0.200062
TF	chr4	122443	ENSG00000272602.6	ZNF595	cis-exon	4.87674e-17	0.541039	ENSG00000136159.4	NUDT15	trans-exon	1.18427e-08	-0.188516
TF	chr4	122836	ENSG00000250312.8	ZNF718	cis-exon	9.26882e-75	1.10499	ENSG00000102893.16	PHKB	trans-exon	1.11943e-09	-0.201135
TF	chr4	122836	ENSG00000250312.8	ZNF718	cis-exon	9.26882e-75	1.10499	ENSG00000136159.4	NUDT15	trans-exon	9.90564e-09	-0.189502
TF	chr4	122836	ENSG00000250312.8	ZNF718	cis-intron	8.65321e-98	1.23348	ENSG00000102893.16	PHKB	trans-exon	1.11943e-09	-0.201135
TF	chr4	122836	ENSG00000250312.8	ZNF718	cis-intron	8.65321e-98	1.23348	ENSG00000136159.4	NUDT15	trans-exon	9.90564e-09	-0.189502
TF	chr4	122836	ENSG00000272602.6	ZNF595	cis-ex-in	0.00200298	0.203713	ENSG00000102893.16	PHKB	trans-exon	1.11943e-09	-0.201135
TF	chr4	122836	ENSG00000272602.6	ZNF595	cis-ex-in	0.00200298	0.203713	ENSG00000136159.4	NUDT15	trans-exon	9.90564e-09	-0.189502
TF	chr4	122836	ENSG00000272602.6	ZNF595	cis-exon	3.39933e-17	0.546558	ENSG00000102893.16	PHKB	trans-exon	1.11943e-09	-0.201135
TF	chr4	122836	ENSG00000272602.6	ZNF595	cis-exon	3.39933e-17	0.546558	ENSG00000136159.4	NUDT15	trans-exon	9.90564e-09	-0.189502
TF	chr4	123563	ENSG00000250312.8	ZNF718	cis-exon	2.06222e-76	1.11033	ENSG00000102893.16	PHKB	trans-exon	9.96595e-10	-0.201736
TF	chr4	123563	ENSG00000250312.8	ZNF718	cis-exon	2.06222e-76	1.11033	ENSG00000136159.4	NUDT15	trans-exon	3.33523e-09	-0.195399
TF	chr4	123563	ENSG00000250312.8	ZNF718	cis-intron	1.34583e-97	1.2271	ENSG00000102893.16	PHKB	trans-exon	9.96595e-10	-0.201736
TF	chr4	123563	ENSG00000250312.8	ZNF718	cis-intron	1.34583e-97	1.2271	ENSG00000136159.4	NUDT15	trans-exon	3.33523e-09	-0.195399
TF	chr4	123563	ENSG00000272602.6	ZNF595	cis-ex-in	0.00329994	0.192923	ENSG00000102893.16	PHKB	trans-exon	9.96595e-10	-0.201736
TF	chr4	123563	ENSG00000272602.6	ZNF595	cis-ex-in	0.00329994	0.192923	ENSG00000136159.4	NUDT15	trans-exon	3.33523e-09	-0.195399
TF	chr4	123563	ENSG00000272602.6	ZNF595	cis-exon	5.21478e-17	0.541038	ENSG00000102893.16	PHKB	trans-exon	9.96595e-10	-0.201736
TF	chr4	123563	ENSG00000272602.6	ZNF595	cis-exon	5.21478e-17	0.541038	ENSG00000136159.4	NUDT15	trans-exon	3.33523e-09	-0.195399
TF	chr4	124493	ENSG00000250312.8	ZNF718	cis-exon	7.28754e-76	1.10828	ENSG00000102893.16	PHKB	trans-exon	1.27873e-09	-0.200445
TF	chr4	124493	ENSG00000250312.8	ZNF718	cis-exon	7.28754e-76	1.10828	ENSG00000136159.4	NUDT15	trans-exon	1.10792e-08	-0.188885
TF	chr4	124493	ENSG00000250312.8	ZNF718	cis-intron	2.30812e-98	1.23236	ENSG00000102893.16	PHKB	trans-exon	1.27873e-09	-0.200445
TF	chr4	124493	ENSG00000250312.8	ZNF718	cis-intron	2.30812e-98	1.23236	ENSG00000136159.4	NUDT15	trans-exon	1.10792e-08	-0.188885
TF	chr4	124493	ENSG00000272602.6	ZNF595	cis-ex-in	0.00308387	0.194522	ENSG00000102893.16	PHKB	trans-exon	1.27873e-09	-0.200445
TF	chr4	124493	ENSG00000272602.6	ZNF595	cis-ex-in	0.00308387	0.194522	ENSG00000136159.4	NUDT15	trans-exon	1.10792e-08	-0.188885
TF	chr4	124493	ENSG00000272602.6	ZNF595	cis-exon	4.51182e-17	0.542738	ENSG00000102893.16	PHKB	trans-exon	1.27873e-09	-0.200445
TF	chr4	124493	ENSG00000272602.6	ZNF595	cis-exon	4.51182e-17	0.542738	ENSG00000136159.4	NUDT15	trans-exon	1.10792e-08	-0.188885
TF	chr4	134876	ENSG00000250312.8	ZNF718	cis-intron	8.66828e-95	1.25339	ENSG00000087086.15	FTL	trans-exon	3.66706e-08	-0.182154
TF	chr4	134876	ENSG00000250312.8	ZNF718	cis-intron	8.66828e-95	1.25339	ENSG00000102893.16	PHKB	trans-exon	5.46466e-09	-0.192747
TF	chr4	134876	ENSG00000250312.8	ZNF718	cis-intron	8.66828e-95	1.25339	ENSG00000136159.4	NUDT15	trans-exon	1.79582e-09	-0.198673
TF	chr4	134876	ENSG00000272602.6	ZNF595	cis-ex-in	0.00518771	0.189683	ENSG00000087086.15	FTL	trans-exon	3.66706e-08	-0.182154
TF	chr4	134876	ENSG00000272602.6	ZNF595	cis-ex-in	0.00518771	0.189683	ENSG00000102893.16	PHKB	trans-exon	5.46466e-09	-0.192747
TF	chr4	134876	ENSG00000272602.6	ZNF595	cis-ex-in	0.00518771	0.189683	ENSG00000136159.4	NUDT15	trans-exon	1.79582e-09	-0.198673
TF	chr4	134876	ENSG00000272602.6	ZNF595	cis-exon	1.43415e-18	0.585476	ENSG00000087086.15	FTL	trans-exon	3.66706e-08	-0.182154
TF	chr4	134876	ENSG00000272602.6	ZNF595	cis-exon	1.43415e-18	0.585476	ENSG00000102893.16	PHKB	trans-exon	5.46466e-09	-0.192747
TF	chr4	134876	ENSG00000272602.6	ZNF595	cis-exon	1.43415e-18	0.585476	ENSG00000136159.4	NUDT15	trans-exon	1.79582e-09	-0.198673
TF	chr4	135113	ENSG00000272602.6	ZNF595	cis-ex-in	0.00564064	0.191044	ENSG00000087086.15	FTL	trans-exon	2.5147e-08	-0.184302
TF	chr4	135113	ENSG00000272602.6	ZNF595	cis-ex-in	0.00564064	0.191044	ENSG00000102893.16	PHKB	trans-exon	5.78103e-09	-0.192442
TF	chr4	135113	ENSG00000272602.6	ZNF595	cis-ex-in	0.00564064	0.191044	ENSG00000136159.4	NUDT15	trans-exon	2.05812e-09	-0.197957
TF	chr4	135113	ENSG00000272602.6	ZNF595	cis-exon	7.16797e-18	0.583591	ENSG00000087086.15	FTL	trans-exon	2.5147e-08	-0.184302
TF	chr4	135113	ENSG00000272602.6	ZNF595	cis-exon	7.16797e-18	0.583591	ENSG00000102893.16	PHKB	trans-exon	5.78103e-09	-0.192442
TF	chr4	135113	ENSG00000272602.6	ZNF595	cis-exon	7.16797e-18	0.583591	ENSG00000136159.4	NUDT15	trans-exon	2.05812e-09	-0.197957
TF	chr4	135134	ENSG00000250312.8	ZNF718	cis-exon	1.08393e-75	1.12655	ENSG00000102893.16	PHKB	trans-exon	2.6954e-09	-0.196532
TF	chr4	135134	ENSG00000250312.8	ZNF718	cis-exon	1.08393e-75	1.12655	ENSG00000136159.4	NUDT15	trans-exon	1.26751e-08	-0.18814
TF	chr4	135134	ENSG00000250312.8	ZNF718	cis-intron	8.70534e-99	1.25601	ENSG00000102893.16	PHKB	trans-exon	2.6954e-09	-0.196532
TF	chr4	135134	ENSG00000250312.8	ZNF718	cis-intron	8.70534e-99	1.25601	ENSG00000136159.4	NUDT15	trans-exon	1.26751e-08	-0.18814
TF	chr4	135134	ENSG00000272602.6	ZNF595	cis-ex-in	0.00265562	0.200965	ENSG00000102893.16	PHKB	trans-exon	2.6954e-09	-0.196532
TF	chr4	135134	ENSG00000272602.6	ZNF595	cis-ex-in	0.00265562	0.200965	ENSG00000136159.4	NUDT15	trans-exon	1.26751e-08	-0.18814
TF	chr4	135134	ENSG00000272602.6	ZNF595	cis-exon	5.74359e-17	0.550422	ENSG00000102893.16	PHKB	trans-exon	2.6954e-09	-0.196532
TF	chr4	135134	ENSG00000272602.6	ZNF595	cis-exon	5.74359e-17	0.550422	ENSG00000136159.4	NUDT15	trans-exon	1.26751e-08	-0.18814
TF	chr4	136839	ENSG00000250312.8	ZNF718	cis-intron	5.84253e-95	1.2546	ENSG00000087086.15	FTL	trans-exon	3.09078e-08	-0.18313
TF	chr4	136839	ENSG00000250312.8	ZNF718	cis-intron	5.84253e-95	1.2546	ENSG00000102893.16	PHKB	trans-exon	5.05565e-09	-0.193167
TF	chr4	136839	ENSG00000250312.8	ZNF718	cis-intron	5.84253e-95	1.2546	ENSG00000136159.4	NUDT15	trans-exon	1.65444e-09	-0.199102
TF	chr4	136839	ENSG00000272602.6	ZNF595	cis-ex-in	0.00579145	0.187312	ENSG00000087086.15	FTL	trans-exon	3.09078e-08	-0.18313
TF	chr4	136839	ENSG00000272602.6	ZNF595	cis-ex-in	0.00579145	0.187312	ENSG00000102893.16	PHKB	trans-exon	5.05565e-09	-0.193167
TF	chr4	136839	ENSG00000272602.6	ZNF595	cis-ex-in	0.00579145	0.187312	ENSG00000136159.4	NUDT15	trans-exon	1.65444e-09	-0.199102
TF	chr4	136839	ENSG00000272602.6	ZNF595	cis-exon	1.13361e-18	0.587302	ENSG00000087086.15	FTL	trans-exon	3.09078e-08	-0.18313
TF	chr4	136839	ENSG00000272602.6	ZNF595	cis-exon	1.13361e-18	0.587302	ENSG00000102893.16	PHKB	trans-exon	5.05565e-09	-0.193167
TF	chr4	136839	ENSG00000272602.6	ZNF595	cis-exon	1.13361e-18	0.587302	ENSG00000136159.4	NUDT15	trans-exon	1.65444e-09	-0.199102
TF	chr4	138608	ENSG00000250312.8	ZNF718	cis-exon	1.1592e-76	1.06714	ENSG00000102893.16	PHKB	trans-exon	5.25672e-09	-0.192957
TF	chr4	139246	ENSG00000250312.8	ZNF718	cis-exon	2.93148e-76	1.11008	ENSG00000102893.16	PHKB	trans-exon	2.6551e-09	-0.196612
TF	chr4	139246	ENSG00000250312.8	ZNF718	cis-exon	2.93148e-76	1.11008	ENSG00000136159.4	NUDT15	trans-exon	1.10394e-08	-0.188905
TF	chr4	139246	ENSG00000250312.8	ZNF718	cis-intron	2.84776e-98	1.23121	ENSG00000102893.16	PHKB	trans-exon	2.6551e-09	-0.196612
TF	chr4	139246	ENSG00000250312.8	ZNF718	cis-intron	2.84776e-98	1.23121	ENSG00000136159.4	NUDT15	trans-exon	1.10394e-08	-0.188905
TF	chr4	139246	ENSG00000272602.6	ZNF595	cis-ex-in	0.00299699	0.194986	ENSG00000102893.16	PHKB	trans-exon	2.6551e-09	-0.196612
TF	chr4	139246	ENSG00000272602.6	ZNF595	cis-ex-in	0.00299699	0.194986	ENSG00000136159.4	NUDT15	trans-exon	1.10394e-08	-0.188905
TF	chr4	139246	ENSG00000272602.6	ZNF595	cis-exon	6.98269e-17	0.539235	ENSG00000102893.16	PHKB	trans-exon	2.6551e-09	-0.196612
TF	chr4	139246	ENSG00000272602.6	ZNF595	cis-exon	6.98269e-17	0.539235	ENSG00000136159.4	NUDT15	trans-exon	1.10394e-08	-0.188905
TF	chr4	141070	ENSG00000250312.8	ZNF718	cis-intron	4.20758e-94	1.24878	ENSG00000087086.15	FTL	trans-exon	5.79498e-08	-0.179513
TF	chr4	141070	ENSG00000250312.8	ZNF718	cis-intron	4.20758e-94	1.24878	ENSG00000102893.16	PHKB	trans-exon	1.06411e-08	-0.189107
TF	chr4	141070	ENSG00000250312.8	ZNF718	cis-intron	4.20758e-94	1.24878	ENSG00000136159.4	NUDT15	trans-exon	3.83692e-09	-0.19465
TF	chr4	141070	ENSG00000272602.6	ZNF595	cis-exon	1.15397e-17	0.569879	ENSG00000087086.15	FTL	trans-exon	5.79498e-08	-0.179513
TF	chr4	141070	ENSG00000272602.6	ZNF595	cis-exon	1.15397e-17	0.569879	ENSG00000102893.16	PHKB	trans-exon	1.06411e-08	-0.189107
TF	chr4	141070	ENSG00000272602.6	ZNF595	cis-exon	1.15397e-17	0.569879	ENSG00000136159.4	NUDT15	trans-exon	3.83692e-09	-0.19465
TF	chr4	141956	ENSG00000250312.8	ZNF718	cis-intron	7.28513e-95	1.25243	ENSG00000087086.15	FTL	trans-exon	5.02146e-08	-0.180344
TF	chr4	141956	ENSG00000250312.8	ZNF718	cis-intron	7.28513e-95	1.25243	ENSG00000102893.16	PHKB	trans-exon	1.10738e-08	-0.188887
TF	chr4	141956	ENSG00000250312.8	ZNF718	cis-intron	7.28513e-95	1.25243	ENSG00000136159.4	NUDT15	trans-exon	1.97756e-09	-0.198167
TF	chr4	141956	ENSG00000272602.6	ZNF595	cis-ex-in	0.00529993	0.189011	ENSG00000102893.16	PHKB	trans-exon	1.10738e-08	-0.188887
TF	chr4	141956	ENSG00000272602.6	ZNF595	cis-ex-in	0.00529993	0.189011	ENSG00000136159.4	NUDT15	trans-exon	1.97756e-09	-0.198167
TF	chr4	141956	ENSG00000272602.6	ZNF595	cis-exon	2.14086e-18	0.581971	ENSG00000087086.15	FTL	trans-exon	5.02146e-08	-0.180344
TF	chr4	141956	ENSG00000272602.6	ZNF595	cis-exon	2.14086e-18	0.581971	ENSG00000102893.16	PHKB	trans-exon	1.10738e-08	-0.188887
TF	chr4	141956	ENSG00000272602.6	ZNF595	cis-exon	2.14086e-18	0.581971	ENSG00000136159.4	NUDT15	trans-exon	1.97756e-09	-0.198167
TF	chr4	143055	ENSG00000250312.8	ZNF718	cis-exon	2.14608e-76	1.11116	ENSG00000102893.16	PHKB	trans-exon	2.6119e-09	-0.196698
TF	chr4	143055	ENSG00000250312.8	ZNF718	cis-exon	2.14608e-76	1.11116	ENSG00000136159.4	NUDT15	trans-exon	1.12025e-08	-0.188824
TF	chr4	143055	ENSG00000250312.8	ZNF718	cis-intron	1.39072e-98	1.23302	ENSG00000102893.16	PHKB	trans-exon	2.6119e-09	-0.196698
TF	chr4	143055	ENSG00000250312.8	ZNF718	cis-intron	1.39072e-98	1.23302	ENSG00000136159.4	NUDT15	trans-exon	1.12025e-08	-0.188824
TF	chr4	143055	ENSG00000272602.6	ZNF595	cis-ex-in	0.00305831	0.194622	ENSG00000102893.16	PHKB	trans-exon	2.6119e-09	-0.196698
TF	chr4	143055	ENSG00000272602.6	ZNF595	cis-ex-in	0.00305831	0.194622	ENSG00000136159.4	NUDT15	trans-exon	1.12025e-08	-0.188824
TF	chr4	143055	ENSG00000272602.6	ZNF595	cis-exon	6.2619e-17	0.540153	ENSG00000102893.16	PHKB	trans-exon	2.6119e-09	-0.196698
TF	chr4	143055	ENSG00000272602.6	ZNF595	cis-exon	6.2619e-17	0.540153	ENSG00000136159.4	NUDT15	trans-exon	1.12025e-08	-0.188824
TF	chr4	143160	ENSG00000272602.6	ZNF595	cis-ex-in	0.00328772	0.191023	ENSG00000102893.16	PHKB	trans-exon	2.09284e-09	-0.197869
TF	chr4	143160	ENSG00000272602.6	ZNF595	cis-ex-in	0.00328772	0.191023	ENSG00000136159.4	NUDT15	trans-exon	3.46006e-08	-0.182486
TF	chr4	143446	ENSG00000250312.8	ZNF718	cis-exon	2.54272e-76	1.10958	ENSG00000102893.16	PHKB	trans-exon	1.92913e-09	-0.198297
TF	chr4	143446	ENSG00000250312.8	ZNF718	cis-exon	2.54272e-76	1.10958	ENSG00000136159.4	NUDT15	trans-exon	1.52433e-08	-0.187114
TF	chr4	143446	ENSG00000250312.8	ZNF718	cis-intron	7.03837e-99	1.23323	ENSG00000102893.16	PHKB	trans-exon	1.92913e-09	-0.198297
TF	chr4	143446	ENSG00000250312.8	ZNF718	cis-intron	7.03837e-99	1.23323	ENSG00000136159.4	NUDT15	trans-exon	1.52433e-08	-0.187114
TF	chr4	143446	ENSG00000272602.6	ZNF595	cis-ex-in	0.00319654	0.193534	ENSG00000102893.16	PHKB	trans-exon	1.92913e-09	-0.198297
TF	chr4	143446	ENSG00000272602.6	ZNF595	cis-ex-in	0.00319654	0.193534	ENSG00000136159.4	NUDT15	trans-exon	1.52433e-08	-0.187114
TF	chr4	143446	ENSG00000272602.6	ZNF595	cis-exon	5.29263e-17	0.540838	ENSG00000102893.16	PHKB	trans-exon	1.92913e-09	-0.198297
TF	chr4	143446	ENSG00000272602.6	ZNF595	cis-exon	5.29263e-17	0.540838	ENSG00000136159.4	NUDT15	trans-exon	1.52433e-08	-0.187114
TF	chr4	143458	ENSG00000250312.8	ZNF718	cis-exon	1.64608e-76	1.11272	ENSG00000102893.16	PHKB	trans-exon	2.35474e-09	-0.197247
TF	chr4	143458	ENSG00000250312.8	ZNF718	cis-exon	1.64608e-76	1.11272	ENSG00000136159.4	NUDT15	trans-exon	1.46434e-08	-0.187338
TF	chr4	143458	ENSG00000250312.8	ZNF718	cis-intron	4.45478e-99	1.23641	ENSG00000102893.16	PHKB	trans-exon	2.35474e-09	-0.197247
TF	chr4	143458	ENSG00000250312.8	ZNF718	cis-intron	4.45478e-99	1.23641	ENSG00000136159.4	NUDT15	trans-exon	1.46434e-08	-0.187338
TF	chr4	143458	ENSG00000272602.6	ZNF595	cis-ex-in	0.00310367	0.194476	ENSG00000102893.16	PHKB	trans-exon	2.35474e-09	-0.197247
TF	chr4	143458	ENSG00000272602.6	ZNF595	cis-ex-in	0.00310367	0.194476	ENSG00000136159.4	NUDT15	trans-exon	1.46434e-08	-0.187338
TF	chr4	143458	ENSG00000272602.6	ZNF595	cis-exon	6.4151e-17	0.540394	ENSG00000102893.16	PHKB	trans-exon	2.35474e-09	-0.197247
TF	chr4	143458	ENSG00000272602.6	ZNF595	cis-exon	6.4151e-17	0.540394	ENSG00000136159.4	NUDT15	trans-exon	1.46434e-08	-0.187338
TF	chr4	143482	ENSG00000250312.8	ZNF718	cis-intron	2.71993e-95	1.25469	ENSG00000102893.16	PHKB	trans-exon	9.54312e-09	-0.189707
TF	chr4	143482	ENSG00000250312.8	ZNF718	cis-intron	2.71993e-95	1.25469	ENSG00000136159.4	NUDT15	trans-exon	2.54486e-09	-0.196836
TF	chr4	143482	ENSG00000272602.6	ZNF595	cis-ex-in	0.00525627	0.189194	ENSG00000102893.16	PHKB	trans-exon	9.54312e-09	-0.189707
TF	chr4	143482	ENSG00000272602.6	ZNF595	cis-ex-in	0.00525627	0.189194	ENSG00000136159.4	NUDT15	trans-exon	2.54486e-09	-0.196836
TF	chr4	143482	ENSG00000272602.6	ZNF595	cis-exon	1.9661e-18	0.582591	ENSG00000102893.16	PHKB	trans-exon	9.54312e-09	-0.189707
TF	chr4	143482	ENSG00000272602.6	ZNF595	cis-exon	1.9661e-18	0.582591	ENSG00000136159.4	NUDT15	trans-exon	2.54486e-09	-0.196836
TF	chr4	146677	ENSG00000250312.8	ZNF718	cis-intron	1.09397e-95	1.25635	ENSG00000102893.16	PHKB	trans-exon	8.46489e-09	-0.190365
TF	chr4	146677	ENSG00000250312.8	ZNF718	cis-intron	1.09397e-95	1.25635	ENSG00000136159.4	NUDT15	trans-exon	4.1819e-09	-0.194189
TF	chr4	146677	ENSG00000272602.6	ZNF595	cis-exon	6.96941e-18	0.573231	ENSG00000102893.16	PHKB	trans-exon	8.46489e-09	-0.190365
TF	chr4	146677	ENSG00000272602.6	ZNF595	cis-exon	6.96941e-18	0.573231	ENSG00000136159.4	NUDT15	trans-exon	4.1819e-09	-0.194189
TF	chr4	146728	ENSG00000250312.8	ZNF718	cis-exon	2.43717e-74	1.10493	ENSG00000102893.16	PHKB	trans-exon	2.95423e-09	-0.196045
TF	chr4	146728	ENSG00000250312.8	ZNF718	cis-exon	2.43717e-74	1.10493	ENSG00000136159.4	NUDT15	trans-exon	1.65046e-08	-0.186671
TF	chr4	146728	ENSG00000250312.8	ZNF718	cis-intron	2.63918e-99	1.24389	ENSG00000102893.16	PHKB	trans-exon	2.95423e-09	-0.196045
TF	chr4	146728	ENSG00000250312.8	ZNF718	cis-intron	2.63918e-99	1.24389	ENSG00000136159.4	NUDT15	trans-exon	1.65046e-08	-0.186671
TF	chr4	146728	ENSG00000272602.6	ZNF595	cis-ex-in	0.00350191	0.193014	ENSG00000102893.16	PHKB	trans-exon	2.95423e-09	-0.196045
TF	chr4	146728	ENSG00000272602.6	ZNF595	cis-ex-in	0.00350191	0.193014	ENSG00000136159.4	NUDT15	trans-exon	1.65046e-08	-0.186671
TF	chr4	146728	ENSG00000272602.6	ZNF595	cis-exon	1.15938e-16	0.538789	ENSG00000102893.16	PHKB	trans-exon	2.95423e-09	-0.196045
TF	chr4	146728	ENSG00000272602.6	ZNF595	cis-exon	1.15938e-16	0.538789	ENSG00000136159.4	NUDT15	trans-exon	1.65046e-08	-0.186671
TF	chr4	147237	ENSG00000250312.8	ZNF718	cis-intron	8.05096e-96	1.2578	ENSG00000102893.16	PHKB	trans-exon	6.53156e-09	-0.19178
TF	chr4	147237	ENSG00000250312.8	ZNF718	cis-intron	8.05096e-96	1.2578	ENSG00000136159.4	NUDT15	trans-exon	3.79149e-09	-0.194714
TF	chr4	147237	ENSG00000272602.6	ZNF595	cis-exon	4.9522e-18	0.576066	ENSG00000102893.16	PHKB	trans-exon	6.53156e-09	-0.19178
TF	chr4	147237	ENSG00000272602.6	ZNF595	cis-exon	4.9522e-18	0.576066	ENSG00000136159.4	NUDT15	trans-exon	3.79149e-09	-0.194714
TF	chr4	148766	ENSG00000250312.8	ZNF718	cis-exon	5.13959e-75	1.09929	ENSG00000102893.16	PHKB	trans-exon	1.85989e-09	-0.198489
TF	chr4	148766	ENSG00000250312.8	ZNF718	cis-exon	5.13959e-75	1.09929	ENSG00000136159.4	NUDT15	trans-exon	2.02078e-08	-0.185536
TF	chr4	148766	ENSG00000250312.8	ZNF718	cis-intron	8.15826e-99	1.2304	ENSG00000102893.16	PHKB	trans-exon	1.85989e-09	-0.198489
TF	chr4	148766	ENSG00000250312.8	ZNF718	cis-intron	8.15826e-99	1.2304	ENSG00000136159.4	NUDT15	trans-exon	2.02078e-08	-0.185536
TF	chr4	148766	ENSG00000272602.6	ZNF595	cis-ex-in	0.0035604	0.190956	ENSG00000102893.16	PHKB	trans-exon	1.85989e-09	-0.198489
TF	chr4	148766	ENSG00000272602.6	ZNF595	cis-ex-in	0.0035604	0.190956	ENSG00000136159.4	NUDT15	trans-exon	2.02078e-08	-0.185536
TF	chr4	148766	ENSG00000272602.6	ZNF595	cis-exon	1.05015e-16	0.534714	ENSG00000102893.16	PHKB	trans-exon	1.85989e-09	-0.198489
TF	chr4	148766	ENSG00000272602.6	ZNF595	cis-exon	1.05015e-16	0.534714	ENSG00000136159.4	NUDT15	trans-exon	2.02078e-08	-0.185536
TF	chr4	149655	ENSG00000250312.8	ZNF718	cis-intron	2.91741e-95	1.25123	ENSG00000087086.15	FTL	trans-exon	4.10937e-08	-0.1815
TF	chr4	149655	ENSG00000250312.8	ZNF718	cis-intron	2.91741e-95	1.25123	ENSG00000102893.16	PHKB	trans-exon	9.44317e-09	-0.189765
TF	chr4	149655	ENSG00000250312.8	ZNF718	cis-intron	2.91741e-95	1.25123	ENSG00000136159.4	NUDT15	trans-exon	3.33309e-09	-0.195402
TF	chr4	149655	ENSG00000272602.6	ZNF595	cis-exon	4.26193e-18	0.575483	ENSG00000087086.15	FTL	trans-exon	4.10937e-08	-0.1815
TF	chr4	149655	ENSG00000272602.6	ZNF595	cis-exon	4.26193e-18	0.575483	ENSG00000102893.16	PHKB	trans-exon	9.44317e-09	-0.189765
TF	chr4	149655	ENSG00000272602.6	ZNF595	cis-exon	4.26193e-18	0.575483	ENSG00000136159.4	NUDT15	trans-exon	3.33309e-09	-0.195402
TF	chr4	149993	ENSG00000250312.8	ZNF718	cis-exon	5.39243e-76	1.06391	ENSG00000102893.16	PHKB	trans-exon	4.67364e-09	-0.193591
TF	chr4	154494	ENSG00000250312.8	ZNF718	cis-intron	2.75148e-97	1.22057	ENSG00000102893.16	PHKB	trans-exon	2.08823e-09	-0.19788
TF	chr4	154494	ENSG00000250312.8	ZNF718	cis-intron	2.75148e-97	1.22057	ENSG00000136159.4	NUDT15	trans-exon	1.35986e-08	-0.18775
TF	chr4	156661	ENSG00000250312.8	ZNF718	cis-intron	1.34178e-95	1.25403	ENSG00000087086.15	FTL	trans-exon	3.77388e-08	-0.181989
TF	chr4	156661	ENSG00000250312.8	ZNF718	cis-intron	1.34178e-95	1.25403	ENSG00000102893.16	PHKB	trans-exon	9.35103e-09	-0.189819
TF	chr4	156661	ENSG00000250312.8	ZNF718	cis-intron	1.34178e-95	1.25403	ENSG00000136159.4	NUDT15	trans-exon	2.97577e-09	-0.196006
TF	chr4	156661	ENSG00000272602.6	ZNF595	cis-exon	2.92479e-18	0.578685	ENSG00000087086.15	FTL	trans-exon	3.77388e-08	-0.181989
TF	chr4	156661	ENSG00000272602.6	ZNF595	cis-exon	2.92479e-18	0.578685	ENSG00000102893.16	PHKB	trans-exon	9.35103e-09	-0.189819
TF	chr4	156661	ENSG00000272602.6	ZNF595	cis-exon	2.92479e-18	0.578685	ENSG00000136159.4	NUDT15	trans-exon	2.97577e-09	-0.196006
TF	chr4	156885	ENSG00000250312.8	ZNF718	cis-exon	3.99252e-75	1.10067	ENSG00000102893.16	PHKB	trans-exon	1.9116e-09	-0.198345
TF	chr4	156885	ENSG00000250312.8	ZNF718	cis-exon	3.99252e-75	1.10067	ENSG00000136159.4	NUDT15	trans-exon	2.05415e-08	-0.185444
TF	chr4	156885	ENSG00000250312.8	ZNF718	cis-intron	5.24702e-99	1.23212	ENSG00000102893.16	PHKB	trans-exon	1.9116e-09	-0.198345
TF	chr4	156885	ENSG00000250312.8	ZNF718	cis-intron	5.24702e-99	1.23212	ENSG00000136159.4	NUDT15	trans-exon	2.05415e-08	-0.185444
TF	chr4	156885	ENSG00000272602.6	ZNF595	cis-ex-in	0.00344461	0.19175	ENSG00000102893.16	PHKB	trans-exon	1.9116e-09	-0.198345
TF	chr4	156885	ENSG00000272602.6	ZNF595	cis-ex-in	0.00344461	0.19175	ENSG00000136159.4	NUDT15	trans-exon	2.05415e-08	-0.185444
TF	chr4	156885	ENSG00000272602.6	ZNF595	cis-exon	9.53715e-17	0.535765	ENSG00000102893.16	PHKB	trans-exon	1.9116e-09	-0.198345
TF	chr4	156885	ENSG00000272602.6	ZNF595	cis-exon	9.53715e-17	0.535765	ENSG00000136159.4	NUDT15	trans-exon	2.05415e-08	-0.185444
TF	chr4	157810	ENSG00000250312.8	ZNF718	cis-exon	2.44619e-75	1.10253	ENSG00000102893.16	PHKB	trans-exon	1.85637e-09	-0.198499
TF	chr4	157810	ENSG00000250312.8	ZNF718	cis-exon	2.44619e-75	1.10253	ENSG00000136159.4	NUDT15	trans-exon	2.03894e-08	-0.185485
TF	chr4	157810	ENSG00000250312.8	ZNF718	cis-intron	4.57917e-99	1.23302	ENSG00000102893.16	PHKB	trans-exon	1.85637e-09	-0.198499
TF	chr4	157810	ENSG00000250312.8	ZNF718	cis-intron	4.57917e-99	1.23302	ENSG00000136159.4	NUDT15	trans-exon	2.03894e-08	-0.185485
TF	chr4	157810	ENSG00000272602.6	ZNF595	cis-ex-in	0.00373929	0.190172	ENSG00000102893.16	PHKB	trans-exon	1.85637e-09	-0.198499
TF	chr4	157810	ENSG00000272602.6	ZNF595	cis-ex-in	0.00373929	0.190172	ENSG00000136159.4	NUDT15	trans-exon	2.03894e-08	-0.185485
TF	chr4	157810	ENSG00000272602.6	ZNF595	cis-exon	1.14434e-16	0.534687	ENSG00000102893.16	PHKB	trans-exon	1.85637e-09	-0.198499
TF	chr4	157810	ENSG00000272602.6	ZNF595	cis-exon	1.14434e-16	0.534687	ENSG00000136159.4	NUDT15	trans-exon	2.03894e-08	-0.185485
TF	chr4	161923	ENSG00000272602.6	ZNF595	cis-exon	1.56827e-16	0.541926	ENSG00000102893.16	PHKB	trans-exon	7.44182e-09	-0.191069
TF	chr4	161923	ENSG00000272602.6	ZNF595	cis-exon	1.56827e-16	0.541926	ENSG00000136159.4	NUDT15	trans-exon	8.51899e-09	-0.19033
TF	chr4	169412	ENSG00000250312.8	ZNF718	cis-exon	6.12437e-75	1.10241	ENSG00000102893.16	PHKB	trans-exon	1.33589e-09	-0.200218
TF	chr4	169412	ENSG00000250312.8	ZNF718	cis-exon	6.12437e-75	1.10241	ENSG00000136159.4	NUDT15	trans-exon	1.795e-08	-0.186201
TF	chr4	169412	ENSG00000250312.8	ZNF718	cis-intron	4.06146e-99	1.23592	ENSG00000102893.16	PHKB	trans-exon	1.33589e-09	-0.200218
TF	chr4	169412	ENSG00000250312.8	ZNF718	cis-intron	4.06146e-99	1.23592	ENSG00000136159.4	NUDT15	trans-exon	1.795e-08	-0.186201
TF	chr4	169412	ENSG00000272602.6	ZNF595	cis-ex-in	0.00333054	0.192941	ENSG00000102893.16	PHKB	trans-exon	1.33589e-09	-0.200218
TF	chr4	169412	ENSG00000272602.6	ZNF595	cis-ex-in	0.00333054	0.192941	ENSG00000136159.4	NUDT15	trans-exon	1.795e-08	-0.186201
TF	chr4	169412	ENSG00000272602.6	ZNF595	cis-exon	7.18718e-17	0.53926	ENSG00000102893.16	PHKB	trans-exon	1.33589e-09	-0.200218
TF	chr4	169412	ENSG00000272602.6	ZNF595	cis-exon	7.18718e-17	0.53926	ENSG00000136159.4	NUDT15	trans-exon	1.795e-08	-0.186201
TF	chr4	172826	ENSG00000250312.8	ZNF718	cis-exon	1.37243e-75	1.102	ENSG00000102893.16	PHKB	trans-exon	9.27284e-10	-0.202107
TF	chr4	172826	ENSG00000250312.8	ZNF718	cis-exon	1.37243e-75	1.102	ENSG00000136159.4	NUDT15	trans-exon	1.90831e-08	-0.185858
TF	chr4	172826	ENSG00000250312.8	ZNF718	cis-intron	4.84024e-100	1.23545	ENSG00000102893.16	PHKB	trans-exon	9.27284e-10	-0.202107
TF	chr4	172826	ENSG00000250312.8	ZNF718	cis-intron	4.84024e-100	1.23545	ENSG00000136159.4	NUDT15	trans-exon	1.90831e-08	-0.185858
TF	chr4	172826	ENSG00000272602.6	ZNF595	cis-ex-in	0.00350886	0.191109	ENSG00000102893.16	PHKB	trans-exon	9.27284e-10	-0.202107
TF	chr4	172826	ENSG00000272602.6	ZNF595	cis-ex-in	0.00350886	0.191109	ENSG00000136159.4	NUDT15	trans-exon	1.90831e-08	-0.185858
TF	chr4	172826	ENSG00000272602.6	ZNF595	cis-exon	4.17844e-17	0.541046	ENSG00000102893.16	PHKB	trans-exon	9.27284e-10	-0.202107
TF	chr4	172826	ENSG00000272602.6	ZNF595	cis-exon	4.17844e-17	0.541046	ENSG00000136159.4	NUDT15	trans-exon	1.90831e-08	-0.185858
TF	chr4	172914	ENSG00000250312.8	ZNF718	cis-intron	9.36887e-97	1.25507	ENSG00000087086.15	FTL	trans-exon	4.93991e-08	-0.180438
TF	chr4	172914	ENSG00000250312.8	ZNF718	cis-intron	9.36887e-97	1.25507	ENSG00000102893.16	PHKB	trans-exon	6.88963e-09	-0.19149
TF	chr4	172914	ENSG00000250312.8	ZNF718	cis-intron	9.36887e-97	1.25507	ENSG00000136159.4	NUDT15	trans-exon	4.56111e-09	-0.193722
TF	chr4	172914	ENSG00000272602.6	ZNF595	cis-ex-in	0.00542863	0.187407	ENSG00000102893.16	PHKB	trans-exon	6.88963e-09	-0.19149
TF	chr4	172914	ENSG00000272602.6	ZNF595	cis-ex-in	0.00542863	0.187407	ENSG00000136159.4	NUDT15	trans-exon	4.56111e-09	-0.193722
TF	chr4	172914	ENSG00000272602.6	ZNF595	cis-exon	2.57021e-18	0.577332	ENSG00000087086.15	FTL	trans-exon	4.93991e-08	-0.180438
TF	chr4	172914	ENSG00000272602.6	ZNF595	cis-exon	2.57021e-18	0.577332	ENSG00000102893.16	PHKB	trans-exon	6.88963e-09	-0.19149
TF	chr4	172914	ENSG00000272602.6	ZNF595	cis-exon	2.57021e-18	0.577332	ENSG00000136159.4	NUDT15	trans-exon	4.56111e-09	-0.193722
TF	chr4	173039	ENSG00000250312.8	ZNF718	cis-exon	2.65929e-75	1.10445	ENSG00000102893.16	PHKB	trans-exon	6.90748e-10	-0.203618
TF	chr4	173039	ENSG00000250312.8	ZNF718	cis-exon	2.65929e-75	1.10445	ENSG00000136159.4	NUDT15	trans-exon	1.80654e-08	-0.186165
TF	chr4	173039	ENSG00000250312.8	ZNF718	cis-intron	9.00085e-100	1.23889	ENSG00000102893.16	PHKB	trans-exon	6.90748e-10	-0.203618
TF	chr4	173039	ENSG00000250312.8	ZNF718	cis-intron	9.00085e-100	1.23889	ENSG00000136159.4	NUDT15	trans-exon	1.80654e-08	-0.186165
TF	chr4	173039	ENSG00000272602.6	ZNF595	cis-ex-in	0.00294746	0.19537	ENSG00000102893.16	PHKB	trans-exon	6.90748e-10	-0.203618
TF	chr4	173039	ENSG00000272602.6	ZNF595	cis-ex-in	0.00294746	0.19537	ENSG00000136159.4	NUDT15	trans-exon	1.80654e-08	-0.186165
TF	chr4	173039	ENSG00000272602.6	ZNF595	cis-exon	2.97777e-17	0.545587	ENSG00000102893.16	PHKB	trans-exon	6.90748e-10	-0.203618
TF	chr4	173039	ENSG00000272602.6	ZNF595	cis-exon	2.97777e-17	0.545587	ENSG00000136159.4	NUDT15	trans-exon	1.80654e-08	-0.186165
TF	chr4	173807	ENSG00000272602.6	ZNF595	cis-ex-in	3.69968e-06	0.225408	ENSG00000136159.4	NUDT15	trans-exon	2.33817e-08	-0.184714
TF	chr4	180316	ENSG00000272602.6	ZNF595	cis-exon	1.09701e-16	0.558973	ENSG00000136159.4	NUDT15	trans-exon	1.42203e-08	-0.187501
TF	chr4	184563	ENSG00000272602.6	ZNF595	cis-exon	8.50651e-17	0.565537	ENSG00000136159.4	NUDT15	trans-exon	1.74143e-08	-0.18637
TF	chr4	187973	ENSG00000272602.6	ZNF595	cis-exon	8.7491e-17	0.56667	ENSG00000136159.4	NUDT15	trans-exon	1.65957e-08	-0.18664
TF	chr4	189489	ENSG00000272602.6	ZNF595	cis-exon	7.06176e-17	0.568655	ENSG00000102893.16	PHKB	trans-exon	5.8949e-08	-0.179413
TF	chr4	189489	ENSG00000272602.6	ZNF595	cis-exon	7.06176e-17	0.568655	ENSG00000136159.4	NUDT15	trans-exon	9.00481e-09	-0.190026
TF	chr4	191053	ENSG00000272602.6	ZNF595	cis-exon	1.33758e-16	0.566038	ENSG00000102893.16	PHKB	trans-exon	5.08779e-08	-0.180268
TF	chr4	191053	ENSG00000272602.6	ZNF595	cis-exon	1.33758e-16	0.566038	ENSG00000136159.4	NUDT15	trans-exon	1.71672e-08	-0.18645
TF	chr4	192543	ENSG00000272602.6	ZNF595	cis-exon	1.02855e-16	0.565617	ENSG00000136159.4	NUDT15	trans-exon	1.53074e-08	-0.187091
TF	chr4	194242	ENSG00000272602.6	ZNF595	cis-exon	1.29844e-16	0.56739	ENSG00000136159.4	NUDT15	trans-exon	1.56564e-08	-0.186965
TF	chr4	196080	ENSG00000272602.6	ZNF595	cis-exon	1.12056e-16	0.567164	ENSG00000136159.4	NUDT15	trans-exon	1.71745e-08	-0.186448
TF	chr4	197518	ENSG00000272602.6	ZNF595	cis-exon	2.93491e-16	0.561358	ENSG00000136159.4	NUDT15	trans-exon	8.71603e-09	-0.190205
TF	chr4	201493	ENSG00000272602.6	ZNF595	cis-exon	1.31924e-16	0.566539	ENSG00000102893.16	PHKB	trans-exon	5.42209e-08	-0.179899
TF	chr4	201493	ENSG00000272602.6	ZNF595	cis-exon	1.31924e-16	0.566539	ENSG00000136159.4	NUDT15	trans-exon	1.6795e-08	-0.186573
TF	chr4	203545	ENSG00000272602.6	ZNF595	cis-exon	1.51028e-16	0.567101	ENSG00000102893.16	PHKB	trans-exon	5.67895e-08	-0.17963
TF	chr4	203545	ENSG00000272602.6	ZNF595	cis-exon	1.51028e-16	0.567101	ENSG00000136159.4	NUDT15	trans-exon	1.84355e-08	-0.186051
TF	chr4	203594	ENSG00000272602.6	ZNF595	cis-exon	1.17513e-16	0.568733	ENSG00000136159.4	NUDT15	trans-exon	1.82531e-08	-0.186107
TF	chr4	204418	ENSG00000272602.6	ZNF595	cis-exon	2.26059e-16	0.562049	ENSG00000102893.16	PHKB	trans-exon	5.5899e-08	-0.179722
TF	chr4	204418	ENSG00000272602.6	ZNF595	cis-exon	2.26059e-16	0.562049	ENSG00000136159.4	NUDT15	trans-exon	2.47775e-08	-0.184386
TF	chr4	206358	ENSG00000272602.6	ZNF595	cis-exon	1.12611e-16	0.571098	ENSG00000102893.16	PHKB	trans-exon	5.01848e-08	-0.180347
TF	chr4	206358	ENSG00000272602.6	ZNF595	cis-exon	1.12611e-16	0.571098	ENSG00000136159.4	NUDT15	trans-exon	1.78332e-08	-0.186237
TF	chr4	207221	ENSG00000272602.6	ZNF595	cis-exon	1.39785e-16	0.568029	ENSG00000102893.16	PHKB	trans-exon	5.51229e-08	-0.179803
TF	chr4	207221	ENSG00000272602.6	ZNF595	cis-exon	1.39785e-16	0.568029	ENSG00000136159.4	NUDT15	trans-exon	1.64419e-08	-0.186692
TF	chr4	26301404	ENSG00000168214.20	RBPJ	cis-ex-in	1.51886e-09	0.519165	ENSG00000107242.20	PIP5K1B	trans-intron	2.54159e-09	0.196843
TF	chr4	26301404	ENSG00000168214.20	RBPJ	cis-intron	6.45519e-08	-0.465402	ENSG00000107242.20	PIP5K1B	trans-intron	2.54159e-09	0.196843
TF	chr4	26316825	ENSG00000168214.20	RBPJ	cis-ex-in	1.56241e-11	0.576549	ENSG00000107242.20	PIP5K1B	trans-intron	9.40176e-09	0.189789
TF	chr4	26316825	ENSG00000168214.20	RBPJ	cis-intron	9.50188e-08	-0.458462	ENSG00000107242.20	PIP5K1B	trans-intron	9.40176e-09	0.189789
TF	chr4	83220543	ENSG00000189308.11	LIN54	cis-exon	8.07647e-13	0.381673	ENSG00000185507.21	IRF7	trans-ex-in	6.73671e-09	0.191612
TF	chr4	83220602	ENSG00000189308.11	LIN54	cis-exon	8.37848e-13	0.381697	ENSG00000185507.21	IRF7	trans-ex-in	6.49578e-09	0.19181
TF	chr4	83221094	ENSG00000189308.11	LIN54	cis-exon	7.40689e-13	0.382105	ENSG00000185507.21	IRF7	trans-ex-in	7.02245e-09	0.191386
TF	chr4	83221139	ENSG00000189308.11	LIN54	cis-exon	1.24802e-12	0.381252	ENSG00000185507.21	IRF7	trans-ex-in	8.57403e-09	0.190295
TF	chr4	83221143	ENSG00000189308.11	LIN54	cis-exon	1.28866e-12	0.380694	ENSG00000185507.21	IRF7	trans-ex-in	7.57103e-09	0.190975
TF	chr4	83221591	ENSG00000189308.11	LIN54	cis-exon	3.65359e-13	0.387135	ENSG00000185507.21	IRF7	trans-ex-in	9.88352e-09	0.189514
TF	chr4	83221735	ENSG00000189308.11	LIN54	cis-exon	5.37606e-13	0.383998	ENSG00000185507.21	IRF7	trans-ex-in	1.01643e-08	0.18936
TF	chr4	83222246	ENSG00000189308.11	LIN54	cis-exon	5.39958e-13	0.383924	ENSG00000185507.21	IRF7	trans-ex-in	9.26948e-09	0.189867
TF	chr4	83223928	ENSG00000189308.11	LIN54	cis-exon	6.95332e-13	0.381923	ENSG00000185507.21	IRF7	trans-ex-in	1.93243e-08	0.185787
TF	chr4	83224021	ENSG00000189308.11	LIN54	cis-exon	8.01457e-13	0.381	ENSG00000185507.21	IRF7	trans-ex-in	1.77364e-08	0.186268
TF	chr4	83224058	ENSG00000189308.11	LIN54	cis-exon	8.87883e-13	0.379509	ENSG00000185507.21	IRF7	trans-ex-in	1.28246e-08	0.188075
TF	chr4	83224333	ENSG00000189308.11	LIN54	cis-exon	6.8045e-13	0.382341	ENSG00000185507.21	IRF7	trans-ex-in	1.76491e-08	0.186296
TF	chr4	83224379	ENSG00000189308.11	LIN54	cis-exon	7.23074e-13	0.381697	ENSG00000185507.21	IRF7	trans-ex-in	1.98648e-08	0.185632
TF	chr4	83224384	ENSG00000189308.11	LIN54	cis-exon	7.92251e-13	0.381164	ENSG00000185507.21	IRF7	trans-ex-in	1.90795e-08	0.185859
TF	chr4	83224464	ENSG00000189308.11	LIN54	cis-exon	7.16789e-13	0.381718	ENSG00000185507.21	IRF7	trans-ex-in	1.89236e-08	0.185905
TF	chr4	83225615	ENSG00000189308.11	LIN54	cis-exon	6.13513e-13	0.382999	ENSG00000185507.21	IRF7	trans-ex-in	1.89152e-08	0.185907
TF	chr4	83225843	ENSG00000189308.11	LIN54	cis-exon	6.46313e-13	0.383804	ENSG00000185507.21	IRF7	trans-ex-in	1.30532e-08	0.187977
TF	chr4	83227848	ENSG00000189308.11	LIN54	cis-exon	1.64274e-12	0.378858	ENSG00000185507.21	IRF7	trans-ex-in	1.16756e-08	0.188595
TF	chr4	83233509	ENSG00000189308.11	LIN54	cis-exon	4.01969e-11	0.362597	ENSG00000185507.21	IRF7	trans-ex-in	1.25528e-08	0.188194
TF	chr4	83239126	ENSG00000189308.11	LIN54	cis-exon	4.72852e-11	0.360485	ENSG00000185507.21	IRF7	trans-ex-in	2.08101e-08	0.185371
TF	chr4	83256308	ENSG00000189308.11	LIN54	cis-exon	1.37804e-09	0.331521	ENSG00000185507.21	IRF7	trans-ex-in	2.52408e-08	0.184281
TF	chr4	104441023	ENSG00000168772.11	CXXC4	cis-ex-in	0.000453651	0.347237	ENSG00000155093.19	PTPRN2	trans-intron	6.16505e-09	0.192094
TF	chr4	104464188	ENSG00000168772.11	CXXC4	cis-exon	0.00314788	0.229882	ENSG00000155093.19	PTPRN2	trans-intron	3.86534e-08	0.181852
TF	chr4	104488497	ENSG00000168772.11	CXXC4	cis-ex-in	2.16034e-06	0.35345	ENSG00000155093.19	PTPRN2	trans-intron	1.52124e-08	0.187126
TF	chr4	104488497	ENSG00000168772.11	CXXC4	cis-exon	0.000461123	0.262023	ENSG00000155093.19	PTPRN2	trans-intron	1.52124e-08	0.187126
TF	chr4	152878451	ENSG00000169989.3	TIGD4	cis-ex-in	0.00213083	-0.663861	ENSG00000151292.17	CSNK1G3	trans-ex-in	1.06561e-09	-0.20139
TF	chr4	152878451	ENSG00000169989.3	TIGD4	cis-ex-in	0.00213083	-0.663861	ENSG00000151292.17	CSNK1G3	trans-intron	3.15764e-11	0.218797
TF	chr4	152959723	ENSG00000169989.3	TIGD4	cis-intron	0.00424557	0.220375	ENSG00000126391.14	FRMD8	trans-exon	1.77975e-08	-0.186249
TF	chr4	153581890	ENSG00000169989.3	TIGD4	cis-intron	0.000818365	0.716218	ENSG00000198954.8	KIFBP	trans-intron	3.81002e-08	0.181934
TF	chr4	184021195	ENSG00000168310.11	IRF2	cis-exon	0.00836503	0.201513	ENSG00000117614.10	SYF2	trans-intron	1.56669e-08	0.186961
TF	chr5	43054645	ENSG00000172262.11	ZNF131	cis-exon	0.00324178	-0.15646	ENSG00000155755.19	TMEM237	trans-exon	1.3019e-08	-0.187992
TF	chr5	43110652	ENSG00000172262.11	ZNF131	cis-ex-in	8.54097e-08	0.275088	ENSG00000155755.19	TMEM237	trans-exon	8.96328e-11	0.213791
TF	chr5	43110652	ENSG00000172262.11	ZNF131	cis-ex-in	8.54097e-08	0.275088	ENSG00000155755.19	TMEM237	trans-intron	2.31593e-08	0.184768
TF	chr5	43110652	ENSG00000172262.11	ZNF131	cis-exon	0.00388358	0.149161	ENSG00000155755.19	TMEM237	trans-exon	8.96328e-11	0.213791
TF	chr5	43110652	ENSG00000172262.11	ZNF131	cis-exon	0.00388358	0.149161	ENSG00000155755.19	TMEM237	trans-intron	2.31593e-08	0.184768
TF	chr5	43110753	ENSG00000172262.11	ZNF131	cis-ex-in	4.41018e-08	0.280899	ENSG00000155755.19	TMEM237	trans-exon	8.61706e-11	0.213982
TF	chr5	43110753	ENSG00000172262.11	ZNF131	cis-exon	0.00493621	0.145152	ENSG00000155755.19	TMEM237	trans-exon	8.61706e-11	0.213982
TF	chr5	43111424	ENSG00000172262.11	ZNF131	cis-ex-in	4.78031e-07	0.263245	ENSG00000155755.19	TMEM237	trans-exon	3.34506e-10	0.20729
TF	chr5	43111424	ENSG00000172262.11	ZNF131	cis-exon	0.00375277	0.152245	ENSG00000155755.19	TMEM237	trans-exon	3.34506e-10	0.20729
TF	chr5	43116650	ENSG00000172262.11	ZNF131	cis-ex-in	1.73158e-07	0.274586	ENSG00000155755.19	TMEM237	trans-exon	4.06245e-10	0.206313
TF	chr5	43116650	ENSG00000172262.11	ZNF131	cis-exon	0.0045772	0.149774	ENSG00000155755.19	TMEM237	trans-exon	4.06245e-10	0.206313
TF	chr5	43116728	ENSG00000172262.11	ZNF131	cis-ex-in	2.15982e-07	0.270991	ENSG00000155755.19	TMEM237	trans-exon	6.52044e-10	0.203913
TF	chr5	43116728	ENSG00000172262.11	ZNF131	cis-exon	0.00620213	0.143813	ENSG00000155755.19	TMEM237	trans-exon	6.52044e-10	0.203913
TF	chr5	43125693	ENSG00000172262.11	ZNF131	cis-ex-in	1.48915e-07	-0.410911	ENSG00000155755.19	TMEM237	trans-exon	2.92742e-08	-0.18344
TF	chr5	43125693	ENSG00000172262.11	ZNF131	cis-exon	6.71768e-05	-0.312767	ENSG00000155755.19	TMEM237	trans-exon	2.92742e-08	-0.18344
TF	chr5	43126426	ENSG00000172262.11	ZNF131	cis-ex-in	1.39817e-07	0.27422	ENSG00000155755.19	TMEM237	trans-exon	7.28852e-10	0.203344
TF	chr5	43126426	ENSG00000172262.11	ZNF131	cis-exon	0.00558643	0.145121	ENSG00000155755.19	TMEM237	trans-exon	7.28852e-10	0.203344
TF	chr5	43134650	ENSG00000172262.11	ZNF131	cis-ex-in	2.90131e-07	0.266109	ENSG00000155755.19	TMEM237	trans-exon	4.79834e-10	0.205472
TF	chr5	43134650	ENSG00000172262.11	ZNF131	cis-exon	0.00358416	0.151843	ENSG00000155755.19	TMEM237	trans-exon	4.79834e-10	0.205472
TF	chr5	43134866	ENSG00000172262.11	ZNF131	cis-ex-in	1.68166e-07	0.270564	ENSG00000155755.19	TMEM237	trans-exon	2.12822e-10	0.209546
TF	chr5	43134866	ENSG00000172262.11	ZNF131	cis-exon	0.0043255	0.148362	ENSG00000155755.19	TMEM237	trans-exon	2.12822e-10	0.209546
TF	chr5	43141542	ENSG00000172262.11	ZNF131	cis-ex-in	8.98749e-08	0.277963	ENSG00000155755.19	TMEM237	trans-exon	4.76241e-10	0.20551
TF	chr5	43141542	ENSG00000172262.11	ZNF131	cis-exon	0.00641619	0.142554	ENSG00000155755.19	TMEM237	trans-exon	4.76241e-10	0.20551
TF	chr5	43149397	ENSG00000172262.11	ZNF131	cis-ex-in	1.33879e-08	0.288416	ENSG00000144199.12	FAHD2B	trans-exon	3.10592e-08	0.183103
TF	chr5	43149397	ENSG00000172262.11	ZNF131	cis-ex-in	1.33879e-08	0.288416	ENSG00000155755.19	TMEM237	trans-exon	4.66653e-10	0.205613
TF	chr5	43149397	ENSG00000172262.11	ZNF131	cis-ex-in	1.33879e-08	0.288416	ENSG00000155755.19	TMEM237	trans-intron	5.30653e-09	0.192906
TF	chr5	43149397	ENSG00000172262.11	ZNF131	cis-exon	0.00530521	0.142501	ENSG00000144199.12	FAHD2B	trans-exon	3.10592e-08	0.183103
TF	chr5	43149397	ENSG00000172262.11	ZNF131	cis-exon	0.00530521	0.142501	ENSG00000155755.19	TMEM237	trans-exon	4.66653e-10	0.205613
TF	chr5	43149397	ENSG00000172262.11	ZNF131	cis-exon	0.00530521	0.142501	ENSG00000155755.19	TMEM237	trans-intron	5.30653e-09	0.192906
TF	chr5	43151435	ENSG00000172262.11	ZNF131	cis-ex-in	2.34966e-07	0.268384	ENSG00000155755.19	TMEM237	trans-exon	4.67539e-10	0.205603
TF	chr5	43151435	ENSG00000172262.11	ZNF131	cis-exon	0.00406087	0.149949	ENSG00000155755.19	TMEM237	trans-exon	4.67539e-10	0.205603
TF	chr5	43152114	ENSG00000172262.11	ZNF131	cis-ex-in	9.22017e-09	0.291487	ENSG00000155755.19	TMEM237	trans-exon	1.61285e-10	0.210917
TF	chr5	43152114	ENSG00000172262.11	ZNF131	cis-ex-in	9.22017e-09	0.291487	ENSG00000155755.19	TMEM237	trans-intron	1.16983e-08	0.188584
TF	chr5	43152114	ENSG00000172262.11	ZNF131	cis-exon	0.00523222	0.142684	ENSG00000144199.12	FAHD2B	trans-exon	4.56238e-08	0.180898
TF	chr5	43152114	ENSG00000172262.11	ZNF131	cis-exon	0.00523222	0.142684	ENSG00000155755.19	TMEM237	trans-exon	1.61285e-10	0.210917
TF	chr5	43152114	ENSG00000172262.11	ZNF131	cis-exon	0.00523222	0.142684	ENSG00000155755.19	TMEM237	trans-intron	1.16983e-08	0.188584
TF	chr5	43152697	ENSG00000172262.11	ZNF131	cis-ex-in	2.85496e-07	0.265136	ENSG00000155755.19	TMEM237	trans-exon	3.45059e-10	0.207134
TF	chr5	43152697	ENSG00000172262.11	ZNF131	cis-exon	0.0034026	0.152037	ENSG00000155755.19	TMEM237	trans-exon	3.45059e-10	0.207134
TF	chr5	43155363	ENSG00000172262.11	ZNF131	cis-ex-in	1.43354e-08	0.286938	ENSG00000144199.12	FAHD2B	trans-exon	2.76584e-08	0.183762
TF	chr5	43155363	ENSG00000172262.11	ZNF131	cis-ex-in	1.43354e-08	0.286938	ENSG00000155755.19	TMEM237	trans-exon	2.10307e-10	0.209605
TF	chr5	43155363	ENSG00000172262.11	ZNF131	cis-ex-in	1.43354e-08	0.286938	ENSG00000155755.19	TMEM237	trans-intron	5.17842e-09	0.193038
TF	chr5	43155363	ENSG00000172262.11	ZNF131	cis-exon	0.00524699	0.142239	ENSG00000144199.12	FAHD2B	trans-exon	2.76584e-08	0.183762
TF	chr5	43155363	ENSG00000172262.11	ZNF131	cis-exon	0.00524699	0.142239	ENSG00000155755.19	TMEM237	trans-exon	2.10307e-10	0.209605
TF	chr5	43155363	ENSG00000172262.11	ZNF131	cis-exon	0.00524699	0.142239	ENSG00000155755.19	TMEM237	trans-intron	5.17842e-09	0.193038
TF	chr5	43162506	ENSG00000172262.11	ZNF131	cis-ex-in	9.17827e-09	0.300981	ENSG00000144199.12	FAHD2B	trans-exon	1.40512e-08	0.187568
TF	chr5	43162506	ENSG00000172262.11	ZNF131	cis-ex-in	9.17827e-09	0.300981	ENSG00000155755.19	TMEM237	trans-intron	4.35797e-09	0.193967
TF	chr5	43165841	ENSG00000172262.11	ZNF131	cis-ex-in	3.29332e-07	0.263496	ENSG00000155755.19	TMEM237	trans-exon	5.30437e-10	0.204964
TF	chr5	43165841	ENSG00000172262.11	ZNF131	cis-exon	0.00255431	0.156424	ENSG00000144199.12	FAHD2B	trans-exon	5.53119e-08	0.179783
TF	chr5	43165841	ENSG00000172262.11	ZNF131	cis-exon	0.00255431	0.156424	ENSG00000155755.19	TMEM237	trans-exon	5.30437e-10	0.204964
TF	chr5	43166152	ENSG00000172262.11	ZNF131	cis-ex-in	3.26088e-07	0.263596	ENSG00000155755.19	TMEM237	trans-exon	5.28018e-10	0.204987
TF	chr5	43166152	ENSG00000172262.11	ZNF131	cis-exon	0.00263345	0.155948	ENSG00000144199.12	FAHD2B	trans-exon	5.6434e-08	0.179667
TF	chr5	43166152	ENSG00000172262.11	ZNF131	cis-exon	0.00263345	0.155948	ENSG00000155755.19	TMEM237	trans-exon	5.28018e-10	0.204987
TF	chr5	43166681	ENSG00000172262.11	ZNF131	cis-ex-in	3.07168e-07	0.264366	ENSG00000155755.19	TMEM237	trans-exon	5.17783e-10	0.205086
TF	chr5	43166681	ENSG00000172262.11	ZNF131	cis-exon	0.00263407	0.156061	ENSG00000144199.12	FAHD2B	trans-exon	5.21574e-08	0.180124
TF	chr5	43166681	ENSG00000172262.11	ZNF131	cis-exon	0.00263407	0.156061	ENSG00000155755.19	TMEM237	trans-exon	5.17783e-10	0.205086
TF	chr5	43170465	ENSG00000172262.11	ZNF131	cis-ex-in	2.27509e-08	0.282842	ENSG00000144199.12	FAHD2B	trans-exon	3.84231e-08	0.181886
TF	chr5	43170465	ENSG00000172262.11	ZNF131	cis-ex-in	2.27509e-08	0.282842	ENSG00000155755.19	TMEM237	trans-exon	2.72783e-10	0.208311
TF	chr5	43170465	ENSG00000172262.11	ZNF131	cis-ex-in	2.27509e-08	0.282842	ENSG00000155755.19	TMEM237	trans-intron	5.29123e-09	0.192921
TF	chr5	43170465	ENSG00000172262.11	ZNF131	cis-exon	0.00411725	0.146105	ENSG00000144199.12	FAHD2B	trans-exon	3.84231e-08	0.181886
TF	chr5	43170465	ENSG00000172262.11	ZNF131	cis-exon	0.00411725	0.146105	ENSG00000155755.19	TMEM237	trans-exon	2.72783e-10	0.208311
TF	chr5	43170465	ENSG00000172262.11	ZNF131	cis-exon	0.00411725	0.146105	ENSG00000155755.19	TMEM237	trans-intron	5.29123e-09	0.192921
TF	chr5	43171811	ENSG00000172262.11	ZNF131	cis-ex-in	1.18953e-08	0.290401	ENSG00000144199.12	FAHD2B	trans-exon	1.99828e-08	0.185599
TF	chr5	43171811	ENSG00000172262.11	ZNF131	cis-ex-in	1.18953e-08	0.290401	ENSG00000155755.19	TMEM237	trans-exon	6.34518e-10	0.204052
TF	chr5	43171811	ENSG00000172262.11	ZNF131	cis-ex-in	1.18953e-08	0.290401	ENSG00000155755.19	TMEM237	trans-intron	5.01793e-09	0.193208
TF	chr5	43171811	ENSG00000172262.11	ZNF131	cis-exon	0.00208525	0.157777	ENSG00000144199.12	FAHD2B	trans-exon	1.99828e-08	0.185599
TF	chr5	43171811	ENSG00000172262.11	ZNF131	cis-exon	0.00208525	0.157777	ENSG00000155755.19	TMEM237	trans-exon	6.34518e-10	0.204052
TF	chr5	43171811	ENSG00000172262.11	ZNF131	cis-exon	0.00208525	0.157777	ENSG00000155755.19	TMEM237	trans-intron	5.01793e-09	0.193208
TF	chr5	43172983	ENSG00000172262.11	ZNF131	cis-ex-in	2.68475e-07	0.265574	ENSG00000155755.19	TMEM237	trans-exon	5.73083e-10	0.204571
TF	chr5	43172983	ENSG00000172262.11	ZNF131	cis-exon	0.00221712	0.158696	ENSG00000144199.12	FAHD2B	trans-exon	5.6571e-08	0.179653
TF	chr5	43172983	ENSG00000172262.11	ZNF131	cis-exon	0.00221712	0.158696	ENSG00000155755.19	TMEM237	trans-exon	5.73083e-10	0.204571
TF	chr5	43172983	ENSG00000172262.11	ZNF131	cis-exon	0.00221712	0.158696	ENSG00000155755.19	TMEM237	trans-intron	4.60156e-08	0.180848
TF	chr5	43175851	ENSG00000172262.11	ZNF131	cis-ex-in	8.30329e-09	0.292662	ENSG00000155755.19	TMEM237	trans-exon	3.53387e-10	0.207015
TF	chr5	43175851	ENSG00000172262.11	ZNF131	cis-ex-in	8.30329e-09	0.292662	ENSG00000155755.19	TMEM237	trans-intron	4.36494e-09	0.193959
TF	chr5	43175851	ENSG00000172262.11	ZNF131	cis-exon	0.00312121	0.151134	ENSG00000144199.12	FAHD2B	trans-exon	4.2838e-08	0.181261
TF	chr5	43175851	ENSG00000172262.11	ZNF131	cis-exon	0.00312121	0.151134	ENSG00000155755.19	TMEM237	trans-exon	3.53387e-10	0.207015
TF	chr5	43175851	ENSG00000172262.11	ZNF131	cis-exon	0.00312121	0.151134	ENSG00000155755.19	TMEM237	trans-intron	4.36494e-09	0.193959
TF	chr5	43179229	ENSG00000172262.11	ZNF131	cis-ex-in	8.80489e-09	0.292176	ENSG00000155755.19	TMEM237	trans-exon	4.3688e-10	0.205946
TF	chr5	43179229	ENSG00000172262.11	ZNF131	cis-ex-in	8.80489e-09	0.292176	ENSG00000155755.19	TMEM237	trans-intron	3.67044e-09	0.194888
TF	chr5	43179229	ENSG00000172262.11	ZNF131	cis-exon	0.00338162	0.149875	ENSG00000144199.12	FAHD2B	trans-exon	4.44792e-08	0.181044
TF	chr5	43179229	ENSG00000172262.11	ZNF131	cis-exon	0.00338162	0.149875	ENSG00000155755.19	TMEM237	trans-exon	4.3688e-10	0.205946
TF	chr5	43179229	ENSG00000172262.11	ZNF131	cis-exon	0.00338162	0.149875	ENSG00000155755.19	TMEM237	trans-intron	3.67044e-09	0.194888
TF	chr5	43180433	ENSG00000172262.11	ZNF131	cis-ex-in	9.14616e-09	0.291838	ENSG00000155755.19	TMEM237	trans-exon	4.4453e-10	0.205858
TF	chr5	43180433	ENSG00000172262.11	ZNF131	cis-ex-in	9.14616e-09	0.291838	ENSG00000155755.19	TMEM237	trans-intron	3.43428e-09	0.195243
TF	chr5	43180433	ENSG00000172262.11	ZNF131	cis-exon	0.00338221	0.149864	ENSG00000144199.12	FAHD2B	trans-exon	4.66923e-08	0.180764
TF	chr5	43180433	ENSG00000172262.11	ZNF131	cis-exon	0.00338221	0.149864	ENSG00000155755.19	TMEM237	trans-exon	4.4453e-10	0.205858
TF	chr5	43180433	ENSG00000172262.11	ZNF131	cis-exon	0.00338221	0.149864	ENSG00000155755.19	TMEM237	trans-intron	3.43428e-09	0.195243
TF	chr5	43184514	ENSG00000172262.11	ZNF131	cis-ex-in	1.65181e-07	0.271548	ENSG00000155755.19	TMEM237	trans-exon	5.9063e-10	0.204417
TF	chr5	43184514	ENSG00000172262.11	ZNF131	cis-ex-in	1.65181e-07	0.271548	ENSG00000155755.19	TMEM237	trans-intron	3.12838e-08	0.183061
TF	chr5	43184514	ENSG00000172262.11	ZNF131	cis-exon	0.00195125	0.161477	ENSG00000155755.19	TMEM237	trans-exon	5.9063e-10	0.204417
TF	chr5	43184514	ENSG00000172262.11	ZNF131	cis-exon	0.00195125	0.161477	ENSG00000155755.19	TMEM237	trans-intron	3.12838e-08	0.183061
TF	chr5	43185995	ENSG00000172262.11	ZNF131	cis-ex-in	1.89382e-09	0.306001	ENSG00000144199.12	FAHD2B	trans-exon	3.78474e-08	0.181972
TF	chr5	43185995	ENSG00000172262.11	ZNF131	cis-ex-in	1.89382e-09	0.306001	ENSG00000155755.19	TMEM237	trans-exon	6.21586e-10	0.204157
TF	chr5	43185995	ENSG00000172262.11	ZNF131	cis-ex-in	1.89382e-09	0.306001	ENSG00000155755.19	TMEM237	trans-intron	4.18659e-10	0.206161
TF	chr5	43185995	ENSG00000172262.11	ZNF131	cis-exon	0.00472852	0.145039	ENSG00000144199.12	FAHD2B	trans-exon	3.78474e-08	0.181972
TF	chr5	43185995	ENSG00000172262.11	ZNF131	cis-exon	0.00472852	0.145039	ENSG00000155755.19	TMEM237	trans-exon	6.21586e-10	0.204157
TF	chr5	43185995	ENSG00000172262.11	ZNF131	cis-exon	0.00472852	0.145039	ENSG00000155755.19	TMEM237	trans-intron	4.18659e-10	0.206161
TF	chr5	43190545	ENSG00000172262.11	ZNF131	cis-exon	3.0097e-05	-0.32197	ENSG00000155755.19	TMEM237	trans-exon	5.82086e-08	-0.179487
TF	chr5	43190931	ENSG00000172262.11	ZNF131	cis-ex-in	1.16587e-09	0.309783	ENSG00000144199.12	FAHD2B	trans-exon	3.9408e-08	0.181741
TF	chr5	43190931	ENSG00000172262.11	ZNF131	cis-ex-in	1.16587e-09	0.309783	ENSG00000155755.19	TMEM237	trans-exon	9.35106e-10	0.202064
TF	chr5	43190931	ENSG00000172262.11	ZNF131	cis-ex-in	1.16587e-09	0.309783	ENSG00000155755.19	TMEM237	trans-intron	2.5487e-10	0.20865
TF	chr5	43190931	ENSG00000172262.11	ZNF131	cis-exon	0.00372584	0.14884	ENSG00000144199.12	FAHD2B	trans-exon	3.9408e-08	0.181741
TF	chr5	43190931	ENSG00000172262.11	ZNF131	cis-exon	0.00372584	0.14884	ENSG00000155755.19	TMEM237	trans-exon	9.35106e-10	0.202064
TF	chr5	43190931	ENSG00000172262.11	ZNF131	cis-exon	0.00372584	0.14884	ENSG00000155755.19	TMEM237	trans-intron	2.5487e-10	0.20865
TF	chr5	43191721	ENSG00000172262.11	ZNF131	cis-ex-in	9.00635e-09	0.292552	ENSG00000155755.19	TMEM237	trans-exon	7.35371e-10	0.203298
TF	chr5	43191721	ENSG00000172262.11	ZNF131	cis-ex-in	9.00635e-09	0.292552	ENSG00000155755.19	TMEM237	trans-intron	2.18174e-09	0.197649
TF	chr5	43191721	ENSG00000172262.11	ZNF131	cis-exon	0.00243828	0.155273	ENSG00000144199.12	FAHD2B	trans-exon	4.73693e-08	0.180681
TF	chr5	43191721	ENSG00000172262.11	ZNF131	cis-exon	0.00243828	0.155273	ENSG00000155755.19	TMEM237	trans-exon	7.35371e-10	0.203298
TF	chr5	43191721	ENSG00000172262.11	ZNF131	cis-exon	0.00243828	0.155273	ENSG00000155755.19	TMEM237	trans-intron	2.18174e-09	0.197649
TF	chr5	43192950	ENSG00000172262.11	ZNF131	cis-ex-in	1.7772e-07	0.271982	ENSG00000155755.19	TMEM237	trans-exon	1.5251e-09	0.199528
TF	chr5	43192950	ENSG00000172262.11	ZNF131	cis-ex-in	1.7772e-07	0.271982	ENSG00000155755.19	TMEM237	trans-intron	2.55743e-08	0.184207
TF	chr5	43192950	ENSG00000172262.11	ZNF131	cis-exon	0.00117342	0.169836	ENSG00000155755.19	TMEM237	trans-exon	1.5251e-09	0.199528
TF	chr5	43192950	ENSG00000172262.11	ZNF131	cis-exon	0.00117342	0.169836	ENSG00000155755.19	TMEM237	trans-intron	2.55743e-08	0.184207
TF	chr5	56469872	ENSG00000062194.16	GPBP1	cis-ex-in	0.000613238	1.00402	ENSG00000130402.12	ACTN4	trans-intron	3.17317e-08	0.18298
TF	chr5	56470652	ENSG00000062194.16	GPBP1	cis-ex-in	0.000366778	1.00452	ENSG00000130402.12	ACTN4	trans-intron	1.0834e-08	0.189008
TF	chr5	56471917	ENSG00000062194.16	GPBP1	cis-ex-in	0.000311676	1.01641	ENSG00000130402.12	ACTN4	trans-intron	1.39405e-08	0.187612
TF	chr5	56473970	ENSG00000062194.16	GPBP1	cis-ex-in	0.00394294	0.779567	ENSG00000130402.12	ACTN4	trans-intron	2.84923e-08	0.183593
TF	chr5	56486086	ENSG00000062194.16	GPBP1	cis-ex-in	0.000103834	1.13286	ENSG00000130402.12	ACTN4	trans-intron	1.38467e-08	0.187649
TF	chr5	57065921	ENSG00000062194.16	GPBP1	cis-ex-in	0.00400101	-11.4352	ENSG00000115884.11	SDC1	trans-intron	2.42817e-08	-0.1845
TF	chr5	159174559	ENSG00000164330.17	EBF1	cis-intron	0.00743652	-17.0656	ENSG00000028277.21	POU2F2	trans-intron	4.17076e-08	-0.181415
TF	chr5	178384997	ENSG00000178338.11	ZNF354B	cis-ex-in	0.00661966	-20.7099	ENSG00000164548.11	TRA2A	trans-ex-in	2.38609e-08	-0.184599
TF	chr6	7108864	ENSG00000124782.20	RREB1	cis-intron	1.77661e-07	0.260589	ENSG00000132718.9	SYT11	trans-exon	1.15765e-08	-0.188642
TF	chr6	7109200	ENSG00000124782.20	RREB1	cis-intron	6.70029e-09	0.288004	ENSG00000132718.9	SYT11	trans-exon	2.03763e-09	-0.198009
TF	chr6	7146117	ENSG00000124782.20	RREB1	cis-intron	1.76199e-07	0.254633	ENSG00000132718.9	SYT11	trans-exon	1.47434e-09	-0.199704
TF	chr6	7152919	ENSG00000124782.20	RREB1	cis-intron	5.58872e-08	0.262392	ENSG00000132718.9	SYT11	trans-exon	3.21922e-11	-0.218705
TF	chr6	7156807	ENSG00000124782.20	RREB1	cis-intron	2.45968e-06	0.227231	ENSG00000132718.9	SYT11	trans-exon	1.26677e-09	-0.200494
TF	chr6	7159781	ENSG00000124782.20	RREB1	cis-intron	4.27899e-06	0.221864	ENSG00000132718.9	SYT11	trans-exon	1.76185e-09	-0.198773
TF	chr6	7238342	ENSG00000124782.20	RREB1	cis-ex-in	6.08348e-19	0.426971	ENSG00000132718.9	SYT11	trans-exon	3.00065e-12	0.229665
TF	chr6	7238342	ENSG00000124782.20	RREB1	cis-intron	1.46776e-09	-0.293867	ENSG00000132718.9	SYT11	trans-exon	3.00065e-12	0.229665
TF	chr6	7240344	ENSG00000124782.20	RREB1	cis-ex-in	4.63168e-19	0.431783	ENSG00000132718.9	SYT11	trans-exon	8.88537e-13	0.235075
TF	chr6	7240344	ENSG00000124782.20	RREB1	cis-intron	1.24817e-09	-0.297466	ENSG00000132718.9	SYT11	trans-exon	8.88537e-13	0.235075
TF	chr6	7245225	ENSG00000124782.20	RREB1	cis-ex-in	6.12646e-18	0.44271	ENSG00000132718.9	SYT11	trans-exon	4.11484e-12	0.228239
TF	chr6	7245225	ENSG00000124782.20	RREB1	cis-intron	2.19192e-08	-0.290505	ENSG00000132718.9	SYT11	trans-exon	4.11484e-12	0.228239
TF	chr6	7254724	ENSG00000124782.20	RREB1	cis-ex-in	9.23506e-17	0.417907	ENSG00000132718.9	SYT11	trans-exon	4.49413e-09	0.193802
TF	chr6	7254724	ENSG00000124782.20	RREB1	cis-intron	2.5097e-08	-0.283057	ENSG00000132718.9	SYT11	trans-exon	4.49413e-09	0.193802
TF	chr6	7254782	ENSG00000124782.20	RREB1	cis-ex-in	1.12071e-16	0.416821	ENSG00000132718.9	SYT11	trans-exon	4.31281e-09	0.194023
TF	chr6	7254782	ENSG00000124782.20	RREB1	cis-intron	2.73975e-08	-0.282311	ENSG00000132718.9	SYT11	trans-exon	4.31281e-09	0.194023
TF	chr6	7262814	ENSG00000124782.20	RREB1	cis-intron	9.74021e-08	-0.258826	ENSG00000132718.9	SYT11	trans-exon	9.97019e-09	0.189466
TF	chr6	7265002	ENSG00000124782.20	RREB1	cis-intron	1.2747e-07	-0.255342	ENSG00000132718.9	SYT11	trans-exon	7.36928e-09	0.191123
TF	chr6	20297592	ENSG00000112242.15	E2F3	cis-intron	0.00632549	-0.380504	ENSG00000072609.17	CHFR	trans-intron	4.62299e-08	0.180821
TF	chr6	27281907	ENSG00000187626.9	ZKSCAN4	cis-intron	0.00997549	0.258665	ENSG00000196126.11	HLA-DRB1	trans-exon	3.63316e-08	0.182207
TF	chr6	27281907	ENSG00000187626.9	ZKSCAN4	cis-intron	0.00997549	0.258665	ENSG00000204287.14	HLA-DRA	trans-ex-in	3.67061e-08	-0.182148
TF	chr6	27307055	ENSG00000187626.9	ZKSCAN4	cis-intron	0.00922598	0.26031	ENSG00000196126.11	HLA-DRB1	trans-exon	4.70782e-08	0.180716
TF	chr6	27307055	ENSG00000187626.9	ZKSCAN4	cis-intron	0.00922598	0.26031	ENSG00000204287.14	HLA-DRA	trans-ex-in	3.96551e-08	-0.181705
TF	chr6	27359221	ENSG00000187626.9	ZKSCAN4	cis-intron	0.00812143	0.260156	ENSG00000196126.11	HLA-DRB1	trans-exon	1.06997e-08	0.189077
TF	chr6	27359221	ENSG00000187626.9	ZKSCAN4	cis-intron	0.00812143	0.260156	ENSG00000204287.14	HLA-DRA	trans-ex-in	4.65535e-08	-0.180781
TF	chr6	27390199	ENSG00000187626.9	ZKSCAN4	cis-intron	0.00998331	0.253173	ENSG00000196126.11	HLA-DRB1	trans-exon	1.40205e-08	0.18758
TF	chr6	27390199	ENSG00000187626.9	ZKSCAN4	cis-intron	0.00998331	0.253173	ENSG00000204287.14	HLA-DRA	trans-ex-in	2.99803e-08	-0.183304
TF	chr6	27401925	ENSG00000187626.9	ZKSCAN4	cis-intron	0.00841434	0.259779	ENSG00000196126.11	HLA-DRB1	trans-exon	7.53387e-09	0.191002
TF	chr6	27401925	ENSG00000187626.9	ZKSCAN4	cis-intron	0.00841434	0.259779	ENSG00000196126.11	HLA-DRB1	trans-intron	4.35397e-08	0.181167
TF	chr6	27401925	ENSG00000187626.9	ZKSCAN4	cis-intron	0.00841434	0.259779	ENSG00000204287.14	HLA-DRA	trans-ex-in	3.17216e-08	-0.182982
TF	chr6	27409456	ENSG00000187626.9	ZKSCAN4	cis-intron	0.00969758	0.252589	ENSG00000196126.11	HLA-DRB1	trans-exon	1.67081e-09	0.199051
TF	chr6	27411340	ENSG00000187626.9	ZKSCAN4	cis-intron	0.00555742	0.270975	ENSG00000196126.11	HLA-DRB1	trans-exon	1.78975e-09	0.19869
TF	chr6	27411340	ENSG00000187626.9	ZKSCAN4	cis-intron	0.00555742	0.270975	ENSG00000196126.11	HLA-DRB1	trans-intron	4.96962e-08	0.180404
TF	chr6	27411340	ENSG00000187626.9	ZKSCAN4	cis-intron	0.00555742	0.270975	ENSG00000204287.14	HLA-DRA	trans-ex-in	2.27467e-08	-0.184869
TF	chr6	27413881	ENSG00000187626.9	ZKSCAN4	cis-intron	0.0073706	0.259108	ENSG00000196126.11	HLA-DRB1	trans-exon	2.12257e-09	0.197794
TF	chr6	27414607	ENSG00000187626.9	ZKSCAN4	cis-intron	0.00728685	0.25956	ENSG00000196126.11	HLA-DRB1	trans-exon	2.23816e-09	0.197515
TF	chr6	27420975	ENSG00000187626.9	ZKSCAN4	cis-intron	0.00656828	0.265602	ENSG00000196126.11	HLA-DRB1	trans-exon	1.90118e-09	0.198374
TF	chr6	27420975	ENSG00000187626.9	ZKSCAN4	cis-intron	0.00656828	0.265602	ENSG00000204287.14	HLA-DRA	trans-ex-in	2.12665e-08	-0.185248
TF	chr6	27422336	ENSG00000187626.9	ZKSCAN4	cis-intron	0.00633223	0.266916	ENSG00000196126.11	HLA-DRB1	trans-exon	1.98063e-09	0.198158
TF	chr6	27422336	ENSG00000187626.9	ZKSCAN4	cis-intron	0.00633223	0.266916	ENSG00000204287.14	HLA-DRA	trans-ex-in	2.20858e-08	-0.185035
TF	chr6	27424023	ENSG00000187626.9	ZKSCAN4	cis-intron	0.00736063	0.257473	ENSG00000196126.11	HLA-DRB1	trans-exon	1.94663e-08	0.185746
TF	chr6	27438828	ENSG00000187626.9	ZKSCAN4	cis-intron	0.00668661	0.261159	ENSG00000196126.11	HLA-DRB1	trans-exon	2.07341e-08	0.185391
TF	chr6	27442643	ENSG00000187626.9	ZKSCAN4	cis-intron	0.00132145	0.296421	ENSG00000196126.11	HLA-DRB1	trans-exon	5.0609e-08	0.180298
TF	chr6	27445566	ENSG00000187626.9	ZKSCAN4	cis-intron	0.0062441	0.264584	ENSG00000196126.11	HLA-DRB1	trans-exon	1.51019e-09	0.199579
TF	chr6	27457570	ENSG00000187626.9	ZKSCAN4	cis-intron	0.00690677	0.26114	ENSG00000196126.11	HLA-DRB1	trans-exon	2.17673e-09	0.197662
TF	chr6	27457865	ENSG00000187626.9	ZKSCAN4	cis-intron	0.00427603	0.291274	ENSG00000196126.11	HLA-DRB1	trans-exon	1.37785e-08	0.187677
TF	chr6	27457865	ENSG00000187626.9	ZKSCAN4	cis-intron	0.00427603	0.291274	ENSG00000196126.11	HLA-DRB1	trans-intron	2.61852e-08	0.184073
TF	chr6	27506936	ENSG00000187626.9	ZKSCAN4	cis-intron	0.00719529	0.254383	ENSG00000196126.11	HLA-DRB1	trans-exon	8.51412e-09	0.190333
TF	chr6	27512747	ENSG00000187626.9	ZKSCAN4	cis-intron	0.0064789	0.257098	ENSG00000196126.11	HLA-DRB1	trans-exon	9.98618e-09	0.189457
TF	chr6	27541714	ENSG00000187626.9	ZKSCAN4	cis-intron	0.00470699	0.266895	ENSG00000196126.11	HLA-DRB1	trans-exon	6.52005e-09	0.19179
TF	chr6	27552973	ENSG00000187626.9	ZKSCAN4	cis-intron	0.00466392	0.266688	ENSG00000196126.11	HLA-DRB1	trans-exon	4.854e-09	0.193387
TF	chr6	27553317	ENSG00000187626.9	ZKSCAN4	cis-intron	0.00733296	0.262715	ENSG00000196126.11	HLA-DRB1	trans-exon	2.62371e-09	0.196675
TF	chr6	27554077	ENSG00000187626.9	ZKSCAN4	cis-intron	0.00465145	0.267013	ENSG00000196126.11	HLA-DRB1	trans-exon	6.81172e-09	0.191551
TF	chr6	27555519	ENSG00000187626.9	ZKSCAN4	cis-intron	0.00495276	0.264901	ENSG00000196126.11	HLA-DRB1	trans-exon	6.63329e-09	0.191696
TF	chr6	27556090	ENSG00000187626.9	ZKSCAN4	cis-intron	0.00502384	0.264506	ENSG00000196126.11	HLA-DRB1	trans-exon	6.92551e-09	0.191461
TF	chr6	28128502	ENSG00000137185.12	ZSCAN9	cis-ex-in	0.000192291	0.271644	ENSG00000126226.22	PCID2	trans-ex-in	1.13956e-08	0.188729
TF	chr6	31366645	ENSG00000204304.12	PBX2	cis-exon	1.18788e-05	-0.370034	ENSG00000186470.14	BTN3A2	trans-exon	6.19704e-16	-0.264904
TF	chr6	31366645	ENSG00000204304.12	PBX2	cis-exon	1.18788e-05	-0.370034	ENSG00000186470.14	BTN3A2	trans-intron	5.58459e-12	-0.226851
TF	chr6	31367654	ENSG00000204304.12	PBX2	cis-exon	1.18763e-05	-0.370062	ENSG00000186470.14	BTN3A2	trans-exon	6.17409e-16	-0.264919
TF	chr6	31367654	ENSG00000204304.12	PBX2	cis-exon	1.18763e-05	-0.370062	ENSG00000186470.14	BTN3A2	trans-intron	5.45592e-12	-0.226957
TF	chr6	31368124	ENSG00000204304.12	PBX2	cis-exon	1.23293e-05	-0.369283	ENSG00000186470.14	BTN3A2	trans-exon	5.66744e-16	-0.265248
TF	chr6	31368124	ENSG00000204304.12	PBX2	cis-exon	1.23293e-05	-0.369283	ENSG00000186470.14	BTN3A2	trans-intron	5.31767e-12	-0.227074
TF	chr6	31368199	ENSG00000204304.12	PBX2	cis-exon	4.26273e-05	-0.350222	ENSG00000186470.14	BTN3A2	trans-exon	1.30581e-15	-0.262018
TF	chr6	31368199	ENSG00000204304.12	PBX2	cis-exon	4.26273e-05	-0.350222	ENSG00000186470.14	BTN3A2	trans-intron	1.20178e-12	-0.233745
TF	chr6	31371067	ENSG00000204304.12	PBX2	cis-exon	8.98641e-05	-0.327984	ENSG00000186470.14	BTN3A2	trans-exon	1.28105e-13	-0.243417
TF	chr6	31371067	ENSG00000204304.12	PBX2	cis-exon	8.98641e-05	-0.327984	ENSG00000186470.14	BTN3A2	trans-intron	5.55515e-11	-0.216101
TF	chr6	31372219	ENSG00000204304.12	PBX2	cis-exon	3.76953e-05	-0.338934	ENSG00000186470.14	BTN3A2	trans-exon	2.99483e-14	-0.249477
TF	chr6	31372219	ENSG00000204304.12	PBX2	cis-exon	3.76953e-05	-0.338934	ENSG00000186470.14	BTN3A2	trans-intron	6.3749e-11	-0.215439
TF	chr6	31376613	ENSG00000204304.12	PBX2	cis-exon	1.35384e-05	-0.365008	ENSG00000186470.14	BTN3A2	trans-exon	4.17959e-16	-0.266416
TF	chr6	31376613	ENSG00000204304.12	PBX2	cis-exon	1.35384e-05	-0.365008	ENSG00000186470.14	BTN3A2	trans-intron	4.74799e-12	-0.22759
TF	chr6	31378876	ENSG00000204304.12	PBX2	cis-exon	1.21758e-05	-0.369683	ENSG00000186470.14	BTN3A2	trans-exon	5.98209e-16	-0.26504
TF	chr6	31378876	ENSG00000204304.12	PBX2	cis-exon	1.21758e-05	-0.369683	ENSG00000186470.14	BTN3A2	trans-intron	5.48682e-12	-0.226931
TF	chr6	31380263	ENSG00000204304.12	PBX2	cis-exon	3.76947e-05	-0.306121	ENSG00000186470.14	BTN3A2	trans-exon	3.1174e-11	-0.218857
TF	chr6	31380263	ENSG00000204304.12	PBX2	cis-exon	3.76947e-05	-0.306121	ENSG00000186470.14	BTN3A2	trans-intron	3.81223e-10	-0.206633
TF	chr6	31380300	ENSG00000204304.12	PBX2	cis-exon	3.76542e-05	-0.302941	ENSG00000186470.14	BTN3A2	trans-exon	1.92453e-10	-0.210045
TF	chr6	31380300	ENSG00000204304.12	PBX2	cis-exon	3.76542e-05	-0.302941	ENSG00000186470.14	BTN3A2	trans-intron	1.27743e-09	-0.20045
TF	chr6	31380588	ENSG00000204304.12	PBX2	cis-exon	3.6753e-05	-0.355377	ENSG00000186470.14	BTN3A2	trans-exon	1.12318e-14	-0.253477
TF	chr6	31380588	ENSG00000204304.12	PBX2	cis-exon	3.6753e-05	-0.355377	ENSG00000186470.14	BTN3A2	trans-intron	3.21909e-12	-0.229349
TF	chr6	31380742	ENSG00000204304.12	PBX2	cis-exon	1.47734e-05	-0.400544	ENSG00000186470.14	BTN3A2	trans-exon	9.63203e-15	-0.254098
TF	chr6	31380742	ENSG00000204304.12	PBX2	cis-exon	1.47734e-05	-0.400544	ENSG00000186470.14	BTN3A2	trans-intron	8.68991e-12	-0.224824
TF	chr6	31385552	ENSG00000204304.12	PBX2	cis-exon	4.8082e-05	-0.349804	ENSG00000186470.14	BTN3A2	trans-exon	5.75883e-16	-0.265186
TF	chr6	31385552	ENSG00000204304.12	PBX2	cis-exon	4.8082e-05	-0.349804	ENSG00000186470.14	BTN3A2	trans-intron	9.4087e-13	-0.234824
TF	chr6	31385658	ENSG00000204304.12	PBX2	cis-exon	4.65568e-05	-0.350343	ENSG00000186470.14	BTN3A2	trans-exon	5.87842e-16	-0.265107
TF	chr6	31385658	ENSG00000204304.12	PBX2	cis-exon	4.65568e-05	-0.350343	ENSG00000186470.14	BTN3A2	trans-intron	1.01621e-12	-0.234485
TF	chr6	31392886	ENSG00000204304.12	PBX2	cis-exon	0.00149947	-0.427566	ENSG00000186470.14	BTN3A2	trans-exon	3.10993e-09	-0.195772
TF	chr6	31410201	ENSG00000204304.12	PBX2	cis-exon	8.91849e-05	-0.337206	ENSG00000186470.14	BTN3A2	trans-exon	2.81157e-16	-0.267927
TF	chr6	31410201	ENSG00000204304.12	PBX2	cis-exon	8.91849e-05	-0.337206	ENSG00000186470.14	BTN3A2	trans-intron	3.71455e-12	-0.228702
TF	chr6	31418354	ENSG00000204304.12	PBX2	cis-exon	7.79074e-05	-0.341427	ENSG00000186470.14	BTN3A2	trans-exon	8.83084e-17	-0.272288
TF	chr6	31418354	ENSG00000204304.12	PBX2	cis-exon	7.79074e-05	-0.341427	ENSG00000186470.14	BTN3A2	trans-intron	1.16155e-12	-0.233896
TF	chr6	31440552	ENSG00000204304.12	PBX2	cis-exon	7.69688e-05	-0.342061	ENSG00000186470.14	BTN3A2	trans-exon	7.1894e-17	-0.273055
TF	chr6	31440552	ENSG00000204304.12	PBX2	cis-exon	7.69688e-05	-0.342061	ENSG00000186470.14	BTN3A2	trans-intron	1.01126e-12	-0.234506
TF	chr6	31442744	ENSG00000204304.12	PBX2	cis-exon	9.4071e-05	-0.341984	ENSG00000186470.14	BTN3A2	trans-exon	2.01803e-18	-0.285996
TF	chr6	31442744	ENSG00000204304.12	PBX2	cis-exon	9.4071e-05	-0.341984	ENSG00000186470.14	BTN3A2	trans-intron	1.27274e-14	-0.252971
TF	chr6	31446032	ENSG00000204304.12	PBX2	cis-exon	0.000150525	-0.230328	ENSG00000186470.14	BTN3A2	trans-exon	2.17364e-12	-0.231112
TF	chr6	31446464	ENSG00000204304.12	PBX2	cis-exon	8.14084e-05	-0.340999	ENSG00000186470.14	BTN3A2	trans-exon	7.16778e-17	-0.273066
TF	chr6	31446464	ENSG00000204304.12	PBX2	cis-exon	8.14084e-05	-0.340999	ENSG00000186470.14	BTN3A2	trans-intron	8.79298e-13	-0.235121
TF	chr6	31451033	ENSG00000204304.12	PBX2	cis-exon	6.23975e-05	-0.28793	ENSG00000186470.14	BTN3A2	trans-exon	1.60801e-13	-0.242454
TF	chr6	31451033	ENSG00000204304.12	PBX2	cis-exon	6.23975e-05	-0.28793	ENSG00000186470.14	BTN3A2	trans-intron	1.45808e-09	-0.199762
TF	chr6	31459190	ENSG00000204304.12	PBX2	cis-exon	1.64124e-05	-0.305772	ENSG00000186470.14	BTN3A2	trans-exon	3.72434e-13	-0.238859
TF	chr6	31459190	ENSG00000204304.12	PBX2	cis-exon	1.64124e-05	-0.305772	ENSG00000186470.14	BTN3A2	trans-intron	1.81579e-08	-0.186136
TF	chr6	31459618	ENSG00000204304.12	PBX2	cis-exon	1.72905e-05	-0.345721	ENSG00000186470.14	BTN3A2	trans-exon	8.85236e-15	-0.254438
TF	chr6	31459618	ENSG00000204304.12	PBX2	cis-exon	1.72905e-05	-0.345721	ENSG00000186470.14	BTN3A2	trans-intron	6.59536e-12	-0.226091
TF	chr6	31461143	ENSG00000204304.12	PBX2	cis-exon	0.000111355	-0.332043	ENSG00000186470.14	BTN3A2	trans-exon	1.27193e-16	-0.270923
TF	chr6	31461143	ENSG00000204304.12	PBX2	cis-exon	0.000111355	-0.332043	ENSG00000186470.14	BTN3A2	trans-intron	1.14769e-12	-0.233949
TF	chr6	31462233	ENSG00000204304.12	PBX2	cis-exon	5.99499e-05	-0.345929	ENSG00000186470.14	BTN3A2	trans-exon	1.78883e-16	-0.269639
TF	chr6	31462233	ENSG00000204304.12	PBX2	cis-exon	5.99499e-05	-0.345929	ENSG00000186470.14	BTN3A2	trans-intron	4.25754e-13	-0.238281
TF	chr6	31462288	ENSG00000204304.12	PBX2	cis-exon	5.99499e-05	-0.345929	ENSG00000186470.14	BTN3A2	trans-exon	1.78883e-16	-0.269639
TF	chr6	31462288	ENSG00000204304.12	PBX2	cis-exon	5.99499e-05	-0.345929	ENSG00000186470.14	BTN3A2	trans-intron	4.25754e-13	-0.238281
TF	chr6	31462975	ENSG00000204304.12	PBX2	cis-exon	5.39679e-05	-0.348757	ENSG00000186470.14	BTN3A2	trans-exon	1.3718e-16	-0.270639
TF	chr6	31462975	ENSG00000204304.12	PBX2	cis-exon	5.39679e-05	-0.348757	ENSG00000186470.14	BTN3A2	trans-intron	4.80087e-13	-0.237761
TF	chr6	31464036	ENSG00000204304.12	PBX2	cis-exon	5.99427e-05	-0.345931	ENSG00000186470.14	BTN3A2	trans-exon	1.78764e-16	-0.269642
TF	chr6	31464036	ENSG00000204304.12	PBX2	cis-exon	5.99427e-05	-0.345931	ENSG00000186470.14	BTN3A2	trans-intron	4.25977e-13	-0.238279
TF	chr6	31465916	ENSG00000204304.12	PBX2	cis-exon	5.77966e-05	-0.346995	ENSG00000186470.14	BTN3A2	trans-exon	2.47766e-16	-0.268407
TF	chr6	31465916	ENSG00000204304.12	PBX2	cis-exon	5.77966e-05	-0.346995	ENSG00000186470.14	BTN3A2	trans-intron	4.80381e-13	-0.237758
TF	chr6	31466054	ENSG00000204304.12	PBX2	cis-exon	0.000336838	-0.238031	ENSG00000186470.14	BTN3A2	trans-exon	1.2612e-12	-0.233532
TF	chr6	31466054	ENSG00000204304.12	PBX2	cis-exon	0.000336838	-0.238031	ENSG00000186470.14	BTN3A2	trans-intron	7.85705e-09	-0.190773
TF	chr6	31466554	ENSG00000204304.12	PBX2	cis-exon	6.09372e-05	-0.345893	ENSG00000186470.14	BTN3A2	trans-exon	1.88918e-16	-0.269433
TF	chr6	31466554	ENSG00000204304.12	PBX2	cis-exon	6.09372e-05	-0.345893	ENSG00000186470.14	BTN3A2	trans-intron	5.37017e-13	-0.237274
TF	chr6	31466743	ENSG00000204304.12	PBX2	cis-exon	4.11036e-05	-0.348798	ENSG00000186470.14	BTN3A2	trans-exon	5.4499e-17	-0.274083
TF	chr6	31466743	ENSG00000204304.12	PBX2	cis-exon	4.11036e-05	-0.348798	ENSG00000186470.14	BTN3A2	trans-intron	1.59304e-13	-0.242493
TF	chr6	31481933	ENSG00000204304.12	PBX2	cis-exon	0.000379531	-0.306285	ENSG00000186470.14	BTN3A2	trans-exon	9.0181e-15	-0.254363
TF	chr6	31481933	ENSG00000204304.12	PBX2	cis-exon	0.000379531	-0.306285	ENSG00000186470.14	BTN3A2	trans-intron	2.56433e-10	-0.208619
TF	chr6	31484263	ENSG00000213676.13	ATF6B	cis-ex-in	0.005111	-0.214785	ENSG00000092607.15	TBX15	trans-intron	3.54748e-09	-0.19507
TF	chr6	31514320	ENSG00000204304.12	PBX2	cis-exon	0.000350185	-0.314274	ENSG00000186470.14	BTN3A2	trans-exon	2.61262e-15	-0.259299
TF	chr6	31514320	ENSG00000204304.12	PBX2	cis-exon	0.000350185	-0.314274	ENSG00000186470.14	BTN3A2	trans-intron	1.15574e-12	-0.233918
TF	chr6	31579073	ENSG00000204304.12	PBX2	cis-exon	0.000184742	-0.33063	ENSG00000186470.14	BTN3A2	trans-exon	4.49123e-15	-0.257154
TF	chr6	31579073	ENSG00000204304.12	PBX2	cis-exon	0.000184742	-0.33063	ENSG00000186470.14	BTN3A2	trans-intron	1.07112e-12	-0.234253
TF	chr6	31590925	ENSG00000204304.12	PBX2	cis-exon	0.000116636	-0.34154	ENSG00000186470.14	BTN3A2	trans-exon	6.62507e-13	-0.23636
TF	chr6	31590925	ENSG00000204304.12	PBX2	cis-exon	0.000116636	-0.34154	ENSG00000186470.14	BTN3A2	trans-intron	3.02193e-10	-0.207799
TF	chr6	31598391	ENSG00000204304.12	PBX2	cis-exon	0.000521061	-0.304849	ENSG00000186470.14	BTN3A2	trans-exon	9.33227e-14	-0.244752
TF	chr6	31598391	ENSG00000204304.12	PBX2	cis-exon	0.000521061	-0.304849	ENSG00000186470.14	BTN3A2	trans-intron	1.51816e-10	-0.211215
TF	chr6	31798087	ENSG00000204304.12	PBX2	cis-exon	0.000348927	-0.447002	ENSG00000186470.14	BTN3A2	trans-exon	5.61664e-08	-0.179694
TF	chr6	31819390	ENSG00000204304.12	PBX2	cis-exon	0.000501196	-0.32001	ENSG00000186470.14	BTN3A2	trans-exon	3.2601e-13	-0.239433
TF	chr6	31819390	ENSG00000204304.12	PBX2	cis-exon	0.000501196	-0.32001	ENSG00000186470.14	BTN3A2	trans-intron	1.0732e-13	-0.244164
TF	chr6	31942164	ENSG00000204304.12	PBX2	cis-exon	0.000232059	-0.339906	ENSG00000186470.14	BTN3A2	trans-exon	2.72528e-12	-0.230098
TF	chr6	31942164	ENSG00000204304.12	PBX2	cis-exon	0.000232059	-0.339906	ENSG00000186470.14	BTN3A2	trans-intron	8.45887e-12	-0.224948
TF	chr6	31951083	ENSG00000204304.12	PBX2	cis-exon	0.000330677	-0.531025	ENSG00000186470.14	BTN3A2	trans-exon	4.13025e-08	-0.181471
TF	chr6	32037490	ENSG00000204304.12	PBX2	cis-exon	0.000206108	-0.403415	ENSG00000186470.14	BTN3A2	trans-exon	1.68206e-09	-0.199016
TF	chr6	32037490	ENSG00000204304.12	PBX2	cis-exon	0.000206108	-0.403415	ENSG00000186470.14	BTN3A2	trans-intron	1.09832e-09	-0.201234
TF	chr6	32185629	ENSG00000204304.12	PBX2	cis-exon	1.13722e-08	-0.398721	ENSG00000186470.14	BTN3A2	trans-exon	4.31134e-08	-0.181224
TF	chr6	32231204	ENSG00000204304.12	PBX2	cis-exon	0.000273796	-0.332019	ENSG00000186470.14	BTN3A2	trans-exon	1.15596e-13	-0.243851
TF	chr6	32231204	ENSG00000204304.12	PBX2	cis-exon	0.000273796	-0.332019	ENSG00000186470.14	BTN3A2	trans-intron	9.84704e-12	-0.224248
TF	chr6	32373094	ENSG00000204304.12	PBX2	cis-exon	0.000248382	-0.350367	ENSG00000186470.14	BTN3A2	trans-exon	1.55875e-10	-0.211085
TF	chr6	32373094	ENSG00000204304.12	PBX2	cis-exon	0.000248382	-0.350367	ENSG00000186470.14	BTN3A2	trans-intron	1.15049e-10	-0.212574
TF	chr6	32375592	ENSG00000204304.12	PBX2	cis-exon	6.40276e-05	-0.488229	ENSG00000186470.14	BTN3A2	trans-exon	3.63236e-08	-0.182208
TF	chr6	32422555	ENSG00000204304.12	PBX2	cis-exon	0.000414888	-0.28656	ENSG00000186470.14	BTN3A2	trans-exon	2.63345e-08	-0.184041
TF	chr6	32422555	ENSG00000204304.12	PBX2	cis-exon	0.000414888	-0.28656	ENSG00000186470.14	BTN3A2	trans-intron	1.59729e-08	-0.186853
TF	chr6	32475888	ENSG00000213676.13	ATF6B	cis-ex-in	0.00686437	-0.200439	ENSG00000065413.20	ANKRD44	trans-intron	2.22907e-08	0.184983
TF	chr6	32475888	ENSG00000213676.13	ATF6B	cis-exon	8.11576e-05	-0.291534	ENSG00000065413.20	ANKRD44	trans-intron	2.22907e-08	0.184983
TF	chr6	32475889	ENSG00000213676.13	ATF6B	cis-exon	5.83626e-05	-0.295856	ENSG00000065413.20	ANKRD44	trans-intron	4.00453e-08	0.181648
TF	chr6	32478897	ENSG00000213676.13	ATF6B	cis-exon	0.000169466	-0.286613	ENSG00000065413.20	ANKRD44	trans-intron	4.41199e-08	0.181091
TF	chr6	32479217	ENSG00000213676.13	ATF6B	cis-exon	2.14315e-05	-0.319879	ENSG00000065413.20	ANKRD44	trans-intron	7.42422e-09	0.191082
TF	chr6	32479741	ENSG00000213676.13	ATF6B	cis-exon	7.58609e-05	-0.300748	ENSG00000065413.20	ANKRD44	trans-intron	4.4991e-08	0.180978
TF	chr6	32489146	ENSG00000213676.13	ATF6B	cis-exon	5.70745e-05	-0.351718	ENSG00000188313.13	PLSCR1	trans-exon	2.22641e-08	0.18499
TF	chr6	32574010	ENSG00000213676.13	ATF6B	cis-ex-in	0.00184181	-0.414925	ENSG00000065413.20	ANKRD44	trans-ex-in	1.13189e-09	-0.201078
TF	chr6	32574010	ENSG00000213676.13	ATF6B	cis-ex-in	0.00184181	-0.414925	ENSG00000065413.20	ANKRD44	trans-intron	4.50352e-10	0.205793
TF	chr6	32578875	ENSG00000213676.13	ATF6B	cis-ex-in	0.00590084	-0.49022	ENSG00000115183.15	TANC1	trans-exon	8.28919e-09	-0.19048
TF	chr6	32606702	ENSG00000204304.12	PBX2	cis-exon	0.000243719	-0.347125	ENSG00000177409.12	SAMD9L	trans-ex-in	1.84516e-08	-0.186046
TF	chr6	32611596	ENSG00000204304.12	PBX2	cis-exon	2.95578e-05	-0.420478	ENSG00000177409.12	SAMD9L	trans-ex-in	4.0114e-08	-0.181639
TF	chr6	32614298	ENSG00000204304.12	PBX2	cis-exon	0.000374742	-0.335102	ENSG00000177409.12	SAMD9L	trans-ex-in	3.97144e-08	-0.181696
TF	chr6	32622377	ENSG00000213676.13	ATF6B	cis-exon	9.49785e-05	-0.289095	ENSG00000048052.21	HDAC9	trans-intron	3.51972e-08	0.182388
TF	chr6	32622377	ENSG00000213676.13	ATF6B	cis-exon	9.49785e-05	-0.289095	ENSG00000065413.20	ANKRD44	trans-intron	4.03299e-08	0.181608
[truncated: 1,299 more rows]

## Sheet: trans-QTLs for RBPs
Regulatory factor type	QTL chromosome	QTL position	cis-QTL gene	cis-QTL gene name	cis-QTL type	cis-QTL nominal p-value	cis-QTL effect (slope)	trans-QTL gene	trans-QTL gene name	trans-QTL type	trans-QTL nominal p-value	trans-QTL correlation coefficient
RBP	chr1	18363113	ENSG00000179051.14	RCC2	cis-intron	0.000977386	0.423065	ENSG00000103222.19	ABCC1	trans-intron	7.85281e-09	-0.190776
RBP	chr1	18363380	ENSG00000179051.14	RCC2	cis-intron	0.000882397	0.42621	ENSG00000103222.19	ABCC1	trans-intron	7.10498e-09	-0.191322
RBP	chr1	22010348	ENSG00000075151.20	EIF4G3	cis-intron	0.000150291	1.04643	ENSG00000141279.16	NPEPPS	trans-ex-in	3.62253e-08	0.182224
RBP	chr1	22010349	ENSG00000075151.20	EIF4G3	cis-intron	0.000156317	1.03712	ENSG00000141279.16	NPEPPS	trans-ex-in	3.48536e-08	0.182444
RBP	chr1	32797035	ENSG00000121774.18	KHDRBS1	cis-exon	6.45941e-06	-1.50788	ENSG00000116017.11	ARID3A	trans-ex-in	4.6001e-08	-0.18085
RBP	chr1	36517995	ENSG00000134698.11	AGO4	cis-ex-in	0.00425438	1.29444	ENSG00000134186.12	PRPF38B	trans-intron	2.68127e-08	-0.183938
RBP	chr1	39770402	ENSG00000084072.17	PPIE	cis-ex-in	2.55666e-07	0.478687	ENSG00000172985.11	SH3RF3	trans-ex-in	6.14415e-09	0.192112
RBP	chr1	45053048	ENSG00000142937.12	RPS8	cis-intron	0.0003159	32.3579	ENSG00000100221.10	JOSD1	trans-ex-in	3.05946e-08	0.183188
RBP	chr1	45567628	ENSG00000117450.14	PRDX1	cis-exon	0.00228809	-0.267039	ENSG00000136699.19	SMPD4	trans-ex-in	9.49882e-10	-0.201983
RBP	chr1	45567628	ENSG00000117450.14	PRDX1	cis-exon	0.00228809	-0.267039	ENSG00000196204.11	RNF216P1	trans-intron	7.63455e-09	0.19093
RBP	chr1	53396922	ENSG00000134744.14	TUT4	cis-intron	0.0043334	0.214078	ENSG00000138336.9	TET1	trans-intron	1.39216e-08	0.187619
RBP	chr1	89521784	ENSG00000065243.20	PKN2	cis-ex-in	0.00480106	0.496403	ENSG00000141384.13	TAF4B	trans-intron	1.78871e-08	0.18622
RBP	chr1	89522382	ENSG00000065243.20	PKN2	cis-ex-in	0.00471712	0.506188	ENSG00000141384.13	TAF4B	trans-intron	2.85415e-08	0.183584
RBP	chr1	110059175	ENSG00000162775.16	RBM15	cis-intron	0.00726134	0.157028	ENSG00000160255.18	ITGB2	trans-ex-in	1.77667e-08	0.186258
RBP	chr1	154443593	ENSG00000160710.17	ADAR	cis-exon	0.00547516	-0.849503	ENSG00000109787.13	KLF3	trans-exon	5.6541e-08	0.179656
RBP	chr1	155329385	ENSG00000160752.14	FDPS	cis-intron	0.00928748	0.407844	ENSG00000155307.19	SAMSN1	trans-ex-in	2.9828e-08	0.183333
RBP	chr1	155742262	ENSG00000160752.14	FDPS	cis-intron	0.00187369	-27.9605	ENSG00000101782.15	RIOK3	trans-exon	5.05757e-08	-0.180302
RBP	chr1	171087267	ENSG00000117523.16	PRRC2C	cis-exon	0.00669748	-0.400667	ENSG00000157106.17	SMG1	trans-intron	9.11549e-09	0.189959
RBP	chr1	244818697	ENSG00000153187.20	HNRNPU	cis-exon	2.54858e-09	-0.454808	ENSG00000138336.9	TET1	trans-ex-in	4.44319e-34	-0.389859
RBP	chr1	244818697	ENSG00000153187.20	HNRNPU	cis-exon	2.54858e-09	-0.454808	ENSG00000138336.9	TET1	trans-intron	2.55537e-41	0.427434
RBP	chr1	244819079	ENSG00000153187.20	HNRNPU	cis-exon	1.66118e-09	-0.484404	ENSG00000138336.9	TET1	trans-ex-in	2.81053e-31	-0.373916
RBP	chr1	244819079	ENSG00000153187.20	HNRNPU	cis-exon	1.66118e-09	-0.484404	ENSG00000138336.9	TET1	trans-intron	8.13561e-39	0.414979
RBP	chr1	244819563	ENSG00000153187.20	HNRNPU	cis-exon	2.25949e-10	-0.390332	ENSG00000138336.9	TET1	trans-ex-in	6.36674e-70	-0.541963
RBP	chr1	244819563	ENSG00000153187.20	HNRNPU	cis-exon	2.25949e-10	-0.390332	ENSG00000138336.9	TET1	trans-intron	7.03585e-87	0.593593
RBP	chr1	244819729	ENSG00000153187.20	HNRNPU	cis-exon	1.00879e-10	-0.408414	ENSG00000138336.9	TET1	trans-ex-in	3.88766e-57	-0.496049
RBP	chr1	244819729	ENSG00000153187.20	HNRNPU	cis-exon	1.00879e-10	-0.408414	ENSG00000138336.9	TET1	trans-intron	1.32447e-73	0.553973
RBP	chr1	244819734	ENSG00000153187.20	HNRNPU	cis-exon	8.11655e-10	-0.394893	ENSG00000138336.9	TET1	trans-ex-in	7.09279e-55	-0.487146
RBP	chr1	244819734	ENSG00000153187.20	HNRNPU	cis-exon	8.11655e-10	-0.394893	ENSG00000138336.9	TET1	trans-intron	2.88487e-72	0.549664
RBP	chr1	244822260	ENSG00000153187.20	HNRNPU	cis-exon	3.25878e-11	-0.396598	ENSG00000138336.9	TET1	trans-ex-in	4.12374e-67	-0.532454
RBP	chr1	244822260	ENSG00000153187.20	HNRNPU	cis-exon	3.25878e-11	-0.396598	ENSG00000138336.9	TET1	trans-intron	1.33766e-84	0.587165
RBP	chr1	244822274	ENSG00000153187.20	HNRNPU	cis-exon	3.40208e-11	-0.39572	ENSG00000138336.9	TET1	trans-ex-in	3.31829e-69	-0.539566
RBP	chr1	244822274	ENSG00000153187.20	HNRNPU	cis-exon	3.40208e-11	-0.39572	ENSG00000138336.9	TET1	trans-intron	6.98361e-87	0.593602
RBP	chr1	244822913	ENSG00000153187.20	HNRNPU	cis-exon	5.93839e-11	-0.388515	ENSG00000138336.9	TET1	trans-ex-in	6.31657e-70	-0.541974
RBP	chr1	244822913	ENSG00000153187.20	HNRNPU	cis-exon	5.93839e-11	-0.388515	ENSG00000138336.9	TET1	trans-intron	2.5535e-87	0.594818
RBP	chr1	244822941	ENSG00000153187.20	HNRNPU	cis-exon	6.06822e-11	-0.386208	ENSG00000138336.9	TET1	trans-ex-in	1.31094e-72	-0.550773
RBP	chr1	244822941	ENSG00000153187.20	HNRNPU	cis-exon	6.06822e-11	-0.386208	ENSG00000138336.9	TET1	trans-intron	1.28008e-90	0.603836
RBP	chr1	244823079	ENSG00000153187.20	HNRNPU	cis-exon	4.91465e-11	-0.386759	ENSG00000138336.9	TET1	trans-ex-in	2.09498e-73	-0.553336
RBP	chr1	244823079	ENSG00000153187.20	HNRNPU	cis-exon	4.91465e-11	-0.386759	ENSG00000138336.9	TET1	trans-intron	1.04913e-91	0.606744
RBP	chr1	244823914	ENSG00000153187.20	HNRNPU	cis-exon	2.96926e-11	-0.39008	ENSG00000138336.9	TET1	trans-ex-in	1.03989e-72	-0.551098
RBP	chr1	244823914	ENSG00000153187.20	HNRNPU	cis-exon	2.96926e-11	-0.39008	ENSG00000138336.9	TET1	trans-intron	5.01664e-91	0.604929
RBP	chr1	244824923	ENSG00000153187.20	HNRNPU	cis-exon	6.96545e-12	-0.398181	ENSG00000138336.9	TET1	trans-ex-in	3.34721e-73	-0.552683
RBP	chr1	244824923	ENSG00000153187.20	HNRNPU	cis-exon	6.96545e-12	-0.398181	ENSG00000138336.9	TET1	trans-intron	8.56023e-91	0.604306
RBP	chr1	244825104	ENSG00000153187.20	HNRNPU	cis-exon	8.24165e-12	-0.39667	ENSG00000138336.9	TET1	trans-ex-in	7.17959e-72	-0.548377
RBP	chr1	244825104	ENSG00000153187.20	HNRNPU	cis-exon	8.24165e-12	-0.39667	ENSG00000138336.9	TET1	trans-intron	3.01309e-89	0.600122
RBP	chr1	244825519	ENSG00000153187.20	HNRNPU	cis-exon	1.1244e-10	-0.40383	ENSG00000138336.9	TET1	trans-ex-in	2.98219e-64	-0.522461
RBP	chr1	244825519	ENSG00000153187.20	HNRNPU	cis-exon	1.1244e-10	-0.40383	ENSG00000138336.9	TET1	trans-intron	4.84597e-80	0.573859
RBP	chr1	244825799	ENSG00000153187.20	HNRNPU	cis-exon	1.90773e-11	-0.389102	ENSG00000138336.9	TET1	trans-ex-in	1.53555e-73	-0.553768
RBP	chr1	244825799	ENSG00000153187.20	HNRNPU	cis-exon	1.90773e-11	-0.389102	ENSG00000138336.9	TET1	trans-intron	7.5044e-92	0.607131
RBP	chr1	244826312	ENSG00000153187.20	HNRNPU	cis-exon	7.77295e-11	-0.405739	ENSG00000138336.9	TET1	trans-ex-in	5.28234e-64	-0.521578
RBP	chr1	244826312	ENSG00000153187.20	HNRNPU	cis-exon	7.77295e-11	-0.405739	ENSG00000138336.9	TET1	trans-intron	9.73616e-80	0.572953
RBP	chr1	244827043	ENSG00000153187.20	HNRNPU	cis-exon	1.53654e-11	-0.392369	ENSG00000138336.9	TET1	trans-ex-in	3.23835e-69	-0.539602
RBP	chr1	244827043	ENSG00000153187.20	HNRNPU	cis-exon	1.53654e-11	-0.392369	ENSG00000138336.9	TET1	trans-intron	2.02327e-86	0.592311
RBP	chr1	244827370	ENSG00000153187.20	HNRNPU	cis-exon	7.28034e-11	-0.405862	ENSG00000138336.9	TET1	trans-ex-in	7.07889e-64	-0.521124
RBP	chr1	244827370	ENSG00000153187.20	HNRNPU	cis-exon	7.28034e-11	-0.405862	ENSG00000138336.9	TET1	trans-intron	1.25912e-79	0.572618
RBP	chr1	244827599	ENSG00000153187.20	HNRNPU	cis-exon	1.0985e-11	-0.392661	ENSG00000138336.9	TET1	trans-ex-in	1.97775e-71	-0.54694
RBP	chr1	244827599	ENSG00000153187.20	HNRNPU	cis-exon	1.0985e-11	-0.392661	ENSG00000138336.9	TET1	trans-intron	1.91299e-89	0.600659
RBP	chr1	244829060	ENSG00000153187.20	HNRNPU	cis-exon	1.33564e-11	-0.390903	ENSG00000138336.9	TET1	trans-ex-in	9.10898e-73	-0.551284
RBP	chr1	244829060	ENSG00000153187.20	HNRNPU	cis-exon	1.33564e-11	-0.390903	ENSG00000138336.9	TET1	trans-intron	1.06575e-90	0.60405
RBP	chr1	244829077	ENSG00000153187.20	HNRNPU	cis-exon	8.66162e-12	-0.394701	ENSG00000138336.9	TET1	trans-ex-in	5.74785e-73	-0.551928
RBP	chr1	244829077	ENSG00000153187.20	HNRNPU	cis-exon	8.66162e-12	-0.394701	ENSG00000138336.9	TET1	trans-intron	2.49033e-91	0.605742
RBP	chr1	244829264	ENSG00000153187.20	HNRNPU	cis-exon	9.21357e-12	-0.3941	ENSG00000138336.9	TET1	trans-ex-in	7.96405e-73	-0.551472
RBP	chr1	244829264	ENSG00000153187.20	HNRNPU	cis-exon	9.21357e-12	-0.3941	ENSG00000138336.9	TET1	trans-intron	2.35273e-91	0.605808
RBP	chr1	244829341	ENSG00000153187.20	HNRNPU	cis-exon	5.55567e-11	-0.408929	ENSG00000138336.9	TET1	trans-ex-in	2.02666e-64	-0.523057
RBP	chr1	244829341	ENSG00000153187.20	HNRNPU	cis-exon	5.55567e-11	-0.408929	ENSG00000138336.9	TET1	trans-intron	2.88308e-80	0.574532
RBP	chr1	244829415	ENSG00000153187.20	HNRNPU	cis-exon	5.4737e-11	-0.408989	ENSG00000138336.9	TET1	trans-ex-in	5.43367e-64	-0.521534
RBP	chr1	244829415	ENSG00000153187.20	HNRNPU	cis-exon	5.4737e-11	-0.408989	ENSG00000138336.9	TET1	trans-intron	4.8618e-80	0.573855
RBP	chr1	244830128	ENSG00000153187.20	HNRNPU	cis-exon	4.43912e-11	-0.411002	ENSG00000138336.9	TET1	trans-ex-in	1.26124e-63	-0.520227
RBP	chr1	244830128	ENSG00000153187.20	HNRNPU	cis-exon	4.43912e-11	-0.411002	ENSG00000138336.9	TET1	trans-intron	8.82175e-80	0.573081
RBP	chr1	244830518	ENSG00000153187.20	HNRNPU	cis-exon	6.90524e-12	-0.396102	ENSG00000138336.9	TET1	trans-ex-in	1.64437e-73	-0.553673
RBP	chr1	244830518	ENSG00000153187.20	HNRNPU	cis-exon	6.90524e-12	-0.396102	ENSG00000138336.9	TET1	trans-intron	1.77727e-92	0.608789
RBP	chr1	244830656	ENSG00000153187.20	HNRNPU	cis-exon	5.91699e-12	-0.39836	ENSG00000138336.9	TET1	trans-ex-in	1.90488e-72	-0.550248
RBP	chr1	244830656	ENSG00000153187.20	HNRNPU	cis-exon	5.91699e-12	-0.39836	ENSG00000138336.9	TET1	trans-intron	5.11099e-91	0.604907
RBP	chr1	244831430	ENSG00000153187.20	HNRNPU	cis-exon	5.86001e-12	-0.397917	ENSG00000138336.9	TET1	trans-ex-in	1.43385e-72	-0.550648
RBP	chr1	244831430	ENSG00000153187.20	HNRNPU	cis-exon	5.86001e-12	-0.397917	ENSG00000138336.9	TET1	trans-intron	3.44179e-91	0.605367
RBP	chr1	244831438	ENSG00000153187.20	HNRNPU	cis-exon	6.12038e-12	-0.397448	ENSG00000138336.9	TET1	trans-ex-in	1.61236e-72	-0.550483
RBP	chr1	244831438	ENSG00000153187.20	HNRNPU	cis-exon	6.12038e-12	-0.397448	ENSG00000138336.9	TET1	trans-intron	3.56593e-91	0.605326
RBP	chr1	244831747	ENSG00000153187.20	HNRNPU	cis-exon	7.1832e-12	-0.396017	ENSG00000138336.9	TET1	trans-ex-in	3.48337e-73	-0.552628
RBP	chr1	244831747	ENSG00000153187.20	HNRNPU	cis-exon	7.1832e-12	-0.396017	ENSG00000138336.9	TET1	trans-intron	1.34251e-91	0.606458
RBP	chr1	244831893	ENSG00000153187.20	HNRNPU	cis-exon	7.63345e-12	-0.395461	ENSG00000138336.9	TET1	trans-ex-in	2.41608e-73	-0.553137
RBP	chr1	244831893	ENSG00000153187.20	HNRNPU	cis-exon	7.63345e-12	-0.395461	ENSG00000138336.9	TET1	trans-intron	8.33102e-92	0.60701
RBP	chr1	244832347	ENSG00000153187.20	HNRNPU	cis-exon	3.28789e-12	-0.405168	ENSG00000138336.9	TET1	trans-ex-in	9.38445e-72	-0.547998
RBP	chr1	244832347	ENSG00000153187.20	HNRNPU	cis-exon	3.28789e-12	-0.405168	ENSG00000138336.9	TET1	trans-intron	2.52525e-89	0.600331
RBP	chr1	244832569	ENSG00000153187.20	HNRNPU	cis-exon	5.96388e-12	-0.396926	ENSG00000138336.9	TET1	trans-ex-in	1.37998e-74	-0.557096
RBP	chr1	244832569	ENSG00000153187.20	HNRNPU	cis-exon	5.96388e-12	-0.396926	ENSG00000138336.9	TET1	trans-intron	2.32171e-93	0.611116
RBP	chr1	244832781	ENSG00000153187.20	HNRNPU	cis-exon	4.03042e-11	-0.412225	ENSG00000138336.9	TET1	trans-ex-in	3.3906e-65	-0.525798
RBP	chr1	244832781	ENSG00000153187.20	HNRNPU	cis-exon	4.03042e-11	-0.412225	ENSG00000138336.9	TET1	trans-intron	4.52651e-81	0.576918
RBP	chr1	244833117	ENSG00000153187.20	HNRNPU	cis-exon	6.49884e-12	-0.396751	ENSG00000138336.9	TET1	trans-ex-in	1.0906e-73	-0.554243
RBP	chr1	244833117	ENSG00000153187.20	HNRNPU	cis-exon	6.49884e-12	-0.396751	ENSG00000138336.9	TET1	trans-intron	2.16213e-92	0.608564
RBP	chr1	244834284	ENSG00000153187.20	HNRNPU	cis-exon	1.51942e-11	-0.419647	ENSG00000138336.9	TET1	trans-ex-in	3.48545e-67	-0.532704
RBP	chr1	244834284	ENSG00000153187.20	HNRNPU	cis-exon	1.51942e-11	-0.419647	ENSG00000138336.9	TET1	trans-intron	1.83594e-82	0.581003
RBP	chr1	244836094	ENSG00000153187.20	HNRNPU	cis-exon	2.51828e-10	-0.404519	ENSG00000138336.9	TET1	trans-ex-in	5.85359e-78	-0.567574
RBP	chr1	244836094	ENSG00000153187.20	HNRNPU	cis-exon	2.51828e-10	-0.404519	ENSG00000138336.9	TET1	trans-intron	1.88327e-93	0.611354
RBP	chr1	244837362	ENSG00000153187.20	HNRNPU	cis-exon	3.35845e-11	-0.395818	ENSG00000138336.9	TET1	trans-ex-in	2.72863e-90	-0.602951
RBP	chr1	244837362	ENSG00000153187.20	HNRNPU	cis-exon	3.35845e-11	-0.395818	ENSG00000138336.9	TET1	trans-intron	8.07033e-109	0.648912
RBP	chr1	244837616	ENSG00000153187.20	HNRNPU	cis-exon	2.52087e-10	-0.403732	ENSG00000138336.9	TET1	trans-ex-in	1.00854e-79	-0.572907
RBP	chr1	244837616	ENSG00000153187.20	HNRNPU	cis-exon	2.52087e-10	-0.403732	ENSG00000138336.9	TET1	trans-intron	2.89366e-95	0.616063
RBP	chr1	244839728	ENSG00000153187.20	HNRNPU	cis-exon	2.94162e-11	-0.397624	ENSG00000138336.9	TET1	trans-ex-in	1.05229e-90	-0.604065
RBP	chr1	244839728	ENSG00000153187.20	HNRNPU	cis-exon	2.94162e-11	-0.397624	ENSG00000138336.9	TET1	trans-intron	4.50988e-109	0.649488
RBP	chr1	244840249	ENSG00000153187.20	HNRNPU	cis-exon	3.00802e-11	-0.39765	ENSG00000138336.9	TET1	trans-ex-in	7.7481e-91	-0.604422
RBP	chr1	244840249	ENSG00000153187.20	HNRNPU	cis-exon	3.00802e-11	-0.39765	ENSG00000138336.9	TET1	trans-intron	4.03646e-109	0.649597
RBP	chr1	244840470	ENSG00000153187.20	HNRNPU	cis-exon	2.47231e-10	-0.405282	ENSG00000138336.9	TET1	trans-ex-in	4.72472e-78	-0.567857
RBP	chr1	244840470	ENSG00000153187.20	HNRNPU	cis-exon	2.47231e-10	-0.405282	ENSG00000138336.9	TET1	trans-intron	5.89032e-93	0.610054
RBP	chr1	244841783	ENSG00000153187.20	HNRNPU	cis-exon	2.71388e-10	-0.404227	ENSG00000138336.9	TET1	trans-ex-in	1.56991e-78	-0.569313
RBP	chr1	244841783	ENSG00000153187.20	HNRNPU	cis-exon	2.71388e-10	-0.404227	ENSG00000138336.9	TET1	trans-intron	1.71705e-93	0.611459
RBP	chr1	244842071	ENSG00000153187.20	HNRNPU	cis-exon	2.97109e-11	-0.39838	ENSG00000138336.9	TET1	trans-ex-in	4.33617e-91	-0.605098
RBP	chr1	244842071	ENSG00000153187.20	HNRNPU	cis-exon	2.97109e-11	-0.39838	ENSG00000138336.9	TET1	trans-intron	3.23778e-109	0.649815
RBP	chr1	244842411	ENSG00000153187.20	HNRNPU	cis-exon	2.48386e-10	-0.404983	ENSG00000138336.9	TET1	trans-ex-in	1.32861e-78	-0.569532
RBP	chr1	244842411	ENSG00000153187.20	HNRNPU	cis-exon	2.48386e-10	-0.404983	ENSG00000138336.9	TET1	trans-intron	1.86516e-93	0.611365
RBP	chr1	244842526	ENSG00000153187.20	HNRNPU	cis-exon	2.39956e-10	-0.40538	ENSG00000138336.9	TET1	trans-ex-in	1.38799e-78	-0.569475
RBP	chr1	244842526	ENSG00000153187.20	HNRNPU	cis-exon	2.39956e-10	-0.40538	ENSG00000138336.9	TET1	trans-intron	2.04189e-93	0.611262
RBP	chr1	244842539	ENSG00000153187.20	HNRNPU	cis-exon	1.56382e-10	-0.410275	ENSG00000138336.9	TET1	trans-ex-in	4.63263e-77	-0.564819
RBP	chr1	244842539	ENSG00000153187.20	HNRNPU	cis-exon	1.56382e-10	-0.410275	ENSG00000138336.9	TET1	trans-intron	1.4392e-91	0.606378
RBP	chr1	244843525	ENSG00000153187.20	HNRNPU	cis-exon	2.31948e-10	-0.406503	ENSG00000138336.9	TET1	trans-ex-in	1.09397e-78	-0.569788
RBP	chr1	244843525	ENSG00000153187.20	HNRNPU	cis-exon	2.31948e-10	-0.406503	ENSG00000138336.9	TET1	trans-intron	3.45889e-93	0.610661
RBP	chr1	244845803	ENSG00000153187.20	HNRNPU	cis-exon	3.47716e-10	-0.404112	ENSG00000138336.9	TET1	trans-ex-in	1.63967e-78	-0.569255
RBP	chr1	244845803	ENSG00000153187.20	HNRNPU	cis-exon	3.47716e-10	-0.404112	ENSG00000138336.9	TET1	trans-intron	7.77415e-93	0.609737
RBP	chr1	244846494	ENSG00000153187.20	HNRNPU	cis-exon	4.64924e-11	-0.398704	ENSG00000138336.9	TET1	trans-ex-in	4.44878e-90	-0.602377
RBP	chr1	244846494	ENSG00000153187.20	HNRNPU	cis-exon	4.64924e-11	-0.398704	ENSG00000138336.9	TET1	trans-intron	1.01848e-107	0.646388
RBP	chr1	244849207	ENSG00000153187.20	HNRNPU	cis-exon	3.8996e-11	-0.400931	ENSG00000138336.9	TET1	trans-ex-in	4.21512e-84	-0.58574
RBP	chr1	244849207	ENSG00000153187.20	HNRNPU	cis-exon	3.8996e-11	-0.400931	ENSG00000138336.9	TET1	trans-intron	8.46404e-101	0.629957
RBP	chr1	244855322	ENSG00000153187.20	HNRNPU	cis-exon	2.26457e-10	-0.414724	ENSG00000138336.9	TET1	trans-ex-in	4.6331e-76	-0.561722
RBP	chr1	244855322	ENSG00000153187.20	HNRNPU	cis-exon	2.26457e-10	-0.414724	ENSG00000138336.9	TET1	trans-intron	3.83991e-89	0.599835
RBP	chr1	244856983	ENSG00000153187.20	HNRNPU	cis-exon	3.66138e-11	-0.406529	ENSG00000138336.9	TET1	trans-ex-in	2.83067e-88	-0.597458
RBP	chr1	244856983	ENSG00000153187.20	HNRNPU	cis-exon	3.66138e-11	-0.406529	ENSG00000138336.9	TET1	trans-intron	9.46427e-104	0.637088
RBP	chr1	244857830	ENSG00000153187.20	HNRNPU	cis-exon	4.76488e-11	-0.405447	ENSG00000138336.9	TET1	trans-ex-in	6.21732e-89	-0.599263
RBP	chr1	244857830	ENSG00000153187.20	HNRNPU	cis-exon	4.76488e-11	-0.405447	ENSG00000138336.9	TET1	trans-intron	1.41445e-104	0.639049
RBP	chr1	244859688	ENSG00000153187.20	HNRNPU	cis-exon	2.5927e-11	-0.412292	ENSG00000138336.9	TET1	trans-ex-in	2.43428e-89	-0.600375
RBP	chr1	244859688	ENSG00000153187.20	HNRNPU	cis-exon	2.5927e-11	-0.412292	ENSG00000138336.9	TET1	trans-intron	6.63229e-105	0.639827
RBP	chr1	244860009	ENSG00000153187.20	HNRNPU	cis-exon	6.99679e-11	-0.406926	ENSG00000138336.9	TET1	trans-ex-in	2.25847e-87	-0.594966
RBP	chr1	244860009	ENSG00000153187.20	HNRNPU	cis-exon	6.99679e-11	-0.406926	ENSG00000138336.9	TET1	trans-intron	1.20413e-102	0.634441
RBP	chr1	244860063	ENSG00000153187.20	HNRNPU	cis-exon	6.64955e-11	-0.438334	ENSG00000138336.9	TET1	trans-ex-in	1.74171e-62	-0.516117
RBP	chr1	244860063	ENSG00000153187.20	HNRNPU	cis-exon	6.64955e-11	-0.438334	ENSG00000138336.9	TET1	trans-intron	7.9207e-74	0.554686
RBP	chr10	678707	ENSG00000185736.16	ADARB2	cis-exon	0.00740137	-0.421982	ENSG00000171617.14	ENC1	trans-ex-in	3.45358e-08	-0.182497
RBP	chr10	6270777	ENSG00000134453.16	RBM17	cis-ex-in	0.00182983	-0.58741	ENSG00000122068.13	FYTTD1	trans-exon	2.28317e-09	0.19741
RBP	chr10	6511109	ENSG00000134453.16	RBM17	cis-ex-in	0.00625526	-0.430146	ENSG00000154760.14	SLFN13	trans-ex-in	3.75927e-09	0.19476
RBP	chr10	6554370	ENSG00000134453.16	RBM17	cis-ex-in	0.00223929	-0.310193	ENSG00000154760.14	SLFN13	trans-ex-in	1.4782e-08	0.187286
RBP	chr10	6715308	ENSG00000134453.16	RBM17	cis-ex-in	0.00192368	-1.10662	ENSG00000060237.17	WNK1	trans-ex-in	2.5996e-08	-0.184114
RBP	chr10	30362143	ENSG00000107951.14	MTPAP	cis-exon	9.71041e-65	0.751067	ENSG00000083799.17	CYLD	trans-exon	5.85813e-08	0.17945
RBP	chr10	30362143	ENSG00000107951.14	MTPAP	cis-intron	3.70326e-27	-0.499643	ENSG00000083799.17	CYLD	trans-exon	5.85813e-08	0.17945
RBP	chr10	68874648	ENSG00000165732.13	DDX21	cis-intron	0.000298588	0.403128	ENSG00000135677.11	GNS	trans-intron	3.70461e-08	0.182095
RBP	chr10	71200906	ENSG00000138303.18	ASCC1	cis-intron	0.00886095	0.221625	ENSG00000188895.12	MSL1	trans-intron	4.18847e-08	0.18139
RBP	chr10	97419834	ENSG00000052749.14	RRP12	cis-ex-in	9.30094e-05	-0.270145	ENSG00000120820.12	GLT8D2	trans-ex-in	1.31664e-16	-0.270793
RBP	chr10	97419834	ENSG00000052749.14	RRP12	cis-ex-in	9.30094e-05	-0.270145	ENSG00000120820.12	GLT8D2	trans-intron	1.33038e-27	0.351545
RBP	chr10	97420934	ENSG00000052749.14	RRP12	cis-ex-in	9.62605e-05	-0.269834	ENSG00000120820.12	GLT8D2	trans-ex-in	1.14622e-16	-0.271313
RBP	chr10	97420934	ENSG00000052749.14	RRP12	cis-ex-in	9.62605e-05	-0.269834	ENSG00000120820.12	GLT8D2	trans-intron	1.00715e-27	0.352309
RBP	chr10	97438448	ENSG00000052749.14	RRP12	cis-ex-in	6.30769e-05	-0.275757	ENSG00000120820.12	GLT8D2	trans-ex-in	9.13515e-17	-0.272162
RBP	chr10	97438448	ENSG00000052749.14	RRP12	cis-ex-in	6.30769e-05	-0.275757	ENSG00000120820.12	GLT8D2	trans-intron	1.06176e-27	0.352165
RBP	chr10	97440387	ENSG00000052749.14	RRP12	cis-ex-in	7.97316e-05	-0.27205	ENSG00000120820.12	GLT8D2	trans-ex-in	8.42732e-17	-0.272463
RBP	chr10	97440387	ENSG00000052749.14	RRP12	cis-ex-in	7.97316e-05	-0.27205	ENSG00000120820.12	GLT8D2	trans-intron	1.1688e-27	0.351901
RBP	chr10	101211646	ENSG00000148840.11	PPRC1	cis-intron	0.00227111	-0.573837	ENSG00000152242.11	C18orf25	trans-intron	4.16265e-09	0.194213
RBP	chr11	10897664	ENSG00000110321.18	EIF4G2	cis-exon	0.0001002	0.301552	ENSG00000204592.9	HLA-E	trans-exon	5.58627e-08	0.179726
RBP	chr11	34399765	ENSG00000135387.21	CAPRIN1	cis-ex-in	0.00684325	0.372071	ENSG00000178105.11	DDX10	trans-intron	9.62038e-09	-0.189663
RBP	chr11	42822616	ENSG00000166181.13	API5	cis-intron	0.000778682	2.0982	ENSG00000213281.5	NRAS	trans-ex-in	4.30526e-08	0.181232
RBP	chr11	43123788	ENSG00000166181.13	API5	cis-ex-in	0.00293325	0.241	ENSG00000187122.17	SLIT1	trans-intron	1.78037e-08	-0.186247
RBP	chr11	43123788	ENSG00000166181.13	API5	cis-intron	0.000569129	-0.278947	ENSG00000187122.17	SLIT1	trans-intron	1.78037e-08	-0.186247
RBP	chr11	48129230	ENSG00000149187.18	CELF1	cis-exon	2.86158e-05	0.398156	ENSG00000144426.18	NBEAL1	trans-exon	5.59441e-08	-0.179717
RBP	chr11	58872182	ENSG00000166889.14	PATL1	cis-intron	0.000437082	-0.846291	ENSG00000168575.10	SLC20A2	trans-intron	4.3604e-08	0.181159
RBP	chr11	59702872	ENSG00000166889.14	PATL1	cis-intron	0.00706973	17.173	ENSG00000160255.18	ITGB2	trans-intron	2.24208e-08	-0.18495
RBP	chr11	61159484	ENSG00000149532.15	CPSF7	cis-ex-in	0.00194916	-0.245194	ENSG00000155629.15	PIK3AP1	trans-intron	3.23178e-08	-0.182876
RBP	chr11	61159723	ENSG00000149532.15	CPSF7	cis-ex-in	0.00120553	-0.257171	ENSG00000155629.15	PIK3AP1	trans-intron	7.77462e-09	-0.19083
RBP	chr11	61159739	ENSG00000149532.15	CPSF7	cis-ex-in	0.00601624	-0.220489	ENSG00000155629.15	PIK3AP1	trans-intron	2.6536e-09	-0.196615
RBP	chr11	61251170	ENSG00000149532.15	CPSF7	cis-ex-in	0.000731923	1.13796	ENSG00000130382.9	MLLT1	trans-intron	1.44866e-08	0.187398
RBP	chr11	61251170	ENSG00000149532.15	CPSF7	cis-intron	8.67468e-05	-1.321	ENSG00000130382.9	MLLT1	trans-intron	1.44866e-08	0.187398
RBP	chr11	61251383	ENSG00000149532.15	CPSF7	cis-ex-in	0.00151874	1.07226	ENSG00000130382.9	MLLT1	trans-intron	4.12307e-09	0.194265
RBP	chr11	61251383	ENSG00000149532.15	CPSF7	cis-intron	0.00026859	-1.23102	ENSG00000130382.9	MLLT1	trans-intron	4.12307e-09	0.194265
RBP	chr11	61252450	ENSG00000149532.15	CPSF7	cis-ex-in	0.000887886	1.11515	ENSG00000130382.9	MLLT1	trans-intron	1.88969e-08	0.185913
RBP	chr11	61252450	ENSG00000149532.15	CPSF7	cis-intron	5.41288e-05	-1.35246	ENSG00000130382.9	MLLT1	trans-intron	1.88969e-08	0.185913
RBP	chr11	61268485	ENSG00000149532.15	CPSF7	cis-ex-in	0.00216535	0.966058	ENSG00000130382.9	MLLT1	trans-intron	2.29265e-08	0.184825
RBP	chr11	61268485	ENSG00000149532.15	CPSF7	cis-intron	4.23588e-05	-1.28717	ENSG00000130382.9	MLLT1	trans-intron	2.29265e-08	0.184825
RBP	chr11	61271587	ENSG00000149532.15	CPSF7	cis-ex-in	0.00186163	0.947208	ENSG00000130382.9	MLLT1	trans-intron	2.33199e-08	0.184729
RBP	chr11	61271587	ENSG00000149532.15	CPSF7	cis-intron	3.40353e-05	-1.25911	ENSG00000130382.9	MLLT1	trans-intron	2.33199e-08	0.184729
RBP	chr11	61272605	ENSG00000149532.15	CPSF7	cis-ex-in	0.0019502	0.947399	ENSG00000130382.9	MLLT1	trans-intron	2.18435e-08	0.185098
RBP	chr11	61272605	ENSG00000149532.15	CPSF7	cis-intron	3.76173e-05	-1.25797	ENSG00000130382.9	MLLT1	trans-intron	2.18435e-08	0.185098
RBP	chr11	61276301	ENSG00000149532.15	CPSF7	cis-ex-in	0.00188407	0.946136	ENSG00000130382.9	MLLT1	trans-intron	2.25438e-08	0.18492
RBP	chr11	61276301	ENSG00000149532.15	CPSF7	cis-intron	3.92673e-05	-1.24921	ENSG00000130382.9	MLLT1	trans-intron	2.25438e-08	0.18492
RBP	chr11	61276998	ENSG00000149532.15	CPSF7	cis-ex-in	0.000725279	1.02753	ENSG00000130382.9	MLLT1	trans-intron	1.85142e-08	0.186027
RBP	chr11	61276998	ENSG00000149532.15	CPSF7	cis-intron	7.95803e-06	-1.35463	ENSG00000130382.9	MLLT1	trans-intron	1.85142e-08	0.186027
RBP	chr11	61279404	ENSG00000149532.15	CPSF7	cis-ex-in	0.00150242	0.966527	ENSG00000130382.9	MLLT1	trans-intron	2.97414e-08	0.183349
RBP	chr11	61279404	ENSG00000149532.15	CPSF7	cis-intron	2.30591e-05	-1.28612	ENSG00000130382.9	MLLT1	trans-intron	2.97414e-08	0.183349
RBP	chr11	61287420	ENSG00000149532.15	CPSF7	cis-ex-in	0.00162429	0.963861	ENSG00000130382.9	MLLT1	trans-intron	2.14935e-08	0.185189
RBP	chr11	61287420	ENSG00000149532.15	CPSF7	cis-intron	3.49866e-05	-1.26314	ENSG00000130382.9	MLLT1	trans-intron	2.14935e-08	0.185189
RBP	chr11	61308052	ENSG00000149532.15	CPSF7	cis-ex-in	0.00206895	0.942088	ENSG00000130382.9	MLLT1	trans-intron	2.30727e-08	0.184789
RBP	chr11	61308052	ENSG00000149532.15	CPSF7	cis-intron	3.6668e-05	-1.25979	ENSG00000130382.9	MLLT1	trans-intron	2.30727e-08	0.184789
RBP	chr11	61308900	ENSG00000149532.15	CPSF7	cis-ex-in	0.0019502	0.947399	ENSG00000130382.9	MLLT1	trans-intron	2.18435e-08	0.185098
RBP	chr11	61308900	ENSG00000149532.15	CPSF7	cis-intron	3.76173e-05	-1.25797	ENSG00000130382.9	MLLT1	trans-intron	2.18435e-08	0.185098
RBP	chr11	61316708	ENSG00000149532.15	CPSF7	cis-ex-in	0.0019502	0.947399	ENSG00000130382.9	MLLT1	trans-intron	2.18435e-08	0.185098
RBP	chr11	61316708	ENSG00000149532.15	CPSF7	cis-intron	3.76173e-05	-1.25797	ENSG00000130382.9	MLLT1	trans-intron	2.18435e-08	0.185098
RBP	chr11	61320658	ENSG00000149532.15	CPSF7	cis-ex-in	0.00156675	0.971173	ENSG00000130382.9	MLLT1	trans-intron	2.12196e-08	0.185261
RBP	chr11	61320658	ENSG00000149532.15	CPSF7	cis-intron	2.91699e-05	-1.28112	ENSG00000130382.9	MLLT1	trans-intron	2.12196e-08	0.185261
RBP	chr11	61320668	ENSG00000149532.15	CPSF7	cis-ex-in	0.00181748	0.9539	ENSG00000130382.9	MLLT1	trans-intron	3.20635e-08	0.182921
RBP	chr11	61320668	ENSG00000149532.15	CPSF7	cis-intron	3.31561e-05	-1.26695	ENSG00000130382.9	MLLT1	trans-intron	3.20635e-08	0.182921
RBP	chr11	61325230	ENSG00000149532.15	CPSF7	cis-ex-in	0.001979	0.950326	ENSG00000130382.9	MLLT1	trans-intron	2.28914e-08	0.184833
RBP	chr11	61325230	ENSG00000149532.15	CPSF7	cis-intron	3.69566e-05	-1.26486	ENSG00000130382.9	MLLT1	trans-intron	2.28914e-08	0.184833
RBP	chr11	61339420	ENSG00000149532.15	CPSF7	cis-ex-in	0.00195021	-0.947399	ENSG00000130382.9	MLLT1	trans-intron	2.18435e-08	-0.185098
RBP	chr11	61339420	ENSG00000149532.15	CPSF7	cis-intron	3.76173e-05	1.25797	ENSG00000130382.9	MLLT1	trans-intron	2.18435e-08	-0.185098
RBP	chr11	61341502	ENSG00000149532.15	CPSF7	cis-ex-in	0.00195021	-0.947399	ENSG00000130382.9	MLLT1	trans-intron	2.18435e-08	-0.185098
RBP	chr11	61341502	ENSG00000149532.15	CPSF7	cis-intron	3.76173e-05	1.25797	ENSG00000130382.9	MLLT1	trans-intron	2.18435e-08	-0.185098
RBP	chr11	61345330	ENSG00000149532.15	CPSF7	cis-ex-in	0.00195021	-0.947399	ENSG00000130382.9	MLLT1	trans-intron	2.18435e-08	-0.185098
RBP	chr11	61345330	ENSG00000149532.15	CPSF7	cis-intron	3.76173e-05	1.25797	ENSG00000130382.9	MLLT1	trans-intron	2.18435e-08	-0.185098
RBP	chr11	61351532	ENSG00000149532.15	CPSF7	cis-intron	0.000977913	0.890804	ENSG00000130382.9	MLLT1	trans-ex-in	2.46199e-08	0.184422
RBP	chr11	61351532	ENSG00000149532.15	CPSF7	cis-intron	0.000977913	0.890804	ENSG00000130382.9	MLLT1	trans-intron	2.166e-08	-0.185145
RBP	chr11	61355406	ENSG00000149532.15	CPSF7	cis-intron	2.48564e-05	1.32002	ENSG00000130382.9	MLLT1	trans-intron	4.5936e-08	-0.180858
RBP	chr11	61372397	ENSG00000149532.15	CPSF7	cis-ex-in	0.00055154	-1.0227	ENSG00000130382.9	MLLT1	trans-intron	2.35191e-08	-0.18468
RBP	chr11	61372397	ENSG00000149532.15	CPSF7	cis-intron	1.72806e-05	1.26997	ENSG00000130382.9	MLLT1	trans-intron	2.35191e-08	-0.18468
RBP	chr11	61373692	ENSG00000149532.15	CPSF7	cis-ex-in	0.0015049	-0.970379	ENSG00000130382.9	MLLT1	trans-intron	1.72126e-08	-0.186436
RBP	chr11	61373692	ENSG00000149532.15	CPSF7	cis-intron	3.01734e-05	1.27305	ENSG00000130382.9	MLLT1	trans-intron	1.72126e-08	-0.186436
RBP	chr11	61373787	ENSG00000149532.15	CPSF7	cis-ex-in	0.00162915	0.963663	ENSG00000130382.9	MLLT1	trans-intron	1.92406e-08	0.185811
RBP	chr11	61373787	ENSG00000149532.15	CPSF7	cis-intron	3.21913e-05	-1.269	ENSG00000130382.9	MLLT1	trans-intron	1.92406e-08	0.185811
RBP	chr11	61377180	ENSG00000149532.15	CPSF7	cis-ex-in	0.0028622	-0.912283	ENSG00000130382.9	MLLT1	trans-intron	3.22486e-08	-0.182888
RBP	chr11	61377180	ENSG00000149532.15	CPSF7	cis-intron	5.6563e-05	1.22932	ENSG00000130382.9	MLLT1	trans-intron	3.22486e-08	-0.182888
RBP	chr11	61377235	ENSG00000149532.15	CPSF7	cis-ex-in	0.00197613	-0.946271	ENSG00000130382.9	MLLT1	trans-intron	2.29022e-08	-0.184831
RBP	chr11	61377235	ENSG00000149532.15	CPSF7	cis-intron	4.16527e-05	1.25094	ENSG00000130382.9	MLLT1	trans-intron	2.29022e-08	-0.184831
RBP	chr11	65985833	ENSG00000175573.7	C11orf68	cis-exon	2.24158e-05	1.1239	ENSG00000101443.18	WFDC2	trans-intron	7.23797e-09	0.191221
RBP	chr11	66690210	ENSG00000175467.15	SART1	cis-ex-in	0.00936781	0.59805	ENSG00000163900.11	TMEM41A	trans-ex-in	3.12991e-08	-0.183059
RBP	chr11	74907220	ENSG00000149257.15	SERPINH1	cis-intron	0.00543808	0.407654	ENSG00000184792.16	OSBP2	trans-intron	1.13278e-11	-0.2236
RBP	chr11	75390061	ENSG00000149273.15	RPS3	cis-exon	3.41199e-06	-0.670191	ENSG00000008869.12	HEATR5B	trans-intron	3.28996e-08	0.182774
RBP	chr11	116746524	ENSG00000137656.12	BUD13	cis-ex-in	0.00612966	0.329434	ENSG00000187824.9	TMEM220	trans-intron	1.94702e-08	0.185745
RBP	chr11	116746524	ENSG00000137656.12	BUD13	cis-intron	0.000964723	-0.396355	ENSG00000187824.9	TMEM220	trans-intron	1.94702e-08	0.185745
RBP	chr12	8315663	ENSG00000111732.11	AICDA	cis-intron	0.00139512	-0.436924	ENSG00000111885.7	MAN1A1	trans-ex-in	3.11506e-08	-0.183086
RBP	chr12	10572964	ENSG00000111196.10	MAGOHB	cis-intron	5.99242e-06	0.415306	ENSG00000109111.15	SUPT6H	trans-intron	1.76534e-08	0.186294
RBP	chr12	10612432	ENSG00000111196.10	MAGOHB	cis-ex-in	4.04704e-07	-0.46918	ENSG00000162654.9	GBP4	trans-exon	2.2755e-08	-0.184867
RBP	chr12	10612432	ENSG00000111196.10	MAGOHB	cis-intron	3.75034e-05	0.382649	ENSG00000162654.9	GBP4	trans-exon	2.2755e-08	-0.184867
RBP	chr12	42045579	ENSG00000134283.18	PPHLN1	cis-ex-in	0.000284538	-0.289745	ENSG00000133884.10	DPF2	trans-intron	2.76016e-08	-0.183774
RBP	chr12	42116543	ENSG00000134283.18	PPHLN1	cis-ex-in	7.60836e-05	-0.310107	ENSG00000133884.10	DPF2	trans-intron	2.48743e-08	-0.184364
RBP	chr12	42126096	ENSG00000134283.18	PPHLN1	cis-ex-in	8.33155e-05	-0.313118	ENSG00000133884.10	DPF2	trans-intron	2.78769e-08	-0.183718
RBP	chr12	42129564	ENSG00000134283.18	PPHLN1	cis-ex-in	0.000148488	-0.288142	ENSG00000133884.10	DPF2	trans-intron	1.88396e-08	-0.18593
RBP	chr12	45151889	ENSG00000139218.18	SCAF11	cis-intron	9.9105e-05	0.422022	ENSG00000176853.16	FAM91A1	trans-ex-in	4.66902e-08	0.180764
RBP	chr12	57109992	ENSG00000123384.14	LRP1	cis-exon	1.62973e-06	-0.390883	ENSG00000108389.9	MTMR4	trans-exon	2.92005e-08	-0.183454
RBP	chr12	57127631	ENSG00000123384.14	LRP1	cis-exon	1.55968e-06	-0.508595	ENSG00000108389.9	MTMR4	trans-exon	2.47535e-08	-0.184391
RBP	chr12	95450794	ENSG00000111142.14	METAP2	cis-exon	0.00864923	0.36955	ENSG00000132357.14	CARD6	trans-intron	3.83439e-08	0.181898
RBP	chr12	108349962	ENSG00000075856.12	SART3	cis-intron	0.000691776	-0.295627	ENSG00000103335.22	PIEZO1	trans-intron	4.40985e-08	-0.181094
RBP	chr12	121408814	ENSG00000135114.12	OASL	cis-intron	0.000562157	-24.4862	ENSG00000135829.17	DHX9	trans-intron	4.7129e-08	-0.18071
RBP	chr12	130958179	ENSG00000061936.9	SFSWAP	cis-intron	0.00169164	0.417913	ENSG00000176438.12	SYNE3	trans-ex-in	1.86028e-08	-0.186001
RBP	chr12	130958179	ENSG00000061936.9	SFSWAP	cis-intron	0.00169164	0.417913	ENSG00000176438.12	SYNE3	trans-intron	3.42793e-08	0.182539
RBP	chr12	131301231	ENSG00000185163.10	DDX51	cis-intron	0.00290999	1.40037	ENSG00000083535.16	PIBF1	trans-ex-in	1.99736e-08	0.185601
RBP	chr12	132122341	ENSG00000184967.7	NOC4L	cis-ex-in	0.00253491	0.336357	ENSG00000156411.10	ATP5MPL	trans-intron	1.0635e-08	-0.189111
RBP	chr12	132138474	ENSG00000184967.7	NOC4L	cis-ex-in	0.00182995	0.357788	ENSG00000156411.10	ATP5MPL	trans-ex-in	2.68431e-08	0.183932
RBP	chr12	132138474	ENSG00000184967.7	NOC4L	cis-ex-in	0.00182995	0.357788	ENSG00000156411.10	ATP5MPL	trans-intron	9.4222e-09	-0.189777
RBP	chr12	132155439	ENSG00000184967.7	NOC4L	cis-ex-in	0.00187345	0.331587	ENSG00000156411.10	ATP5MPL	trans-ex-in	1.60284e-08	0.186834
RBP	chr12	132155439	ENSG00000184967.7	NOC4L	cis-ex-in	0.00187345	0.331587	ENSG00000156411.10	ATP5MPL	trans-intron	6.08797e-09	-0.192162
RBP	chr13	18737006	ENSG00000121390.19	PSPC1	cis-intron	0.00407811	0.261033	ENSG00000090581.10	GNPTG	trans-intron	4.82794e-08	-0.180571
RBP	chr13	18789396	ENSG00000121390.19	PSPC1	cis-intron	0.00649083	0.232014	ENSG00000090581.10	GNPTG	trans-intron	2.19207e-08	-0.185078
RBP	chr14	19886548	ENSG00000129566.13	TEP1	cis-ex-in	0.00371673	-0.29001	ENSG00000177119.16	ANO6	trans-ex-in	1.7639e-08	-0.186299
RBP	chr14	20341728	ENSG00000129566.13	TEP1	cis-ex-in	0.00111771	-0.291711	ENSG00000104356.11	POP1	trans-exon	3.40955e-08	-0.18257
RBP	chr14	20342152	ENSG00000129566.13	TEP1	cis-ex-in	0.00110993	-0.291533	ENSG00000104356.11	POP1	trans-exon	3.92852e-08	-0.181759
RBP	chr14	20342576	ENSG00000129566.13	TEP1	cis-ex-in	0.000957665	-0.295312	ENSG00000104356.11	POP1	trans-exon	3.70563e-08	-0.182094
RBP	chr14	20344313	ENSG00000129566.13	TEP1	cis-ex-in	0.00249225	-0.276734	ENSG00000104356.11	POP1	trans-exon	1.14057e-09	-0.201038
RBP	chr14	20346119	ENSG00000129566.13	TEP1	cis-ex-in	0.00261535	-0.276127	ENSG00000104356.11	POP1	trans-exon	6.93886e-10	-0.203595
RBP	chr14	20346594	ENSG00000129566.13	TEP1	cis-ex-in	0.00249273	-0.277053	ENSG00000104356.11	POP1	trans-exon	4.6028e-10	-0.205682
RBP	chr14	20347873	ENSG00000129566.13	TEP1	cis-ex-in	0.00237582	-0.279774	ENSG00000104356.11	POP1	trans-exon	2.96996e-10	-0.207886
RBP	chr14	20349754	ENSG00000129566.13	TEP1	cis-ex-in	0.00576142	-0.14238	ENSG00000104356.11	POP1	trans-exon	8.95923e-10	-0.202285
RBP	chr14	20351570	ENSG00000129566.13	TEP1	cis-ex-in	0.00580911	-0.142157	ENSG00000104356.11	POP1	trans-exon	8.12512e-10	-0.202787
RBP	chr14	20351792	ENSG00000129566.13	TEP1	cis-ex-in	0.0051654	-0.144183	ENSG00000104356.11	POP1	trans-exon	6.3043e-10	-0.204085
RBP	chr14	54584245	ENSG00000020577.14	SAMD4A	cis-ex-in	0.00345469	-0.237575	ENSG00000163975.12	MELTF	trans-exon	2.34932e-08	0.184687
RBP	chr14	55432456	ENSG00000020577.14	SAMD4A	cis-ex-in	0.00280377	0.874597	ENSG00000164733.21	CTSB	trans-intron	1.17655e-09	-0.200877
RBP	chr14	55546412	ENSG00000126777.18	KTN1	cis-ex-in	9.33223e-09	0.285694	ENSG00000112367.11	FIG4	trans-intron	2.91338e-08	-0.183467
RBP	chr14	55546412	ENSG00000126777.18	KTN1	cis-exon	1.81636e-18	-0.430983	ENSG00000112367.11	FIG4	trans-intron	2.91338e-08	-0.183467
RBP	chr14	55546412	ENSG00000126777.18	KTN1	cis-intron	2.20642e-22	-0.47602	ENSG00000112367.11	FIG4	trans-intron	2.91338e-08	-0.183467
RBP	chr14	66593310	ENSG00000134001.14	EIF2S1	cis-ex-in	1.6022e-05	-0.474448	ENSG00000136521.13	NDUFB5	trans-intron	3.21301e-08	0.182909
RBP	chr14	66593310	ENSG00000134001.14	EIF2S1	cis-intron	0.0011286	0.358912	ENSG00000136521.13	NDUFB5	trans-intron	3.21301e-08	0.182909
RBP	chr14	89450090	ENSG00000100722.20	ZC3H14	cis-ex-in	0.00117887	-0.252107	ENSG00000139687.15	RB1	trans-exon	1.46298e-08	-0.187343
RBP	chr14	89450090	ENSG00000100722.20	ZC3H14	cis-intron	0.000717891	0.26282	ENSG00000139687.15	RB1	trans-exon	1.46298e-08	-0.187343
RBP	chr14	89538667	ENSG00000100722.20	ZC3H14	cis-ex-in	0.00218521	-0.247766	ENSG00000141564.15	RPTOR	trans-ex-in	1.47946e-09	-0.199686
RBP	chr14	89538667	ENSG00000100722.20	ZC3H14	cis-intron	0.00114431	0.262928	ENSG00000108510.10	MED13	trans-ex-in	4.61134e-08	0.180836
RBP	chr14	89538667	ENSG00000100722.20	ZC3H14	cis-intron	0.00114431	0.262928	ENSG00000141564.15	RPTOR	trans-ex-in	1.47946e-09	-0.199686
RBP	chr15	40545337	ENSG00000104129.10	DNAJC17	cis-exon	1.62489e-05	0.240354	ENSG00000122565.19	CBX3	trans-exon	6.59106e-10	-0.203858
RBP	chr15	40684978	ENSG00000104129.10	DNAJC17	cis-exon	6.68248e-06	0.230147	ENSG00000122565.19	CBX3	trans-exon	7.07697e-11	-0.214935
RBP	chr15	40687453	ENSG00000104129.10	DNAJC17	cis-exon	5.93576e-06	0.23131	ENSG00000122565.19	CBX3	trans-exon	8.94283e-11	-0.213802
RBP	chr15	40692191	ENSG00000104129.10	DNAJC17	cis-exon	6.74999e-06	0.229183	ENSG00000122565.19	CBX3	trans-exon	1.23817e-10	-0.212215
RBP	chr15	40716439	ENSG00000104129.10	DNAJC17	cis-exon	2.35619e-06	0.240787	ENSG00000122565.19	CBX3	trans-exon	8.40212e-11	-0.214104
RBP	chr15	40719276	ENSG00000104129.10	DNAJC17	cis-exon	2.79517e-06	0.239048	ENSG00000122565.19	CBX3	trans-exon	8.42539e-11	-0.214091
RBP	chr15	40722522	ENSG00000104129.10	DNAJC17	cis-exon	2.96179e-06	0.237625	ENSG00000122565.19	CBX3	trans-exon	1.26652e-10	-0.212104
RBP	chr15	40727132	ENSG00000104129.10	DNAJC17	cis-exon	2.27522e-06	0.240959	ENSG00000122565.19	CBX3	trans-exon	1.38417e-10	-0.211669
RBP	chr15	40739940	ENSG00000104129.10	DNAJC17	cis-exon	1.11302e-06	0.247904	ENSG00000122565.19	CBX3	trans-exon	3.14801e-11	-0.218811
RBP	chr15	40746890	ENSG00000104129.10	DNAJC17	cis-exon	3.35173e-06	0.241803	ENSG00000122565.19	CBX3	trans-exon	1.8606e-10	-0.210212
RBP	chr15	40760879	ENSG00000104129.10	DNAJC17	cis-exon	9.87251e-06	0.225076	ENSG00000122565.19	CBX3	trans-exon	1.22752e-09	-0.200657
RBP	chr15	40762997	ENSG00000104129.10	DNAJC17	cis-exon	5.65039e-07	0.256469	ENSG00000122565.19	CBX3	trans-exon	1.29682e-08	-0.188013
RBP	chr15	40773692	ENSG00000104129.10	DNAJC17	cis-exon	4.17393e-07	0.258493	ENSG00000122565.19	CBX3	trans-exon	4.04452e-08	-0.181591
RBP	chr15	40780683	ENSG00000104129.10	DNAJC17	cis-exon	2.83824e-07	0.263966	ENSG00000122565.19	CBX3	trans-exon	5.25742e-08	-0.180078
RBP	chr15	40795177	ENSG00000104129.10	DNAJC17	cis-exon	6.11231e-07	0.257978	ENSG00000122565.19	CBX3	trans-exon	3.69174e-09	-0.194857
RBP	chr15	40795177	ENSG00000104129.10	DNAJC17	cis-intron	2.216e-05	0.219827	ENSG00000122565.19	CBX3	trans-exon	3.69174e-09	-0.194857
RBP	chr15	40795476	ENSG00000104129.10	DNAJC17	cis-exon	6.50208e-07	0.257461	ENSG00000122565.19	CBX3	trans-exon	4.53497e-09	-0.193753
RBP	chr15	40795476	ENSG00000104129.10	DNAJC17	cis-intron	2.07417e-05	0.220667	ENSG00000122565.19	CBX3	trans-exon	4.53497e-09	-0.193753
RBP	chr15	40795819	ENSG00000104129.10	DNAJC17	cis-exon	9.19893e-07	0.255872	ENSG00000122565.19	CBX3	trans-exon	1.48846e-08	-0.187247
RBP	chr15	40795819	ENSG00000104129.10	DNAJC17	cis-intron	4.20974e-05	0.213953	ENSG00000122565.19	CBX3	trans-exon	1.48846e-08	-0.187247
RBP	chr15	40796383	ENSG00000104129.10	DNAJC17	cis-exon	4.57232e-07	0.247134	ENSG00000122565.19	CBX3	trans-exon	2.03675e-08	-0.185492
RBP	chr15	40799884	ENSG00000104129.10	DNAJC17	cis-exon	4.1916e-08	0.27777	ENSG00000122565.19	CBX3	trans-exon	3.52314e-08	-0.182383
RBP	chr15	40799884	ENSG00000104129.10	DNAJC17	cis-intron	5.30608e-06	0.231236	ENSG00000122565.19	CBX3	trans-exon	3.52314e-08	-0.182383
RBP	chr15	40800118	ENSG00000104129.10	DNAJC17	cis-exon	3.57271e-08	0.279021	ENSG00000122565.19	CBX3	trans-exon	4.39015e-08	-0.181119
RBP	chr15	40800118	ENSG00000104129.10	DNAJC17	cis-intron	5.32582e-06	0.23107	ENSG00000122565.19	CBX3	trans-exon	4.39015e-08	-0.181119
RBP	chr15	40804407	ENSG00000104129.10	DNAJC17	cis-exon	4.62238e-09	0.29667	ENSG00000122565.19	CBX3	trans-exon	5.89796e-09	-0.192334
RBP	chr15	40804407	ENSG00000104129.10	DNAJC17	cis-intron	5.98133e-08	0.274729	ENSG00000122565.19	CBX3	trans-exon	5.89796e-09	-0.192334
RBP	chr15	40806312	ENSG00000104129.10	DNAJC17	cis-exon	4.53924e-08	0.2782	ENSG00000122565.19	CBX3	trans-exon	5.28051e-08	-0.180052
RBP	chr15	40806312	ENSG00000104129.10	DNAJC17	cis-intron	1.58024e-07	0.266905	ENSG00000122565.19	CBX3	trans-exon	5.28051e-08	-0.180052
RBP	chr15	40806965	ENSG00000104129.10	DNAJC17	cis-exon	7.33208e-09	0.292451	ENSG00000122565.19	CBX3	trans-exon	2.85683e-09	-0.196223
RBP	chr15	40806965	ENSG00000104129.10	DNAJC17	cis-intron	3.88634e-08	0.278176	ENSG00000122565.19	CBX3	trans-exon	2.85683e-09	-0.196223
RBP	chr15	40807151	ENSG00000104129.10	DNAJC17	cis-exon	6.93772e-09	0.292707	ENSG00000122565.19	CBX3	trans-exon	2.63896e-09	-0.196644
RBP	chr15	40807151	ENSG00000104129.10	DNAJC17	cis-intron	4.47666e-08	0.276738	ENSG00000122565.19	CBX3	trans-exon	2.63896e-09	-0.196644
RBP	chr15	40811095	ENSG00000104129.10	DNAJC17	cis-exon	8.76257e-09	0.290981	ENSG00000122565.19	CBX3	trans-exon	1.97103e-09	-0.198184
RBP	chr15	40811095	ENSG00000104129.10	DNAJC17	cis-intron	2.08409e-07	0.263033	ENSG00000122565.19	CBX3	trans-exon	1.97103e-09	-0.198184
RBP	chr15	40811664	ENSG00000104129.10	DNAJC17	cis-exon	5.39271e-09	0.295263	ENSG00000122565.19	CBX3	trans-exon	3.67981e-09	-0.194874
RBP	chr15	40811664	ENSG00000104129.10	DNAJC17	cis-intron	1.2358e-07	0.26806	ENSG00000122565.19	CBX3	trans-exon	3.67981e-09	-0.194874
RBP	chr15	40812676	ENSG00000104129.10	DNAJC17	cis-exon	5.6545e-09	0.294818	ENSG00000122565.19	CBX3	trans-exon	3.94707e-09	-0.194499
RBP	chr15	40812676	ENSG00000104129.10	DNAJC17	cis-intron	1.28439e-07	0.26766	ENSG00000122565.19	CBX3	trans-exon	3.94707e-09	-0.194499
RBP	chr15	40815217	ENSG00000104129.10	DNAJC17	cis-exon	5.76584e-09	0.294896	ENSG00000122565.19	CBX3	trans-exon	3.90084e-09	-0.194562
RBP	chr15	40815217	ENSG00000104129.10	DNAJC17	cis-intron	1.33878e-07	0.267498	ENSG00000122565.19	CBX3	trans-exon	3.90084e-09	-0.194562
RBP	chr15	40820162	ENSG00000104129.10	DNAJC17	cis-exon	4.21303e-09	0.298894	ENSG00000122565.19	CBX3	trans-exon	5.4902e-08	-0.179826
RBP	chr15	40820162	ENSG00000104129.10	DNAJC17	cis-intron	4.75954e-07	0.256822	ENSG00000122565.19	CBX3	trans-exon	5.4902e-08	-0.179826
RBP	chr15	42417800	ENSG00000103994.17	ZNF106	cis-ex-in	3.96708e-06	0.323078	ENSG00000184076.13	UQCR10	trans-intron	2.23909e-08	0.184958
RBP	chr15	42417800	ENSG00000103994.17	ZNF106	cis-exon	1.45061e-06	0.337243	ENSG00000184076.13	UQCR10	trans-intron	2.23909e-08	0.184958
RBP	chr15	42417800	ENSG00000103994.17	ZNF106	cis-intron	0.00154922	-0.222376	ENSG00000184076.13	UQCR10	trans-intron	2.23909e-08	0.184958
RBP	chr15	42417979	ENSG00000103994.17	ZNF106	cis-ex-in	3.97306e-06	0.323125	ENSG00000184076.13	UQCR10	trans-intron	2.24528e-08	0.184942
RBP	chr15	42417979	ENSG00000103994.17	ZNF106	cis-exon	1.45581e-06	0.337264	ENSG00000184076.13	UQCR10	trans-intron	2.24528e-08	0.184942
RBP	chr15	42417979	ENSG00000103994.17	ZNF106	cis-intron	0.00154839	-0.222433	ENSG00000184076.13	UQCR10	trans-intron	2.24528e-08	0.184942
RBP	chr15	42419444	ENSG00000103994.17	ZNF106	cis-ex-in	3.96558e-06	0.3231	ENSG00000184076.13	UQCR10	trans-intron	2.18732e-08	0.18509
RBP	chr15	42419444	ENSG00000103994.17	ZNF106	cis-exon	1.45912e-06	0.337179	ENSG00000184076.13	UQCR10	trans-intron	2.18732e-08	0.18509
RBP	chr15	42419444	ENSG00000103994.17	ZNF106	cis-intron	0.00153887	-0.222523	ENSG00000184076.13	UQCR10	trans-intron	2.18732e-08	0.18509
RBP	chr15	42419882	ENSG00000103994.17	ZNF106	cis-exon	1.55282e-06	0.337175	ENSG00000184076.13	UQCR10	trans-intron	3.67489e-08	0.182141
RBP	chr15	42419882	ENSG00000103994.17	ZNF106	cis-intron	0.00160553	-0.222224	ENSG00000184076.13	UQCR10	trans-intron	3.67489e-08	0.182141
RBP	chr15	42421264	ENSG00000103994.17	ZNF106	cis-ex-in	5.60643e-06	0.317439	ENSG00000184076.13	UQCR10	trans-intron	1.72841e-08	0.186412
RBP	chr15	42421264	ENSG00000103994.17	ZNF106	cis-exon	2.23966e-06	0.330546	ENSG00000184076.13	UQCR10	trans-intron	1.72841e-08	0.186412
RBP	chr15	42421264	ENSG00000103994.17	ZNF106	cis-intron	0.00179321	-0.218952	ENSG00000184076.13	UQCR10	trans-intron	1.72841e-08	0.186412
RBP	chr15	42424383	ENSG00000103994.17	ZNF106	cis-ex-in	3.90911e-06	0.323426	ENSG00000184076.13	UQCR10	trans-intron	2.2744e-08	0.18487
RBP	chr15	42424383	ENSG00000103994.17	ZNF106	cis-exon	1.35862e-06	0.338287	ENSG00000184076.13	UQCR10	trans-intron	2.2744e-08	0.18487
RBP	chr15	42424383	ENSG00000103994.17	ZNF106	cis-intron	0.00155133	-0.222442	ENSG00000184076.13	UQCR10	trans-intron	2.2744e-08	0.18487
RBP	chr15	42425524	ENSG00000103994.17	ZNF106	cis-ex-in	2.75235e-06	0.327882	ENSG00000184076.13	UQCR10	trans-intron	3.25496e-08	0.182835
RBP	chr15	42425524	ENSG00000103994.17	ZNF106	cis-exon	1.02908e-06	0.341515	ENSG00000184076.13	UQCR10	trans-intron	3.25496e-08	0.182835
RBP	chr15	42425524	ENSG00000103994.17	ZNF106	cis-intron	0.00134751	-0.224912	ENSG00000184076.13	UQCR10	trans-intron	3.25496e-08	0.182835
RBP	chr15	42426719	ENSG00000103994.17	ZNF106	cis-ex-in	2.86556e-06	0.327677	ENSG00000184076.13	UQCR10	trans-intron	2.5742e-08	0.18417
RBP	chr15	42426719	ENSG00000103994.17	ZNF106	cis-exon	1.34616e-06	0.338224	ENSG00000184076.13	UQCR10	trans-intron	2.5742e-08	0.18417
RBP	chr15	42426719	ENSG00000103994.17	ZNF106	cis-intron	0.0012942	-0.225973	ENSG00000184076.13	UQCR10	trans-intron	2.5742e-08	0.18417
RBP	chr15	42428090	ENSG00000103994.17	ZNF106	cis-ex-in	2.98065e-06	0.327079	ENSG00000184076.13	UQCR10	trans-intron	2.70817e-08	0.183882
RBP	chr15	42428090	ENSG00000103994.17	ZNF106	cis-exon	1.37922e-06	0.33785	ENSG00000184076.13	UQCR10	trans-intron	2.70817e-08	0.183882
RBP	chr15	42428090	ENSG00000103994.17	ZNF106	cis-intron	0.00131495	-0.225628	ENSG00000184076.13	UQCR10	trans-intron	2.70817e-08	0.183882
RBP	chr15	42429242	ENSG00000103994.17	ZNF106	cis-ex-in	3.01624e-06	0.328004	ENSG00000184076.13	UQCR10	trans-intron	3.26203e-08	0.182823
RBP	chr15	42429242	ENSG00000103994.17	ZNF106	cis-exon	2.76568e-06	0.329238	ENSG00000184076.13	UQCR10	trans-intron	3.26203e-08	0.182823
RBP	chr15	42429242	ENSG00000103994.17	ZNF106	cis-intron	0.00118041	-0.228545	ENSG00000184076.13	UQCR10	trans-intron	3.26203e-08	0.182823
RBP	chr15	42430760	ENSG00000103994.17	ZNF106	cis-ex-in	2.99037e-06	0.326895	ENSG00000184076.13	UQCR10	trans-intron	2.7662e-08	0.183761
RBP	chr15	42430760	ENSG00000103994.17	ZNF106	cis-exon	1.35751e-06	0.337925	ENSG00000184076.13	UQCR10	trans-intron	2.7662e-08	0.183761
RBP	chr15	42430760	ENSG00000103994.17	ZNF106	cis-intron	0.00132187	-0.225427	ENSG00000184076.13	UQCR10	trans-intron	2.7662e-08	0.183761
RBP	chr15	42431209	ENSG00000103994.17	ZNF106	cis-ex-in	2.4944e-06	0.329332	ENSG00000184076.13	UQCR10	trans-intron	2.8239e-08	0.183644
RBP	chr15	42431209	ENSG00000103994.17	ZNF106	cis-exon	1.4708e-06	0.336692	ENSG00000184076.13	UQCR10	trans-intron	2.8239e-08	0.183644
RBP	chr15	42431209	ENSG00000103994.17	ZNF106	cis-intron	0.00115658	-0.228004	ENSG00000184076.13	UQCR10	trans-intron	2.8239e-08	0.183644
RBP	chr15	42432440	ENSG00000103994.17	ZNF106	cis-ex-in	1.35297e-06	0.34095	ENSG00000184076.13	UQCR10	trans-intron	2.55743e-08	0.184207
RBP	chr15	42432440	ENSG00000103994.17	ZNF106	cis-exon	1.69516e-06	0.337809	ENSG00000184076.13	UQCR10	trans-intron	2.55743e-08	0.184207
RBP	chr15	42432440	ENSG00000103994.17	ZNF106	cis-intron	0.000636415	-0.241799	ENSG00000184076.13	UQCR10	trans-intron	2.55743e-08	0.184207
RBP	chr15	42432441	ENSG00000103994.17	ZNF106	cis-ex-in	1.40222e-06	0.340535	ENSG00000184076.13	UQCR10	trans-intron	2.54959e-08	0.184224
RBP	chr15	42432441	ENSG00000103994.17	ZNF106	cis-exon	1.75229e-06	0.337426	ENSG00000184076.13	UQCR10	trans-intron	2.54959e-08	0.184224
RBP	chr15	42432441	ENSG00000103994.17	ZNF106	cis-intron	0.000643445	-0.241646	ENSG00000184076.13	UQCR10	trans-intron	2.54959e-08	0.184224
RBP	chr15	42433128	ENSG00000103994.17	ZNF106	cis-ex-in	3.32361e-06	0.325759	ENSG00000184076.13	UQCR10	trans-intron	2.7439e-08	0.183807
RBP	chr15	42433128	ENSG00000103994.17	ZNF106	cis-exon	1.27827e-06	0.339134	ENSG00000184076.13	UQCR10	trans-intron	2.7439e-08	0.183807
RBP	chr15	42433128	ENSG00000103994.17	ZNF106	cis-intron	0.00143865	-0.223977	ENSG00000184076.13	UQCR10	trans-intron	2.7439e-08	0.183807
RBP	chr15	42433844	ENSG00000103994.17	ZNF106	cis-ex-in	2.99431e-06	0.326845	ENSG00000184076.13	UQCR10	trans-intron	2.69164e-08	0.183917
RBP	chr15	42433844	ENSG00000103994.17	ZNF106	cis-exon	1.34626e-06	0.338008	ENSG00000184076.13	UQCR10	trans-intron	2.69164e-08	0.183917
RBP	chr15	42433844	ENSG00000103994.17	ZNF106	cis-intron	0.00133264	-0.225243	ENSG00000184076.13	UQCR10	trans-intron	2.69164e-08	0.183917
RBP	chr15	42434412	ENSG00000103994.17	ZNF106	cis-ex-in	1.85164e-05	0.306675	ENSG00000184076.13	UQCR10	trans-intron	1.11538e-08	0.188848
RBP	chr15	42434412	ENSG00000103994.17	ZNF106	cis-exon	5.12284e-08	0.388883	ENSG00000184076.13	UQCR10	trans-intron	1.11538e-08	0.188848
RBP	chr15	42434681	ENSG00000103994.17	ZNF106	cis-ex-in	3.84439e-06	0.323656	ENSG00000184076.13	UQCR10	trans-intron	1.77505e-08	0.186263
RBP	chr15	42434681	ENSG00000103994.17	ZNF106	cis-exon	2.10442e-06	0.332202	ENSG00000184076.13	UQCR10	trans-intron	1.77505e-08	0.186263
RBP	chr15	42434681	ENSG00000103994.17	ZNF106	cis-intron	0.00144126	-0.223927	ENSG00000184076.13	UQCR10	trans-intron	1.77505e-08	0.186263
RBP	chr15	42434698	ENSG00000103994.17	ZNF106	cis-ex-in	3.9935e-06	0.322793	ENSG00000184076.13	UQCR10	trans-intron	1.81573e-08	0.186136
RBP	chr15	42434698	ENSG00000103994.17	ZNF106	cis-exon	2.25495e-06	0.33091	ENSG00000184076.13	UQCR10	trans-intron	1.81573e-08	0.186136
RBP	chr15	42434698	ENSG00000103994.17	ZNF106	cis-intron	0.00144612	-0.22364	ENSG00000184076.13	UQCR10	trans-intron	1.81573e-08	0.186136
RBP	chr15	42436766	ENSG00000103994.17	ZNF106	cis-ex-in	3.11147e-06	0.326301	ENSG00000184076.13	UQCR10	trans-intron	2.70673e-08	0.183885
RBP	chr15	42436766	ENSG00000103994.17	ZNF106	cis-exon	1.34354e-06	0.338037	ENSG00000184076.13	UQCR10	trans-intron	2.70673e-08	0.183885
RBP	chr15	42436766	ENSG00000103994.17	ZNF106	cis-intron	0.0013699	-0.22469	ENSG00000184076.13	UQCR10	trans-intron	2.70673e-08	0.183885
RBP	chr15	42437952	ENSG00000103994.17	ZNF106	cis-ex-in	2.45657e-06	0.317904	ENSG00000184076.13	UQCR10	trans-intron	2.66923e-08	0.183964
RBP	chr15	42437952	ENSG00000103994.17	ZNF106	cis-exon	2.61822e-06	0.317038	ENSG00000184076.13	UQCR10	trans-intron	2.66923e-08	0.183964
RBP	chr15	42437952	ENSG00000103994.17	ZNF106	cis-intron	0.000774576	-0.227506	ENSG00000184076.13	UQCR10	trans-intron	2.66923e-08	0.183964
RBP	chr15	42437966	ENSG00000103994.17	ZNF106	cis-ex-in	3.08159e-06	0.327493	ENSG00000184076.13	UQCR10	trans-intron	2.72431e-08	0.183848
RBP	chr15	42437966	ENSG00000103994.17	ZNF106	cis-exon	1.36228e-06	0.338938	ENSG00000184076.13	UQCR10	trans-intron	2.72431e-08	0.183848
RBP	chr15	42437966	ENSG00000103994.17	ZNF106	cis-intron	0.00138831	-0.225146	ENSG00000184076.13	UQCR10	trans-intron	2.72431e-08	0.183848
RBP	chr15	42437995	ENSG00000103994.17	ZNF106	cis-ex-in	2.01334e-06	0.321177	ENSG00000184076.13	UQCR10	trans-intron	2.04926e-08	0.185457
RBP	chr15	42437995	ENSG00000103994.17	ZNF106	cis-exon	2.11589e-06	0.320506	ENSG00000184076.13	UQCR10	trans-intron	2.04926e-08	0.185457
RBP	chr15	42437995	ENSG00000103994.17	ZNF106	cis-intron	0.000678758	-0.230365	ENSG00000184076.13	UQCR10	trans-intron	2.04926e-08	0.185457
RBP	chr15	92002774	ENSG00000173575.22	CHD2	cis-ex-in	0.00275782	0.193872	ENSG00000092931.11	MFSD11	trans-intron	2.55272e-08	0.184217
RBP	chr16	2255538	ENSG00000205937.12	RNPS1	cis-ex-in	0.00222085	-0.238268	ENSG00000115756.13	HPCAL1	trans-exon	3.55642e-08	-0.182329
RBP	chr16	2479731	ENSG00000205937.12	RNPS1	cis-ex-in	0.00525895	-0.839857	ENSG00000113658.18	SMAD5	trans-ex-in	5.95128e-09	-0.192285
RBP	chr16	3065627	ENSG00000126602.11	TRAP1	cis-intron	0.00544562	-0.208623	ENSG00000113812.14	ACTR8	trans-intron	4.33028e-08	0.181199
RBP	chr16	3616582	ENSG00000167978.17	SRRM2	cis-ex-in	0.00276352	0.644303	ENSG00000213341.11	CHUK	trans-intron	3.32819e-08	-0.182708
RBP	chr16	28907716	ENSG00000168488.18	ATXN2L	cis-intron	0.00653277	-0.835385	ENSG00000171634.18	BPTF	trans-exon	1.75165e-08	-0.186338
RBP	chr16	30147786	ENSG00000102879.16	CORO1A	cis-exon	0.00328533	0.234976	ENSG00000070190.13	DAPP1	trans-intron	1.56896e-09	0.19938
RBP	chr16	30153430	ENSG00000102879.16	CORO1A	cis-exon	0.000682245	0.270012	ENSG00000070190.13	DAPP1	trans-intron	3.37122e-09	0.195342
RBP	chr16	30153437	ENSG00000102879.16	CORO1A	cis-exon	0.000880638	0.264549	ENSG00000070190.13	DAPP1	trans-intron	4.17616e-09	0.194196
RBP	chr16	30153818	ENSG00000102879.16	CORO1A	cis-exon	0.000639337	0.271731	ENSG00000070190.13	DAPP1	trans-intron	1.35746e-08	0.18776
RBP	chr16	30153879	ENSG00000102879.16	CORO1A	cis-exon	0.000897668	0.26533	ENSG00000070190.13	DAPP1	trans-intron	4.63912e-08	0.180801
RBP	chr16	56398206	ENSG00000167005.14	NUDT21	cis-intron	0.00374729	0.472342	ENSG00000158545.15	ZC3H18	trans-intron	1.35239e-08	-0.18778
RBP	chr16	58494071	ENSG00000125107.18	CNOT1	cis-exon	0.000843512	-0.276853	ENSG00000151239.13	TWF1	trans-intron	1.11266e-08	-0.188861
RBP	chr16	68891349	ENSG00000167264.18	DUS2	cis-intron	0.00252531	0.471097	ENSG00000095564.14	BTAF1	trans-intron	2.6064e-08	-0.184099
RBP	chr16	68891350	ENSG00000167264.18	DUS2	cis-intron	0.00238637	0.474707	ENSG00000095564.14	BTAF1	trans-intron	2.43841e-08	-0.184476
RBP	chr16	69819052	ENSG00000181019.13	NQO1	cis-intron	0.00178959	-0.967807	ENSG00000145723.17	GIN1	trans-intron	2.34102e-08	0.184707
RBP	chr16	87763960	ENSG00000158545.15	ZC3H18	cis-ex-in	0.00302601	0.228998	ENSG00000102908.22	NFAT5	trans-ex-in	1.50944e-08	0.187169
RBP	chr16	89199058	ENSG00000158545.15	ZC3H18	cis-ex-in	0.00520077	0.214547	ENSG00000111252.11	SH2B3	trans-ex-in	1.75396e-09	-0.198796
RBP	chr17	1128307	ENSG00000108953.17	YWHAE	cis-ex-in	0.00694325	-0.668955	ENSG00000138071.13	ACTR2	trans-intron	1.32341e-08	-0.187901
RBP	chr17	1474590	ENSG00000108953.17	YWHAE	cis-intron	0.00137914	-0.157814	ENSG00000185261.14	KIAA0825	trans-exon	3.49679e-08	0.182426
RBP	chr17	1801592	ENSG00000108953.17	YWHAE	cis-ex-in	2.99166e-05	-0.996535	ENSG00000116350.17	SRSF4	trans-intron	2.86849e-08	-0.183555
RBP	chr17	1801592	ENSG00000108953.17	YWHAE	cis-intron	0.00025947	0.873049	ENSG00000116350.17	SRSF4	trans-intron	2.86849e-08	-0.183555
RBP	chr17	65469278	ENSG00000108654.15	DDX5	cis-intron	0.00391134	0.82251	ENSG00000163428.4	LRRC58	trans-intron	5.56721e-09	0.192647
RBP	chr17	77918897	ENSG00000078687.17	TNRC6C	cis-ex-in	0.00207351	0.284573	ENSG00000111790.14	FGFR1OP2	trans-ex-in	1.30123e-08	-0.187994
RBP	chr17	77963743	ENSG00000078687.17	TNRC6C	cis-ex-in	1.24629e-05	0.217161	ENSG00000077235.18	GTF3C1	trans-exon	2.97236e-08	0.183353
RBP	chr17	77981907	ENSG00000078687.17	TNRC6C	cis-ex-in	8.72523e-06	0.221315	ENSG00000077235.18	GTF3C1	trans-exon	2.52936e-08	0.184269
RBP	chr17	77988903	ENSG00000078687.17	TNRC6C	cis-ex-in	8.89981e-06	0.222118	ENSG00000077235.18	GTF3C1	trans-exon	2.75032e-08	0.183794
RBP	chr17	78002289	ENSG00000078687.17	TNRC6C	cis-ex-in	9.41071e-06	0.220493	ENSG00000077235.18	GTF3C1	trans-exon	3.1631e-08	0.182999
RBP	chr17	78004492	ENSG00000078687.17	TNRC6C	cis-ex-in	5.78302e-06	0.225749	ENSG00000077235.18	GTF3C1	trans-exon	2.12318e-08	0.185258
RBP	chr17	80089287	ENSG00000141543.12	EIF4A3	cis-intron	7.04307e-11	-0.336538	ENSG00000134882.16	UBAC2	trans-exon	5.23432e-08	-0.180103
RBP	chr17	80102206	ENSG00000141543.12	EIF4A3	cis-ex-in	0.00980966	0.136779	ENSG00000134882.16	UBAC2	trans-exon	3.29813e-08	-0.18276
RBP	chr17	82081913	ENSG00000141526.16	SLC16A3	cis-exon	0.0098773	-0.216621	ENSG00000176055.10	MBLAC2	trans-ex-in	9.35252e-09	-0.189818
RBP	chr17	82081913	ENSG00000141526.16	SLC16A3	cis-exon	0.0098773	-0.216621	ENSG00000176055.10	MBLAC2	trans-intron	4.45272e-09	0.193852
RBP	chr17	82081942	ENSG00000141526.16	SLC16A3	cis-exon	0.00749553	-0.227545	ENSG00000176055.10	MBLAC2	trans-intron	2.41507e-08	0.184531
RBP	chr17	82614382	ENSG00000141526.16	SLC16A3	cis-exon	0.00100111	0.283071	ENSG00000164136.17	IL15	trans-intron	7.56479e-09	-0.19098
RBP	chr19	550762	ENSG00000099622.14	CIRBP	cis-ex-in	0.000793357	-0.693549	ENSG00000111859.17	NEDD9	trans-ex-in	1.49809e-08	-0.187211
RBP	chr19	728726	ENSG00000099622.14	CIRBP	cis-exon	0.00118716	-2.52086	ENSG00000187555.16	USP7	trans-intron	2.64552e-08	0.184015
RBP	chr19	810573	ENSG00000071626.17	DAZAP1	cis-exon	0.000324971	0.758528	ENSG00000250317.8	SMIM20	trans-intron	1.97708e-11	0.221004
RBP	chr19	2170955	ENSG00000104897.10	SF3A2	cis-exon	0.00462189	-0.220763	ENSG00000153936.17	HS2ST1	trans-intron	2.78839e-10	-0.208201
RBP	chr19	2172379	ENSG00000104897.10	SF3A2	cis-exon	0.00611859	-0.224889	ENSG00000153936.17	HS2ST1	trans-intron	8.76135e-10	-0.2024
RBP	chr19	2920734	ENSG00000104897.10	SF3A2	cis-exon	0.00668234	-22.3105	ENSG00000145675.15	PIK3R1	trans-intron	3.3771e-08	-0.182625
RBP	chr19	6299292	ENSG00000125651.14	GTF2F1	cis-ex-in	0.00733515	-0.751307	ENSG00000227124.11	ZNF717	trans-intron	1.17245e-08	0.188572
RBP	chr19	6370197	ENSG00000125651.14	GTF2F1	cis-exon	3.91375e-16	-0.534463	ENSG00000229689.3	AC009237.3	trans-exon	5.21334e-08	-0.180126
RBP	chr19	6370247	ENSG00000125651.14	GTF2F1	cis-exon	2.25374e-16	-0.621023	ENSG00000229689.3	AC009237.3	trans-exon	5.14487e-09	-0.193073
RBP	chr19	8322323	ENSG00000233927.5	RPS28	cis-exon	1.73979e-192	-1.14363	ENSG00000135931.17	ARMC9	trans-ex-in	3.86393e-123	0.679689
RBP	chr19	8322323	ENSG00000233927.5	RPS28	cis-exon	1.73979e-192	-1.14363	ENSG00000135931.17	ARMC9	trans-intron	2.62323e-153	-0.734124
RBP	chr19	8322323	ENSG00000233927.5	RPS28	cis-exon	1.73979e-192	-1.14363	ENSG00000154874.15	CCDC144B	trans-ex-in	5.72955e-09	0.192491
RBP	chr19	8322323	ENSG00000233927.5	RPS28	cis-exon	1.73979e-192	-1.14363	ENSG00000154874.15	CCDC144B	trans-intron	9.53066e-09	-0.189714
RBP	chr19	8324223	ENSG00000233927.5	RPS28	cis-exon	1.07736e-192	-1.14071	ENSG00000135931.17	ARMC9	trans-ex-in	1.03456e-123	0.680845
RBP	chr19	8324223	ENSG00000233927.5	RPS28	cis-exon	1.07736e-192	-1.14071	ENSG00000135931.17	ARMC9	trans-intron	8.23342e-155	-0.736526
RBP	chr19	8324223	ENSG00000233927.5	RPS28	cis-exon	1.07736e-192	-1.14071	ENSG00000154874.15	CCDC144B	trans-ex-in	4.30092e-09	0.194038
RBP	chr19	8324223	ENSG00000233927.5	RPS28	cis-exon	1.07736e-192	-1.14071	ENSG00000154874.15	CCDC144B	trans-intron	6.47755e-09	-0.191825
RBP	chr19	8325429	ENSG00000233927.5	RPS28	cis-exon	2.13268e-193	-1.14195	ENSG00000135931.17	ARMC9	trans-ex-in	2.27867e-123	0.680153
RBP	chr19	8325429	ENSG00000233927.5	RPS28	cis-exon	2.13268e-193	-1.14195	ENSG00000135931.17	ARMC9	trans-intron	4.19452e-154	-0.735399
RBP	chr19	8325429	ENSG00000233927.5	RPS28	cis-exon	2.13268e-193	-1.14195	ENSG00000154874.15	CCDC144B	trans-ex-in	4.40869e-09	0.193905
RBP	chr19	8325429	ENSG00000233927.5	RPS28	cis-exon	2.13268e-193	-1.14195	ENSG00000154874.15	CCDC144B	trans-intron	9.99956e-09	-0.18945
RBP	chr19	8329208	ENSG00000233927.5	RPS28	cis-exon	2.98923e-193	-1.14429	ENSG00000135931.17	ARMC9	trans-ex-in	1.52731e-121	0.676435
RBP	chr19	8329208	ENSG00000233927.5	RPS28	cis-exon	2.98923e-193	-1.14429	ENSG00000135931.17	ARMC9	trans-intron	1.43376e-150	-0.72968
RBP	chr19	8329208	ENSG00000233927.5	RPS28	cis-exon	2.98923e-193	-1.14429	ENSG00000154874.15	CCDC144B	trans-ex-in	1.73451e-08	0.186393
RBP	chr19	8329208	ENSG00000233927.5	RPS28	cis-exon	2.98923e-193	-1.14429	ENSG00000154874.15	CCDC144B	trans-intron	2.68746e-08	-0.183925
RBP	chr19	11287643	ENSG00000129347.21	KRI1	cis-ex-in	0.00038251	-0.530666	ENSG00000069956.12	MAPK6	trans-ex-in	1.8842e-10	-0.210149
RBP	chr19	39245004	ENSG00000196235.14	SUPT5H	cis-ex-in	0.00563642	0.229649	ENSG00000084676.15	NCOA1	trans-intron	2.4656e-08	0.184414
RBP	chr19	39442596	ENSG00000196235.14	SUPT5H	cis-ex-in	1.57539e-05	0.286084	ENSG00000113838.13	TBCCD1	trans-intron	1.04245e-08	0.189221
RBP	chr19	39449647	ENSG00000196235.14	SUPT5H	cis-ex-in	0.000728092	0.368333	ENSG00000113838.13	TBCCD1	trans-intron	7.17692e-09	0.191267
RBP	chr19	39466832	ENSG00000196235.14	SUPT5H	cis-ex-in	0.000225121	0.380969	ENSG00000113838.13	TBCCD1	trans-intron	1.13991e-09	0.201041
RBP	chr2	85532004	ENSG00000132300.19	PTCD3	cis-ex-in	0.000334576	0.276372	ENSG00000114573.10	ATP6V1A	trans-intron	1.32818e-09	-0.200248
RBP	chr2	85567174	ENSG00000132300.19	PTCD3	cis-ex-in	0.000231059	0.282122	ENSG00000114573.10	ATP6V1A	trans-intron	5.4634e-09	-0.192748
RBP	chr2	85582588	ENSG00000132300.19	PTCD3	cis-ex-in	0.000238195	0.281758	ENSG00000114573.10	ATP6V1A	trans-intron	6.60155e-09	-0.191722
RBP	chr2	100954192	ENSG00000071082.11	RPL31	cis-exon	0.000617441	0.349878	ENSG00000139990.18	DCAF5	trans-ex-in	4.46956e-08	-0.181016
RBP	chr2	101019076	ENSG00000071082.11	RPL31	cis-ex-in	0.000436102	0.294145	ENSG00000107362.13	ABHD17B	trans-intron	4.11361e-09	0.194277
RBP	chr2	101054840	ENSG00000071082.11	RPL31	cis-intron	3.92328e-06	-0.233346	ENSG00000145416.13	MARCHF1	trans-intron	4.57525e-08	-0.180881
RBP	chr2	135275106	ENSG00000048991.16	R3HDM1	cis-exon	0.00663728	0.229056	ENSG00000234585.6	CCT6P3	trans-exon	1.7185e-22	0.317075
RBP	chr2	135275106	ENSG00000048991.16	R3HDM1	cis-exon	0.00663728	0.229056	ENSG00000234585.6	CCT6P3	trans-intron	3.76928e-23	0.321774
RBP	chr2	177178554	ENSG00000170144.20	HNRNPA3	cis-intron	0.00510038	0.37142	ENSG00000164463.12	CREBRF	trans-intron	8.21985e-09	-0.190526
RBP	chr20	1799122	ENSG00000101361.17	NOP56	cis-ex-in	0.00368651	-0.507535	ENSG00000113716.13	HMGXB3	trans-ex-in	7.1553e-09	0.191283
RBP	chr20	35097443	ENSG00000125970.12	RALY	cis-ex-in	0.00204275	-0.590028	ENSG00000137198.10	GMPR	trans-intron	2.03708e-08	-0.185491
RBP	chr20	61882664	ENSG00000171858.18	RPS21	cis-exon	0.0046213	0.904613	ENSG00000101665.9	SMAD7	trans-ex-in	3.7537e-09	-0.194768
RBP	chr20	61882664	ENSG00000171858.18	RPS21	cis-exon	0.0046213	0.904613	ENSG00000101665.9	SMAD7	trans-intron	8.1375e-10	0.202779
RBP	chr20	61934639	ENSG00000171858.18	RPS21	cis-exon	0.00872289	-0.229575	ENSG00000138623.10	SEMA7A	trans-ex-in	4.5859e-08	-0.180868
RBP	chr20	63220352	ENSG00000149658.18	YTHDF1	cis-intron	4.54432e-06	0.799092	ENSG00000146281.6	PM20D2	trans-intron	3.80889e-08	-0.181936
RBP	chr20	64118254	ENSG00000149658.18	YTHDF1	cis-intron	0.00870731	0.216472	ENSG00000282826.2	FRG1CP	trans-intron	1.80311e-08	0.186176
RBP	chr21	43753824	ENSG00000160208.13	RRP1B	cis-intron	4.1926e-05	0.828119	ENSG00000108671.11	PSMD11	trans-intron	1.60691e-08	0.18682
RBP	chr22	19136318	ENSG00000128191.16	DGCR8	cis-intron	0.00162216	0.46516	ENSG00000140259.7	MFAP1	trans-intron	2.37086e-08	-0.184635
RBP	chr22	20655042	ENSG00000185651.15	UBE2L3	cis-exon	0.000670753	0.50405	ENSG00000170017.12	ALCAM	trans-exon	4.56142e-08	-0.180899
RBP	chr22	21948318	ENSG00000099942.13	CRKL	cis-intron	0.00375183	-0.579665	ENSG00000149532.15	CPSF7	trans-ex-in	1.36874e-08	0.187714
RBP	chr22	21953625	ENSG00000099942.13	CRKL	cis-intron	0.00214649	-0.664291	ENSG00000149532.15	CPSF7	trans-ex-in	4.15792e-08	0.181432
RBP	chr3	47881807	ENSG00000047849.21	MAP4	cis-intron	6.09414e-12	-0.361706	ENSG00000204351.12	SKIV2L	trans-intron	4.05203e-08	-0.181581
RBP	chr3	47885994	ENSG00000047849.21	MAP4	cis-intron	4.53421e-12	-0.366125	ENSG00000204351.12	SKIV2L	trans-intron	4.8377e-08	-0.180559
RBP	chr3	47886677	ENSG00000047849.21	MAP4	cis-intron	5.38021e-12	-0.362234	ENSG00000204351.12	SKIV2L	trans-intron	3.95116e-08	-0.181726
RBP	chr3	47888930	ENSG00000047849.21	MAP4	cis-intron	5.38998e-12	-0.362218	ENSG00000204351.12	SKIV2L	trans-intron	4.01554e-08	-0.181633
RBP	chr3	47890494	ENSG00000047849.21	MAP4	cis-intron	6.70031e-12	-0.360594	ENSG00000204351.12	SKIV2L	trans-intron	4.20991e-08	-0.181361
RBP	chr3	47890784	ENSG00000047849.21	MAP4	cis-intron	5.30086e-12	-0.362358	ENSG00000204351.12	SKIV2L	trans-intron	3.77939e-08	-0.181981
RBP	chr3	47893813	ENSG00000047849.21	MAP4	cis-intron	5.70221e-12	-0.362045	ENSG00000204351.12	SKIV2L	trans-intron	4.30863e-08	-0.181227
RBP	chr3	47895582	ENSG00000047849.21	MAP4	cis-intron	5.40645e-12	-0.362169	ENSG00000204351.12	SKIV2L	trans-intron	3.82691e-08	-0.181909
RBP	chr3	47906874	ENSG00000047849.21	MAP4	cis-ex-in	3.12082e-19	-0.469696	ENSG00000204351.12	SKIV2L	trans-intron	2.15824e-08	-0.185165
RBP	chr3	47906874	ENSG00000047849.21	MAP4	cis-intron	4.99894e-12	-0.365091	ENSG00000204351.12	SKIV2L	trans-intron	2.15824e-08	-0.185165
RBP	chr3	47911915	ENSG00000047849.21	MAP4	cis-ex-in	2.67839e-19	-0.46807	ENSG00000204351.12	SKIV2L	trans-intron	3.12209e-08	-0.183073
RBP	chr3	47911915	ENSG00000047849.21	MAP4	cis-intron	3.74136e-12	-0.365274	ENSG00000204351.12	SKIV2L	trans-intron	3.12209e-08	-0.183073
RBP	chr3	47918280	ENSG00000047849.21	MAP4	cis-intron	4.89085e-12	-0.363173	ENSG00000204351.12	SKIV2L	trans-intron	4.14891e-08	-0.181445
RBP	chr3	47928619	ENSG00000047849.21	MAP4	cis-intron	5.05066e-12	-0.363425	ENSG00000204351.12	SKIV2L	trans-intron	4.29311e-08	-0.181248
RBP	chr3	47929958	ENSG00000047849.21	MAP4	cis-intron	5.38828e-12	-0.363222	ENSG00000204351.12	SKIV2L	trans-intron	4.1321e-08	-0.181468
RBP	chr3	47943334	ENSG00000047849.21	MAP4	cis-intron	6.49854e-12	-0.361381	ENSG00000204351.12	SKIV2L	trans-intron	3.99216e-08	-0.181666
RBP	chr3	101323335	ENSG00000174173.7	TRMT10C	cis-exon	2.40291e-06	-0.234924	ENSG00000196724.12	ZNF418	trans-exon	1.71237e-08	-0.186465
RBP	chr3	101323335	ENSG00000174173.7	TRMT10C	cis-exon	2.40291e-06	-0.234924	ENSG00000272602.6	ZNF595	trans-intron	1.17991e-08	-0.188537
RBP	chr3	101323750	ENSG00000174173.7	TRMT10C	cis-exon	2.81497e-06	-0.233558	ENSG00000196724.12	ZNF418	trans-exon	2.09641e-08	-0.185329
RBP	chr3	101323750	ENSG00000174173.7	TRMT10C	cis-exon	2.81497e-06	-0.233558	ENSG00000272602.6	ZNF595	trans-intron	1.31485e-08	-0.187937
RBP	chr3	101324644	ENSG00000174173.7	TRMT10C	cis-exon	3.08182e-06	-0.23236	ENSG00000196724.12	ZNF418	trans-exon	2.33534e-08	-0.18472
RBP	chr3	101324644	ENSG00000174173.7	TRMT10C	cis-exon	3.08182e-06	-0.23236	ENSG00000272602.6	ZNF595	trans-intron	1.48258e-08	-0.187269
RBP	chr3	101325062	ENSG00000174173.7	TRMT10C	cis-exon	2.83157e-06	-0.233325	ENSG00000196724.12	ZNF418	trans-exon	2.69084e-08	-0.183918
RBP	chr3	101325062	ENSG00000174173.7	TRMT10C	cis-exon	2.83157e-06	-0.233325	ENSG00000272602.6	ZNF595	trans-intron	1.35049e-08	-0.187788
RBP	chr3	101326295	ENSG00000174173.7	TRMT10C	cis-exon	2.93535e-06	-0.232683	ENSG00000196724.12	ZNF418	trans-exon	2.29255e-08	-0.184825
RBP	chr3	101326295	ENSG00000174173.7	TRMT10C	cis-exon	2.93535e-06	-0.232683	ENSG00000272602.6	ZNF595	trans-intron	1.338e-08	-0.18784
RBP	chr3	101327827	ENSG00000174173.7	TRMT10C	cis-exon	3.08217e-06	-0.232232	ENSG00000196724.12	ZNF418	trans-exon	2.08055e-08	-0.185372
RBP	chr3	101327827	ENSG00000174173.7	TRMT10C	cis-exon	3.08217e-06	-0.232232	ENSG00000272602.6	ZNF595	trans-intron	1.24139e-08	-0.188256
RBP	chr3	101329885	ENSG00000174173.7	TRMT10C	cis-exon	3.16603e-06	-0.231809	ENSG00000196724.12	ZNF418	trans-exon	2.18284e-08	-0.185101
RBP	chr3	101329885	ENSG00000174173.7	TRMT10C	cis-exon	3.16603e-06	-0.231809	ENSG00000272602.6	ZNF595	trans-intron	1.27333e-08	-0.188115
RBP	chr3	101330747	ENSG00000174173.7	TRMT10C	cis-exon	3.15773e-06	-0.231871	ENSG00000196724.12	ZNF418	trans-exon	2.16971e-08	-0.185135
RBP	chr3	101330747	ENSG00000174173.7	TRMT10C	cis-exon	3.15773e-06	-0.231871	ENSG00000272602.6	ZNF595	trans-intron	1.27845e-08	-0.188092
RBP	chr3	101330855	ENSG00000174173.7	TRMT10C	cis-exon	3.24213e-06	-0.231602	ENSG00000196724.12	ZNF418	trans-exon	2.06677e-08	-0.185409
RBP	chr3	101330855	ENSG00000174173.7	TRMT10C	cis-exon	3.24213e-06	-0.231602	ENSG00000272602.6	ZNF595	trans-intron	1.16599e-08	-0.188602
RBP	chr3	101332267	ENSG00000174173.7	TRMT10C	cis-exon	3.08951e-06	-0.231959	ENSG00000196724.12	ZNF418	trans-exon	2.24638e-08	-0.18494
RBP	chr3	101332267	ENSG00000174173.7	TRMT10C	cis-exon	3.08951e-06	-0.231959	ENSG00000272602.6	ZNF595	trans-intron	1.206e-08	-0.188416
RBP	chr3	101332950	ENSG00000174173.7	TRMT10C	cis-exon	3.08511e-06	-0.232009	ENSG00000196724.12	ZNF418	trans-exon	2.34481e-08	-0.184698
RBP	chr3	101332950	ENSG00000174173.7	TRMT10C	cis-exon	3.08511e-06	-0.232009	ENSG00000272602.6	ZNF595	trans-intron	1.1539e-08	-0.18866
RBP	chr3	101334034	ENSG00000174173.7	TRMT10C	cis-exon	3.21361e-06	-0.231566	ENSG00000196724.12	ZNF418	trans-exon	2.25587e-08	-0.184916
RBP	chr3	101334034	ENSG00000174173.7	TRMT10C	cis-exon	3.21361e-06	-0.231566	ENSG00000272602.6	ZNF595	trans-intron	1.3861e-08	-0.187644
RBP	chr3	101335951	ENSG00000174173.7	TRMT10C	cis-exon	3.89567e-06	-0.229522	ENSG00000196724.12	ZNF418	trans-exon	2.16029e-08	-0.18516
RBP	chr3	101335951	ENSG00000174173.7	TRMT10C	cis-exon	3.89567e-06	-0.229522	ENSG00000272602.6	ZNF595	trans-intron	1.25808e-08	-0.188181
RBP	chr3	101336174	ENSG00000174173.7	TRMT10C	cis-exon	3.3193e-06	-0.231405	ENSG00000196724.12	ZNF418	trans-exon	3.29766e-08	-0.182761
RBP	chr3	101336174	ENSG00000174173.7	TRMT10C	cis-exon	3.3193e-06	-0.231405	ENSG00000272602.6	ZNF595	trans-intron	9.54147e-09	-0.189708
RBP	chr3	101336580	ENSG00000174173.7	TRMT10C	cis-exon	0.00486166	0.136596	ENSG00000272602.6	ZNF595	trans-exon	4.1822e-09	0.194188
RBP	chr3	101336580	ENSG00000174173.7	TRMT10C	cis-exon	0.00486166	0.136596	ENSG00000272602.6	ZNF595	trans-intron	3.67591e-10	0.206817
RBP	chr3	101337008	ENSG00000174173.7	TRMT10C	cis-exon	3.18529e-06	-0.231588	ENSG00000196724.12	ZNF418	trans-exon	2.64518e-08	-0.184015
RBP	chr3	101337008	ENSG00000174173.7	TRMT10C	cis-exon	3.18529e-06	-0.231588	ENSG00000272602.6	ZNF595	trans-intron	1.14748e-08	-0.188691
RBP	chr3	101337394	ENSG00000174173.7	TRMT10C	cis-exon	3.23617e-06	-0.23139	ENSG00000196724.12	ZNF418	trans-exon	2.28976e-08	-0.184832
RBP	chr3	101337394	ENSG00000174173.7	TRMT10C	cis-exon	3.23617e-06	-0.23139	ENSG00000272602.6	ZNF595	trans-intron	1.0981e-08	-0.188934
RBP	chr3	101338684	ENSG00000174173.7	TRMT10C	cis-exon	3.31679e-06	-0.231062	ENSG00000196724.12	ZNF418	trans-exon	2.27425e-08	-0.18487
RBP	chr3	101338684	ENSG00000174173.7	TRMT10C	cis-exon	3.31679e-06	-0.231062	ENSG00000272602.6	ZNF595	trans-intron	1.15498e-08	-0.188655
RBP	chr3	101338984	ENSG00000174173.7	TRMT10C	cis-exon	4.29828e-06	-0.229219	ENSG00000196724.12	ZNF418	trans-exon	3.10887e-08	-0.183097
RBP	chr3	101338984	ENSG00000174173.7	TRMT10C	cis-exon	4.29828e-06	-0.229219	ENSG00000272602.6	ZNF595	trans-intron	1.49421e-08	-0.187226
RBP	chr3	101339472	ENSG00000174173.7	TRMT10C	cis-exon	3.33017e-06	-0.231083	ENSG00000196724.12	ZNF418	trans-exon	2.35626e-08	-0.18467
RBP	chr3	101339472	ENSG00000174173.7	TRMT10C	cis-exon	3.33017e-06	-0.231083	ENSG00000272602.6	ZNF595	trans-intron	1.01219e-08	-0.189383
RBP	chr3	101339501	ENSG00000174173.7	TRMT10C	cis-exon	3.13108e-06	-0.231701	ENSG00000196724.12	ZNF418	trans-exon	2.35117e-08	-0.184682
RBP	chr3	101339501	ENSG00000174173.7	TRMT10C	cis-exon	3.13108e-06	-0.231701	ENSG00000272602.6	ZNF595	trans-intron	1.13834e-08	-0.188735
RBP	chr3	101339751	ENSG00000174173.7	TRMT10C	cis-exon	3.31978e-06	-0.231034	ENSG00000196724.12	ZNF418	trans-exon	2.36832e-08	-0.184641
RBP	chr3	101339751	ENSG00000174173.7	TRMT10C	cis-exon	3.31978e-06	-0.231034	ENSG00000272602.6	ZNF595	trans-intron	1.01555e-08	-0.189365
RBP	chr3	101339931	ENSG00000174173.7	TRMT10C	cis-exon	3.52411e-06	-0.230425	ENSG00000196724.12	ZNF418	trans-exon	2.46973e-08	-0.184404
RBP	chr3	101339931	ENSG00000174173.7	TRMT10C	cis-exon	3.52411e-06	-0.230425	ENSG00000272602.6	ZNF595	trans-intron	1.00385e-08	-0.189429
RBP	chr3	101340972	ENSG00000174173.7	TRMT10C	cis-exon	3.59856e-06	-0.230183	ENSG00000196724.12	ZNF418	trans-exon	2.46355e-08	-0.184418
RBP	chr3	101340972	ENSG00000174173.7	TRMT10C	cis-exon	3.59856e-06	-0.230183	ENSG00000272602.6	ZNF595	trans-intron	1.12788e-08	-0.188786
RBP	chr3	101341067	ENSG00000174173.7	TRMT10C	cis-exon	3.74173e-06	-0.22978	ENSG00000196724.12	ZNF418	trans-exon	2.38256e-08	-0.184607
RBP	chr3	101341067	ENSG00000174173.7	TRMT10C	cis-exon	3.74173e-06	-0.22978	ENSG00000272602.6	ZNF595	trans-intron	9.91474e-09	-0.189497
RBP	chr3	101341259	ENSG00000174173.7	TRMT10C	cis-exon	2.80603e-06	-0.232797	ENSG00000196724.12	ZNF418	trans-exon	1.9472e-08	-0.185744
RBP	chr3	101341259	ENSG00000174173.7	TRMT10C	cis-exon	2.80603e-06	-0.232797	ENSG00000272602.6	ZNF595	trans-intron	9.05527e-09	-0.189995
RBP	chr3	101341872	ENSG00000174173.7	TRMT10C	cis-exon	3.53459e-06	-0.230322	ENSG00000196724.12	ZNF418	trans-exon	2.36201e-08	-0.184656
RBP	chr3	101341872	ENSG00000174173.7	TRMT10C	cis-exon	3.53459e-06	-0.230322	ENSG00000272602.6	ZNF595	trans-intron	1.08846e-08	-0.188983
RBP	chr3	101344419	ENSG00000174173.7	TRMT10C	cis-exon	3.79749e-06	-0.229577	ENSG00000196724.12	ZNF418	trans-exon	2.39017e-08	-0.184589
RBP	chr3	101344419	ENSG00000174173.7	TRMT10C	cis-exon	3.79749e-06	-0.229577	ENSG00000272602.6	ZNF595	trans-intron	1.08446e-08	-0.189003
RBP	chr3	101345080	ENSG00000174173.7	TRMT10C	cis-exon	4.51054e-06	-0.227213	ENSG00000196724.12	ZNF418	trans-exon	5.57529e-08	-0.179737
RBP	chr3	101345080	ENSG00000174173.7	TRMT10C	cis-exon	4.51054e-06	-0.227213	ENSG00000272602.6	ZNF595	trans-intron	1.03984e-08	-0.189235
RBP	chr3	101345976	ENSG00000174173.7	TRMT10C	cis-exon	3.72265e-06	-0.229641	ENSG00000196724.12	ZNF418	trans-exon	5.07674e-08	-0.18028
RBP	chr3	101345976	ENSG00000174173.7	TRMT10C	cis-exon	3.72265e-06	-0.229641	ENSG00000272602.6	ZNF595	trans-intron	1.34293e-08	-0.187819
RBP	chr3	101348120	ENSG00000174173.7	TRMT10C	cis-exon	4.71564e-06	-0.226548	ENSG00000196724.12	ZNF418	trans-exon	5.71582e-08	-0.179593
RBP	chr3	101348120	ENSG00000174173.7	TRMT10C	cis-exon	4.71564e-06	-0.226548	ENSG00000272602.6	ZNF595	trans-intron	1.03523e-08	-0.189259
RBP	chr3	101348223	ENSG00000174173.7	TRMT10C	cis-exon	4.6552e-06	-0.226699	ENSG00000196724.12	ZNF418	trans-exon	5.66742e-08	-0.179642
RBP	chr3	101348223	ENSG00000174173.7	TRMT10C	cis-exon	4.6552e-06	-0.226699	ENSG00000272602.6	ZNF595	trans-intron	1.09075e-08	-0.188971
RBP	chr3	101349776	ENSG00000174173.7	TRMT10C	cis-exon	0.00584572	0.133155	ENSG00000272602.6	ZNF595	trans-exon	3.00215e-09	0.195959
RBP	chr3	101349776	ENSG00000174173.7	TRMT10C	cis-exon	0.00584572	0.133155	ENSG00000272602.6	ZNF595	trans-intron	1.8308e-10	0.210291
RBP	chr3	101351008	ENSG00000174173.7	TRMT10C	cis-exon	5.12084e-06	-0.225642	ENSG00000196724.12	ZNF418	trans-exon	5.88885e-08	-0.179419
RBP	chr3	101351008	ENSG00000174173.7	TRMT10C	cis-exon	5.12084e-06	-0.225642	ENSG00000272602.6	ZNF595	trans-intron	1.02519e-08	-0.189313
RBP	chr3	101351160	ENSG00000174173.7	TRMT10C	cis-exon	4.91527e-06	-0.226087	ENSG00000272602.6	ZNF595	trans-intron	9.81001e-09	-0.189555
RBP	chr3	101353414	ENSG00000174173.7	TRMT10C	cis-exon	5.74599e-06	-0.224507	ENSG00000196724.12	ZNF418	trans-exon	5.36621e-08	-0.179959
RBP	chr3	101353414	ENSG00000174173.7	TRMT10C	cis-exon	5.74599e-06	-0.224507	ENSG00000272602.6	ZNF595	trans-intron	9.76664e-09	-0.18958
RBP	chr3	101354492	ENSG00000174173.7	TRMT10C	cis-exon	5.83831e-06	-0.224474	ENSG00000272602.6	ZNF595	trans-intron	7.12351e-09	-0.191308
RBP	chr3	101354597	ENSG00000174173.7	TRMT10C	cis-exon	3.29945e-06	-0.23176	ENSG00000272602.6	ZNF595	trans-intron	1.31134e-08	-0.187952
RBP	chr3	101355938	ENSG00000174173.7	TRMT10C	cis-exon	5.2519e-06	-0.225391	ENSG00000196724.12	ZNF418	trans-exon	5.73976e-08	-0.179568
RBP	chr3	101355938	ENSG00000174173.7	TRMT10C	cis-exon	5.2519e-06	-0.225391	ENSG00000272602.6	ZNF595	trans-intron	9.07475e-09	-0.189983
RBP	chr3	101357977	ENSG00000174173.7	TRMT10C	cis-exon	5.90948e-06	-0.224223	ENSG00000196724.12	ZNF418	trans-exon	5.65581e-08	-0.179654
RBP	chr3	101357977	ENSG00000174173.7	TRMT10C	cis-exon	5.90948e-06	-0.224223	ENSG00000272602.6	ZNF595	trans-intron	1.14501e-08	-0.188703
RBP	chr3	101360813	ENSG00000174173.7	TRMT10C	cis-exon	5.63451e-06	-0.225452	ENSG00000196724.12	ZNF418	trans-exon	2.30309e-08	-0.184799
RBP	chr3	101360813	ENSG00000174173.7	TRMT10C	cis-exon	5.63451e-06	-0.225452	ENSG00000272602.6	ZNF595	trans-intron	9.39979e-09	-0.18979
RBP	chr3	101361015	ENSG00000174173.7	TRMT10C	cis-exon	5.66663e-06	-0.225387	ENSG00000196724.12	ZNF418	trans-exon	2.47204e-08	-0.184399
RBP	chr3	101361015	ENSG00000174173.7	TRMT10C	cis-exon	5.66663e-06	-0.225387	ENSG00000272602.6	ZNF595	trans-intron	1.0605e-08	-0.189126
RBP	chr3	101361196	ENSG00000174173.7	TRMT10C	cis-exon	4.72622e-06	-0.22717	ENSG00000196724.12	ZNF418	trans-exon	2.71377e-08	-0.18387
RBP	chr3	101361196	ENSG00000174173.7	TRMT10C	cis-exon	4.72622e-06	-0.22717	ENSG00000272602.6	ZNF595	trans-intron	1.00361e-08	-0.18943
RBP	chr3	101361421	ENSG00000174173.7	TRMT10C	cis-exon	4.69191e-06	-0.227184	ENSG00000196724.12	ZNF418	trans-exon	2.55537e-08	-0.184211
RBP	chr3	101361421	ENSG00000174173.7	TRMT10C	cis-exon	4.69191e-06	-0.227184	ENSG00000272602.6	ZNF595	trans-intron	9.08604e-09	-0.189977
RBP	chr3	101361850	ENSG00000174173.7	TRMT10C	cis-exon	5.70372e-06	-0.225307	ENSG00000196724.12	ZNF418	trans-exon	2.32767e-08	-0.184739
RBP	chr3	101361850	ENSG00000174173.7	TRMT10C	cis-exon	5.70372e-06	-0.225307	ENSG00000272602.6	ZNF595	trans-intron	9.75326e-09	-0.189587
RBP	chr3	101363604	ENSG00000174173.7	TRMT10C	cis-exon	5.76267e-06	-0.225293	ENSG00000196724.12	ZNF418	trans-exon	2.3405e-08	-0.184708
RBP	chr3	101363604	ENSG00000174173.7	TRMT10C	cis-exon	5.76267e-06	-0.225293	ENSG00000272602.6	ZNF595	trans-intron	9.72371e-09	-0.189604
RBP	chr3	101365249	ENSG00000174173.7	TRMT10C	cis-exon	2.12219e-06	-0.241674	ENSG00000196724.12	ZNF418	trans-exon	1.39527e-08	-0.187607
RBP	chr3	101365249	ENSG00000174173.7	TRMT10C	cis-exon	2.12219e-06	-0.241674	ENSG00000272602.6	ZNF595	trans-intron	2.08122e-08	-0.18537
RBP	chr3	101365873	ENSG00000174173.7	TRMT10C	cis-exon	4.03365e-06	-0.229592	ENSG00000196724.12	ZNF418	trans-exon	2.57541e-08	-0.184167
RBP	chr3	101365873	ENSG00000174173.7	TRMT10C	cis-exon	4.03365e-06	-0.229592	ENSG00000272602.6	ZNF595	trans-intron	9.78548e-09	-0.189569
RBP	chr3	101366569	ENSG00000174173.7	TRMT10C	cis-exon	5.39266e-06	-0.225992	ENSG00000196724.12	ZNF418	trans-exon	2.17899e-08	-0.185111
RBP	chr3	101366569	ENSG00000174173.7	TRMT10C	cis-exon	5.39266e-06	-0.225992	ENSG00000272602.6	ZNF595	trans-intron	8.90798e-09	-0.190085
RBP	chr3	101369512	ENSG00000174173.7	TRMT10C	cis-exon	5.87278e-06	-0.224981	ENSG00000196724.12	ZNF418	trans-exon	2.69745e-08	-0.183904
RBP	chr3	101369512	ENSG00000174173.7	TRMT10C	cis-exon	5.87278e-06	-0.224981	ENSG00000272602.6	ZNF595	trans-intron	9.32281e-09	-0.189835
RBP	chr3	101369585	ENSG00000174173.7	TRMT10C	cis-exon	6.24808e-06	-0.224281	ENSG00000196724.12	ZNF418	trans-exon	2.49017e-08	-0.184357
RBP	chr3	101369585	ENSG00000174173.7	TRMT10C	cis-exon	6.24808e-06	-0.224281	ENSG00000272602.6	ZNF595	trans-intron	1.02548e-08	-0.189311
RBP	chr3	101371108	ENSG00000174173.7	TRMT10C	cis-exon	4.96996e-06	-0.227287	ENSG00000196724.12	ZNF418	trans-exon	4.24004e-08	-0.18132
RBP	chr3	101371108	ENSG00000174173.7	TRMT10C	cis-exon	4.96996e-06	-0.227287	ENSG00000272602.6	ZNF595	trans-intron	1.11583e-08	-0.188845
RBP	chr3	101371149	ENSG00000174173.7	TRMT10C	cis-exon	4.36522e-06	-0.228792	ENSG00000196724.12	ZNF418	trans-exon	2.44051e-08	-0.184471
RBP	chr3	101371149	ENSG00000174173.7	TRMT10C	cis-exon	4.36522e-06	-0.228792	ENSG00000272602.6	ZNF595	trans-intron	8.57404e-09	-0.190295
RBP	chr3	101371534	ENSG00000174173.7	TRMT10C	cis-exon	5.09999e-06	-0.227131	ENSG00000196724.12	ZNF418	trans-exon	2.80646e-08	-0.183679
RBP	chr3	101371534	ENSG00000174173.7	TRMT10C	cis-exon	5.09999e-06	-0.227131	ENSG00000272602.6	ZNF595	trans-intron	9.0866e-09	-0.189976
RBP	chr3	101374005	ENSG00000174173.7	TRMT10C	cis-exon	4.75754e-06	-0.227834	ENSG00000196724.12	ZNF418	trans-exon	2.86415e-08	-0.183564
RBP	chr3	101374005	ENSG00000174173.7	TRMT10C	cis-exon	4.75754e-06	-0.227834	ENSG00000272602.6	ZNF595	trans-intron	7.668e-09	-0.190906
RBP	chr3	101374968	ENSG00000174173.7	TRMT10C	cis-exon	6.19617e-06	-0.224489	ENSG00000196724.12	ZNF418	trans-exon	2.42536e-08	-0.184507
RBP	chr3	101374968	ENSG00000174173.7	TRMT10C	cis-exon	6.19617e-06	-0.224489	ENSG00000272602.6	ZNF595	trans-intron	9.66868e-09	-0.189635
RBP	chr3	101375017	ENSG00000174173.7	TRMT10C	cis-exon	4.41895e-06	-0.228978	ENSG00000196724.12	ZNF418	trans-exon	3.46681e-08	-0.182475
RBP	chr3	101375017	ENSG00000174173.7	TRMT10C	cis-exon	4.41895e-06	-0.228978	ENSG00000272602.6	ZNF595	trans-intron	9.14671e-09	-0.18994
RBP	chr3	101375280	ENSG00000174173.7	TRMT10C	cis-exon	4.62237e-06	-0.228357	ENSG00000196724.12	ZNF418	trans-exon	2.98285e-08	-0.183333
RBP	chr3	101375280	ENSG00000174173.7	TRMT10C	cis-exon	4.62237e-06	-0.228357	ENSG00000272602.6	ZNF595	trans-intron	5.96039e-09	-0.192277
RBP	chr3	101375299	ENSG00000174173.7	TRMT10C	cis-exon	5.15994e-06	-0.228366	ENSG00000196724.12	ZNF418	trans-exon	4.88936e-08	-0.180498
RBP	chr3	101375299	ENSG00000174173.7	TRMT10C	cis-exon	5.15994e-06	-0.228366	ENSG00000272602.6	ZNF595	trans-intron	1.21751e-08	-0.188363
RBP	chr3	101375515	ENSG00000174173.7	TRMT10C	cis-exon	3.97492e-06	-0.230494	ENSG00000196724.12	ZNF418	trans-exon	2.83697e-08	-0.183618
RBP	chr3	101375515	ENSG00000174173.7	TRMT10C	cis-exon	3.97492e-06	-0.230494	ENSG00000272602.6	ZNF595	trans-intron	1.22534e-08	-0.188328
RBP	chr3	101375633	ENSG00000174173.7	TRMT10C	cis-exon	4.92357e-06	-0.227309	ENSG00000196724.12	ZNF418	trans-exon	2.6483e-08	-0.184009
RBP	chr3	101375633	ENSG00000174173.7	TRMT10C	cis-exon	4.92357e-06	-0.227309	ENSG00000272602.6	ZNF595	trans-intron	7.50984e-09	-0.19102
RBP	chr3	101376144	ENSG00000174173.7	TRMT10C	cis-exon	6.32882e-06	-0.224026	ENSG00000196724.12	ZNF418	trans-exon	2.20089e-08	-0.185055
RBP	chr3	101376144	ENSG00000174173.7	TRMT10C	cis-exon	6.32882e-06	-0.224026	ENSG00000272602.6	ZNF595	trans-intron	9.88794e-09	-0.189512
RBP	chr3	101376786	ENSG00000174173.7	TRMT10C	cis-exon	0.00785191	0.129289	ENSG00000272602.6	ZNF595	trans-exon	6.91677e-09	0.191468
RBP	chr3	101376786	ENSG00000174173.7	TRMT10C	cis-exon	0.00785191	0.129289	ENSG00000272602.6	ZNF595	trans-intron	4.92561e-10	0.205339
RBP	chr3	101377613	ENSG00000174173.7	TRMT10C	cis-exon	4.8044e-06	-0.227514	ENSG00000196724.12	ZNF418	trans-exon	2.51327e-08	-0.184305
RBP	chr3	101377613	ENSG00000174173.7	TRMT10C	cis-exon	4.8044e-06	-0.227514	ENSG00000272602.6	ZNF595	trans-intron	8.35646e-09	-0.190436
RBP	chr3	101377972	ENSG00000174173.7	TRMT10C	cis-exon	7.73206e-06	-0.221973	ENSG00000196724.12	ZNF418	trans-exon	2.2366e-08	-0.184964
RBP	chr3	101377972	ENSG00000174173.7	TRMT10C	cis-exon	7.73206e-06	-0.221973	ENSG00000272602.6	ZNF595	trans-intron	1.0246e-08	-0.189316
RBP	chr3	101378589	ENSG00000174173.7	TRMT10C	cis-exon	6.85857e-06	-0.223173	ENSG00000196724.12	ZNF418	trans-exon	2.19121e-08	-0.18508
RBP	chr3	101378589	ENSG00000174173.7	TRMT10C	cis-exon	6.85857e-06	-0.223173	ENSG00000272602.6	ZNF595	trans-intron	9.53987e-09	-0.189709
RBP	chr3	101378592	ENSG00000174173.7	TRMT10C	cis-exon	7.0515e-06	-0.222902	ENSG00000196724.12	ZNF418	trans-exon	2.37759e-08	-0.184619
RBP	chr3	101378592	ENSG00000174173.7	TRMT10C	cis-exon	7.0515e-06	-0.222902	ENSG00000272602.6	ZNF595	trans-intron	9.74181e-09	-0.189594
RBP	chr3	101379421	ENSG00000174173.7	TRMT10C	cis-exon	5.37602e-06	-0.226254	ENSG00000196724.12	ZNF418	trans-exon	2.27259e-08	-0.184874
RBP	chr3	101379421	ENSG00000174173.7	TRMT10C	cis-exon	5.37602e-06	-0.226254	ENSG00000272602.6	ZNF595	trans-intron	9.82216e-09	-0.189549
RBP	chr3	101379631	ENSG00000174173.7	TRMT10C	cis-exon	6.98695e-06	-0.222911	ENSG00000196724.12	ZNF418	trans-exon	2.5271e-08	-0.184274
RBP	chr3	101379631	ENSG00000174173.7	TRMT10C	cis-exon	6.98695e-06	-0.222911	ENSG00000272602.6	ZNF595	trans-intron	9.14805e-09	-0.189939
RBP	chr3	101379814	ENSG00000174173.7	TRMT10C	cis-exon	6.78104e-06	-0.223353	ENSG00000196724.12	ZNF418	trans-exon	2.4561e-08	-0.184435
RBP	chr3	101379814	ENSG00000174173.7	TRMT10C	cis-exon	6.78104e-06	-0.223353	ENSG00000272602.6	ZNF595	trans-intron	9.07179e-09	-0.189985
RBP	chr3	101379966	ENSG00000174173.7	TRMT10C	cis-exon	7.14873e-06	-0.222721	ENSG00000196724.12	ZNF418	trans-exon	2.36107e-08	-0.184658
RBP	chr3	101379966	ENSG00000174173.7	TRMT10C	cis-exon	7.14873e-06	-0.222721	ENSG00000272602.6	ZNF595	trans-intron	8.24168e-09	-0.190511
RBP	chr3	101380347	ENSG00000174173.7	TRMT10C	cis-exon	6.91519e-06	-0.223578	ENSG00000196724.12	ZNF418	trans-exon	3.197e-08	-0.182938
RBP	chr3	101380347	ENSG00000174173.7	TRMT10C	cis-exon	6.91519e-06	-0.223578	ENSG00000272602.6	ZNF595	trans-intron	1.27525e-08	-0.188106
RBP	chr3	101381170	ENSG00000174173.7	TRMT10C	cis-exon	7.40125e-06	-0.22228	ENSG00000196724.12	ZNF418	trans-exon	2.29217e-08	-0.184826
RBP	chr3	101381170	ENSG00000174173.7	TRMT10C	cis-exon	7.40125e-06	-0.22228	ENSG00000272602.6	ZNF595	trans-intron	9.76192e-09	-0.189582
RBP	chr3	101381363	ENSG00000174173.7	TRMT10C	cis-exon	7.00337e-06	-0.223334	ENSG00000196724.12	ZNF418	trans-exon	2.63634e-08	-0.184034
RBP	chr3	101381363	ENSG00000174173.7	TRMT10C	cis-exon	7.00337e-06	-0.223334	ENSG00000272602.6	ZNF595	trans-intron	2.1021e-08	-0.185314
RBP	chr3	101382121	ENSG00000174173.7	TRMT10C	cis-exon	5.52771e-06	-0.226196	ENSG00000196724.12	ZNF418	trans-exon	3.58646e-08	-0.182281
RBP	chr3	101382121	ENSG00000174173.7	TRMT10C	cis-exon	5.52771e-06	-0.226196	ENSG00000272602.6	ZNF595	trans-intron	1.09666e-08	-0.188941
RBP	chr3	101383542	ENSG00000174173.7	TRMT10C	cis-exon	7.09345e-06	-0.222932	ENSG00000196724.12	ZNF418	trans-exon	2.433e-08	-0.184489
RBP	chr3	101383542	ENSG00000174173.7	TRMT10C	cis-exon	7.09345e-06	-0.222932	ENSG00000272602.6	ZNF595	trans-intron	1.37572e-08	-0.187685
RBP	chr3	101384779	ENSG00000174173.7	TRMT10C	cis-exon	0.00813162	0.127964	ENSG00000272602.6	ZNF595	trans-exon	2.87166e-09	0.196196
RBP	chr3	101384779	ENSG00000174173.7	TRMT10C	cis-exon	0.00813162	0.127964	ENSG00000272602.6	ZNF595	trans-intron	1.89102e-10	0.210131
RBP	chr3	101385027	ENSG00000174173.7	TRMT10C	cis-exon	6.89001e-06	-0.223515	ENSG00000196724.12	ZNF418	trans-exon	3.07256e-08	-0.183164
RBP	chr3	101385027	ENSG00000174173.7	TRMT10C	cis-exon	6.89001e-06	-0.223515	ENSG00000272602.6	ZNF595	trans-intron	9.16084e-09	-0.189932
RBP	chr3	101389267	ENSG00000174173.7	TRMT10C	cis-exon	7.09953e-06	-0.222717	ENSG00000196724.12	ZNF418	trans-exon	2.53442e-08	-0.184258
RBP	chr3	101389267	ENSG00000174173.7	TRMT10C	cis-exon	7.09953e-06	-0.222717	ENSG00000272602.6	ZNF595	trans-intron	9.39831e-09	-0.189791
RBP	chr3	101389989	ENSG00000174173.7	TRMT10C	cis-exon	5.60045e-06	-0.225742	ENSG00000196724.12	ZNF418	trans-exon	3.03104e-08	-0.183242
RBP	chr3	101389989	ENSG00000174173.7	TRMT10C	cis-exon	5.60045e-06	-0.225742	ENSG00000272602.6	ZNF595	trans-intron	8.81856e-09	-0.190141
RBP	chr3	101390128	ENSG00000174173.7	TRMT10C	cis-exon	4.6689e-06	-0.227444	ENSG00000196724.12	ZNF418	trans-exon	3.98391e-08	-0.181678
RBP	chr3	101390128	ENSG00000174173.7	TRMT10C	cis-exon	4.6689e-06	-0.227444	ENSG00000272602.6	ZNF595	trans-intron	6.12438e-09	-0.19213
RBP	chr3	101390322	ENSG00000174173.7	TRMT10C	cis-exon	5.56711e-06	-0.225814	ENSG00000196724.12	ZNF418	trans-exon	2.57026e-08	-0.184178
RBP	chr3	101390322	ENSG00000174173.7	TRMT10C	cis-exon	5.56711e-06	-0.225814	ENSG00000272602.6	ZNF595	trans-intron	8.28496e-09	-0.190483
RBP	chr3	101390471	ENSG00000174173.7	TRMT10C	cis-exon	6.05537e-06	-0.225367	ENSG00000196724.12	ZNF418	trans-exon	4.44797e-08	-0.181044
RBP	chr3	101390471	ENSG00000174173.7	TRMT10C	cis-exon	6.05537e-06	-0.225367	ENSG00000272602.6	ZNF595	trans-intron	7.755e-09	-0.190844
RBP	chr3	101390834	ENSG00000174173.7	TRMT10C	cis-exon	7.39027e-06	-0.222321	ENSG00000196724.12	ZNF418	trans-exon	2.41517e-08	-0.18453
RBP	chr3	101390834	ENSG00000174173.7	TRMT10C	cis-exon	7.39027e-06	-0.222321	ENSG00000272602.6	ZNF595	trans-intron	9.584e-09	-0.189684
RBP	chr3	101390858	ENSG00000174173.7	TRMT10C	cis-exon	5.23837e-06	-0.226338	ENSG00000196724.12	ZNF418	trans-exon	2.61001e-08	-0.184091
RBP	chr3	101390858	ENSG00000174173.7	TRMT10C	cis-exon	5.23837e-06	-0.226338	ENSG00000272602.6	ZNF595	trans-intron	8.34212e-09	-0.190445
RBP	chr3	101392512	ENSG00000174173.7	TRMT10C	cis-exon	5.15102e-06	-0.226448	ENSG00000196724.12	ZNF418	trans-exon	2.77208e-08	-0.183749
RBP	chr3	101392512	ENSG00000174173.7	TRMT10C	cis-exon	5.15102e-06	-0.226448	ENSG00000272602.6	ZNF595	trans-intron	8.40501e-09	-0.190404
RBP	chr3	101394285	ENSG00000174173.7	TRMT10C	cis-exon	6.78619e-06	-0.223362	ENSG00000196724.12	ZNF418	trans-exon	2.14511e-08	-0.1852
RBP	chr3	101394285	ENSG00000174173.7	TRMT10C	cis-exon	6.78619e-06	-0.223362	ENSG00000272602.6	ZNF595	trans-intron	9.84413e-09	-0.189536
RBP	chr3	101394333	ENSG00000174173.7	TRMT10C	cis-exon	5.67095e-06	-0.225468	ENSG00000196724.12	ZNF418	trans-exon	2.61251e-08	-0.184086
RBP	chr3	101394333	ENSG00000174173.7	TRMT10C	cis-exon	5.67095e-06	-0.225468	ENSG00000272602.6	ZNF595	trans-intron	8.92797e-09	-0.190073
RBP	chr3	101395851	ENSG00000174173.7	TRMT10C	cis-exon	5.58913e-06	-0.225498	ENSG00000196724.12	ZNF418	trans-exon	2.43633e-08	-0.184481
RBP	chr3	101395851	ENSG00000174173.7	TRMT10C	cis-exon	5.58913e-06	-0.225498	ENSG00000272602.6	ZNF595	trans-intron	8.46207e-09	-0.190367
RBP	chr3	101396146	ENSG00000174173.7	TRMT10C	cis-exon	7.06876e-06	-0.222771	ENSG00000196724.12	ZNF418	trans-exon	2.52302e-08	-0.184283
RBP	chr3	101396146	ENSG00000174173.7	TRMT10C	cis-exon	7.06876e-06	-0.222771	ENSG00000272602.6	ZNF595	trans-intron	9.46584e-09	-0.189752
RBP	chr3	101396951	ENSG00000174173.7	TRMT10C	cis-exon	5.54745e-06	-0.225844	ENSG00000196724.12	ZNF418	trans-exon	2.38787e-08	-0.184595
RBP	chr3	101396951	ENSG00000174173.7	TRMT10C	cis-exon	5.54745e-06	-0.225844	ENSG00000272602.6	ZNF595	trans-intron	1.45566e-08	-0.187371
RBP	chr3	101397035	ENSG00000174173.7	TRMT10C	cis-exon	5.23412e-06	-0.228229	ENSG00000196724.12	ZNF418	trans-exon	4.22148e-08	-0.181345
RBP	chr3	101397035	ENSG00000174173.7	TRMT10C	cis-exon	5.23412e-06	-0.228229	ENSG00000272602.6	ZNF595	trans-intron	1.16148e-08	-0.188624
RBP	chr3	101397040	ENSG00000174173.7	TRMT10C	cis-exon	7.044e-06	-0.224476	ENSG00000196724.12	ZNF418	trans-exon	4.14948e-08	-0.181444
RBP	chr3	101397040	ENSG00000174173.7	TRMT10C	cis-exon	7.044e-06	-0.224476	ENSG00000272602.6	ZNF595	trans-intron	1.51975e-08	-0.187131
RBP	chr3	101397362	ENSG00000174173.7	TRMT10C	cis-exon	5.31426e-06	-0.226424	ENSG00000196724.12	ZNF418	trans-exon	2.80777e-08	-0.183677
RBP	chr3	101397362	ENSG00000174173.7	TRMT10C	cis-exon	5.31426e-06	-0.226424	ENSG00000272602.6	ZNF595	trans-intron	9.11917e-09	-0.189957
RBP	chr3	101398255	ENSG00000174173.7	TRMT10C	cis-exon	6.3187e-06	-0.224301	ENSG00000196724.12	ZNF418	trans-exon	2.39027e-08	-0.184589
RBP	chr3	101398255	ENSG00000174173.7	TRMT10C	cis-exon	6.3187e-06	-0.224301	ENSG00000272602.6	ZNF595	trans-intron	1.0766e-08	-0.189043
RBP	chr3	101398331	ENSG00000174173.7	TRMT10C	cis-exon	5.81932e-06	-0.226754	ENSG00000196724.12	ZNF418	trans-exon	3.67214e-08	-0.182146
RBP	chr3	101398331	ENSG00000174173.7	TRMT10C	cis-exon	5.81932e-06	-0.226754	ENSG00000272602.6	ZNF595	trans-intron	1.64635e-08	-0.186685
RBP	chr3	101399465	ENSG00000174173.7	TRMT10C	cis-exon	5.72108e-06	-0.22519	ENSG00000196724.12	ZNF418	trans-exon	2.53612e-08	-0.184254
RBP	chr3	101399465	ENSG00000174173.7	TRMT10C	cis-exon	5.72108e-06	-0.22519	ENSG00000272602.6	ZNF595	trans-intron	7.81375e-09	-0.190803
RBP	chr3	101401013	ENSG00000174173.7	TRMT10C	cis-exon	5.56438e-06	-0.225862	ENSG00000196724.12	ZNF418	trans-exon	2.59168e-08	-0.184131
RBP	chr3	101401013	ENSG00000174173.7	TRMT10C	cis-exon	5.56438e-06	-0.225862	ENSG00000272602.6	ZNF595	trans-intron	7.78311e-09	-0.190824
RBP	chr3	101401142	ENSG00000174173.7	TRMT10C	cis-exon	7.07061e-06	-0.222752	ENSG00000196724.12	ZNF418	trans-exon	2.5592e-08	-0.184203
RBP	chr3	101401142	ENSG00000174173.7	TRMT10C	cis-exon	7.07061e-06	-0.222752	ENSG00000272602.6	ZNF595	trans-intron	9.609e-09	-0.189669
RBP	chr3	101401832	ENSG00000174173.7	TRMT10C	cis-exon	6.82239e-06	-0.22309	ENSG00000196724.12	ZNF418	trans-exon	2.4263e-08	-0.184504
RBP	chr3	101401832	ENSG00000174173.7	TRMT10C	cis-exon	6.82239e-06	-0.22309	ENSG00000272602.6	ZNF595	trans-intron	9.61865e-09	-0.189664
RBP	chr3	101402684	ENSG00000174173.7	TRMT10C	cis-exon	5.65315e-06	-0.225257	ENSG00000196724.12	ZNF418	trans-exon	2.46921e-08	-0.184405
RBP	chr3	101402684	ENSG00000174173.7	TRMT10C	cis-exon	5.65315e-06	-0.225257	ENSG00000272602.6	ZNF595	trans-intron	8.17628e-09	-0.190555
RBP	chr3	101403276	ENSG00000174173.7	TRMT10C	cis-exon	8.17217e-06	-0.221548	ENSG00000196724.12	ZNF418	trans-exon	2.97522e-08	-0.183347
RBP	chr3	101403276	ENSG00000174173.7	TRMT10C	cis-exon	8.17217e-06	-0.221548	ENSG00000272602.6	ZNF595	trans-intron	1.60351e-08	-0.186832
RBP	chr3	101403495	ENSG00000174173.7	TRMT10C	cis-exon	7.04335e-06	-0.222923	ENSG00000196724.12	ZNF418	trans-exon	2.78012e-08	-0.183733
RBP	chr3	101403495	ENSG00000174173.7	TRMT10C	cis-exon	7.04335e-06	-0.222923	ENSG00000272602.6	ZNF595	trans-intron	1.13831e-08	-0.188735
RBP	chr3	101404499	ENSG00000174173.7	TRMT10C	cis-exon	6.75645e-06	-0.223294	ENSG00000196724.12	ZNF418	trans-exon	2.38596e-08	-0.184599
RBP	chr3	101404499	ENSG00000174173.7	TRMT10C	cis-exon	6.75645e-06	-0.223294	ENSG00000272602.6	ZNF595	trans-intron	8.87877e-09	-0.190103
RBP	chr3	101405381	ENSG00000174173.7	TRMT10C	cis-exon	5.19855e-06	-0.226225	ENSG00000196724.12	ZNF418	trans-exon	2.59284e-08	-0.184129
RBP	chr3	101405381	ENSG00000174173.7	TRMT10C	cis-exon	5.19855e-06	-0.226225	ENSG00000272602.6	ZNF595	trans-intron	9.44655e-09	-0.189763
RBP	chr3	101405395	ENSG00000174173.7	TRMT10C	cis-exon	5.7104e-06	-0.225234	ENSG00000196724.12	ZNF418	trans-exon	2.71393e-08	-0.18387
RBP	chr3	101405395	ENSG00000174173.7	TRMT10C	cis-exon	5.7104e-06	-0.225234	ENSG00000272602.6	ZNF595	trans-intron	7.46783e-09	-0.19105
RBP	chr3	101406138	ENSG00000174173.7	TRMT10C	cis-exon	6.34429e-06	-0.224324	ENSG00000196724.12	ZNF418	trans-exon	2.43884e-08	-0.184475
RBP	chr3	101406138	ENSG00000174173.7	TRMT10C	cis-exon	6.34429e-06	-0.224324	ENSG00000272602.6	ZNF595	trans-intron	1.25775e-08	-0.188183
RBP	chr3	101408620	ENSG00000174173.7	TRMT10C	cis-exon	5.59931e-06	-0.225211	ENSG00000196724.12	ZNF418	trans-exon	2.80321e-08	-0.183686
RBP	chr3	101408620	ENSG00000174173.7	TRMT10C	cis-exon	5.59931e-06	-0.225211	ENSG00000272602.6	ZNF595	trans-intron	8.43165e-09	-0.190387
RBP	chr3	101408727	ENSG00000174173.7	TRMT10C	cis-exon	5.95818e-06	-0.224601	ENSG00000196724.12	ZNF418	trans-exon	2.80432e-08	-0.183684
RBP	chr3	101408727	ENSG00000174173.7	TRMT10C	cis-exon	5.95818e-06	-0.224601	ENSG00000272602.6	ZNF595	trans-intron	9.87598e-09	-0.189518
RBP	chr3	101409087	ENSG00000174173.7	TRMT10C	cis-exon	5.80654e-06	-0.224934	ENSG00000196724.12	ZNF418	trans-exon	2.60839e-08	-0.184095
RBP	chr3	101409087	ENSG00000174173.7	TRMT10C	cis-exon	5.80654e-06	-0.224934	ENSG00000272602.6	ZNF595	trans-intron	8.60865e-09	-0.190273
RBP	chr3	101409406	ENSG00000174173.7	TRMT10C	cis-exon	7.02348e-06	-0.222762	ENSG00000196724.12	ZNF418	trans-exon	2.41449e-08	-0.184532
RBP	chr3	101409406	ENSG00000174173.7	TRMT10C	cis-exon	7.02348e-06	-0.222762	ENSG00000272602.6	ZNF595	trans-intron	9.35396e-09	-0.189817
RBP	chr3	101409557	ENSG00000174173.7	TRMT10C	cis-exon	6.53176e-06	-0.223527	ENSG00000196724.12	ZNF418	trans-exon	2.44064e-08	-0.184471
RBP	chr3	101409557	ENSG00000174173.7	TRMT10C	cis-exon	6.53176e-06	-0.223527	ENSG00000272602.6	ZNF595	trans-intron	9.58073e-09	-0.189685
RBP	chr3	101409925	ENSG00000174173.7	TRMT10C	cis-exon	6.8194e-06	-0.223091	ENSG00000196724.12	ZNF418	trans-exon	2.36228e-08	-0.184656
RBP	chr3	101409925	ENSG00000174173.7	TRMT10C	cis-exon	6.8194e-06	-0.223091	ENSG00000272602.6	ZNF595	trans-intron	9.49952e-09	-0.189732
RBP	chr3	101410508	ENSG00000174173.7	TRMT10C	cis-exon	6.70807e-06	-0.223362	ENSG00000196724.12	ZNF418	trans-exon	3.70379e-08	-0.182096
RBP	chr3	101410508	ENSG00000174173.7	TRMT10C	cis-exon	6.70807e-06	-0.223362	ENSG00000272602.6	ZNF595	trans-intron	8.17838e-09	-0.190553
RBP	chr3	101410628	ENSG00000174173.7	TRMT10C	cis-exon	6.0383e-06	-0.224358	ENSG00000196724.12	ZNF418	trans-exon	2.63937e-08	-0.184028
RBP	chr3	101410628	ENSG00000174173.7	TRMT10C	cis-exon	6.0383e-06	-0.224358	ENSG00000272602.6	ZNF595	trans-intron	8.56659e-09	-0.1903
RBP	chr3	101411061	ENSG00000174173.7	TRMT10C	cis-exon	5.50231e-06	-0.225201	ENSG00000196724.12	ZNF418	trans-exon	3.14405e-08	-0.183033
RBP	chr3	101411061	ENSG00000174173.7	TRMT10C	cis-exon	5.50231e-06	-0.225201	ENSG00000272602.6	ZNF595	trans-intron	6.35758e-09	-0.191927
RBP	chr3	101411252	ENSG00000174173.7	TRMT10C	cis-exon	6.83933e-06	-0.223044	ENSG00000196724.12	ZNF418	trans-exon	2.30851e-08	-0.184786
RBP	chr3	101411252	ENSG00000174173.7	TRMT10C	cis-exon	6.83933e-06	-0.223044	ENSG00000272602.6	ZNF595	trans-intron	1.07031e-08	-0.189075
RBP	chr3	101411341	ENSG00000174173.7	TRMT10C	cis-exon	5.43132e-06	-0.225419	ENSG00000196724.12	ZNF418	trans-exon	2.5534e-08	-0.184215
RBP	chr3	101411341	ENSG00000174173.7	TRMT10C	cis-exon	5.43132e-06	-0.225419	ENSG00000272602.6	ZNF595	trans-intron	9.58901e-09	-0.189681
RBP	chr3	101414193	ENSG00000174173.7	TRMT10C	cis-exon	6.15237e-06	-0.224179	ENSG00000196724.12	ZNF418	trans-exon	1.30365e-08	-0.187984
RBP	chr3	101414193	ENSG00000174173.7	TRMT10C	cis-exon	6.15237e-06	-0.224179	ENSG00000272602.6	ZNF595	trans-intron	1.82528e-08	-0.186107
RBP	chr3	101415974	ENSG00000174173.7	TRMT10C	cis-exon	9.15156e-06	-0.220044	ENSG00000272602.6	ZNF595	trans-intron	1.42962e-08	-0.187472
RBP	chr3	101416366	ENSG00000174173.7	TRMT10C	cis-exon	5.8892e-06	-0.224466	ENSG00000196724.12	ZNF418	trans-exon	2.71283e-08	-0.183872
RBP	chr3	101416366	ENSG00000174173.7	TRMT10C	cis-exon	5.8892e-06	-0.224466	ENSG00000272602.6	ZNF595	trans-intron	1.06431e-08	-0.189106
RBP	chr3	101416536	ENSG00000174173.7	TRMT10C	cis-exon	5.89324e-06	-0.22448	ENSG00000196724.12	ZNF418	trans-exon	2.71955e-08	-0.183858
RBP	chr3	101416536	ENSG00000174173.7	TRMT10C	cis-exon	5.89324e-06	-0.22448	ENSG00000272602.6	ZNF595	trans-intron	9.51067e-09	-0.189726
RBP	chr3	101417430	ENSG00000174173.7	TRMT10C	cis-exon	6.43045e-06	-0.223624	ENSG00000196724.12	ZNF418	trans-exon	2.56769e-08	-0.184184
RBP	chr3	101417430	ENSG00000174173.7	TRMT10C	cis-exon	6.43045e-06	-0.223624	ENSG00000272602.6	ZNF595	trans-intron	9.63923e-09	-0.189652
RBP	chr3	101417496	ENSG00000174173.7	TRMT10C	cis-exon	6.4347e-06	-0.223655	ENSG00000196724.12	ZNF418	trans-exon	2.42607e-08	-0.184505
RBP	chr3	101417496	ENSG00000174173.7	TRMT10C	cis-exon	6.4347e-06	-0.223655	ENSG00000272602.6	ZNF595	trans-intron	9.87149e-09	-0.189521
RBP	chr3	101417541	ENSG00000174173.7	TRMT10C	cis-exon	5.68719e-06	-0.224771	ENSG00000196724.12	ZNF418	trans-exon	2.52051e-08	-0.184289
RBP	chr3	101417541	ENSG00000174173.7	TRMT10C	cis-exon	5.68719e-06	-0.224771	ENSG00000272602.6	ZNF595	trans-intron	9.5266e-09	-0.189717
RBP	chr3	101418658	ENSG00000174173.7	TRMT10C	cis-exon	6.50772e-06	-0.223542	ENSG00000196724.12	ZNF418	trans-exon	2.77379e-08	-0.183746
RBP	chr3	101418658	ENSG00000174173.7	TRMT10C	cis-exon	6.50772e-06	-0.223542	ENSG00000272602.6	ZNF595	trans-intron	9.87442e-09	-0.189519
RBP	chr3	101422015	ENSG00000174173.7	TRMT10C	cis-exon	6.44612e-06	-0.223726	ENSG00000196724.12	ZNF418	trans-exon	2.46252e-08	-0.184421
RBP	chr3	101422015	ENSG00000174173.7	TRMT10C	cis-exon	6.44612e-06	-0.223726	ENSG00000272602.6	ZNF595	trans-intron	9.79354e-09	-0.189565
RBP	chr3	101422271	ENSG00000174173.7	TRMT10C	cis-exon	6.38615e-06	-0.223746	ENSG00000196724.12	ZNF418	trans-exon	2.53926e-08	-0.184247
RBP	chr3	101422271	ENSG00000174173.7	TRMT10C	cis-exon	6.38615e-06	-0.223746	ENSG00000272602.6	ZNF595	trans-intron	9.45953e-09	-0.189755
RBP	chr3	101422627	ENSG00000174173.7	TRMT10C	cis-exon	6.06394e-06	-0.224288	ENSG00000196724.12	ZNF418	trans-exon	2.71154e-08	-0.183875
RBP	chr3	101422627	ENSG00000174173.7	TRMT10C	cis-exon	6.06394e-06	-0.224288	ENSG00000272602.6	ZNF595	trans-intron	9.35595e-09	-0.189816
RBP	chr3	101427600	ENSG00000174173.7	TRMT10C	cis-exon	6.91242e-06	-0.222806	ENSG00000196724.12	ZNF418	trans-exon	2.96658e-08	-0.183364
RBP	chr3	101427600	ENSG00000174173.7	TRMT10C	cis-exon	6.91242e-06	-0.222806	ENSG00000272602.6	ZNF595	trans-intron	7.44513e-09	-0.191067
RBP	chr3	101428567	ENSG00000174173.7	TRMT10C	cis-exon	6.26751e-06	-0.22377	ENSG00000196724.12	ZNF418	trans-exon	3.39876e-08	-0.182588
RBP	chr3	101428567	ENSG00000174173.7	TRMT10C	cis-exon	6.26751e-06	-0.22377	ENSG00000272602.6	ZNF595	trans-intron	1.09831e-08	-0.188933
RBP	chr3	101429249	ENSG00000174173.7	TRMT10C	cis-exon	3.8334e-06	-0.23102	ENSG00000272602.6	ZNF595	trans-intron	1.66565e-08	-0.186619
RBP	chr3	101431923	ENSG00000174173.7	TRMT10C	cis-exon	5.14232e-06	-0.22589	ENSG00000196724.12	ZNF418	trans-exon	3.70747e-08	-0.182091
RBP	chr3	101431923	ENSG00000174173.7	TRMT10C	cis-exon	5.14232e-06	-0.22589	ENSG00000272602.6	ZNF595	trans-intron	1.06752e-08	-0.18909
RBP	chr3	101432153	ENSG00000174173.7	TRMT10C	cis-exon	5.56172e-06	-0.225186	ENSG00000196724.12	ZNF418	trans-exon	2.66962e-08	-0.183963
RBP	chr3	101432153	ENSG00000174173.7	TRMT10C	cis-exon	5.56172e-06	-0.225186	ENSG00000272602.6	ZNF595	trans-intron	9.99852e-09	-0.189451
RBP	chr3	101432953	ENSG00000174173.7	TRMT10C	cis-exon	6.45359e-06	-0.22387	ENSG00000196724.12	ZNF418	trans-exon	1.55362e-08	-0.187008
RBP	chr3	101432953	ENSG00000174173.7	TRMT10C	cis-exon	6.45359e-06	-0.22387	ENSG00000272602.6	ZNF595	trans-intron	7.90833e-09	-0.190737
RBP	chr3	101434306	ENSG00000174173.7	TRMT10C	cis-exon	6.32992e-06	-0.223961	ENSG00000196724.12	ZNF418	trans-exon	1.56544e-08	-0.186966
RBP	chr3	101434306	ENSG00000174173.7	TRMT10C	cis-exon	6.32992e-06	-0.223961	ENSG00000272602.6	ZNF595	trans-intron	1.05191e-08	-0.189171
RBP	chr3	101434321	ENSG00000174173.7	TRMT10C	cis-exon	6.96017e-06	-0.22305	ENSG00000196724.12	ZNF418	trans-exon	1.99802e-08	-0.185599
RBP	chr3	101434321	ENSG00000174173.7	TRMT10C	cis-exon	6.96017e-06	-0.22305	ENSG00000272602.6	ZNF595	trans-intron	1.1811e-08	-0.188531
RBP	chr3	101435908	ENSG00000174173.7	TRMT10C	cis-exon	7.08576e-06	-0.222654	ENSG00000196724.12	ZNF418	trans-exon	2.3295e-08	-0.184735
RBP	chr3	101435908	ENSG00000174173.7	TRMT10C	cis-exon	7.08576e-06	-0.222654	ENSG00000272602.6	ZNF595	trans-intron	8.53422e-09	-0.19032
RBP	chr3	101436786	ENSG00000174173.7	TRMT10C	cis-exon	6.44633e-06	-0.223659	ENSG00000196724.12	ZNF418	trans-exon	2.19962e-08	-0.185058
RBP	chr3	101436786	ENSG00000174173.7	TRMT10C	cis-exon	6.44633e-06	-0.223659	ENSG00000272602.6	ZNF595	trans-intron	7.97798e-09	-0.190689
RBP	chr3	101440789	ENSG00000174173.7	TRMT10C	cis-exon	6.88072e-06	-0.223012	ENSG00000196724.12	ZNF418	trans-exon	2.50835e-08	-0.184316
RBP	chr3	101440789	ENSG00000174173.7	TRMT10C	cis-exon	6.88072e-06	-0.223012	ENSG00000272602.6	ZNF595	trans-intron	1.14582e-08	-0.188699
RBP	chr3	101441495	ENSG00000174173.7	TRMT10C	cis-exon	6.38351e-06	-0.223749	ENSG00000196724.12	ZNF418	trans-exon	2.65051e-08	-0.184004
RBP	chr3	101441495	ENSG00000174173.7	TRMT10C	cis-exon	6.38351e-06	-0.223749	ENSG00000272602.6	ZNF595	trans-intron	9.03931e-09	-0.190005
RBP	chr3	101442032	ENSG00000174173.7	TRMT10C	cis-exon	6.18439e-06	-0.224089	ENSG00000196724.12	ZNF418	trans-exon	2.54497e-08	-0.184234
RBP	chr3	101442032	ENSG00000174173.7	TRMT10C	cis-exon	6.18439e-06	-0.224089	ENSG00000272602.6	ZNF595	trans-intron	9.02959e-09	-0.190011
RBP	chr3	101444906	ENSG00000174173.7	TRMT10C	cis-exon	5.12879e-06	-0.226763	ENSG00000196724.12	ZNF418	trans-exon	4.20787e-08	-0.181364
RBP	chr3	101444906	ENSG00000174173.7	TRMT10C	cis-exon	5.12879e-06	-0.226763	ENSG00000272602.6	ZNF595	trans-intron	8.60789e-09	-0.190273
RBP	chr3	101446741	ENSG00000174173.7	TRMT10C	cis-exon	5.72083e-06	-0.224792	ENSG00000196724.12	ZNF418	trans-exon	3.65276e-08	-0.182176
RBP	chr3	101446741	ENSG00000174173.7	TRMT10C	cis-exon	5.72083e-06	-0.224792	ENSG00000272602.6	ZNF595	trans-intron	8.17484e-09	-0.190556
RBP	chr3	101446880	ENSG00000174173.7	TRMT10C	cis-exon	5.59803e-06	-0.225004	ENSG00000196724.12	ZNF418	trans-exon	3.06484e-08	-0.183178
RBP	chr3	101446880	ENSG00000174173.7	TRMT10C	cis-exon	5.59803e-06	-0.225004	ENSG00000272602.6	ZNF595	trans-intron	8.32475e-09	-0.190456
RBP	chr3	101446965	ENSG00000174173.7	TRMT10C	cis-exon	5.47558e-06	-0.225212	ENSG00000196724.12	ZNF418	trans-exon	3.13159e-08	-0.183056
RBP	chr3	101446965	ENSG00000174173.7	TRMT10C	cis-exon	5.47558e-06	-0.225212	ENSG00000272602.6	ZNF595	trans-intron	8.35198e-09	-0.190439
RBP	chr3	101447071	ENSG00000174173.7	TRMT10C	cis-exon	5.01795e-06	-0.225703	ENSG00000196724.12	ZNF418	trans-exon	3.17263e-08	-0.182981
RBP	chr3	101447071	ENSG00000174173.7	TRMT10C	cis-exon	5.01795e-06	-0.225703	ENSG00000272602.6	ZNF595	trans-intron	6.574e-09	-0.191745
RBP	chr3	101447115	ENSG00000174173.7	TRMT10C	cis-exon	6.09368e-06	-0.224176	ENSG00000196724.12	ZNF418	trans-exon	3.11117e-08	-0.183093
RBP	chr3	101447115	ENSG00000174173.7	TRMT10C	cis-exon	6.09368e-06	-0.224176	ENSG00000272602.6	ZNF595	trans-intron	8.69737e-09	-0.190216
RBP	chr3	101447274	ENSG00000174173.7	TRMT10C	cis-exon	5.36457e-06	-0.225417	ENSG00000196724.12	ZNF418	trans-exon	3.24442e-08	-0.182854
RBP	chr3	101447274	ENSG00000174173.7	TRMT10C	cis-exon	5.36457e-06	-0.225417	ENSG00000272602.6	ZNF595	trans-intron	8.18903e-09	-0.190546
RBP	chr3	101448417	ENSG00000174173.7	TRMT10C	cis-exon	1.11282e-05	-0.21693	ENSG00000196724.12	ZNF418	trans-exon	3.66778e-08	-0.182152
RBP	chr3	101448417	ENSG00000174173.7	TRMT10C	cis-exon	1.11282e-05	-0.21693	ENSG00000272602.6	ZNF595	trans-intron	3.43519e-09	-0.195242
RBP	chr3	101448485	ENSG00000174173.7	TRMT10C	cis-exon	3.30708e-05	-0.206395	ENSG00000272602.6	ZNF595	trans-intron	9.06958e-09	-0.189987
RBP	chr3	101448486	ENSG00000174173.7	TRMT10C	cis-exon	3.35478e-05	-0.206288	ENSG00000272602.6	ZNF595	trans-intron	8.71813e-09	-0.190203
RBP	chr3	101449824	ENSG00000174173.7	TRMT10C	cis-exon	5.87879e-06	-0.225389	ENSG00000196724.12	ZNF418	trans-exon	3.21111e-08	-0.182913
RBP	chr3	101449824	ENSG00000174173.7	TRMT10C	cis-exon	5.87879e-06	-0.225389	ENSG00000272602.6	ZNF595	trans-intron	7.26644e-09	-0.191199
RBP	chr3	101454027	ENSG00000174173.7	TRMT10C	cis-exon	5.81815e-06	-0.225084	ENSG00000196724.12	ZNF418	trans-exon	2.07146e-08	-0.185396
RBP	chr3	101454027	ENSG00000174173.7	TRMT10C	cis-exon	5.81815e-06	-0.225084	ENSG00000272602.6	ZNF595	trans-intron	9.05892e-09	-0.189993
RBP	chr3	101454865	ENSG00000174173.7	TRMT10C	cis-exon	5.77278e-06	-0.224808	ENSG00000196724.12	ZNF418	trans-exon	2.27212e-08	-0.184875
RBP	chr3	101454865	ENSG00000174173.7	TRMT10C	cis-exon	5.77278e-06	-0.224808	ENSG00000272602.6	ZNF595	trans-intron	9.80365e-09	-0.189559
RBP	chr3	101455159	ENSG00000174173.7	TRMT10C	cis-exon	5.72109e-06	-0.224857	ENSG00000196724.12	ZNF418	trans-exon	2.83108e-08	-0.18363
RBP	chr3	101455159	ENSG00000174173.7	TRMT10C	cis-exon	5.72109e-06	-0.224857	ENSG00000272602.6	ZNF595	trans-intron	1.03165e-08	-0.189278
RBP	chr3	101455370	ENSG00000174173.7	TRMT10C	cis-exon	5.89417e-06	-0.224624	ENSG00000196724.12	ZNF418	trans-exon	2.65389e-08	-0.183997
RBP	chr3	101455370	ENSG00000174173.7	TRMT10C	cis-exon	5.89417e-06	-0.224624	ENSG00000272602.6	ZNF595	trans-intron	9.81815e-09	-0.189551
RBP	chr3	101455603	ENSG00000174173.7	TRMT10C	cis-exon	5.71531e-06	-0.22487	ENSG00000196724.12	ZNF418	trans-exon	2.28371e-08	-0.184847
RBP	chr3	101455603	ENSG00000174173.7	TRMT10C	cis-exon	5.71531e-06	-0.22487	ENSG00000272602.6	ZNF595	trans-intron	1.05649e-08	-0.189147
RBP	chr3	101455946	ENSG00000174173.7	TRMT10C	cis-exon	7.88228e-06	-0.221653	ENSG00000196724.12	ZNF418	trans-exon	3.51862e-08	-0.18239
RBP	chr3	101455946	ENSG00000174173.7	TRMT10C	cis-exon	7.88228e-06	-0.221653	ENSG00000272602.6	ZNF595	trans-intron	1.35276e-08	-0.187779
RBP	chr3	101456381	ENSG00000174173.7	TRMT10C	cis-exon	6.01813e-06	-0.224219	ENSG00000196724.12	ZNF418	trans-exon	2.25361e-08	-0.184922
RBP	chr3	101456381	ENSG00000174173.7	TRMT10C	cis-exon	6.01813e-06	-0.224219	ENSG00000272602.6	ZNF595	trans-intron	8.38428e-09	-0.190417
RBP	chr3	101458800	ENSG00000174173.7	TRMT10C	cis-exon	5.75365e-06	-0.224733	ENSG00000196724.12	ZNF418	trans-exon	2.62997e-08	-0.184048
RBP	chr3	101458800	ENSG00000174173.7	TRMT10C	cis-exon	5.75365e-06	-0.224733	ENSG00000272602.6	ZNF595	trans-intron	9.48963e-09	-0.189738
RBP	chr3	101460313	ENSG00000174173.7	TRMT10C	cis-exon	5.56613e-06	-0.225174	ENSG00000196724.12	ZNF418	trans-exon	2.68642e-08	-0.183928
RBP	chr3	101460313	ENSG00000174173.7	TRMT10C	cis-exon	5.56613e-06	-0.225174	ENSG00000272602.6	ZNF595	trans-intron	8.65427e-09	-0.190244
RBP	chr3	101460520	ENSG00000174173.7	TRMT10C	cis-exon	5.79791e-06	-0.224689	ENSG00000196724.12	ZNF418	trans-exon	2.64433e-08	-0.184017
RBP	chr3	101460520	ENSG00000174173.7	TRMT10C	cis-exon	5.79791e-06	-0.224689	ENSG00000272602.6	ZNF595	trans-intron	9.56599e-09	-0.189694
RBP	chr3	101460714	ENSG00000174173.7	TRMT10C	cis-exon	6.19527e-06	-0.224219	ENSG00000196724.12	ZNF418	trans-exon	2.02589e-08	-0.185522
RBP	chr3	101460714	ENSG00000174173.7	TRMT10C	cis-exon	6.19527e-06	-0.224219	ENSG00000272602.6	ZNF595	trans-intron	8.53624e-09	-0.190319
RBP	chr3	101460726	ENSG00000174173.7	TRMT10C	cis-exon	9.7086e-06	-0.218623	ENSG00000196724.12	ZNF418	trans-exon	3.11267e-08	-0.18309
RBP	chr3	101460726	ENSG00000174173.7	TRMT10C	cis-exon	9.7086e-06	-0.218623	ENSG00000272602.6	ZNF595	trans-intron	4.16004e-09	-0.194217
RBP	chr3	101461541	ENSG00000174173.7	TRMT10C	cis-exon	6.29792e-06	-0.223912	ENSG00000196724.12	ZNF418	trans-exon	2.54549e-08	-0.184233
RBP	chr3	101461541	ENSG00000174173.7	TRMT10C	cis-exon	6.29792e-06	-0.223912	ENSG00000272602.6	ZNF595	trans-intron	9.83776e-09	-0.18954
RBP	chr3	101462824	ENSG00000174173.7	TRMT10C	cis-exon	6.07174e-06	-0.227147	ENSG00000196724.12	ZNF418	trans-exon	3.93019e-08	-0.181756
RBP	chr3	101462824	ENSG00000174173.7	TRMT10C	cis-exon	6.07174e-06	-0.227147	ENSG00000272602.6	ZNF595	trans-intron	3.56608e-08	-0.182313
RBP	chr3	101463046	ENSG00000174173.7	TRMT10C	cis-exon	5.36205e-06	-0.225653	ENSG00000196724.12	ZNF418	trans-exon	3.38728e-08	-0.182608
RBP	chr3	101463046	ENSG00000174173.7	TRMT10C	cis-exon	5.36205e-06	-0.225653	ENSG00000272602.6	ZNF595	trans-intron	1.17849e-08	-0.188543
RBP	chr3	101464057	ENSG00000174173.7	TRMT10C	cis-exon	6.06108e-06	-0.224435	ENSG00000196724.12	ZNF418	trans-exon	2.73216e-08	-0.183832
RBP	chr3	101464057	ENSG00000174173.7	TRMT10C	cis-exon	6.06108e-06	-0.224435	ENSG00000272602.6	ZNF595	trans-intron	8.81884e-09	-0.19014
RBP	chr3	101464340	ENSG00000174173.7	TRMT10C	cis-exon	4.85808e-06	-0.22787	ENSG00000196724.12	ZNF418	trans-exon	3.62338e-08	-0.182222
RBP	chr3	101464340	ENSG00000174173.7	TRMT10C	cis-exon	4.85808e-06	-0.22787	ENSG00000272602.6	ZNF595	trans-intron	1.41036e-08	-0.187547
RBP	chr3	101464465	ENSG00000174173.7	TRMT10C	cis-exon	5.98806e-06	-0.224393	ENSG00000196724.12	ZNF418	trans-exon	2.41433e-08	-0.184532
RBP	chr3	101464465	ENSG00000174173.7	TRMT10C	cis-exon	5.98806e-06	-0.224393	ENSG00000272602.6	ZNF595	trans-intron	9.71088e-09	-0.189611
RBP	chr3	101464503	ENSG00000174173.7	TRMT10C	cis-exon	5.88823e-06	-0.224523	ENSG00000196724.12	ZNF418	trans-exon	2.45423e-08	-0.18444
RBP	chr3	101464503	ENSG00000174173.7	TRMT10C	cis-exon	5.88823e-06	-0.224523	ENSG00000272602.6	ZNF595	trans-intron	9.65968e-09	-0.18964
RBP	chr3	101465290	ENSG00000174173.7	TRMT10C	cis-exon	5.75502e-06	-0.224749	ENSG00000196724.12	ZNF418	trans-exon	2.48647e-08	-0.184366
RBP	chr3	101465290	ENSG00000174173.7	TRMT10C	cis-exon	5.75502e-06	-0.224749	ENSG00000272602.6	ZNF595	trans-intron	9.05972e-09	-0.189993
RBP	chr3	101467113	ENSG00000174173.7	TRMT10C	cis-exon	4.22971e-06	-0.22889	ENSG00000196724.12	ZNF418	trans-exon	3.47452e-08	-0.182462
RBP	chr3	101467113	ENSG00000174173.7	TRMT10C	cis-exon	4.22971e-06	-0.22889	ENSG00000272602.6	ZNF595	trans-intron	1.51352e-08	-0.187154
RBP	chr3	101467640	ENSG00000174173.7	TRMT10C	cis-exon	5.33536e-06	-0.226453	ENSG00000196724.12	ZNF418	trans-exon	2.75908e-08	-0.183776
RBP	chr3	101467640	ENSG00000174173.7	TRMT10C	cis-exon	5.33536e-06	-0.226453	ENSG00000272602.6	ZNF595	trans-intron	1.67726e-08	-0.186581
RBP	chr3	101467859	ENSG00000174173.7	TRMT10C	cis-exon	6.04067e-06	-0.224511	ENSG00000196724.12	ZNF418	trans-exon	2.33333e-08	-0.184725
RBP	chr3	101467859	ENSG00000174173.7	TRMT10C	cis-exon	6.04067e-06	-0.224511	ENSG00000272602.6	ZNF595	trans-intron	1.2814e-08	-0.18808
RBP	chr3	101468563	ENSG00000174173.7	TRMT10C	cis-exon	3.97163e-06	-0.231409	ENSG00000272602.6	ZNF595	trans-intron	2.18394e-08	-0.185099
RBP	chr3	101468977	ENSG00000174173.7	TRMT10C	cis-exon	6.27512e-06	-0.223943	ENSG00000196724.12	ZNF418	trans-exon	2.52356e-08	-0.184282
RBP	chr3	101468977	ENSG00000174173.7	TRMT10C	cis-exon	6.27512e-06	-0.223943	ENSG00000272602.6	ZNF595	trans-intron	1.05169e-08	-0.189172
RBP	chr3	101469163	ENSG00000174173.7	TRMT10C	cis-exon	5.52548e-06	-0.225634	ENSG00000196724.12	ZNF418	trans-exon	2.52414e-08	-0.184281
RBP	chr3	101469163	ENSG00000174173.7	TRMT10C	cis-exon	5.52548e-06	-0.225634	ENSG00000272602.6	ZNF595	trans-intron	1.00414e-08	-0.189427
RBP	chr3	101470719	ENSG00000174173.7	TRMT10C	cis-exon	6.46694e-06	-0.223965	ENSG00000196724.12	ZNF418	trans-exon	2.7883e-08	-0.183716
RBP	chr3	101470719	ENSG00000174173.7	TRMT10C	cis-exon	6.46694e-06	-0.223965	ENSG00000272602.6	ZNF595	trans-intron	1.07448e-08	-0.189054
RBP	chr3	101471590	ENSG00000174173.7	TRMT10C	cis-exon	5.15491e-06	-0.225984	ENSG00000196724.12	ZNF418	trans-exon	2.29166e-08	-0.184827
RBP	chr3	101471590	ENSG00000174173.7	TRMT10C	cis-exon	5.15491e-06	-0.225984	ENSG00000272602.6	ZNF595	trans-intron	9.00601e-09	-0.190025
RBP	chr3	101471673	ENSG00000174173.7	TRMT10C	cis-exon	2.14919e-06	-0.237244	ENSG00000196724.12	ZNF418	trans-exon	3.94878e-08	-0.181729
RBP	chr3	101471673	ENSG00000174173.7	TRMT10C	cis-exon	2.14919e-06	-0.237244	ENSG00000272602.6	ZNF595	trans-intron	4.08642e-08	-0.181532
RBP	chr3	101471963	ENSG00000174173.7	TRMT10C	cis-exon	4.18722e-06	-0.230889	ENSG00000272602.6	ZNF595	trans-intron	3.42025e-08	-0.182552
RBP	chr3	101472095	ENSG00000174173.7	TRMT10C	cis-exon	4.10187e-06	-0.229283	ENSG00000196724.12	ZNF418	trans-exon	2.2491e-08	-0.184933
RBP	chr3	101472095	ENSG00000174173.7	TRMT10C	cis-exon	4.10187e-06	-0.229283	ENSG00000272602.6	ZNF595	trans-intron	1.32343e-08	-0.187901
RBP	chr3	101472255	ENSG00000174173.7	TRMT10C	cis-exon	3.85041e-06	-0.230121	ENSG00000196724.12	ZNF418	trans-exon	3.15595e-08	-0.183011
RBP	chr3	101472255	ENSG00000174173.7	TRMT10C	cis-exon	3.85041e-06	-0.230121	ENSG00000272602.6	ZNF595	trans-intron	5.8773e-09	-0.192353
RBP	chr3	101472819	ENSG00000174173.7	TRMT10C	cis-exon	5.94606e-06	-0.224543	ENSG00000196724.12	ZNF418	trans-exon	2.6404e-08	-0.184026
RBP	chr3	101472819	ENSG00000174173.7	TRMT10C	cis-exon	5.94606e-06	-0.224543	ENSG00000272602.6	ZNF595	trans-intron	9.33238e-09	-0.18983
RBP	chr3	101473311	ENSG00000174173.7	TRMT10C	cis-exon	5.87822e-06	-0.224601	ENSG00000196724.12	ZNF418	trans-exon	2.59846e-08	-0.184116
RBP	chr3	101473311	ENSG00000174173.7	TRMT10C	cis-exon	5.87822e-06	-0.224601	ENSG00000272602.6	ZNF595	trans-intron	9.45411e-09	-0.189759
RBP	chr3	101474662	ENSG00000174173.7	TRMT10C	cis-exon	6.24038e-06	-0.224004	ENSG00000196724.12	ZNF418	trans-exon	1.92583e-08	-0.185806
RBP	chr3	101474662	ENSG00000174173.7	TRMT10C	cis-exon	6.24038e-06	-0.224004	ENSG00000272602.6	ZNF595	trans-intron	1.13579e-08	-0.188747
RBP	chr3	101474671	ENSG00000174173.7	TRMT10C	cis-exon	6.38225e-06	-0.223756	ENSG00000196724.12	ZNF418	trans-exon	2.19718e-08	-0.185065
RBP	chr3	101474671	ENSG00000174173.7	TRMT10C	cis-exon	6.38225e-06	-0.223756	ENSG00000272602.6	ZNF595	trans-intron	9.20111e-09	-0.189908
RBP	chr3	101475252	ENSG00000174173.7	TRMT10C	cis-exon	5.98504e-06	-0.224323	ENSG00000196724.12	ZNF418	trans-exon	2.29467e-08	-0.18482
RBP	chr3	101475252	ENSG00000174173.7	TRMT10C	cis-exon	5.98504e-06	-0.224323	ENSG00000272602.6	ZNF595	trans-intron	8.94496e-09	-0.190063
RBP	chr3	101476452	ENSG00000174173.7	TRMT10C	cis-exon	2.97064e-06	-0.232456	ENSG00000196724.12	ZNF418	trans-exon	2.94889e-08	-0.183398
RBP	chr3	101476452	ENSG00000174173.7	TRMT10C	cis-exon	2.97064e-06	-0.232456	ENSG00000272602.6	ZNF595	trans-intron	1.27622e-08	-0.188102
RBP	chr3	101476561	ENSG00000174173.7	TRMT10C	cis-exon	4.09755e-06	-0.228776	ENSG00000196724.12	ZNF418	trans-exon	2.36191e-08	-0.184656
RBP	chr3	101476561	ENSG00000174173.7	TRMT10C	cis-exon	4.09755e-06	-0.228776	ENSG00000272602.6	ZNF595	trans-intron	1.60708e-08	-0.186819
RBP	chr3	101476747	ENSG00000174173.7	TRMT10C	cis-exon	7.30344e-06	-0.222562	ENSG00000196724.12	ZNF418	trans-exon	2.49185e-08	-0.184354
RBP	chr3	101476747	ENSG00000174173.7	TRMT10C	cis-exon	7.30344e-06	-0.222562	ENSG00000272602.6	ZNF595	trans-intron	1.37024e-08	-0.187708
RBP	chr3	101477819	ENSG00000174173.7	TRMT10C	cis-exon	5.66722e-06	-0.226194	ENSG00000196724.12	ZNF418	trans-exon	2.69944e-08	-0.1839
RBP	chr3	101477819	ENSG00000174173.7	TRMT10C	cis-exon	5.66722e-06	-0.226194	ENSG00000272602.6	ZNF595	trans-intron	1.05665e-08	-0.189146
RBP	chr3	101477941	ENSG00000174173.7	TRMT10C	cis-exon	5.93647e-06	-0.224811	ENSG00000196724.12	ZNF418	trans-exon	3.32328e-08	-0.182717
RBP	chr3	101477941	ENSG00000174173.7	TRMT10C	cis-exon	5.93647e-06	-0.224811	ENSG00000272602.6	ZNF595	trans-intron	8.03345e-09	-0.190651
RBP	chr3	101478933	ENSG00000174173.7	TRMT10C	cis-exon	0.00649477	-0.131489	ENSG00000272602.6	ZNF595	trans-exon	2.83462e-09	-0.196265
RBP	chr3	101478933	ENSG00000174173.7	TRMT10C	cis-exon	0.00649477	-0.131489	ENSG00000272602.6	ZNF595	trans-intron	1.8453e-10	-0.210252
RBP	chr3	101478984	ENSG00000174173.7	TRMT10C	cis-exon	5.72066e-06	-0.225592	ENSG00000196724.12	ZNF418	trans-exon	2.62335e-08	-0.184062
RBP	chr3	101478984	ENSG00000174173.7	TRMT10C	cis-exon	5.72066e-06	-0.225592	ENSG00000272602.6	ZNF595	trans-intron	8.98925e-09	-0.190035
RBP	chr3	101480032	ENSG00000174173.7	TRMT10C	cis-exon	5.26444e-06	-0.22569	ENSG00000196724.12	ZNF418	trans-exon	2.45418e-08	-0.18444
RBP	chr3	101480032	ENSG00000174173.7	TRMT10C	cis-exon	5.26444e-06	-0.22569	ENSG00000272602.6	ZNF595	trans-intron	9.61848e-09	-0.189664
RBP	chr3	101481729	ENSG00000174173.7	TRMT10C	cis-exon	4.7757e-06	-0.226852	ENSG00000196724.12	ZNF418	trans-exon	3.02614e-08	-0.183251
RBP	chr3	101481729	ENSG00000174173.7	TRMT10C	cis-exon	4.7757e-06	-0.226852	ENSG00000272602.6	ZNF595	trans-intron	8.59045e-09	-0.190284
RBP	chr3	101482115	ENSG00000174173.7	TRMT10C	cis-exon	4.70121e-06	-0.228043	ENSG00000196724.12	ZNF418	trans-exon	3.18249e-08	-0.182964
RBP	chr3	101482115	ENSG00000174173.7	TRMT10C	cis-exon	4.70121e-06	-0.228043	ENSG00000272602.6	ZNF595	trans-intron	7.6067e-09	-0.19095
RBP	chr3	101482126	ENSG00000174173.7	TRMT10C	cis-exon	5.34409e-06	-0.227638	ENSG00000196724.12	ZNF418	trans-exon	3.29458e-08	-0.182766
RBP	chr3	101482126	ENSG00000174173.7	TRMT10C	cis-exon	5.34409e-06	-0.227638	ENSG00000272602.6	ZNF595	trans-intron	7.40079e-09	-0.191099
RBP	chr3	101483308	ENSG00000174173.7	TRMT10C	cis-exon	0.00624417	-0.132064	ENSG00000272602.6	ZNF595	trans-exon	2.81651e-09	-0.196299
RBP	chr3	101483308	ENSG00000174173.7	TRMT10C	cis-exon	0.00624417	-0.132064	ENSG00000272602.6	ZNF595	trans-intron	1.68324e-10	-0.210706
RBP	chr3	101483432	ENSG00000174173.7	TRMT10C	cis-exon	5.70271e-06	-0.224927	ENSG00000196724.12	ZNF418	trans-exon	2.69918e-08	-0.183901
RBP	chr3	101483432	ENSG00000174173.7	TRMT10C	cis-exon	5.70271e-06	-0.224927	ENSG00000272602.6	ZNF595	trans-intron	9.00263e-09	-0.190027
RBP	chr3	101483492	ENSG00000174173.7	TRMT10C	cis-exon	6.0475e-06	-0.224191	ENSG00000196724.12	ZNF418	trans-exon	2.5856e-08	-0.184144
RBP	chr3	101483492	ENSG00000174173.7	TRMT10C	cis-exon	6.0475e-06	-0.224191	ENSG00000272602.6	ZNF595	trans-intron	9.52147e-09	-0.189719
RBP	chr3	101483561	ENSG00000174173.7	TRMT10C	cis-exon	5.78793e-06	-0.22467	ENSG00000196724.12	ZNF418	trans-exon	2.67082e-08	-0.183961
RBP	chr3	101483561	ENSG00000174173.7	TRMT10C	cis-exon	5.78793e-06	-0.22467	ENSG00000272602.6	ZNF595	trans-intron	9.27535e-09	-0.189863
RBP	chr3	101484010	ENSG00000174173.7	TRMT10C	cis-exon	4.84111e-06	-0.22801	ENSG00000196724.12	ZNF418	trans-exon	2.86918e-08	-0.183554
RBP	chr3	101484010	ENSG00000174173.7	TRMT10C	cis-exon	4.84111e-06	-0.22801	ENSG00000272602.6	ZNF595	trans-intron	1.18038e-08	-0.188535
RBP	chr3	101485692	ENSG00000174173.7	TRMT10C	cis-exon	5.6118e-06	-0.224962	ENSG00000196724.12	ZNF418	trans-exon	2.63072e-08	-0.184046
RBP	chr3	101485692	ENSG00000174173.7	TRMT10C	cis-exon	5.6118e-06	-0.224962	ENSG00000272602.6	ZNF595	trans-intron	9.50307e-09	-0.18973
RBP	chr3	101485854	ENSG00000174173.7	TRMT10C	cis-exon	5.48285e-06	-0.226074	ENSG00000196724.12	ZNF418	trans-exon	1.97091e-08	-0.185676
RBP	chr3	101485854	ENSG00000174173.7	TRMT10C	cis-exon	5.48285e-06	-0.226074	ENSG00000272602.6	ZNF595	trans-intron	1.28791e-08	-0.188052
RBP	chr3	101486026	ENSG00000174173.7	TRMT10C	cis-exon	5.69001e-06	-0.225128	ENSG00000196724.12	ZNF418	trans-exon	3.10855e-08	-0.183098
RBP	chr3	101486026	ENSG00000174173.7	TRMT10C	cis-exon	5.69001e-06	-0.225128	ENSG00000272602.6	ZNF595	trans-intron	7.70936e-09	-0.190876
RBP	chr3	101487973	ENSG00000174173.7	TRMT10C	cis-exon	6.27409e-06	-0.223884	ENSG00000196724.12	ZNF418	trans-exon	3.02215e-08	-0.183258
RBP	chr3	101487973	ENSG00000174173.7	TRMT10C	cis-exon	6.27409e-06	-0.223884	ENSG00000272602.6	ZNF595	trans-intron	9.86447e-09	-0.189525
RBP	chr3	101488773	ENSG00000174173.7	TRMT10C	cis-exon	5.98904e-06	-0.224573	ENSG00000196724.12	ZNF418	trans-exon	2.98128e-08	-0.183336
RBP	chr3	101488773	ENSG00000174173.7	TRMT10C	cis-exon	5.98904e-06	-0.224573	ENSG00000272602.6	ZNF595	trans-intron	1.12851e-08	-0.188783
RBP	chr3	101490285	ENSG00000174173.7	TRMT10C	cis-exon	6.28475e-06	-0.223839	ENSG00000196724.12	ZNF418	trans-exon	2.81133e-08	-0.18367
RBP	chr3	101490285	ENSG00000174173.7	TRMT10C	cis-exon	6.28475e-06	-0.223839	ENSG00000272602.6	ZNF595	trans-intron	9.93539e-09	-0.189485
RBP	chr3	101491753	ENSG00000174173.7	TRMT10C	cis-exon	5.37449e-06	-0.225941	ENSG00000196724.12	ZNF418	trans-exon	2.87766e-08	-0.183537
RBP	chr3	101491753	ENSG00000174173.7	TRMT10C	cis-exon	5.37449e-06	-0.225941	ENSG00000272602.6	ZNF595	trans-intron	9.37451e-09	-0.189805
RBP	chr3	101492411	ENSG00000174173.7	TRMT10C	cis-exon	5.9025e-06	-0.224538	ENSG00000196724.12	ZNF418	trans-exon	2.6989e-08	-0.183901
RBP	chr3	101492411	ENSG00000174173.7	TRMT10C	cis-exon	5.9025e-06	-0.224538	ENSG00000272602.6	ZNF595	trans-intron	1.00371e-08	-0.189429
RBP	chr3	101493038	ENSG00000174173.7	TRMT10C	cis-exon	6.00429e-06	-0.224583	ENSG00000196724.12	ZNF418	trans-exon	2.84913e-08	-0.183594
RBP	chr3	101493038	ENSG00000174173.7	TRMT10C	cis-exon	6.00429e-06	-0.224583	ENSG00000272602.6	ZNF595	trans-intron	1.03295e-08	-0.189271
RBP	chr3	101493351	ENSG00000174173.7	TRMT10C	cis-exon	5.66654e-06	-0.22486	ENSG00000196724.12	ZNF418	trans-exon	2.84613e-08	-0.1836
RBP	chr3	101493351	ENSG00000174173.7	TRMT10C	cis-exon	5.66654e-06	-0.22486	ENSG00000272602.6	ZNF595	trans-intron	9.95514e-09	-0.189474
RBP	chr3	101493460	ENSG00000174173.7	TRMT10C	cis-exon	5.73275e-06	-0.224734	ENSG00000196724.12	ZNF418	trans-exon	2.64808e-08	-0.184009
RBP	chr3	101493460	ENSG00000174173.7	TRMT10C	cis-exon	5.73275e-06	-0.224734	ENSG00000272602.6	ZNF595	trans-intron	8.40343e-09	-0.190405
RBP	chr3	101493654	ENSG00000174173.7	TRMT10C	cis-exon	5.00427e-06	-0.226471	ENSG00000196724.12	ZNF418	trans-exon	1.95807e-08	-0.185713
RBP	chr3	101493654	ENSG00000174173.7	TRMT10C	cis-exon	5.00427e-06	-0.226471	ENSG00000272602.6	ZNF595	trans-intron	4.95712e-09	-0.193274
RBP	chr3	101494045	ENSG00000174173.7	TRMT10C	cis-exon	5.73593e-06	-0.224761	ENSG00000196724.12	ZNF418	trans-exon	2.62207e-08	-0.184065
RBP	chr3	101494045	ENSG00000174173.7	TRMT10C	cis-exon	5.73593e-06	-0.224761	ENSG00000272602.6	ZNF595	trans-intron	9.45153e-09	-0.18976
RBP	chr3	101494109	ENSG00000174173.7	TRMT10C	cis-exon	4.75561e-06	-0.228778	ENSG00000196724.12	ZNF418	trans-exon	1.49472e-08	-0.187224
RBP	chr3	101494109	ENSG00000174173.7	TRMT10C	cis-exon	4.75561e-06	-0.228778	ENSG00000272602.6	ZNF595	trans-intron	1.65327e-08	-0.186661
RBP	chr3	101494110	ENSG00000174173.7	TRMT10C	cis-exon	4.49305e-06	-0.228998	ENSG00000196724.12	ZNF418	trans-exon	1.66922e-08	-0.186607
RBP	chr3	101494110	ENSG00000174173.7	TRMT10C	cis-exon	4.49305e-06	-0.228998	ENSG00000272602.6	ZNF595	trans-intron	2.14755e-08	-0.185193
RBP	chr3	101496110	ENSG00000174173.7	TRMT10C	cis-exon	5.80395e-06	-0.224733	ENSG00000196724.12	ZNF418	trans-exon	2.47559e-08	-0.184391
RBP	chr3	101496110	ENSG00000174173.7	TRMT10C	cis-exon	5.80395e-06	-0.224733	ENSG00000272602.6	ZNF595	trans-intron	9.32776e-09	-0.189832
RBP	chr3	101496160	ENSG00000174173.7	TRMT10C	cis-exon	5.51778e-06	-0.225481	ENSG00000196724.12	ZNF418	trans-exon	2.57266e-08	-0.184173
RBP	chr3	101496160	ENSG00000174173.7	TRMT10C	cis-exon	5.51778e-06	-0.225481	ENSG00000272602.6	ZNF595	trans-intron	1.25388e-08	-0.1882
RBP	chr3	101496303	ENSG00000174173.7	TRMT10C	cis-exon	5.80986e-06	-0.224701	ENSG00000196724.12	ZNF418	trans-exon	2.32472e-08	-0.184746
RBP	chr3	101496303	ENSG00000174173.7	TRMT10C	cis-exon	5.80986e-06	-0.224701	ENSG00000272602.6	ZNF595	trans-intron	9.31936e-09	-0.189837
RBP	chr3	101499070	ENSG00000174173.7	TRMT10C	cis-exon	5.7861e-06	-0.224977	ENSG00000196724.12	ZNF418	trans-exon	2.28003e-08	-0.184856
RBP	chr3	101499070	ENSG00000174173.7	TRMT10C	cis-exon	5.7861e-06	-0.224977	ENSG00000272602.6	ZNF595	trans-intron	9.92349e-09	-0.189492
RBP	chr3	101499517	ENSG00000174173.7	TRMT10C	cis-exon	9.87366e-06	-0.21963	ENSG00000196724.12	ZNF418	trans-exon	2.66532e-08	-0.183972
RBP	chr3	101499517	ENSG00000174173.7	TRMT10C	cis-exon	9.87366e-06	-0.21963	ENSG00000272602.6	ZNF595	trans-intron	1.18192e-08	-0.188527
RBP	chr3	101500620	ENSG00000174173.7	TRMT10C	cis-exon	6.01112e-06	-0.224438	ENSG00000196724.12	ZNF418	trans-exon	2.39985e-08	-0.184566
RBP	chr3	101500620	ENSG00000174173.7	TRMT10C	cis-exon	6.01112e-06	-0.224438	ENSG00000272602.6	ZNF595	trans-intron	8.48111e-09	-0.190354
RBP	chr3	101500974	ENSG00000174173.7	TRMT10C	cis-exon	3.27377e-06	-0.229512	ENSG00000196724.12	ZNF418	trans-exon	4.78319e-09	-0.193466
RBP	chr3	101500974	ENSG00000174173.7	TRMT10C	cis-exon	3.27377e-06	-0.229512	ENSG00000272602.6	ZNF595	trans-intron	4.46303e-09	-0.193839
RBP	chr3	101501045	ENSG00000174173.7	TRMT10C	cis-exon	6.12226e-06	-0.224192	ENSG00000196724.12	ZNF418	trans-exon	2.40192e-08	-0.184562
RBP	chr3	101501045	ENSG00000174173.7	TRMT10C	cis-exon	6.12226e-06	-0.224192	ENSG00000272602.6	ZNF595	trans-intron	8.68809e-09	-0.190222
RBP	chr3	101501850	ENSG00000174173.7	TRMT10C	cis-exon	6.10666e-06	-0.224242	ENSG00000196724.12	ZNF418	trans-exon	2.48556e-08	-0.184368
RBP	chr3	101501850	ENSG00000174173.7	TRMT10C	cis-exon	6.10666e-06	-0.224242	ENSG00000272602.6	ZNF595	trans-intron	8.57584e-09	-0.190294
RBP	chr3	101501883	ENSG00000174173.7	TRMT10C	cis-exon	5.82326e-06	-0.224797	ENSG00000196724.12	ZNF418	trans-exon	2.39476e-08	-0.184578
RBP	chr3	101501883	ENSG00000174173.7	TRMT10C	cis-exon	5.82326e-06	-0.224797	ENSG00000272602.6	ZNF595	trans-intron	9.52281e-09	-0.189719
RBP	chr3	101502225	ENSG00000174173.7	TRMT10C	cis-exon	5.80252e-06	-0.224865	ENSG00000196724.12	ZNF418	trans-exon	2.15439e-08	-0.185175
RBP	chr3	101502225	ENSG00000174173.7	TRMT10C	cis-exon	5.80252e-06	-0.224865	ENSG00000272602.6	ZNF595	trans-intron	8.90402e-09	-0.190088
RBP	chr3	101502778	ENSG00000174173.7	TRMT10C	cis-exon	6.12453e-06	-0.224271	ENSG00000196724.12	ZNF418	trans-exon	2.45481e-08	-0.184438
RBP	chr3	101502778	ENSG00000174173.7	TRMT10C	cis-exon	6.12453e-06	-0.224271	ENSG00000272602.6	ZNF595	trans-intron	9.02537e-09	-0.190013
RBP	chr3	101503054	ENSG00000174173.7	TRMT10C	cis-exon	6.20677e-06	-0.224202	ENSG00000196724.12	ZNF418	trans-exon	1.78091e-08	-0.186245
RBP	chr3	101503054	ENSG00000174173.7	TRMT10C	cis-exon	6.20677e-06	-0.224202	ENSG00000272602.6	ZNF595	trans-intron	9.26055e-09	-0.189872
RBP	chr3	101503273	ENSG00000174173.7	TRMT10C	cis-exon	5.40665e-06	-0.225627	ENSG00000196724.12	ZNF418	trans-exon	2.15981e-08	-0.185161
RBP	chr3	101503273	ENSG00000174173.7	TRMT10C	cis-exon	5.40665e-06	-0.225627	ENSG00000272602.6	ZNF595	trans-intron	8.7247e-09	-0.190199
RBP	chr3	101503606	ENSG00000174173.7	TRMT10C	cis-exon	5.83934e-06	-0.224834	ENSG00000196724.12	ZNF418	trans-exon	2.16389e-08	-0.185151
RBP	chr3	101503606	ENSG00000174173.7	TRMT10C	cis-exon	5.83934e-06	-0.224834	ENSG00000272602.6	ZNF595	trans-intron	1.00238e-08	-0.189437
RBP	chr3	101504877	ENSG00000174173.7	TRMT10C	cis-exon	0.00669556	-0.13107	ENSG00000272602.6	ZNF595	trans-exon	2.88682e-09	-0.196168
RBP	chr3	101504877	ENSG00000174173.7	TRMT10C	cis-exon	0.00669556	-0.13107	ENSG00000272602.6	ZNF595	trans-intron	1.68156e-10	-0.210711
RBP	chr3	101504992	ENSG00000174173.7	TRMT10C	cis-exon	5.96694e-06	-0.224634	ENSG00000196724.12	ZNF418	trans-exon	1.95589e-08	-0.185719
RBP	chr3	101504992	ENSG00000174173.7	TRMT10C	cis-exon	5.96694e-06	-0.224634	ENSG00000272602.6	ZNF595	trans-intron	8.68479e-09	-0.190224
RBP	chr3	101505422	ENSG00000174173.7	TRMT10C	cis-exon	6.35714e-06	-0.223954	ENSG00000196724.12	ZNF418	trans-exon	2.21214e-08	-0.185026
RBP	chr3	101505422	ENSG00000174173.7	TRMT10C	cis-exon	6.35714e-06	-0.223954	ENSG00000272602.6	ZNF595	trans-intron	8.02035e-09	-0.19066
RBP	chr3	101506132	ENSG00000174173.7	TRMT10C	cis-exon	6.09596e-06	-0.226759	ENSG00000196724.12	ZNF418	trans-exon	4.00809e-08	-0.181643
RBP	chr3	101506132	ENSG00000174173.7	TRMT10C	cis-exon	6.09596e-06	-0.226759	ENSG00000272602.6	ZNF595	trans-intron	3.12881e-08	-0.183061
RBP	chr3	101506649	ENSG00000174173.7	TRMT10C	cis-exon	5.62879e-06	-0.225345	ENSG00000196724.12	ZNF418	trans-exon	2.25957e-08	-0.184907
RBP	chr3	101506649	ENSG00000174173.7	TRMT10C	cis-exon	5.62879e-06	-0.225345	ENSG00000272602.6	ZNF595	trans-intron	9.54683e-09	-0.189705
RBP	chr3	101506882	ENSG00000174173.7	TRMT10C	cis-exon	6.1247e-06	-0.22442	ENSG00000196724.12	ZNF418	trans-exon	2.29911e-08	-0.184809
RBP	chr3	101506882	ENSG00000174173.7	TRMT10C	cis-exon	6.1247e-06	-0.22442	ENSG00000272602.6	ZNF595	trans-intron	8.54484e-09	-0.190313
RBP	chr3	101507703	ENSG00000174173.7	TRMT10C	cis-exon	5.72335e-06	-0.224856	ENSG00000196724.12	ZNF418	trans-exon	2.13058e-08	-0.185238
RBP	chr3	101507703	ENSG00000174173.7	TRMT10C	cis-exon	5.72335e-06	-0.224856	ENSG00000272602.6	ZNF595	trans-intron	8.5979e-09	-0.19028
RBP	chr3	101509192	ENSG00000174173.7	TRMT10C	cis-exon	5.49325e-06	-0.225774	ENSG00000196724.12	ZNF418	trans-exon	1.8754e-08	-0.185955
RBP	chr3	101509192	ENSG00000174173.7	TRMT10C	cis-exon	5.49325e-06	-0.225774	ENSG00000272602.6	ZNF595	trans-intron	7.88379e-09	-0.190754
RBP	chr3	101509521	ENSG00000174173.7	TRMT10C	cis-exon	6.1667e-06	-0.224215	ENSG00000196724.12	ZNF418	trans-exon	2.04627e-08	-0.185465
RBP	chr3	101509521	ENSG00000174173.7	TRMT10C	cis-exon	6.1667e-06	-0.224215	ENSG00000272602.6	ZNF595	trans-intron	7.52191e-09	-0.191011
RBP	chr3	101510268	ENSG00000174173.7	TRMT10C	cis-exon	6.22052e-06	-0.224225	ENSG00000196724.12	ZNF418	trans-exon	2.28164e-08	-0.184852
RBP	chr3	101510268	ENSG00000174173.7	TRMT10C	cis-exon	6.22052e-06	-0.224225	ENSG00000272602.6	ZNF595	trans-intron	8.12511e-09	-0.190589
RBP	chr3	101510579	ENSG00000174173.7	TRMT10C	cis-exon	6.73758e-06	-0.223465	ENSG00000196724.12	ZNF418	trans-exon	2.13087e-08	-0.185237
RBP	chr3	101510579	ENSG00000174173.7	TRMT10C	cis-exon	6.73758e-06	-0.223465	ENSG00000272602.6	ZNF595	trans-intron	8.69036e-09	-0.190221
RBP	chr3	101510670	ENSG00000174173.7	TRMT10C	cis-exon	5.82382e-06	-0.225146	ENSG00000196724.12	ZNF418	trans-exon	1.81279e-08	-0.186146
RBP	chr3	101510670	ENSG00000174173.7	TRMT10C	cis-exon	5.82382e-06	-0.225146	ENSG00000272602.6	ZNF595	trans-intron	8.73842e-09	-0.190191
RBP	chr3	101511460	ENSG00000174173.7	TRMT10C	cis-exon	6.31585e-06	-0.223972	ENSG00000196724.12	ZNF418	trans-exon	2.25896e-08	-0.184908
RBP	chr3	101511460	ENSG00000174173.7	TRMT10C	cis-exon	6.31585e-06	-0.223972	ENSG00000272602.6	ZNF595	trans-intron	8.04153e-09	-0.190646
RBP	chr3	101512090	ENSG00000174173.7	TRMT10C	cis-exon	0.00633959	-0.131859	ENSG00000272602.6	ZNF595	trans-exon	2.36597e-09	-0.197222
RBP	chr3	101512090	ENSG00000174173.7	TRMT10C	cis-exon	0.00633959	-0.131859	ENSG00000272602.6	ZNF595	trans-intron	8.79066e-11	-0.213885
RBP	chr3	101513077	ENSG00000174173.7	TRMT10C	cis-exon	8.16783e-06	-0.221206	ENSG00000196724.12	ZNF418	trans-exon	1.8549e-08	-0.186017
RBP	chr3	101513077	ENSG00000174173.7	TRMT10C	cis-exon	8.16783e-06	-0.221206	ENSG00000272602.6	ZNF595	trans-intron	9.96276e-09	-0.18947
RBP	chr3	101514305	ENSG00000174173.7	TRMT10C	cis-exon	8.86228e-06	-0.220439	ENSG00000196724.12	ZNF418	trans-exon	1.81164e-08	-0.186149
RBP	chr3	101514305	ENSG00000174173.7	TRMT10C	cis-exon	8.86228e-06	-0.220439	ENSG00000272602.6	ZNF595	trans-intron	1.01409e-08	-0.189373
RBP	chr3	101514986	ENSG00000174173.7	TRMT10C	cis-exon	7.75688e-06	-0.222645	ENSG00000196724.12	ZNF418	trans-exon	1.5017e-08	-0.187198
RBP	chr3	101514986	ENSG00000174173.7	TRMT10C	cis-exon	7.75688e-06	-0.222645	ENSG00000272602.6	ZNF595	trans-intron	1.19777e-08	-0.188454
RBP	chr3	101517215	ENSG00000174173.7	TRMT10C	cis-exon	1.44042e-05	-0.216819	ENSG00000196724.12	ZNF418	trans-exon	1.7612e-08	-0.186307
RBP	chr3	101517215	ENSG00000174173.7	TRMT10C	cis-exon	1.44042e-05	-0.216819	ENSG00000272602.6	ZNF595	trans-intron	6.78078e-09	-0.191576
RBP	chr3	101517875	ENSG00000174173.7	TRMT10C	cis-exon	1.37519e-05	-0.217369	ENSG00000196724.12	ZNF418	trans-exon	1.25001e-08	-0.188217
RBP	chr3	101517875	ENSG00000174173.7	TRMT10C	cis-exon	1.37519e-05	-0.217369	ENSG00000272602.6	ZNF595	trans-intron	7.86707e-09	-0.190766
RBP	chr3	101518463	ENSG00000174173.7	TRMT10C	cis-exon	1.03462e-05	-0.219312	ENSG00000196724.12	ZNF418	trans-exon	2.15221e-08	-0.185181
RBP	chr3	101518463	ENSG00000174173.7	TRMT10C	cis-exon	1.03462e-05	-0.219312	ENSG00000272602.6	ZNF595	trans-intron	7.3983e-09	-0.191101
RBP	chr3	101519245	ENSG00000174173.7	TRMT10C	cis-exon	1.28204e-05	-0.217571	ENSG00000196724.12	ZNF418	trans-exon	2.53631e-08	-0.184254
RBP	chr3	101519245	ENSG00000174173.7	TRMT10C	cis-exon	1.28204e-05	-0.217571	ENSG00000272602.6	ZNF595	trans-intron	1.36025e-08	-0.187748
RBP	chr3	101519415	ENSG00000174173.7	TRMT10C	cis-exon	1.36963e-05	-0.217078	ENSG00000196724.12	ZNF418	trans-exon	1.54569e-08	-0.187037
RBP	chr3	101519415	ENSG00000174173.7	TRMT10C	cis-exon	1.36963e-05	-0.217078	ENSG00000272602.6	ZNF595	trans-intron	7.02974e-09	-0.19138
RBP	chr3	101519702	ENSG00000174173.7	TRMT10C	cis-exon	1.54328e-05	-0.216708	ENSG00000196724.12	ZNF418	trans-exon	2.07713e-08	-0.185381
RBP	chr3	101519702	ENSG00000174173.7	TRMT10C	cis-exon	1.54328e-05	-0.216708	ENSG00000272602.6	ZNF595	trans-intron	8.24819e-09	-0.190507
RBP	chr3	101523626	ENSG00000174173.7	TRMT10C	cis-exon	1.36259e-05	-0.217191	ENSG00000196724.12	ZNF418	trans-exon	1.27434e-08	-0.18811
RBP	chr3	101523626	ENSG00000174173.7	TRMT10C	cis-exon	1.36259e-05	-0.217191	ENSG00000272602.6	ZNF595	trans-intron	8.84106e-09	-0.190127
[truncated: 1,303 more rows]

[truncated: 1 more sheets: trans-QTLs for miRNAs]
