# Supplementary material for: Disentangling genetic effects on transcriptional and post-transcriptional gene regulation through integrating exon and intron expression QTLs
Source: Nat Commun. 2024 May 6;15:3786. doi: 10.1038/s41467-024-48244-x (PMC11074126; doi:10.1038/s41467-024-48244-x)
Supplement: Supplementary file 9 — Supplementary Data 6 [file 41467_2024_48244_MOESM9_ESM.xlsx]

## Sheet: RTC for top cis-exQTLs
GWAS variant	top cis-QTL	RTC score	RTC p-value	GWAS traits significantly associated with that GWAS variant (p<1e-8)
chr10_100006605	chr10_99966874_ENSG00000107554.17	0.494024	0.546584	Alanine_aminotransferase_levels|Aspartate_aminotransferase_levels|Aspartate_aminotransferase_to_alanine_aminotransferase_ratio|Direct_bilirubin_levels|Gamma_glutamyl_transferase_levels
chr10_100028551	chr10_99966874_ENSG00000107554.17	0.38247	0.689441	Blood_protein_levels
chr10_100035604	chr10_99966874_ENSG00000107554.17	0.776892	0.273292	Liver_enzyme_levels_(alanine_transaminase)
chr10_100037758	chr10_99966874_ENSG00000107554.17	0.13745	0.881988	Blood_protein_levels
chr10_100043668	chr10_99966874_ENSG00000107554.17	0.531873	0.540373	Blood_protein_levels
chr10_100045685	chr10_99966874_ENSG00000107554.17	0.533865	0.496894	Blood_protein_levels_in_cardiovascular_risk|Blood_protein_levels|Height|Interleukin-27_levels
chr10_100046495	chr10_99966874_ENSG00000107554.17	0.609562	0.397516	Blood_protein_levels
chr10_100050547	chr10_99966874_ENSG00000107554.17	0.0258964	0.975155	Blood_protein_levels
chr10_100069757	chr10_100150741_ENSG00000107566.14	0.201125	0.78882	Blood_protein_levels
chr10_100069757	chr10_100227710_ENSG00000095485.18	0.120956	0.863354	Blood_protein_levels
chr10_100069757	chr10_100260672_ENSG00000196072.12	0.184248	0.826087	Blood_protein_levels
chr10_100080362	chr10_100150741_ENSG00000107566.14	0.0337553	0.975155	General_cognitive_ability
chr10_100080362	chr10_100227710_ENSG00000095485.18	0.967651	0.0434783	General_cognitive_ability
chr10_100080362	chr10_100260672_ENSG00000196072.12	0.0225035	0.981366	General_cognitive_ability
chr10_100130207	chr10_100150741_ENSG00000107566.14	0.279887	0.68323	Blood_protein_levels
chr10_100130207	chr10_100227710_ENSG00000095485.18	0.188467	0.838509	Blood_protein_levels
chr10_100130207	chr10_100260672_ENSG00000196072.12	0.690577	0.298137	Blood_protein_levels
chr10_100152307	chr10_100150741_ENSG00000107566.14	0.0900141	0.919255	Sex_hormone-binding_globulin_levels|Sex_hormone-binding_globulin_levels_adjusted_for_BMI|Total_testosterone_levels|Type_2_diabetes|Alanine_aminotransferase_levels|Aspartate_aminotransferase_levels|HDL_cholesterol_levels|Liver_enzyme_levels_(alanine_transaminase)
chr10_100152307	chr10_100227710_ENSG00000095485.18	0.798875	0.217391	Sex_hormone-binding_globulin_levels|Sex_hormone-binding_globulin_levels_adjusted_for_BMI|Total_testosterone_levels|Type_2_diabetes|Alanine_aminotransferase_levels|Aspartate_aminotransferase_levels|HDL_cholesterol_levels|Liver_enzyme_levels_(alanine_transaminase)
chr10_100152307	chr10_100260672_ENSG00000196072.12	0.706048	0.354037	Sex_hormone-binding_globulin_levels|Sex_hormone-binding_globulin_levels_adjusted_for_BMI|Total_testosterone_levels|Type_2_diabetes|Alanine_aminotransferase_levels|Aspartate_aminotransferase_levels|HDL_cholesterol_levels|Liver_enzyme_levels_(alanine_transaminase)
chr10_100152437	chr10_100150741_ENSG00000107566.14	0.00140647	1	Cognitive_aspects_of_educational_attainment|Type_2_diabetes|Cognitive_performance|General_cognitive_ability|HDL_cholesterol|Intelligence
chr10_100152437	chr10_100227710_ENSG00000095485.18	0.977496	0.0434783	Cognitive_aspects_of_educational_attainment|Type_2_diabetes|Cognitive_performance|General_cognitive_ability|HDL_cholesterol|Intelligence
chr10_100152437	chr10_100260672_ENSG00000196072.12	0.699015	0.310559	Cognitive_aspects_of_educational_attainment|Type_2_diabetes|Cognitive_performance|General_cognitive_ability|HDL_cholesterol|Intelligence
chr10_100157116	chr10_100150741_ENSG00000107566.14	0.655415	0.347826	Sex_hormone-binding_globulin_levels|Sex_hormone-binding_globulin_levels_adjusted_for_BMI
chr10_100157116	chr10_100227710_ENSG00000095485.18	0.37834	0.583851	Sex_hormone-binding_globulin_levels|Sex_hormone-binding_globulin_levels_adjusted_for_BMI
chr10_100157116	chr10_100260672_ENSG00000196072.12	0.722925	0.217391	Sex_hormone-binding_globulin_levels|Sex_hormone-binding_globulin_levels_adjusted_for_BMI
chr10_100164546	chr10_100150741_ENSG00000107566.14	0.368495	0.701863	Alanine_aminotransferase_levels|Aspartate_aminotransferase_levels|Aspartate_aminotransferase_to_alanine_aminotransferase_ratio
chr10_100164546	chr10_100227710_ENSG00000095485.18	0.33474	0.701863	Alanine_aminotransferase_levels|Aspartate_aminotransferase_levels|Aspartate_aminotransferase_to_alanine_aminotransferase_ratio
chr10_100164546	chr10_100260672_ENSG00000196072.12	0.496484	0.478261	Alanine_aminotransferase_levels|Aspartate_aminotransferase_levels|Aspartate_aminotransferase_to_alanine_aminotransferase_ratio
chr10_100164661	chr10_100150741_ENSG00000107566.14	0.00281294	1	Sex_hormone-binding_globulin_levels_adjusted_for_BMI|Triglyceride_levels|Apolipoprotein_A1_levels|Cognitive_performance_(MTAG)|Educational_attainment_(MTAG)
chr10_100164661	chr10_100227710_ENSG00000095485.18	0.978903	0.0434783	Sex_hormone-binding_globulin_levels_adjusted_for_BMI|Triglyceride_levels|Apolipoprotein_A1_levels|Cognitive_performance_(MTAG)|Educational_attainment_(MTAG)
chr10_100164661	chr10_100260672_ENSG00000196072.12	0.694796	0.310559	Sex_hormone-binding_globulin_levels_adjusted_for_BMI|Triglyceride_levels|Apolipoprotein_A1_levels|Cognitive_performance_(MTAG)|Educational_attainment_(MTAG)
chr10_100193518	chr10_100150741_ENSG00000107566.14	0.120956	0.888199	Alanine_aminotransferase_levels
chr10_100193518	chr10_100227710_ENSG00000095485.18	0.419128	0.596273	Alanine_aminotransferase_levels
chr10_100193518	chr10_100260672_ENSG00000196072.12	0.68917	0.310559	Alanine_aminotransferase_levels
chr10_100204779	chr10_100150741_ENSG00000107566.14	0.195499	0.782609	Serum_phosphate_levels
chr10_100204779	chr10_100227710_ENSG00000095485.18	0.268636	0.795031	Serum_phosphate_levels
chr10_100204779	chr10_100260672_ENSG00000196072.12	0.49789	0.509317	Serum_phosphate_levels
chr10_100216744	chr10_100150741_ENSG00000107566.14	0.0154712	0.993789	Type_2_diabetes
chr10_100216744	chr10_100227710_ENSG00000095485.18	0.995781	0.0124224	Type_2_diabetes
chr10_100216744	chr10_100260672_ENSG00000196072.12	0.105485	0.900621	Type_2_diabetes
chr10_100223656	chr10_100150741_ENSG00000107566.14	0.0168776	0.981366	Educational_attainment_(years_of_education)
chr10_100223656	chr10_100227710_ENSG00000095485.18	0.984529	0.0310559	Educational_attainment_(years_of_education)
chr10_100223656	chr10_100260672_ENSG00000196072.12	0.111111	0.869565	Educational_attainment_(years_of_education)
chr10_100278884	chr10_100150741_ENSG00000107566.14	0.744023	0.329193	Psoriasis
chr10_100278884	chr10_100227710_ENSG00000095485.18	0.971871	0.0496894	Psoriasis
chr10_100278884	chr10_100260672_ENSG00000196072.12	0.0998594	0.919255	Psoriasis
chr10_100345873	chr10_100346610_ENSG00000099194.6	0.537037	0.52795	Serum_alkaline_phosphatase_levels
chr10_100345873	chr10_100379560_ENSG00000235823.3	0.0231481	0.987578	Serum_alkaline_phosphatase_levels
chr10_100359243	chr10_100346610_ENSG00000099194.6	0.62963	0.428571	White_blood_cell_count_(basophil)
chr10_100359243	chr10_100379560_ENSG00000235823.3	0.791667	0.21118	White_blood_cell_count_(basophil)
chr10_100414960	chr10_100504247_ENSG00000166135.14	0.0182149	0.975155	Serum_alkaline_phosphatase_levels
chr10_100414960	chr10_100521015_ENSG00000075826.17	0.338798	0.795031	Serum_alkaline_phosphatase_levels
chr10_100539650	chr10_100504247_ENSG00000166135.14	0.861566	0.180124	Palmitoleic_acid_(16:1n-7)_levels
chr10_100539650	chr10_100521015_ENSG00000075826.17	0.894353	0.124224	Palmitoleic_acid_(16:1n-7)_levels
chr10_100542700	chr10_100504247_ENSG00000166135.14	0.761384	0.304348	Palmitoleic_acid_(16:1n-7)_levels
chr10_100542700	chr10_100521015_ENSG00000075826.17	0.850638	0.217391	Palmitoleic_acid_(16:1n-7)_levels
chr10_100889008	chr10_100914591_ENSG00000119906.13	0.641638	0.347826	Mitochondrial_DNA_levels
chr10_100889008	chr10_100997685_ENSG00000055950.16	0.825939	0.229814	Mitochondrial_DNA_levels
chr10_100889008	chr10_100999999_ENSG00000107816.17	0.808874	0.217391	Mitochondrial_DNA_levels
chr10_100889008	chr10_101004850_ENSG00000107815.10	0.788396	0.285714	Mitochondrial_DNA_levels
chr10_100910439	chr10_100914591_ENSG00000119906.13	0.798635	0.267081	Liver_enzyme_levels_(alkaline_phosphatase)
chr10_100910439	chr10_100997685_ENSG00000055950.16	0.870307	0.124224	Liver_enzyme_levels_(alkaline_phosphatase)
chr10_100910439	chr10_100999999_ENSG00000107816.17	0.870307	0.118012	Liver_enzyme_levels_(alkaline_phosphatase)
chr10_100910439	chr10_101004850_ENSG00000107815.10	0.962457	0.0621118	Liver_enzyme_levels_(alkaline_phosphatase)
chr10_100914880	chr10_100914591_ENSG00000119906.13	0.989761	0.0186335	Male_puberty_timing_(age_at_voice_breaking_MTAG)
chr10_100914880	chr10_100997685_ENSG00000055950.16	0.648464	0.341615	Male_puberty_timing_(age_at_voice_breaking_MTAG)
chr10_100914880	chr10_100999999_ENSG00000107816.17	0.750853	0.291925	Male_puberty_timing_(age_at_voice_breaking_MTAG)
chr10_100914880	chr10_101004850_ENSG00000107815.10	0.682594	0.372671	Male_puberty_timing_(age_at_voice_breaking_MTAG)
chr10_100994481	chr10_100914591_ENSG00000119906.13	0.511945	0.602484	Gamma_glutamyl_transferase_levels
chr10_100994481	chr10_100997685_ENSG00000055950.16	0.805461	0.229814	Gamma_glutamyl_transferase_levels
chr10_100994481	chr10_100999999_ENSG00000107816.17	0.78157	0.267081	Gamma_glutamyl_transferase_levels
chr10_100994481	chr10_101004850_ENSG00000107815.10	0.713311	0.354037	Gamma_glutamyl_transferase_levels
chr10_101004581	chr10_100914591_ENSG00000119906.13	0.0682594	0.919255	Mitochondrial_heteroplasmy_measurement
chr10_101004581	chr10_100997685_ENSG00000055950.16	0.262799	0.826087	Mitochondrial_heteroplasmy_measurement
chr10_101004581	chr10_100999999_ENSG00000107816.17	0.382253	0.627329	Mitochondrial_heteroplasmy_measurement
chr10_101004581	chr10_101004850_ENSG00000107815.10	0.372014	0.658385	Mitochondrial_heteroplasmy_measurement
chr10_101355588	chr10_101542284_ENSG00000166167.18	0.487218	0.590062	Diastolic_blood_pressure
chr10_101357896	chr10_101542284_ENSG00000166167.18	0.627068	0.409938	Walking_pace
chr10_101427081	chr10_101542284_ENSG00000166167.18	0.652632	0.42236	Smoking_initiation|Smoking_initiation_(ever_regular_vs_never_regular)
chr10_101427425	chr10_101542284_ENSG00000166167.18	0.983459	0.0372671	Red_cell_distribution_width
chr10_101760027	chr10_101906238_ENSG00000166189.8	0.776978	0.236025	Highest_math_class_taken_(MTAG)|Intelligence|Self-reported_math_ability|Self-reported_math_ability_(MTAG)
chr10_101760027	chr10_102055738_ENSG00000120029.13	0.969424	0.0434783	Highest_math_class_taken_(MTAG)|Intelligence|Self-reported_math_ability|Self-reported_math_ability_(MTAG)
chr10_101781259	chr10_101906238_ENSG00000166189.8	0.622302	0.391304	Highest_math_class_taken|Intelligence
chr10_101781259	chr10_102055738_ENSG00000120029.13	0.741007	0.298137	Highest_math_class_taken|Intelligence
chr10_101790524	chr10_101906238_ENSG00000166189.8	0.354317	0.689441	Educational_attainment_(years_of_education)
chr10_101790524	chr10_102055738_ENSG00000120029.13	0.830935	0.130435	Educational_attainment_(years_of_education)
chr10_101806203	chr10_101906238_ENSG00000166189.8	0.753597	0.254658	Cognitive_performance|Intelligence|Cognitive_aspects_of_educational_attainment
chr10_101806203	chr10_102055738_ENSG00000120029.13	0.97482	0.0186335	Cognitive_performance|Intelligence|Cognitive_aspects_of_educational_attainment
chr10_101822816	chr10_101906238_ENSG00000166189.8	0.356115	0.695652	Serum_alkaline_phosphatase_levels
chr10_101822816	chr10_102055738_ENSG00000120029.13	0.517986	0.590062	Serum_alkaline_phosphatase_levels
chr10_101845957	chr10_101906238_ENSG00000166189.8	0.694245	0.335404	Atrial_fibrillation|General_cognitive_ability
chr10_101845957	chr10_102055738_ENSG00000120029.13	0.978417	0.0248447	Atrial_fibrillation|General_cognitive_ability
chr10_101943006	chr10_101906238_ENSG00000166189.8	0.651079	0.409938	Pulse_pressure
chr10_101943006	chr10_102055738_ENSG00000120029.13	0.971223	0.0310559	Pulse_pressure
chr10_1019770	chr10_1010009_ENSG00000205740.2	0.175806	0.850932	Creatinine_levels|Cystatin_C_levels|Estimated_glomerular_filtration_rate|Glomerular_filtration_rate_(creatinine)|Urea_levels
chr10_1019770	chr10_1101198_ENSG00000047056.16	0.333871	0.708075	Creatinine_levels|Cystatin_C_levels|Estimated_glomerular_filtration_rate|Glomerular_filtration_rate_(creatinine)|Urea_levels
chr10_1019770	chr10_974286_ENSG00000107929.15	0.332258	0.745342	Creatinine_levels|Cystatin_C_levels|Estimated_glomerular_filtration_rate|Glomerular_filtration_rate_(creatinine)|Urea_levels
chr10_1019770	chr10_996041_ENSG00000107937.19	0.783871	0.248447	Creatinine_levels|Cystatin_C_levels|Estimated_glomerular_filtration_rate|Glomerular_filtration_rate_(creatinine)|Urea_levels
chr10_101984548	chr10_101906238_ENSG00000166189.8	0.23741	0.807453	Educational_attainment_(years_of_education)
chr10_101984548	chr10_102055738_ENSG00000120029.13	0.557554	0.521739	Educational_attainment_(years_of_education)
chr10_102042651	chr10_101906238_ENSG00000166189.8	0.669065	0.36646	Cognitive_performance_(MTAG)
chr10_102042651	chr10_102055738_ENSG00000120029.13	0.973022	0.0310559	Cognitive_performance_(MTAG)
chr10_102057071	chr10_101906238_ENSG00000166189.8	0.555755	0.484472	Cognitive_aspects_of_educational_attainment|Educational_attainment_(MTAG)|Educational_attainment_(years_of_education)
chr10_102057071	chr10_102055738_ENSG00000120029.13	0.76259	0.347826	Cognitive_aspects_of_educational_attainment|Educational_attainment_(MTAG)|Educational_attainment_(years_of_education)
chr10_102119174	chr10_102128105_ENSG00000198728.11	0.186441	0.875776	Pulse_pressure
chr10_102120361	chr10_102128105_ENSG00000198728.11	0.889831	0.198758	Highest_math_class_taken|Intelligence|Self-reported_math_ability_(MTAG)
chr10_102168617	chr10_102201256_ENSG00000269609.6	0.714502	0.378882	Triglycerides
chr10_102168617	chr10_102401718_ENSG00000077150.20	0.716012	0.385093	Triglycerides
chr10_102168617	chr10_102433069_ENSG00000107874.11	0.0951662	0.89441	Triglycerides
chr10_102177487	chr10_102201256_ENSG00000269609.6	0.97432	0.0434783	Mean_corpuscular_volume
chr10_102177487	chr10_102401718_ENSG00000077150.20	0.978852	0.0372671	Mean_corpuscular_volume
chr10_102177487	chr10_102433069_ENSG00000107874.11	0.433535	0.68323	Mean_corpuscular_volume
chr10_102180872	chr10_102201256_ENSG00000269609.6	0.954683	0.0496894	Externalizing_behaviour_(multivariate_analysis)
chr10_102180872	chr10_102401718_ENSG00000077150.20	0.79003	0.26087	Externalizing_behaviour_(multivariate_analysis)
chr10_102180872	chr10_102433069_ENSG00000107874.11	0.00755287	1	Externalizing_behaviour_(multivariate_analysis)
chr10_102186723	chr10_102201256_ENSG00000269609.6	0.732628	0.447205	Liver_enzyme_levels_(alkaline_phosphatase)|Triglyceride_levels
chr10_102186723	chr10_102401718_ENSG00000077150.20	0.722054	0.347826	Liver_enzyme_levels_(alkaline_phosphatase)|Triglyceride_levels
chr10_102186723	chr10_102433069_ENSG00000107874.11	0.081571	0.931677	Liver_enzyme_levels_(alkaline_phosphatase)|Triglyceride_levels
chr10_102193181	chr10_102201256_ENSG00000269609.6	0.561934	0.546584	Aspartate_aminotransferase_to_alanine_aminotransferase_ratio|Serum_alkaline_phosphatase_levels
chr10_102193181	chr10_102401718_ENSG00000077150.20	0.0740181	0.931677	Aspartate_aminotransferase_to_alanine_aminotransferase_ratio|Serum_alkaline_phosphatase_levels
chr10_102193181	chr10_102433069_ENSG00000107874.11	0.741692	0.291925	Aspartate_aminotransferase_to_alanine_aminotransferase_ratio|Serum_alkaline_phosphatase_levels
chr10_102198894	chr10_102201256_ENSG00000269609.6	0.966767	0.0310559	Age_of_smoking_initiation_(MTAG)
chr10_102198894	chr10_102401718_ENSG00000077150.20	0.796073	0.254658	Age_of_smoking_initiation_(MTAG)
chr10_102198894	chr10_102433069_ENSG00000107874.11	0.00453172	1	Age_of_smoking_initiation_(MTAG)
chr10_102200594	chr10_102201256_ENSG00000269609.6	0.965257	0.0372671	Smoking_initiation|Smoking_initiation_(ever_regular_vs_never_regular)|Smoking_initiation_(ever_regular_vs_never_regular)_(MTAG)
chr10_102200594	chr10_102401718_ENSG00000077150.20	0.797583	0.236025	Smoking_initiation|Smoking_initiation_(ever_regular_vs_never_regular)|Smoking_initiation_(ever_regular_vs_never_regular)_(MTAG)
chr10_102200594	chr10_102433069_ENSG00000107874.11	0.0060423	1	Smoking_initiation|Smoking_initiation_(ever_regular_vs_never_regular)|Smoking_initiation_(ever_regular_vs_never_regular)_(MTAG)
chr10_102224303	chr10_102201256_ENSG00000269609.6	0.963746	0.0434783	Body_mass_index
chr10_102224303	chr10_102401718_ENSG00000077150.20	0.864048	0.186335	Body_mass_index
chr10_102224303	chr10_102433069_ENSG00000107874.11	0.693353	0.409938	Body_mass_index
chr10_102230055	chr10_102201256_ENSG00000269609.6	0.678248	0.397516	Educational_attainment_(years_of_education)|General_cognitive_ability|Atrial_fibrillation|Cognitive_aspects_of_educational_attainment
chr10_102230055	chr10_102401718_ENSG00000077150.20	0.835347	0.21118	Educational_attainment_(years_of_education)|General_cognitive_ability|Atrial_fibrillation|Cognitive_aspects_of_educational_attainment
chr10_102230055	chr10_102433069_ENSG00000107874.11	0.706949	0.409938	Educational_attainment_(years_of_education)|General_cognitive_ability|Atrial_fibrillation|Cognitive_aspects_of_educational_attainment
chr10_102232661	chr10_102201256_ENSG00000269609.6	0.744713	0.279503	Sex_hormone-binding_globulin_levels_adjusted_for_BMI
chr10_102232661	chr10_102401718_ENSG00000077150.20	0.732628	0.42236	Sex_hormone-binding_globulin_levels_adjusted_for_BMI
chr10_102232661	chr10_102433069_ENSG00000107874.11	0.0740181	0.944099	Sex_hormone-binding_globulin_levels_adjusted_for_BMI
chr10_102255522	chr10_102201256_ENSG00000269609.6	0.00906344	0.987578	Parkinson's_disease_or_first_degree_relation_to_individual_with_Parkinson's_disease
chr10_102255522	chr10_102401718_ENSG00000077150.20	0.782477	0.329193	Parkinson's_disease_or_first_degree_relation_to_individual_with_Parkinson's_disease
chr10_102255522	chr10_102433069_ENSG00000107874.11	0.599698	0.496894	Parkinson's_disease_or_first_degree_relation_to_individual_with_Parkinson's_disease
chr10_102259690	chr10_102201256_ENSG00000269609.6	0.989426	0.0248447	Adult_body_size
chr10_102259690	chr10_102401718_ENSG00000077150.20	0.989426	0.0186335	Adult_body_size
chr10_102259690	chr10_102433069_ENSG00000107874.11	0.734139	0.329193	Adult_body_size
chr10_102261328	chr10_102201256_ENSG00000269609.6	0.135952	0.888199	Educational_attainment_(MTAG)|Educational_attainment_(years_of_education)|Highest_math_class_taken_(MTAG)
chr10_102261328	chr10_102401718_ENSG00000077150.20	0.506042	0.546584	Educational_attainment_(MTAG)|Educational_attainment_(years_of_education)|Highest_math_class_taken_(MTAG)
chr10_102261328	chr10_102433069_ENSG00000107874.11	0.97281	0.0621118	Educational_attainment_(MTAG)|Educational_attainment_(years_of_education)|Highest_math_class_taken_(MTAG)
chr10_102274330	chr10_102201256_ENSG00000269609.6	0.469789	0.602484	Intelligence
chr10_102274330	chr10_102401718_ENSG00000077150.20	0.821752	0.217391	Intelligence
chr10_102274330	chr10_102433069_ENSG00000107874.11	0.774924	0.291925	Intelligence
chr10_102312216	chr10_102201256_ENSG00000269609.6	0.81571	0.223602	Intelligence
chr10_102312216	chr10_102401718_ENSG00000077150.20	0.403323	0.627329	Intelligence
chr10_102312216	chr10_102433069_ENSG00000107874.11	0.799094	0.291925	Intelligence
chr10_102321592	chr10_102201256_ENSG00000269609.6	0.782477	0.291925	Highest_math_class_taken|Self-reported_math_ability_(MTAG)
chr10_102321592	chr10_102401718_ENSG00000077150.20	0.876133	0.173913	Highest_math_class_taken|Self-reported_math_ability_(MTAG)
chr10_102321592	chr10_102433069_ENSG00000107874.11	0.906344	0.149068	Highest_math_class_taken|Self-reported_math_ability_(MTAG)
chr10_102322931	chr10_102201256_ENSG00000269609.6	0.0558912	0.956522	Cognitive_performance|Cognitive_performance_(MTAG)|Intelligence
chr10_102322931	chr10_102401718_ENSG00000077150.20	0.833837	0.167702	Cognitive_performance|Cognitive_performance_(MTAG)|Intelligence
chr10_102322931	chr10_102433069_ENSG00000107874.11	0.971299	0.0434783	Cognitive_performance|Cognitive_performance_(MTAG)|Intelligence
chr10_102364848	chr10_102201256_ENSG00000269609.6	0.108761	0.913043	General_cognitive_ability|Intelligence
chr10_102364848	chr10_102401718_ENSG00000077150.20	0.569486	0.490683	General_cognitive_ability|Intelligence
chr10_102364848	chr10_102433069_ENSG00000107874.11	0.97432	0.0248447	General_cognitive_ability|Intelligence
chr10_102367414	chr10_102201256_ENSG00000269609.6	0.746224	0.21118	Hand_grip_strength
chr10_102367414	chr10_102401718_ENSG00000077150.20	0.853474	0.223602	Hand_grip_strength
chr10_102367414	chr10_102433069_ENSG00000107874.11	0.968278	0.0559006	Hand_grip_strength
chr10_102415892	chr10_102201256_ENSG00000269609.6	0.71148	0.335404	Apolipoprotein_B_levels
chr10_102415892	chr10_102401718_ENSG00000077150.20	0.720544	0.31677	Apolipoprotein_B_levels
chr10_102415892	chr10_102433069_ENSG00000107874.11	0.0891239	0.944099	Apolipoprotein_B_levels
chr10_102462097	chr10_102486933_ENSG00000138107.13	0.51186	0.571429	Serum_alkaline_phosphatase_levels
chr10_102462097	chr10_102508869_ENSG00000107882.12	0.724095	0.304348	Serum_alkaline_phosphatase_levels
chr10_102462097	chr10_102641875_ENSG00000171206.14	0.426966	0.726708	Serum_alkaline_phosphatase_levels
chr10_102462097	chr10_102689687_ENSG00000138175.9	0.675406	0.385093	Serum_alkaline_phosphatase_levels
chr10_102466075	chr10_102486933_ENSG00000138107.13	0.858926	0.173913	Allergic_disease_(asthma,_hay_fever_or_eczema)
chr10_102466075	chr10_102508869_ENSG00000107882.12	0.578027	0.490683	Allergic_disease_(asthma,_hay_fever_or_eczema)
chr10_102466075	chr10_102641875_ENSG00000171206.14	0.50437	0.590062	Allergic_disease_(asthma,_hay_fever_or_eczema)
chr10_102466075	chr10_102689687_ENSG00000138175.9	0.503121	0.57764	Allergic_disease_(asthma,_hay_fever_or_eczema)
chr10_102466184	chr10_102486933_ENSG00000138107.13	0.566792	0.602484	Risk-taking_tendency_(4-domain_principal_component_model)
chr10_102466184	chr10_102508869_ENSG00000107882.12	0.981273	0.0248447	Risk-taking_tendency_(4-domain_principal_component_model)
chr10_102466184	chr10_102641875_ENSG00000171206.14	0.25593	0.832298	Risk-taking_tendency_(4-domain_principal_component_model)
chr10_102466184	chr10_102689687_ENSG00000138175.9	0.421973	0.714286	Risk-taking_tendency_(4-domain_principal_component_model)
chr10_102467904	chr10_102486933_ENSG00000138107.13	0.717853	0.391304	White_blood_cell_count
chr10_102467904	chr10_102508869_ENSG00000107882.12	0.886392	0.192547	White_blood_cell_count
chr10_102467904	chr10_102641875_ENSG00000171206.14	0.811486	0.21118	White_blood_cell_count
chr10_102467904	chr10_102689687_ENSG00000138175.9	0.72784	0.291925	White_blood_cell_count
chr10_102481926	chr10_102486933_ENSG00000138107.13	0.640449	0.465839	Insomnia_symptoms_(never/rarely_vs._usually)
chr10_102481926	chr10_102508869_ENSG00000107882.12	0.993758	0.00621118	Insomnia_symptoms_(never/rarely_vs._usually)
chr10_102481926	chr10_102641875_ENSG00000171206.14	0.458177	0.652174	Insomnia_symptoms_(never/rarely_vs._usually)
chr10_102481926	chr10_102689687_ENSG00000138175.9	0.208489	0.863354	Insomnia_symptoms_(never/rarely_vs._usually)
chr10_102525837	chr10_102486933_ENSG00000138107.13	0.835206	0.173913	Allergic_disease_(asthma,_hay_fever_and/or_eczema)_(age_of_onset)|Allergic_disease_(asthma,_hay_fever_and/or_eczema)_(multivariate_analysis)
chr10_102525837	chr10_102508869_ENSG00000107882.12	0.923845	0.118012	Allergic_disease_(asthma,_hay_fever_and/or_eczema)_(age_of_onset)|Allergic_disease_(asthma,_hay_fever_and/or_eczema)_(multivariate_analysis)
chr10_102525837	chr10_102641875_ENSG00000171206.14	0.812734	0.236025	Allergic_disease_(asthma,_hay_fever_and/or_eczema)_(age_of_onset)|Allergic_disease_(asthma,_hay_fever_and/or_eczema)_(multivariate_analysis)
chr10_102525837	chr10_102689687_ENSG00000138175.9	0.7603	0.304348	Allergic_disease_(asthma,_hay_fever_and/or_eczema)_(age_of_onset)|Allergic_disease_(asthma,_hay_fever_and/or_eczema)_(multivariate_analysis)
chr10_102527602	chr10_102486933_ENSG00000138107.13	0.490637	0.608696	Systolic_blood_pressure
chr10_102527602	chr10_102508869_ENSG00000107882.12	0.719101	0.360248	Systolic_blood_pressure
chr10_102527602	chr10_102641875_ENSG00000171206.14	0.965044	0.0310559	Systolic_blood_pressure
chr10_102527602	chr10_102689687_ENSG00000138175.9	0.951311	0.0745342	Systolic_blood_pressure
chr10_102567827	chr10_102486933_ENSG00000138107.13	0.818976	0.242236	Waist_circumference_adjusted_for_body_mass_index
chr10_102567827	chr10_102508869_ENSG00000107882.12	0.845194	0.192547	Waist_circumference_adjusted_for_body_mass_index
chr10_102567827	chr10_102641875_ENSG00000171206.14	0.841448	0.192547	Waist_circumference_adjusted_for_body_mass_index
chr10_102567827	chr10_102689687_ENSG00000138175.9	0.836454	0.21118	Waist_circumference_adjusted_for_body_mass_index
chr10_102577229	chr10_102486933_ENSG00000138107.13	0.817728	0.173913	Hay_fever_and/or_eczema
chr10_102577229	chr10_102508869_ENSG00000107882.12	0.868914	0.167702	Hay_fever_and/or_eczema
chr10_102577229	chr10_102641875_ENSG00000171206.14	0.833958	0.223602	Hay_fever_and/or_eczema
chr10_102577229	chr10_102689687_ENSG00000138175.9	0.808989	0.217391	Hay_fever_and/or_eczema
chr10_102578181	chr10_102486933_ENSG00000138107.13	0.526841	0.596273	Eosinophil_counts|Mitochondrial_DNA_levels|Sum_eosinophil_basophil_counts
chr10_102578181	chr10_102508869_ENSG00000107882.12	0.941323	0.0496894	Eosinophil_counts|Mitochondrial_DNA_levels|Sum_eosinophil_basophil_counts
chr10_102578181	chr10_102641875_ENSG00000171206.14	0.36829	0.757764	Eosinophil_counts|Mitochondrial_DNA_levels|Sum_eosinophil_basophil_counts
chr10_102578181	chr10_102689687_ENSG00000138175.9	0.121099	0.913043	Eosinophil_counts|Mitochondrial_DNA_levels|Sum_eosinophil_basophil_counts
chr10_102600127	chr10_102486933_ENSG00000138107.13	0.657928	0.403727	Platelet_count
chr10_102600127	chr10_102508869_ENSG00000107882.12	0.985019	0.0248447	Platelet_count
chr10_102600127	chr10_102641875_ENSG00000171206.14	0.466916	0.677019	Platelet_count
chr10_102600127	chr10_102689687_ENSG00000138175.9	0.260924	0.78882	Platelet_count
chr10_102626552	chr10_102486933_ENSG00000138107.13	0.71161	0.304348	Optic_disc_size|Waist-to-hip_ratio_adjusted_for_BMI
chr10_102626552	chr10_102508869_ENSG00000107882.12	0.78402	0.267081	Optic_disc_size|Waist-to-hip_ratio_adjusted_for_BMI
chr10_102626552	chr10_102641875_ENSG00000171206.14	0.786517	0.304348	Optic_disc_size|Waist-to-hip_ratio_adjusted_for_BMI
chr10_102626552	chr10_102689687_ENSG00000138175.9	0.76779	0.31677	Optic_disc_size|Waist-to-hip_ratio_adjusted_for_BMI
chr10_102632823	chr10_102486933_ENSG00000138107.13	0.583021	0.496894	Dickkopf-related_protein_1_levels|Platelet-derived_growth_factor_subunit_B_levels
chr10_102632823	chr10_102508869_ENSG00000107882.12	0.972534	0.0559006	Dickkopf-related_protein_1_levels|Platelet-derived_growth_factor_subunit_B_levels
chr10_102632823	chr10_102641875_ENSG00000171206.14	0.269663	0.832298	Dickkopf-related_protein_1_levels|Platelet-derived_growth_factor_subunit_B_levels
chr10_102632823	chr10_102689687_ENSG00000138175.9	0.389513	0.621118	Dickkopf-related_protein_1_levels|Platelet-derived_growth_factor_subunit_B_levels
chr10_102633732	chr10_102486933_ENSG00000138107.13	0.479401	0.658385	Bipolar_disorder_(MTAG)
chr10_102633732	chr10_102508869_ENSG00000107882.12	0.670412	0.397516	Bipolar_disorder_(MTAG)
chr10_102633732	chr10_102641875_ENSG00000171206.14	0.978777	0.068323	Bipolar_disorder_(MTAG)
chr10_102633732	chr10_102689687_ENSG00000138175.9	0.957553	0.0621118	Bipolar_disorder_(MTAG)
chr10_102641729	chr10_102486933_ENSG00000138107.13	0.503121	0.565217	Pulse_pressure
chr10_102641729	chr10_102508869_ENSG00000107882.12	0.646692	0.409938	Pulse_pressure
chr10_102641729	chr10_102641875_ENSG00000171206.14	0.993758	0.00621118	Pulse_pressure
chr10_102641729	chr10_102689687_ENSG00000138175.9	0.980025	0.0434783	Pulse_pressure
chr10_102643553	chr10_102486933_ENSG00000138107.13	0.70412	0.397516	Smoking_initiation_(ever_regular_vs_never_regular)|Smoking_initiation_(ever_regular_vs_never_regular)_(MTAG)
chr10_102643553	chr10_102508869_ENSG00000107882.12	0.777778	0.341615	Smoking_initiation_(ever_regular_vs_never_regular)|Smoking_initiation_(ever_regular_vs_never_regular)_(MTAG)
chr10_102643553	chr10_102641875_ENSG00000171206.14	0.893883	0.130435	Smoking_initiation_(ever_regular_vs_never_regular)|Smoking_initiation_(ever_regular_vs_never_regular)_(MTAG)
chr10_102643553	chr10_102689687_ENSG00000138175.9	0.702871	0.403727	Smoking_initiation_(ever_regular_vs_never_regular)|Smoking_initiation_(ever_regular_vs_never_regular)_(MTAG)
chr10_102646093	chr10_102486933_ENSG00000138107.13	0.76779	0.285714	Serum_alkaline_phosphatase_levels
chr10_102646093	chr10_102508869_ENSG00000107882.12	0.0262172	0.962733	Serum_alkaline_phosphatase_levels
chr10_102646093	chr10_102641875_ENSG00000171206.14	0.45568	0.720497	Serum_alkaline_phosphatase_levels
chr10_102646093	chr10_102689687_ENSG00000138175.9	0.481898	0.583851	Serum_alkaline_phosphatase_levels
chr10_102653628	chr10_102486933_ENSG00000138107.13	0.414482	0.652174	Smoking_status_(ever_vs_never_smokers)
chr10_102653628	chr10_102508869_ENSG00000107882.12	0.156055	0.832298	Smoking_status_(ever_vs_never_smokers)
chr10_102653628	chr10_102641875_ENSG00000171206.14	0.302122	0.757764	Smoking_status_(ever_vs_never_smokers)
chr10_102653628	chr10_102689687_ENSG00000138175.9	0.491885	0.621118	Smoking_status_(ever_vs_never_smokers)
chr10_102654464	chr10_102486933_ENSG00000138107.13	0.604245	0.515528	Prostate_cancer
chr10_102654464	chr10_102508869_ENSG00000107882.12	0.621723	0.496894	Prostate_cancer
chr10_102654464	chr10_102641875_ENSG00000171206.14	0.621723	0.515528	Prostate_cancer
chr10_102654464	chr10_102689687_ENSG00000138175.9	0.858926	0.229814	Prostate_cancer
chr10_102660261	chr10_102486933_ENSG00000138107.13	0.478152	0.621118	Schizophrenia_(MTAG)
chr10_102660261	chr10_102508869_ENSG00000107882.12	0.573034	0.478261	Schizophrenia_(MTAG)
chr10_102660261	chr10_102641875_ENSG00000171206.14	0.975031	0.0372671	Schizophrenia_(MTAG)
chr10_102660261	chr10_102689687_ENSG00000138175.9	0.991261	0.00621118	Schizophrenia_(MTAG)
chr10_102662564	chr10_102486933_ENSG00000138107.13	0.596754	0.534161	Cortical_surface_area
chr10_102662564	chr10_102508869_ENSG00000107882.12	0.853933	0.236025	Cortical_surface_area
chr10_102662564	chr10_102641875_ENSG00000171206.14	0.815231	0.192547	Cortical_surface_area
chr10_102662564	chr10_102689687_ENSG00000138175.9	0.915106	0.0931677	Cortical_surface_area
chr10_102664043	chr10_102486933_ENSG00000138107.13	0.343321	0.763975	Autism_spectrum_disorder_or_schizophrenia|Schizophrenia
chr10_102664043	chr10_102508869_ENSG00000107882.12	0.400749	0.63354	Autism_spectrum_disorder_or_schizophrenia|Schizophrenia
chr10_102664043	chr10_102641875_ENSG00000171206.14	0.772784	0.26087	Autism_spectrum_disorder_or_schizophrenia|Schizophrenia
chr10_102664043	chr10_102689687_ENSG00000138175.9	0.905119	0.124224	Autism_spectrum_disorder_or_schizophrenia|Schizophrenia
chr10_102668959	chr10_102486933_ENSG00000138107.13	0.652934	0.465839	Prostate_cancer
chr10_102668959	chr10_102508869_ENSG00000107882.12	0.379526	0.695652	Prostate_cancer
chr10_102668959	chr10_102641875_ENSG00000171206.14	0.715356	0.391304	Prostate_cancer
chr10_102668959	chr10_102689687_ENSG00000138175.9	0.782772	0.242236	Prostate_cancer
chr10_102678808	chr10_102486933_ENSG00000138107.13	0.694132	0.341615	Lifetime_smoking_index
chr10_102678808	chr10_102508869_ENSG00000107882.12	0.790262	0.242236	Lifetime_smoking_index
chr10_102678808	chr10_102641875_ENSG00000171206.14	0.892634	0.161491	Lifetime_smoking_index
chr10_102678808	chr10_102689687_ENSG00000138175.9	0.888889	0.180124	Lifetime_smoking_index
chr10_102712218	chr10_102486933_ENSG00000138107.13	0.501873	0.68323	Mean_arterial_pressure|Systolic_blood_pressure
chr10_102712218	chr10_102508869_ENSG00000107882.12	0.436954	0.670807	Mean_arterial_pressure|Systolic_blood_pressure
chr10_102712218	chr10_102641875_ENSG00000171206.14	0.947566	0.0807453	Mean_arterial_pressure|Systolic_blood_pressure
chr10_102712218	chr10_102689687_ENSG00000138175.9	0.992509	0.0186335	Mean_arterial_pressure|Systolic_blood_pressure
chr10_102722573	chr10_102486933_ENSG00000138107.13	0.461923	0.639752	Blood_protein_levels
chr10_102722573	chr10_102508869_ENSG00000107882.12	0.470662	0.63354	Blood_protein_levels
chr10_102722573	chr10_102641875_ENSG00000171206.14	0.948814	0.0745342	Blood_protein_levels
chr10_102722573	chr10_102689687_ENSG00000138175.9	0.993758	0.0124224	Blood_protein_levels
chr10_102727686	chr10_102728216_ENSG00000156398.13	0.533333	0.925466	Neutrophil_count|Waist-to-hip_ratio_adjusted_for_body_mass_index|White_blood_cell_count
chr10_102788636	chr10_102814665_ENSG00000166272.18	0.949921	0.0745342	Type_2_diabetes
chr10_102788636	chr10_102844806_ENSG00000076685.18	0.0675676	0.913043	Type_2_diabetes
chr10_102788636	chr10_102937759_ENSG00000148842.18	0.714626	0.310559	Type_2_diabetes
chr10_102794772	chr10_102814665_ENSG00000166272.18	0.881558	0.149068	Mean_arterial_pressure_(long-term_average)|Systolic_blood_pressure|Systolic_blood_pressure_(long-term_average)|Monocyte_count
chr10_102794772	chr10_102844806_ENSG00000076685.18	0.9062	0.149068	Mean_arterial_pressure_(long-term_average)|Systolic_blood_pressure|Systolic_blood_pressure_(long-term_average)|Monocyte_count
chr10_102794772	chr10_102937759_ENSG00000148842.18	0.875994	0.192547	Mean_arterial_pressure_(long-term_average)|Systolic_blood_pressure|Systolic_blood_pressure_(long-term_average)|Monocyte_count
chr10_102799204	chr10_102814665_ENSG00000166272.18	0.880763	0.124224	Monocyte_count
chr10_102799204	chr10_102844806_ENSG00000076685.18	0.905405	0.0931677	Monocyte_count
chr10_102799204	chr10_102937759_ENSG00000148842.18	0.850556	0.192547	Monocyte_count
chr10_102803986	chr10_102814665_ENSG00000166272.18	0.952305	0.0496894	Type_2_diabetes
chr10_102803986	chr10_102844806_ENSG00000076685.18	0.0715421	0.944099	Type_2_diabetes
chr10_102803986	chr10_102937759_ENSG00000148842.18	0.707472	0.36646	Type_2_diabetes
chr10_102804051	chr10_102814665_ENSG00000166272.18	0.72814	0.285714	Smoking_cessation_(MTAG)
chr10_102804051	chr10_102844806_ENSG00000076685.18	0.269475	0.776398	Smoking_cessation_(MTAG)
chr10_102804051	chr10_102937759_ENSG00000148842.18	0.575517	0.447205	Smoking_cessation_(MTAG)
chr10_102813206	chr10_102814665_ENSG00000166272.18	0.943561	0.111801	Body_mass_index
chr10_102813206	chr10_102844806_ENSG00000076685.18	0.690779	0.391304	Body_mass_index
chr10_102813206	chr10_102937759_ENSG00000148842.18	0.701908	0.360248	Body_mass_index
chr10_102813260	chr10_102814665_ENSG00000166272.18	0.519078	0.571429	Creatinine_levels|Estimated_glomerular_filtration_rate
chr10_102813260	chr10_102844806_ENSG00000076685.18	0.474563	0.546584	Creatinine_levels|Estimated_glomerular_filtration_rate
chr10_102813260	chr10_102937759_ENSG00000148842.18	0.189189	0.869565	Creatinine_levels|Estimated_glomerular_filtration_rate
chr10_102816113	chr10_102814665_ENSG00000166272.18	0.852941	0.192547	Estimated_glomerular_filtration_rate
chr10_102816113	chr10_102844806_ENSG00000076685.18	0.31558	0.726708	Estimated_glomerular_filtration_rate
chr10_102816113	chr10_102937759_ENSG00000148842.18	0.669316	0.372671	Estimated_glomerular_filtration_rate
chr10_102820522	chr10_102814665_ENSG00000166272.18	0.36248	0.732919	Liver_enzyme_levels_(alkaline_phosphatase)
chr10_102820522	chr10_102844806_ENSG00000076685.18	0.158983	0.857143	Liver_enzyme_levels_(alkaline_phosphatase)
chr10_102820522	chr10_102937759_ENSG00000148842.18	0.667727	0.354037	Liver_enzyme_levels_(alkaline_phosphatase)
chr10_102823638	chr10_102814665_ENSG00000166272.18	0.808426	0.254658	Coronary_artery_disease
chr10_102823638	chr10_102844806_ENSG00000076685.18	0.929253	0.0931677	Coronary_artery_disease
chr10_102823638	chr10_102937759_ENSG00000148842.18	0.901431	0.136646	Coronary_artery_disease
chr10_102824175	chr10_102814665_ENSG00000166272.18	0.500795	0.571429	Basophil_count
chr10_102824175	chr10_102844806_ENSG00000076685.18	0.647854	0.440994	Basophil_count
chr10_102824175	chr10_102937759_ENSG00000148842.18	0.213037	0.857143	Basophil_count
chr10_102831636	chr10_102814665_ENSG00000166272.18	0.366455	0.714286	Myocardial_infarction
chr10_102831636	chr10_102844806_ENSG00000076685.18	0.898251	0.0931677	Myocardial_infarction
chr10_102831636	chr10_102937759_ENSG00000148842.18	0.780604	0.229814	Myocardial_infarction
chr10_102832492	chr10_102814665_ENSG00000166272.18	0.77027	0.229814	Bioavailable_testosterone_levels
chr10_102832492	chr10_102844806_ENSG00000076685.18	0.363275	0.701863	Bioavailable_testosterone_levels
chr10_102832492	chr10_102937759_ENSG00000148842.18	0.183625	0.826087	Bioavailable_testosterone_levels
chr10_102832918	chr10_102814665_ENSG00000166272.18	0.988076	0.0310559	Worry
chr10_102832918	chr10_102844806_ENSG00000076685.18	0.0834658	0.950311	Worry
chr10_102832918	chr10_102937759_ENSG00000148842.18	0.777424	0.248447	Worry
chr10_102834750	chr10_102814665_ENSG00000166272.18	0.375199	0.708075	Diastolic_blood_pressure|Hypertension|Pulse_pressure|Systolic_blood_pressure|Mean_arterial_pressure
chr10_102834750	chr10_102844806_ENSG00000076685.18	0.899046	0.142857	Diastolic_blood_pressure|Hypertension|Pulse_pressure|Systolic_blood_pressure|Mean_arterial_pressure
chr10_102834750	chr10_102937759_ENSG00000148842.18	0.77345	0.242236	Diastolic_blood_pressure|Hypertension|Pulse_pressure|Systolic_blood_pressure|Mean_arterial_pressure
chr10_102838849	chr10_102814665_ENSG00000166272.18	0.970588	0.0186335	Progesterone_levels
chr10_102838849	chr10_102844806_ENSG00000076685.18	0.825914	0.223602	Progesterone_levels
chr10_102838849	chr10_102937759_ENSG00000148842.18	0.190779	0.826087	Progesterone_levels
chr10_102845159	chr10_102814665_ENSG00000166272.18	0.581081	0.484472	Coronary_artery_disease|Coronary_artery_disease_(myocardial_infarction,_percutaneous_transluminal_coronary_angioplasty,_coronary_artery_bypass_grafting,_angina_or_chromic_ischemic_heart_disease)
chr10_102845159	chr10_102844806_ENSG00000076685.18	0.997615	0.0124224	Coronary_artery_disease|Coronary_artery_disease_(myocardial_infarction,_percutaneous_transluminal_coronary_angioplasty,_coronary_artery_bypass_grafting,_angina_or_chromic_ischemic_heart_disease)
chr10_102845159	chr10_102937759_ENSG00000148842.18	0.916534	0.10559	Coronary_artery_disease|Coronary_artery_disease_(myocardial_infarction,_percutaneous_transluminal_coronary_angioplasty,_coronary_artery_bypass_grafting,_angina_or_chromic_ischemic_heart_disease)
chr10_102851169	chr10_102814665_ENSG00000166272.18	0.976948	0.0310559	Body_mass_index
chr10_102851169	chr10_102844806_ENSG00000076685.18	0.232909	0.807453	Body_mass_index
chr10_102851169	chr10_102937759_ENSG00000148842.18	0.762321	0.229814	Body_mass_index
chr10_102852007	chr10_102814665_ENSG00000166272.18	0.947536	0.0248447	Age_of_smoking_initiation_(MTAG)
chr10_102852007	chr10_102844806_ENSG00000076685.18	0.82035	0.242236	Age_of_smoking_initiation_(MTAG)
chr10_102852007	chr10_102937759_ENSG00000148842.18	0.0930048	0.881988	Age_of_smoking_initiation_(MTAG)
chr10_102852578	chr10_102814665_ENSG00000166272.18	0.980127	0.0372671	Schizophrenia
chr10_102852578	chr10_102844806_ENSG00000076685.18	0.00953895	0.993789	Schizophrenia
chr10_102852578	chr10_102937759_ENSG00000148842.18	0.883148	0.136646	Schizophrenia
chr10_102854593	chr10_102814665_ENSG00000166272.18	0.610493	0.453416	Red_blood_cell_count
chr10_102854593	chr10_102844806_ENSG00000076685.18	0.995231	0.0186335	Red_blood_cell_count
chr10_102854593	chr10_102937759_ENSG00000148842.18	0.939587	0.0496894	Red_blood_cell_count
chr10_102856906	chr10_102814665_ENSG00000166272.18	0.627186	0.409938	Body_mass_index|Body_mass_index|Diastolic_blood_pressure_(long-term_average)|Hypertension|Mean_arterial_pressure_(long-term_average)|Systolic_blood_pressure
chr10_102856906	chr10_102844806_ENSG00000076685.18	0.994436	0.00621118	Body_mass_index|Body_mass_index|Diastolic_blood_pressure_(long-term_average)|Hypertension|Mean_arterial_pressure_(long-term_average)|Systolic_blood_pressure
chr10_102856906	chr10_102937759_ENSG00000148842.18	0.922099	0.0745342	Body_mass_index|Body_mass_index|Diastolic_blood_pressure_(long-term_average)|Hypertension|Mean_arterial_pressure_(long-term_average)|Systolic_blood_pressure
chr10_102858938	chr10_102814665_ENSG00000166272.18	0.972973	0.0310559	Smoking_initiation
chr10_102858938	chr10_102844806_ENSG00000076685.18	0.0119237	0.987578	Smoking_initiation
chr10_102858938	chr10_102937759_ENSG00000148842.18	0.879968	0.124224	Smoking_initiation
chr10_102863296	chr10_102814665_ENSG00000166272.18	0.944356	0.0807453	Total_testosterone_levels
chr10_102863296	chr10_102844806_ENSG00000076685.18	0.828299	0.173913	Total_testosterone_levels
chr10_102863296	chr10_102937759_ENSG00000148842.18	0.110493	0.913043	Total_testosterone_levels
chr10_102863821	chr10_102814665_ENSG00000166272.18	0.718601	0.354037	Bioavailable_testosterone_levels
chr10_102863821	chr10_102844806_ENSG00000076685.18	0.358506	0.670807	Bioavailable_testosterone_levels
chr10_102863821	chr10_102937759_ENSG00000148842.18	0.193164	0.819876	Bioavailable_testosterone_levels
chr10_102866129	chr10_102814665_ENSG00000166272.18	0.778219	0.291925	Schizophrenia
chr10_102866129	chr10_102844806_ENSG00000076685.18	0.696343	0.354037	Schizophrenia
chr10_102866129	chr10_102937759_ENSG00000148842.18	0.737679	0.310559	Schizophrenia
chr10_102869254	chr10_102814665_ENSG00000166272.18	0.946741	0.111801	Blood_pressure
chr10_102869254	chr10_102844806_ENSG00000076685.18	0.829094	0.254658	Blood_pressure
chr10_102869254	chr10_102937759_ENSG00000148842.18	0.103339	0.944099	Blood_pressure
chr10_102875346	chr10_102814665_ENSG00000166272.18	0.864865	0.204969	Hematocrit
chr10_102875346	chr10_102844806_ENSG00000076685.18	0.875199	0.161491	Hematocrit
chr10_102875346	chr10_102937759_ENSG00000148842.18	0.906995	0.0621118	Hematocrit
chr10_102875591	chr10_102814665_ENSG00000166272.18	0.872019	0.180124	Red_cell_distribution_width|Worry
chr10_102875591	chr10_102844806_ENSG00000076685.18	0.879173	0.124224	Red_cell_distribution_width|Worry
chr10_102875591	chr10_102937759_ENSG00000148842.18	0.905405	0.111801	Red_cell_distribution_width|Worry
chr10_102876519	chr10_102814665_ENSG00000166272.18	0.705087	0.354037	Body_mass_index|Neuroticism
chr10_102876519	chr10_102844806_ENSG00000076685.18	0.990461	0.0124224	Body_mass_index|Neuroticism
chr10_102876519	chr10_102937759_ENSG00000148842.18	0.922893	0.0745342	Body_mass_index|Neuroticism
chr10_102876898	chr10_102814665_ENSG00000166272.18	0.0588235	0.962733	Feeling_tense|Medication_use_(calcium_channel_blockers)|Neuroticism|Worry
chr10_102876898	chr10_102844806_ENSG00000076685.18	0.906995	0.136646	Feeling_tense|Medication_use_(calcium_channel_blockers)|Neuroticism|Worry
chr10_102876898	chr10_102937759_ENSG00000148842.18	0.90938	0.118012	Feeling_tense|Medication_use_(calcium_channel_blockers)|Neuroticism|Worry
chr10_102880295	chr10_102814665_ENSG00000166272.18	0.95151	0.0869565	Risk-taking_tendency_(4-domain_principal_component_model)|Smoking_initiation_(ever_regular_vs_never_regular)|Smoking_initiation_(ever_regular_vs_never_regular)_(MTAG)|Age_at_first_sexual_intercourse|Lifetime_smoking_index
chr10_102880295	chr10_102844806_ENSG00000076685.18	0.128776	0.919255	Risk-taking_tendency_(4-domain_principal_component_model)|Smoking_initiation_(ever_regular_vs_never_regular)|Smoking_initiation_(ever_regular_vs_never_regular)_(MTAG)|Age_at_first_sexual_intercourse|Lifetime_smoking_index
chr10_102880295	chr10_102937759_ENSG00000148842.18	0.872814	0.136646	Risk-taking_tendency_(4-domain_principal_component_model)|Smoking_initiation_(ever_regular_vs_never_regular)|Smoking_initiation_(ever_regular_vs_never_regular)_(MTAG)|Age_at_first_sexual_intercourse|Lifetime_smoking_index
chr10_102883484	chr10_102814665_ENSG00000166272.18	0.890302	0.0993789	Smoking_initiation_(ever_regular_vs_never_regular)
chr10_102883484	chr10_102844806_ENSG00000076685.18	0.698728	0.31677	Smoking_initiation_(ever_regular_vs_never_regular)
chr10_102883484	chr10_102937759_ENSG00000148842.18	0.135135	0.863354	Smoking_initiation_(ever_regular_vs_never_regular)
chr10_102889972	chr10_102814665_ENSG00000166272.18	0.0238474	0.975155	Age_at_menopause
chr10_102889972	chr10_102844806_ENSG00000076685.18	0.821145	0.186335	Age_at_menopause
chr10_102889972	chr10_102937759_ENSG00000148842.18	0.883943	0.111801	Age_at_menopause
chr10_102894626	chr10_102814665_ENSG00000166272.18	0.798887	0.267081	Number_of_sexual_partners
chr10_102894626	chr10_102844806_ENSG00000076685.18	0.468998	0.565217	Number_of_sexual_partners
chr10_102894626	chr10_102937759_ENSG00000148842.18	0.801272	0.267081	Number_of_sexual_partners
chr10_102899261	chr10_102814665_ENSG00000166272.18	0.0246423	0.975155	Pulse_pressure_x_alcohol_consumption_(light_vs_heavy)_interaction_(2df_test)|Pulse_pressure_x_alcohol_consumption_interaction_(2df_test)|Systolic_blood_pressure_x_alcohol_consumption_interaction_(2df_test)
chr10_102899261	chr10_102844806_ENSG00000076685.18	0.864865	0.173913	Pulse_pressure_x_alcohol_consumption_(light_vs_heavy)_interaction_(2df_test)|Pulse_pressure_x_alcohol_consumption_interaction_(2df_test)|Systolic_blood_pressure_x_alcohol_consumption_interaction_(2df_test)
chr10_102899261	chr10_102937759_ENSG00000148842.18	0.884738	0.149068	Pulse_pressure_x_alcohol_consumption_(light_vs_heavy)_interaction_(2df_test)|Pulse_pressure_x_alcohol_consumption_interaction_(2df_test)|Systolic_blood_pressure_x_alcohol_consumption_interaction_(2df_test)
chr10_102911075	chr10_102814665_ENSG00000166272.18	0.945946	0.068323	Hemoglobin_concentration|Externalizing_behaviour_(multivariate_analysis)
chr10_102911075	chr10_102844806_ENSG00000076685.18	0.00794913	0.993789	Hemoglobin_concentration|Externalizing_behaviour_(multivariate_analysis)
chr10_102911075	chr10_102937759_ENSG00000148842.18	0.842607	0.198758	Hemoglobin_concentration|Externalizing_behaviour_(multivariate_analysis)
chr10_102925542	chr10_102814665_ENSG00000166272.18	0.541335	0.440994	Insomnia
chr10_102925542	chr10_102844806_ENSG00000076685.18	0.964229	0.0310559	Insomnia
chr10_102925542	chr10_102937759_ENSG00000148842.18	0.982512	0.0310559	Insomnia
chr10_102938452	chr10_102814665_ENSG00000166272.18	0.527027	0.546584	Mean_corpuscular_hemoglobin_concentration
chr10_102938452	chr10_102844806_ENSG00000076685.18	0.819555	0.198758	Mean_corpuscular_hemoglobin_concentration
chr10_102938452	chr10_102937759_ENSG00000148842.18	0.0484897	0.950311	Mean_corpuscular_hemoglobin_concentration
chr10_102944260	chr10_102814665_ENSG00000166272.18	0.809221	0.223602	Feeling_nervous|Feeling_worry
chr10_102944260	chr10_102844806_ENSG00000076685.18	0.494436	0.559006	Feeling_nervous|Feeling_worry
chr10_102944260	chr10_102937759_ENSG00000148842.18	0.802067	0.248447	Feeling_nervous|Feeling_worry
chr10_102959339	chr10_102814665_ENSG00000166272.18	0.417329	0.596273	Coronary_heart_disease|Intracranial_aneurysm
chr10_102959339	chr10_102844806_ENSG00000076685.18	0.891892	0.0931677	Coronary_heart_disease|Intracranial_aneurysm
chr10_102959339	chr10_102937759_ENSG00000148842.18	0.871224	0.124224	Coronary_heart_disease|Intracranial_aneurysm
chr10_102974866	chr10_102814665_ENSG00000166272.18	0.709062	0.310559	Smoking_initiation
chr10_102974866	chr10_102844806_ENSG00000076685.18	0.594595	0.47205	Smoking_initiation
chr10_102974866	chr10_102937759_ENSG00000148842.18	0.165342	0.838509	Smoking_initiation
chr10_102978254	chr10_102814665_ENSG00000166272.18	0.247218	0.757764	Serum_alkaline_phosphatase_levels
chr10_102978254	chr10_102844806_ENSG00000076685.18	0.182035	0.850932	Serum_alkaline_phosphatase_levels
chr10_102978254	chr10_102937759_ENSG00000148842.18	0.631161	0.447205	Serum_alkaline_phosphatase_levels
chr10_102981357	chr10_102814665_ENSG00000166272.18	0.406995	0.664596	Worry
chr10_102981357	chr10_102844806_ENSG00000076685.18	0.841812	0.192547	Worry
chr10_102981357	chr10_102937759_ENSG00000148842.18	0.876789	0.173913	Worry
chr10_102988702	chr10_102814665_ENSG00000166272.18	0.800477	0.204969	Worry
chr10_102988702	chr10_102844806_ENSG00000076685.18	0.357711	0.751553	Worry
chr10_102988702	chr10_102937759_ENSG00000148842.18	0.812401	0.248447	Worry
chr10_103004514	chr10_102814665_ENSG00000166272.18	0.515898	0.559006	Major_depressive_disorder_(MTAG)|Neuropsychiatric_disorders
chr10_103004514	chr10_102844806_ENSG00000076685.18	0.966614	0.0310559	Major_depressive_disorder_(MTAG)|Neuropsychiatric_disorders
chr10_103004514	chr10_102937759_ENSG00000148842.18	0.970588	0.0310559	Major_depressive_disorder_(MTAG)|Neuropsychiatric_disorders
chr10_103013607	chr10_102814665_ENSG00000166272.18	0.511129	0.590062	Body_mass_index
chr10_103013607	chr10_102844806_ENSG00000076685.18	0.982512	0.0248447	Body_mass_index
chr10_103013607	chr10_102937759_ENSG00000148842.18	0.973768	0.0310559	Body_mass_index
chr10_103031838	chr10_102814665_ENSG00000166272.18	0.54849	0.515528	Mean_corpuscular_hemoglobin|Mean_corpuscular_volume
chr10_103031838	chr10_102844806_ENSG00000076685.18	0.577901	0.503106	Mean_corpuscular_hemoglobin|Mean_corpuscular_volume
chr10_103031838	chr10_102937759_ENSG00000148842.18	0.461049	0.509317	Mean_corpuscular_hemoglobin|Mean_corpuscular_volume
chr10_103034147	chr10_102814665_ENSG00000166272.18	0.480922	0.546584	Medication_use_(agents_acting_on_the_renin-angiotensin_system)
chr10_103034147	chr10_102844806_ENSG00000076685.18	0.953895	0.0496894	Medication_use_(agents_acting_on_the_renin-angiotensin_system)
chr10_103034147	chr10_102937759_ENSG00000148842.18	0.961844	0.0559006	Medication_use_(agents_acting_on_the_renin-angiotensin_system)
chr10_103042109	chr10_102814665_ENSG00000166272.18	0.413355	0.63354	Mean_corpuscular_hemoglobin_concentration
chr10_103042109	chr10_102844806_ENSG00000076685.18	0.689984	0.372671	Mean_corpuscular_hemoglobin_concentration
chr10_103042109	chr10_102937759_ENSG00000148842.18	0.204293	0.838509	Mean_corpuscular_hemoglobin_concentration
chr10_103073291	chr10_102814665_ENSG00000166272.18	0.313196	0.78882	Protein_quantitative_trait_loci_(liver)
chr10_103073291	chr10_102844806_ENSG00000076685.18	0.265501	0.807453	Protein_quantitative_trait_loci_(liver)
chr10_103073291	chr10_102937759_ENSG00000148842.18	0.458665	0.614907	Protein_quantitative_trait_loci_(liver)
chr10_103076162	chr10_102814665_ENSG00000166272.18	0.484102	0.565217	Diastolic_blood_pressure|Systolic_blood_pressure
chr10_103076162	chr10_102844806_ENSG00000076685.18	0.922099	0.0869565	Diastolic_blood_pressure|Systolic_blood_pressure
chr10_103076162	chr10_102937759_ENSG00000148842.18	0.95628	0.0559006	Diastolic_blood_pressure|Systolic_blood_pressure
chr10_103079395	chr10_102814665_ENSG00000166272.18	0.849762	0.217391	Feeling_worry
chr10_103079395	chr10_102844806_ENSG00000076685.18	0.418124	0.621118	Feeling_worry
chr10_103079395	chr10_102937759_ENSG00000148842.18	0.838633	0.217391	Feeling_worry
chr10_103081213	chr10_102814665_ENSG00000166272.18	0.853736	0.167702	Feeling_nervous
chr10_103081213	chr10_102844806_ENSG00000076685.18	0.40938	0.695652	Feeling_nervous
chr10_103081213	chr10_102937759_ENSG00000148842.18	0.845787	0.161491	Feeling_nervous
chr10_103085115	chr10_102814665_ENSG00000166272.18	0.772655	0.335404	Smoking_status_(ever_vs_never_smokers)
chr10_103085115	chr10_102844806_ENSG00000076685.18	0.0341812	0.956522	Smoking_status_(ever_vs_never_smokers)
chr10_103085115	chr10_102937759_ENSG00000148842.18	0.782194	0.267081	Smoking_status_(ever_vs_never_smokers)
chr10_103086421	chr10_102814665_ENSG00000166272.18	0.414944	0.652174	Diastolic_blood_pressure|Pulse_pressure|Systolic_blood_pressure|Blood_pressure|Hypertension|Mean_arterial_pressure|Systolic_blood_pressure
chr10_103086421	chr10_102844806_ENSG00000076685.18	0.891097	0.142857	Diastolic_blood_pressure|Pulse_pressure|Systolic_blood_pressure|Blood_pressure|Hypertension|Mean_arterial_pressure|Systolic_blood_pressure
chr10_103086421	chr10_102937759_ENSG00000148842.18	0.852941	0.229814	Diastolic_blood_pressure|Pulse_pressure|Systolic_blood_pressure|Blood_pressure|Hypertension|Mean_arterial_pressure|Systolic_blood_pressure
chr10_103089359	chr10_102814665_ENSG00000166272.18	0.354531	0.720497	Schizophrenia
chr10_103089359	chr10_102844806_ENSG00000076685.18	0.900636	0.111801	Schizophrenia
chr10_103089359	chr10_102937759_ENSG00000148842.18	0.91097	0.124224	Schizophrenia
chr10_103107106	chr10_102814665_ENSG00000166272.18	0.945151	0.0621118	Noncognitive_aspects_of_educational_attainment
chr10_103107106	chr10_102844806_ENSG00000076685.18	0.232909	0.850932	Noncognitive_aspects_of_educational_attainment
chr10_103107106	chr10_102937759_ENSG00000148842.18	0.86566	0.21118	Noncognitive_aspects_of_educational_attainment
chr10_103107201	chr10_102814665_ENSG00000166272.18	0.758347	0.273292	High_light_scatter_reticulocyte_count|High_light_scatter_reticulocyte_percentage_of_red_cells|Reticulocyte_fraction_of_red_cells
chr10_103107201	chr10_102844806_ENSG00000076685.18	0.611288	0.428571	High_light_scatter_reticulocyte_count|High_light_scatter_reticulocyte_percentage_of_red_cells|Reticulocyte_fraction_of_red_cells
chr10_103107201	chr10_102937759_ENSG00000148842.18	0.721781	0.304348	High_light_scatter_reticulocyte_count|High_light_scatter_reticulocyte_percentage_of_red_cells|Reticulocyte_fraction_of_red_cells
chr10_103109281	chr10_102814665_ENSG00000166272.18	0.45151	0.546584	Body_mass_index|Body_mass_index
chr10_103109281	chr10_102844806_ENSG00000076685.18	0.941176	0.124224	Body_mass_index|Body_mass_index
chr10_103109281	chr10_102937759_ENSG00000148842.18	0.937997	0.0807453	Body_mass_index|Body_mass_index
chr10_103111522	chr10_102814665_ENSG00000166272.18	0.463434	0.614907	Body_mass_index_and_coronary_artery_disease_(pairwise)|Body_mass_index_and_systole_blood_pressure_(pairwise)
chr10_103111522	chr10_102844806_ENSG00000076685.18	0.945946	0.0559006	Body_mass_index_and_coronary_artery_disease_(pairwise)|Body_mass_index_and_systole_blood_pressure_(pairwise)
chr10_103111522	chr10_102937759_ENSG00000148842.18	0.918919	0.124224	Body_mass_index_and_coronary_artery_disease_(pairwise)|Body_mass_index_and_systole_blood_pressure_(pairwise)
chr10_103120090	chr10_102814665_ENSG00000166272.18	0.633545	0.391304	Mean_corpuscular_hemoglobin|Mean_corpuscular_volume
chr10_103120090	chr10_102844806_ENSG00000076685.18	0.702703	0.304348	Mean_corpuscular_hemoglobin|Mean_corpuscular_volume
chr10_103120090	chr10_102937759_ENSG00000148842.18	0.0747218	0.931677	Mean_corpuscular_hemoglobin|Mean_corpuscular_volume
chr10_103126776	chr10_102814665_ENSG00000166272.18	0.775835	0.248447	Mean_corpuscular_hemoglobin|Mean_corpuscular_volume
chr10_103126776	chr10_102844806_ENSG00000076685.18	0.813196	0.267081	Mean_corpuscular_hemoglobin|Mean_corpuscular_volume
chr10_103126776	chr10_102937759_ENSG00000148842.18	0.0302067	0.981366	Mean_corpuscular_hemoglobin|Mean_corpuscular_volume
chr10_103126864	chr10_102814665_ENSG00000166272.18	0.338633	0.720497	Systolic_blood_pressure
chr10_103126864	chr10_102844806_ENSG00000076685.18	0.890302	0.167702	Systolic_blood_pressure
chr10_103126864	chr10_102937759_ENSG00000148842.18	0.720191	0.310559	Systolic_blood_pressure
chr10_103146454	chr10_102814665_ENSG00000166272.18	0.41097	0.714286	Body_mass_index|Hypertension|Mean_arterial_pressure|Systolic_blood_pressure|Systolic_blood_pressure_(long-term_average)
chr10_103146454	chr10_102844806_ENSG00000076685.18	0.894277	0.136646	Body_mass_index|Hypertension|Mean_arterial_pressure|Systolic_blood_pressure|Systolic_blood_pressure_(long-term_average)
chr10_103146454	chr10_102937759_ENSG00000148842.18	0.829889	0.124224	Body_mass_index|Hypertension|Mean_arterial_pressure|Systolic_blood_pressure|Systolic_blood_pressure_(long-term_average)
chr10_103153896	chr10_102814665_ENSG00000166272.18	0.472178	0.546584	Bipolar_disorder_(MTAG)|Schizophrenia_(MTAG)
chr10_103153896	chr10_102844806_ENSG00000076685.18	0.930048	0.0931677	Bipolar_disorder_(MTAG)|Schizophrenia_(MTAG)
chr10_103153896	chr10_102937759_ENSG00000148842.18	0.943561	0.0807453	Bipolar_disorder_(MTAG)|Schizophrenia_(MTAG)
chr10_103154183	chr10_102814665_ENSG00000166272.18	0.442766	0.583851	Birth_weight
chr10_103154183	chr10_102844806_ENSG00000076685.18	0.923688	0.0931677	Birth_weight
chr10_103154183	chr10_102937759_ENSG00000148842.18	0.959459	0.0186335	Birth_weight
chr10_103169157	chr10_102814665_ENSG00000166272.18	0.465819	0.608696	Mean_arterial_pressure|Pulse_pressure
chr10_103169157	chr10_102844806_ENSG00000076685.18	0.943561	0.0559006	Mean_arterial_pressure|Pulse_pressure
chr10_103169157	chr10_102937759_ENSG00000148842.18	0.942766	0.0621118	Mean_arterial_pressure|Pulse_pressure
chr10_103171827	chr10_102814665_ENSG00000166272.18	0.445151	0.627329	Hypertension
chr10_103171827	chr10_102844806_ENSG00000076685.18	0.950715	0.0869565	Hypertension
chr10_103171827	chr10_102937759_ENSG00000148842.18	0.928458	0.118012	Hypertension
chr10_103179458	chr10_102814665_ENSG00000166272.18	0.461844	0.596273	Blood_pressure|Hypertension|Mean_arterial_pressure|Systolic_blood_pressure
chr10_103179458	chr10_102844806_ENSG00000076685.18	0.946741	0.0807453	Blood_pressure|Hypertension|Mean_arterial_pressure|Systolic_blood_pressure
chr10_103179458	chr10_102937759_ENSG00000148842.18	0.948331	0.0434783	Blood_pressure|Hypertension|Mean_arterial_pressure|Systolic_blood_pressure
chr10_103179475	chr10_102814665_ENSG00000166272.18	0.486486	0.57764	Urate_levels
chr10_103179475	chr10_102844806_ENSG00000076685.18	0.672496	0.409938	Urate_levels
chr10_103179475	chr10_102937759_ENSG00000148842.18	0.236884	0.801242	Urate_levels
chr10_103183291	chr10_102814665_ENSG00000166272.18	0.620032	0.465839	Insomnia_symptoms_(never/rarely_vs._sometimes/usually)|Insomnia_symptoms_(never/rarely_vs._usually)
chr10_103183291	chr10_102844806_ENSG00000076685.18	0.910175	0.0931677	Insomnia_symptoms_(never/rarely_vs._sometimes/usually)|Insomnia_symptoms_(never/rarely_vs._usually)
chr10_103183291	chr10_102937759_ENSG00000148842.18	0.914149	0.0993789	Insomnia_symptoms_(never/rarely_vs._sometimes/usually)|Insomnia_symptoms_(never/rarely_vs._usually)
chr10_103184236	chr10_102814665_ENSG00000166272.18	0.0254372	0.975155	Birth_weight
chr10_103184236	chr10_102844806_ENSG00000076685.18	0.232909	0.763975	Birth_weight
chr10_103184236	chr10_102937759_ENSG00000148842.18	0.740859	0.267081	Birth_weight
chr10_103185994	chr10_102814665_ENSG00000166272.18	0.837043	0.15528	Feeling_nervous|Feeling_worry
chr10_103185994	chr10_102844806_ENSG00000076685.18	0.514308	0.565217	Feeling_nervous|Feeling_worry
chr10_103185994	chr10_102937759_ENSG00000148842.18	0.827504	0.198758	Feeling_nervous|Feeling_worry
chr10_103186066	chr10_102814665_ENSG00000166272.18	0.453895	0.627329	Systolic_blood_pressure|Worry
chr10_103186066	chr10_102844806_ENSG00000076685.18	0.960254	0.0434783	Systolic_blood_pressure|Worry
chr10_103186066	chr10_102937759_ENSG00000148842.18	0.945151	0.0621118	Systolic_blood_pressure|Worry
chr10_103192742	chr10_102814665_ENSG00000166272.18	0.283784	0.770186	Intracranial_aneurysm
chr10_103192742	chr10_102844806_ENSG00000076685.18	0.902226	0.167702	Intracranial_aneurysm
chr10_103192742	chr10_102937759_ENSG00000148842.18	0.908585	0.0993789	Intracranial_aneurysm
chr10_103198487	chr10_102814665_ENSG00000166272.18	0.0262321	0.975155	Birth_weight
chr10_103198487	chr10_102844806_ENSG00000076685.18	0.232909	0.850932	Birth_weight
chr10_103198487	chr10_102937759_ENSG00000148842.18	0.740064	0.279503	Birth_weight
chr10_103199143	chr10_102814665_ENSG00000166272.18	0.439587	0.621118	Hypertension|Mean_arterial_pressure|Systolic_blood_pressure
chr10_103199143	chr10_102844806_ENSG00000076685.18	0.986486	0.0310559	Hypertension|Mean_arterial_pressure|Systolic_blood_pressure
chr10_103199143	chr10_102937759_ENSG00000148842.18	0.917329	0.124224	Hypertension|Mean_arterial_pressure|Systolic_blood_pressure
chr10_103199730	chr10_102814665_ENSG00000166272.18	0.605723	0.440994	Educational_attainment_(MTAG)|Educational_attainment_(years_of_education)
chr10_103199730	chr10_102844806_ENSG00000076685.18	0.59062	0.453416	Educational_attainment_(MTAG)|Educational_attainment_(years_of_education)
chr10_103199730	chr10_102937759_ENSG00000148842.18	0.148649	0.919255	Educational_attainment_(MTAG)|Educational_attainment_(years_of_education)
chr10_103217846	chr10_103206162_ENSG00000138172.11	0.31572	0.73913	Educational_attainment_(years_of_education)
chr10_103217846	chr10_103315955_ENSG00000173915.16	0.747688	0.335404	Educational_attainment_(years_of_education)
chr10_103217846	chr10_103442561_ENSG00000148843.15	0.582563	0.521739	Educational_attainment_(years_of_education)
chr10_103253237	chr10_103206162_ENSG00000138172.11	0.0885073	0.919255	Cortical_surface_area|Smoking_status_(ever_vs_never_smokers)
chr10_103253237	chr10_103315955_ENSG00000173915.16	0.890357	0.192547	Cortical_surface_area|Smoking_status_(ever_vs_never_smokers)
chr10_103253237	chr10_103442561_ENSG00000148843.15	0.927345	0.0931677	Cortical_surface_area|Smoking_status_(ever_vs_never_smokers)
chr10_103288460	chr10_103206162_ENSG00000138172.11	0.878468	0.149068	Serum_phosphate_levels
chr10_103288460	chr10_103315955_ENSG00000173915.16	0.231176	0.745342	Serum_phosphate_levels
chr10_103288460	chr10_103442561_ENSG00000148843.15	0.323646	0.757764	Serum_phosphate_levels
chr10_103366271	chr10_103206162_ENSG00000138172.11	0.435931	0.708075	Externalizing_behaviour_(multivariate_analysis)
chr10_103366271	chr10_103315955_ENSG00000173915.16	0.583884	0.534161	Externalizing_behaviour_(multivariate_analysis)
chr10_103366271	chr10_103442561_ENSG00000148843.15	0.667107	0.459627	Externalizing_behaviour_(multivariate_analysis)
chr10_103410892	chr10_103206162_ENSG00000138172.11	0.00396301	0.993789	Intracranial_volume
chr10_103410892	chr10_103315955_ENSG00000173915.16	0.984148	0.0186335	Intracranial_volume
chr10_103410892	chr10_103442561_ENSG00000148843.15	0.966975	0.0931677	Intracranial_volume
chr10_103416422	chr10_103206162_ENSG00000138172.11	0.817701	0.291925	White_matter_hyperintensity_burden
chr10_103416422	chr10_103315955_ENSG00000173915.16	0.821664	0.217391	White_matter_hyperintensity_burden
chr10_103416422	chr10_103442561_ENSG00000148843.15	0.911493	0.142857	White_matter_hyperintensity_burden
chr10_103427989	chr10_103206162_ENSG00000138172.11	0.0369881	0.956522	Estimated_glomerular_filtration_rate
chr10_103427989	chr10_103315955_ENSG00000173915.16	0.8679	0.173913	Estimated_glomerular_filtration_rate
chr10_103427989	chr10_103442561_ENSG00000148843.15	0.992074	0.00621118	Estimated_glomerular_filtration_rate
chr10_103442561	chr10_103206162_ENSG00000138172.11	0.0330251	0.956522	Estimated_glomerular_filtration_rate
chr10_103442561	chr10_103315955_ENSG00000173915.16	0.862616	0.149068	Estimated_glomerular_filtration_rate
chr10_103442561	chr10_103442561_ENSG00000148843.15	1	0	Estimated_glomerular_filtration_rate
chr10_103458497	chr10_103206162_ENSG00000138172.11	0.972259	0.0310559	Cortical_surface_area
chr10_103458497	chr10_103315955_ENSG00000173915.16	0.795244	0.273292	Cortical_surface_area
chr10_103458497	chr10_103442561_ENSG00000148843.15	0.850727	0.21118	Cortical_surface_area
chr10_103582915	chr10_103582915_ENSG00000107954.10	1	0	Atrial_fibrillation|Prevalent_atrial_fibrillation
chr10_103653282	chr10_103582915_ENSG00000107954.10	0.676123	0.385093	Rheumatoid_arthritis
chr10_103668394	chr10_103582915_ENSG00000107954.10	0.742317	0.322981	Educational_attainment_(MTAG)|Educational_attainment_(years_of_education)
chr10_103695123	chr10_103582915_ENSG00000107954.10	0.477541	0.645963	Periventricular_white_matter_hyperintensities
chr10_103699358	chr10_103582915_ENSG00000107954.10	0.754137	0.347826	White_matter_hyperintensities|White_matter_hyperintensity_volume|White_matter_hyperintensity_volume_(adjusted_for_hypertension)|White_matter_hyperintensity_volume_x_hypertension_interaction_(2df)
chr10_103850568	chr10_103899629_ENSG00000107960.11	0.672131	0.459627	White_matter_hyperintensity_volume|White_matter_hyperintensity_volume_(adjusted_for_hypertension)|White_matter_hyperintensity_volume_x_hypertension_interaction_(2df)
chr10_103853420	chr10_103899629_ENSG00000107960.11	0.112022	0.900621	White_matter_hyperintensity_burden
chr10_103879663	chr10_103899629_ENSG00000107960.11	0.789617	0.248447	Platelet_count
chr10_103879853	chr10_103899629_ENSG00000107960.11	0.928962	0.0993789	FEV1|Lung_function_(FVC)
chr10_103894711	chr10_103899629_ENSG00000107960.11	0.79235	0.267081	Sex_hormone-binding_globulin_levels|Sex_hormone-binding_globulin_levels_adjusted_for_BMI
chr10_103909085	chr10_103899629_ENSG00000107960.11	0.726776	0.360248	Cutaneous_malignant_melanoma|Melanoma
chr10_103911769	chr10_103899629_ENSG00000107960.11	0.710383	0.36646	Nevus_count_or_cutaneous_melanoma
chr10_103916188	chr10_103899629_ENSG00000107960.11	0.762295	0.310559	Leukocyte_telomere_length|Basal_cell_carcinoma|Telomere_length|Uterine_fibroids
chr10_103916707	chr10_103899629_ENSG00000107960.11	0.551913	0.596273	Platelet_count|Telomere_length
chr10_103918139	chr10_103899629_ENSG00000107960.11	0.461749	0.677019	Diastolic_blood_pressure|Systolic_blood_pressure|Telomere_length
chr10_103918153	chr10_103899629_ENSG00000107960.11	0.0136612	0.987578	Diastolic_blood_pressure
chr10_103920828	chr10_103899629_ENSG00000107960.11	0.0191257	0.987578	Leukocyte_telomere_length
chr10_103920874	chr10_103899629_ENSG00000107960.11	0.715847	0.403727	Basal_cell_carcinoma|Uterine_fibroids
chr10_103922538	chr10_103899629_ENSG00000107960.11	0.696721	0.434783	Cancer_(pleiotropy)|Melanoma|White_matter_integrity_(mean_diffusivity)
chr10_103927874	chr10_103899629_ENSG00000107960.11	0.765027	0.360248	Lung_adenocarcinoma|Neuroblastoma_or_malignant_cutaneous_melanoma
chr10_103928292	chr10_103899629_ENSG00000107960.11	0.0273224	0.962733	Mean_arterial_pressure
chr10_104260640	chr10_104342644_ENSG00000148841.17	0.851376	0.242236	Blood_protein_levels
chr10_104265500	chr10_104342644_ENSG00000148841.17	0.855046	0.192547	Blood_protein_levels
chr10_104319179	chr10_104342644_ENSG00000148841.17	0.836697	0.223602	Smoking_initiation_(ever_regular_vs_never_regular)_(MTAG)
chr10_104327723	chr10_104342644_ENSG00000148841.17	0.948624	0.111801	Mean_platelet_volume
chr10_104347116	chr10_104342644_ENSG00000148841.17	0.963303	0.0869565	Mean_platelet_volume
chr10_105302866	chr10_105340459_ENSG00000213260.3	0.578313	0.440994	Cognitive_performance_(MTAG)
chr10_105346612	chr10_105340459_ENSG00000213260.3	0.0409639	0.981366	Educational_attainment_(MTAG)
chr10_109888901	chr10_109910408_ENSG00000108039.18	0.6655	0.391304	Bipolar_I_disorder|Bipolar_disorder
chr10_109921653	chr10_109910408_ENSG00000108039.18	0.995801	0.0124224	Mean_corpuscular_hemoglobin_concentration
chr10_109942289	chr10_109910408_ENSG00000108039.18	0.0468859	0.950311	Highest_math_class_taken_(MTAG)
chr10_109952064	chr10_109910408_ENSG00000108039.18	0.992302	0.0124224	Mean_corpuscular_hemoglobin_concentration
chr10_109990958	chr10_109910408_ENSG00000108039.18	0.991603	0.0124224	Monocyte_count
chr10_109991093	chr10_109910408_ENSG00000108039.18	0.0419874	0.975155	Eosinophil_counts
chr10_109991202	chr10_109910408_ENSG00000108039.18	0.227432	0.826087	Monocyte_count
chr10_110010255	chr10_110149514_ENSG00000148700.15	0.0887772	0.950311	Educational_attainment_(MTAG)|Educational_attainment_(years_of_education)
chr10_110075933	chr10_110149514_ENSG00000148700.15	0.227806	0.73913	Educational_attainment_(years_of_education)
chr10_110095681	chr10_110149514_ENSG00000148700.15	0.571189	0.484472	Smoking_initiation_(ever_regular_vs_never_regular)_(MTAG)
chr10_110130021	chr10_110149514_ENSG00000148700.15	0.881072	0.111801	Cutaneous_melanoma_or_hair_colour
chr10_110206068	chr10_110215283_ENSG00000119950.21	0.710059	0.298137	Diastolic_blood_pressure
chr10_110248873	chr10_110215283_ENSG00000119950.21	0.742012	0.279503	Creatinine_levels|Estimated_glomerular_filtration_rate
chr10_110267898	chr10_110215283_ENSG00000119950.21	0.766864	0.229814	Platelet_count
chr10_110269647	chr10_110215283_ENSG00000119950.21	0.830769	0.149068	Neutrophil_count|White_blood_cell_count
chr10_110274832	chr10_110215283_ENSG00000119950.21	0.809467	0.217391	Mean_corpuscular_hemoglobin
chr10_110834947	chr10_110839901_ENSG00000108061.12	0.428571	0.658385	Protein_quantitative_trait_loci_(liver)
chr10_110834947	chr10_110839901_ENSG00000150593.18	0.462585	0.714286	Protein_quantitative_trait_loci_(liver)
chr10_112133929	chr10_112161853_ENSG00000119927.14	0.583969	0.440994	Alanine_aminotransferase_levels|Apolipoprotein_A1_levels|High_density_lipoprotein_cholesterol_levels
chr10_112150963	chr10_112161853_ENSG00000119927.14	0.912214	0.124224	High_density_lipoprotein_cholesterol_levels|LDL_cholesterol_levels|Low_density_lipoprotein_cholesterol_levels|Total_cholesterol_levels
chr10_112153464	chr10_112161853_ENSG00000119927.14	0.854962	0.223602	Cholesterol,_total|High_density_lipoprotein_cholesterol_levels|Low_density_lipoprotein_cholesterol_levels|Total_cholesterol_levels
chr10_112157327	chr10_112161853_ENSG00000119927.14	0.942748	0.0807453	HDL_cholesterol_x_physical_activity_interaction_(2df_test)
chr10_112158075	chr10_112161853_ENSG00000119927.14	0.919847	0.0931677	White_blood_cell_count
chr10_112159366	chr10_112161853_ENSG00000119927.14	0.862595	0.161491	HDL_cholesterol|High_density_lipoprotein_cholesterol_levels|Low_density_lipoprotein_cholesterol_levels|Total_cholesterol_levels
chr10_112161596	chr10_112161853_ENSG00000119927.14	0.931298	0.124224	LDL_cholesterol_levels
chr10_112162067	chr10_112161853_ENSG00000119927.14	0.935115	0.0993789	HDL_cholesterol
chr10_112173086	chr10_112161853_ENSG00000119927.14	0.98855	0.0124224	Apolipoprotein_A1_levels|High_density_lipoprotein_cholesterol_levels
chr10_112174128	chr10_112161853_ENSG00000119927.14	0.874046	0.149068	Cholesterol,_total|High_density_lipoprotein_cholesterol_levels|LDL_cholesterol|Low_density_lipoprotein_cholesterol_levels|Total_cholesterol_levels
chr10_112175621	chr10_112161853_ENSG00000119927.14	0.748092	0.341615	White_blood_cell_count
chr10_112178183	chr10_112161853_ENSG00000119927.14	0.90458	0.161491	Triglyceride_levels
chr10_112179826	chr10_112161853_ENSG00000119927.14	0.900763	0.111801	High_density_lipoprotein_cholesterol_levels|Low_density_lipoprotein_cholesterol_levels|Total_cholesterol_levels
chr10_112180571	chr10_112161853_ENSG00000119927.14	0.870229	0.26087	Apolipoprotein_A1_levels|HDL_cholesterol_levels
chr10_112185182	chr10_112161853_ENSG00000119927.14	0.950382	0.0807453	Neutrophil_count
chr10_112187920	chr10_112161853_ENSG00000119927.14	0.954198	0.0931677	Neutrophil_count
chr10_112189906	chr10_112161853_ENSG00000119927.14	0.946565	0.068323	Alanine_aminotransferase_levels|Aspartate_aminotransferase_levels|Liver_enzyme_levels_(alanine_transaminase)|Liver_enzyme_levels_(alkaline_phosphatase)|Serum_alkaline_phosphatase_levels
chr10_112190660	chr10_112161853_ENSG00000119927.14	0.866412	0.204969	HDL_cholesterol_levels|HDL_cholesterol_levels_in_current_drinkers|HDL_cholesterol_levels_x_alcohol_consumption_(drinkers_vs_non-drinkers)_interaction_(2df)|HDL_cholesterol_levels_x_alcohol_consumption_(regular_vs_non-regular_drinkers)_interaction_(2df)|LDL_cholesterol_levels_in_current_drinkers|LDL_cholesterol_levels_x_alcohol_consumption_(drinkers_vs_non-drinkers)_interaction_(2df)|LDL_cholester…
chr10_112394994	chr10_112360681_ENSG00000023041.11	0.453488	0.73913	Mean_platelet_volume
chr10_112395828	chr10_112360681_ENSG00000023041.11	0.957364	0.0559006	Mean_platelet_volume
chr10_112404388	chr10_112360681_ENSG00000023041.11	0.197674	0.819876	Self-reported_math_ability|Self-reported_math_ability_(MTAG)
chr10_112407458	chr10_112360681_ENSG00000023041.11	0.926357	0.136646	Platelet_count
chr10_112409432	chr10_112360681_ENSG00000023041.11	0.608527	0.478261	Amyotrophic_lateral_sclerosis
chr10_112409518	chr10_112360681_ENSG00000023041.11	0.635659	0.478261	Triglyceride_levels
chr10_112414673	chr10_112360681_ENSG00000023041.11	0.213178	0.875776	Cognitive_performance_(MTAG)
chr10_112926391	chr10_112926390_ENSG00000148737.17	0.247619	0.981366	Protein_quantitative_trait_loci_(liver)
chr10_112943377	chr10_112926390_ENSG00000148737.17	0.685714	0.639752	Type_2_diabetes
chr10_112951996	chr10_112926390_ENSG00000148737.17	0.666667	0.540373	Granulocyte_percentage_of_myeloid_white_cells|Monocyte_count|Monocyte_percentage_of_white_cells|Prostate_cancer|Red_blood_cell_count
chr10_112952395	chr10_112926390_ENSG00000148737.17	0.657143	0.621118	Hematocrit
chr10_112955839	chr10_112926390_ENSG00000148737.17	0.533333	0.857143	Highest_math_class_taken_(MTAG)
chr10_113728572	chr10_113681323_ENSG00000165806.21	0.986577	0.0186335	Vitiligo
chr10_11675398	chr10_11678309_ENSG00000148429.14	0.987315	0.0186335	Alzheimer's_disease_in_APOE_e4-_carriers
chr10_11678309	chr10_11678309_ENSG00000148429.14	1	0	Alzheimer's_disease_(late_onset)
chr10_116791252	chr10_116848068_ENSG00000165868.15	0.806331	0.26087	Externalizing_behaviour_(multivariate_analysis)
chr10_116805990	chr10_116848068_ENSG00000165868.15	0.769088	0.36646	Optic_nerve_head_parameters_(multi-trait_analysis)
chr10_116863811	chr10_116848068_ENSG00000165868.15	0.979516	0.0434783	Adult_body_size
chr10_116879109	chr10_116848068_ENSG00000165868.15	0.821229	0.26087	Self-reported_math_ability|Self-reported_math_ability_(MTAG)
chr10_116913020	chr10_116848068_ENSG00000165868.15	0.949721	0.0621118	Body_mass_index
chr10_116919201	chr10_116848068_ENSG00000165868.15	0.962756	0.0745342	Smoking_initiation_(ever_regular_vs_never_regular)|Smoking_initiation_(ever_regular_vs_never_regular)_(MTAG)
chr10_116936755	chr10_116848068_ENSG00000165868.15	0.957169	0.0248447	Cortical_surface_area|Age_of_smoking_initiation_(MTAG)
chr10_116955888	chr10_116848068_ENSG00000165868.15	0.951583	0.0372671	Putamen_volume
chr10_116992739	chr10_116848068_ENSG00000165868.15	0.891993	0.15528	Cortical_surface_area
chr10_11721401	chr10_11741199_ENSG00000134463.15	0.706593	0.347826	Protein_quantitative_trait_loci_(liver)
chr10_11737909	chr10_11741199_ENSG00000134463.15	0.986813	0.0124224	Male-pattern_baldness
chr10_11755501	chr10_11741199_ENSG00000134463.15	0.651648	0.397516	Protein_quantitative_trait_loci_(liver)
chr10_11794093	chr10_11741199_ENSG00000134463.15	0.642857	0.47205	Mean_platelet_volume
chr10_11806218	chr10_11741199_ENSG00000134463.15	0.616484	0.478261	Protein_quantitative_trait_loci_(liver)
chr10_119044276	chr10_119134504_ENSG00000119979.18	0.824903	0.223602	Keratoconus
chr10_119137551	chr10_119134504_ENSG00000119979.18	0.957198	0.068323	Neutrophil_count
chr10_119137967	chr10_119134504_ENSG00000119979.18	0.963035	0.0621118	White_blood_cell_count
chr10_119651405	chr10_119648970_ENSG00000151929.10	0.418605	0.763975	Parkinson's_disease
chr10_119656173	chr10_119668912_ENSG00000198825.15	0.0625	0.944099	Parkinson's_disease_or_first_degree_relation_to_individual_with_Parkinson's_disease|Hypertrophic_cardiomyopathy|Hypertrophic_cardiomyopathy_(sarcomere_negative)|Left_ventricular_ejection_fraction|Left_ventricular_end-systolic_volume|Left_ventricular_global_circumferential_strain
chr10_119659975	chr10_119668912_ENSG00000198825.15	0.231855	0.850932	Hypertrophic_cardiomyopathy|Hypertrophic_cardiomyopathy_(MTAG)
chr10_119667372	chr10_119668912_ENSG00000198825.15	0.102823	0.925466	Diastolic_blood_pressure|Heart_failure
chr10_119670121	chr10_119668912_ENSG00000198825.15	0.104839	0.900621	Electrocardiogram_morphology_(amplitude_at_temporal_datapoints)
chr10_119711739	chr10_119668912_ENSG00000198825.15	0.0100806	0.993789	Aspartate_aminotransferase_levels
chr10_119776815	chr10_119668912_ENSG00000198825.15	0.332661	0.645963	Parkinson's_disease|Parkinson's_disease_or_first_degree_relation_to_individual_with_Parkinson's_disease
chr10_119846018	chr10_119853325_ENSG00000197771.12	0.272541	0.763975	Aspartate_aminotransferase_levels
chr10_119846018	chr10_119867225_ENSG00000107651.13	0.00204918	1	Aspartate_aminotransferase_levels
chr10_119900888	chr10_119853325_ENSG00000197771.12	0.0348361	0.962733	Type_2_diabetes
chr10_119900888	chr10_119867225_ENSG00000107651.13	0.866803	0.15528	Type_2_diabetes
chr10_119900953	chr10_119853325_ENSG00000197771.12	0.022541	0.981366	Total_testosterone_levels
chr10_119900953	chr10_119867225_ENSG00000107651.13	0.852459	0.130435	Total_testosterone_levels
chr10_119949417	chr10_119853325_ENSG00000197771.12	0.0778689	0.925466	Menarche_(age_at_onset)
chr10_119949417	chr10_119867225_ENSG00000107651.13	0.844262	0.118012	Menarche_(age_at_onset)
chr10_120043773	chr10_120071249_ENSG00000151923.17	0.411306	0.701863	Venous_thromboembolism
chr10_120870067	chr10_120853456_ENSG00000120008.16	0.684848	0.385093	Benign_prostatic_hyperplasia_and_lower_urinary_tract_symptoms|Benign_prostatic_hyperplasia_and_lower_urinary_tract_symptoms_(prostate_cancer_excluded)
chr10_12104859	chr10_12084072_ENSG00000181192.12	0.837209	0.267081	Protein_quantitative_trait_loci_(liver)
chr10_12140122	chr10_12163292_ENSG00000165609.13	0.554167	0.57764	Protein_quantitative_trait_loci_(liver)
chr10_12140122	chr10_12176386_ENSG00000065665.21	0.379167	0.751553	Protein_quantitative_trait_loci_(liver)
chr10_121904429	chr10_121934559_ENSG00000107669.17	0.734807	0.242236	Breast_cancer
chr10_121904429	chr10_121975474_ENSG00000107672.15	0.854512	0.223602	Breast_cancer
chr10_121947868	chr10_121934559_ENSG00000107669.17	0.639042	0.434783	Heel_bone_mineral_density
chr10_121947868	chr10_121975474_ENSG00000107672.15	0.969613	0.0372671	Heel_bone_mineral_density
chr10_122041907	chr10_121934559_ENSG00000107669.17	0.537753	0.484472	Breast_cancer
chr10_122041907	chr10_121975474_ENSG00000107672.15	0.90884	0.118012	Breast_cancer
chr10_122375287	chr10_122374526_ENSG00000107679.14	0.809013	0.223602	Birth_weight
chr10_122389836	chr10_122374526_ENSG00000107679.14	0.871245	0.118012	Medication_use_(thyroid_preparations)
chr10_122406099	chr10_122374526_ENSG00000107679.14	0.474249	0.652174	Birth_weight
chr10_122407996	chr10_122374526_ENSG00000107679.14	0.770386	0.310559	Type_2_diabetes|Birth_weight|Type_2_diabetes
chr10_122427198	chr10_122374526_ENSG00000107679.14	0.751073	0.291925	Type_2_diabetes|Birth_weight
chr10_122429681	chr10_122374526_ENSG00000107679.14	0.824034	0.198758	Autoimmune_thyroid_disease
chr10_122433665	chr10_122374526_ENSG00000107679.14	0.753219	0.285714	Type_2_diabetes|Type_2_diabetes
chr10_122454735	chr10_122374526_ENSG00000107679.14	0.5	0.645963	Diastolic_blood_pressure|Pulse_pressure|Systolic_blood_pressure
chr10_122454932	chr10_122374526_ENSG00000107679.14	0.381974	0.745342	Age-related_macular_degeneration|Age-related_macular_degeneration|Age-related_macular_degeneration_(CNV_vs._GA)|Age-related_macular_degeneration_(choroidal_neovascularisation)|Age-related_macular_degeneration_(geographic_atrophy)
chr10_122455682	chr10_122374526_ENSG00000107679.14	0.517167	0.627329	Spherical_equivalent
chr10_122455799	chr10_122374526_ENSG00000107679.14	0.525751	0.565217	Age-related_macular_degeneration_(extreme_sampling)
chr10_122455905	chr10_122374526_ENSG00000107679.14	0.519313	0.596273	Early_age-related_macular_degeneration
chr10_122459759	chr10_122374526_ENSG00000107679.14	0.379828	0.73913	Age-related_macular_degeneration
chr10_122464428	chr10_122374526_ENSG00000107679.14	0.862661	0.167702	Age-related_macular_degeneration_(MTAG)
chr10_122467114	chr10_122374526_ENSG00000107679.14	0.536481	0.608696	Disease_progression_in_age-related_macular_degeneration
chr10_122472904	chr10_122374526_ENSG00000107679.14	0.491416	0.689441	Systolic_blood_pressure
chr10_122850511	chr10_122945179_ENSG00000119965.13	0.79771	0.341615	Low_density_lipoprotein_cholesterol_levels
chr10_122918383	chr10_122945179_ENSG00000119965.13	0.778626	0.391304	Red_cell_distribution_width
chr10_122927140	chr10_122945179_ENSG00000119965.13	0.832061	0.254658	Mean_corpuscular_hemoglobin|Low_density_lipoprotein_cholesterol_levels
chr10_122934071	chr10_122945179_ENSG00000119965.13	0.992366	0.0124224	Red_cell_distribution_width|LDL_cholesterol|LDL_cholesterol_levels|LDL_cholesterol_levels_in_current_drinkers|LDL_cholesterol_levels_x_alcohol_consumption_(drinkers_vs_non-drinkers)_interaction_(2df)|LDL_cholesterol_levels_x_alcohol_consumption_(regular_vs_non-regular_drinkers)_interaction_(2df)
chr10_122945179	chr10_122945179_ENSG00000119965.13	1	0	Mean_corpuscular_hemoglobin
chr10_122945791	chr10_122945179_ENSG00000119965.13	0.744275	0.310559	Apolipoprotein_B_levels|LDL_cholesterol_levels
chr10_123667111	chr10_123526421_ENSG00000154473.18	0.0435807	0.962733	Self-reported_math_ability|Self-reported_math_ability_(MTAG)
chr10_123667111	chr10_123553155_ENSG00000188816.3	0.52768	0.52795	Self-reported_math_ability|Self-reported_math_ability_(MTAG)
chr10_123667111	chr10_123559890_ENSG00000188620.11	0.306243	0.726708	Self-reported_math_ability|Self-reported_math_ability_(MTAG)
chr10_123670033	chr10_123526421_ENSG00000154473.18	0.215548	0.813665	Intelligence
chr10_123670033	chr10_123553155_ENSG00000188816.3	0.177856	0.819876	Intelligence
chr10_123670033	chr10_123559890_ENSG00000188620.11	0.308598	0.708075	Intelligence
chr10_125807263	chr10_125823221_ENSG00000188690.15	0.732342	0.428571	Blood_protein_levels
chr10_125807263	chr10_125875737_ENSG00000089876.12	0.624535	0.596273	Blood_protein_levels
chr10_125836043	chr10_125823221_ENSG00000188690.15	0.894052	0.198758	Mean_corpuscular_volume
chr10_125836043	chr10_125875737_ENSG00000089876.12	0.908922	0.161491	Mean_corpuscular_volume
chr10_125839698	chr10_125823221_ENSG00000188690.15	0.747212	0.378882	Mean_corpuscular_volume
chr10_125839698	chr10_125875737_ENSG00000089876.12	0.747212	0.36646	Mean_corpuscular_volume
chr10_125844213	chr10_125823221_ENSG00000188690.15	0.715613	0.459627	Mean_corpuscular_hemoglobin
chr10_125844213	chr10_125875737_ENSG00000089876.12	0.715613	0.440994	Mean_corpuscular_hemoglobin
chr10_125872999	chr10_125823221_ENSG00000188690.15	0.682156	0.521739	Blood_protein_levels
chr10_125872999	chr10_125875737_ENSG00000089876.12	0.628253	0.63354	Blood_protein_levels
chr10_125927755	chr10_125823221_ENSG00000188690.15	0.760223	0.397516	Red_cell_distribution_width
chr10_125927755	chr10_125875737_ENSG00000089876.12	0.763941	0.310559	Red_cell_distribution_width
chr10_129629397	chr10_129632422_ENSG00000170430.10	0.820809	0.204969	Creatinine_levels|Cystatin_C_levels|Estimated_glomerular_filtration_rate
chr10_130181006	chr10_130132030_ENSG00000108010.12	0.859914	0.149068	Mean_corpuscular_volume
chr10_131923132	chr10_131969946_ENSG00000176171.11	0.682875	0.372671	C-reactive_protein_levels
chr10_131923132	chr10_132000493_ENSG00000175470.20	0.35518	0.652174	C-reactive_protein_levels
chr10_131925501	chr10_131969946_ENSG00000176171.11	0.54334	0.540373	Self-reported_math_ability_(MTAG)
chr10_131925501	chr10_132000493_ENSG00000175470.20	0.547569	0.515528	Self-reported_math_ability_(MTAG)
chr10_131939088	chr10_131969946_ENSG00000176171.11	0.234672	0.801242	Mean_corpuscular_volume
chr10_131939088	chr10_132000493_ENSG00000175470.20	0.693446	0.397516	Mean_corpuscular_volume
chr10_131944854	chr10_131969946_ENSG00000176171.11	0.634249	0.47205	Neutrophil_count
chr10_131944854	chr10_132000493_ENSG00000175470.20	0.15222	0.807453	Neutrophil_count
chr10_131959491	chr10_131969946_ENSG00000176171.11	0.710359	0.36646	Systolic_blood_pressure
chr10_131959491	chr10_132000493_ENSG00000175470.20	0.828753	0.236025	Systolic_blood_pressure
chr10_131959515	chr10_131969946_ENSG00000176171.11	0.704017	0.416149	Systolic_blood_pressure
chr10_131959515	chr10_132000493_ENSG00000175470.20	0.820296	0.217391	Systolic_blood_pressure
chr10_131961871	chr10_131969946_ENSG00000176171.11	0.534884	0.509317	Cognitive_performance_(MTAG)|Educational_attainment_(MTAG)|Educational_attainment_(years_of_education)|Highest_math_class_taken_(MTAG)
chr10_131961871	chr10_132000493_ENSG00000175470.20	0.520085	0.534161	Cognitive_performance_(MTAG)|Educational_attainment_(MTAG)|Educational_attainment_(years_of_education)|Highest_math_class_taken_(MTAG)
chr10_131989457	chr10_131969946_ENSG00000176171.11	0.566596	0.503106	Highest_math_class_taken
chr10_131989457	chr10_132000493_ENSG00000175470.20	0.437632	0.627329	Highest_math_class_taken
chr10_132165458	chr10_132187458_ENSG00000151640.13	0.852679	0.161491	Body_fat_percentage|Metabolic_biomarkers_(multivariate_analysis)
chr10_132171412	chr10_132187458_ENSG00000151640.13	0.982143	0.0310559	Adult_body_size
chr10_132179185	chr10_132187458_ENSG00000151640.13	0.979911	0.0248447	Body_mass_index
chr10_132188244	chr10_132187458_ENSG00000151640.13	0.8125	0.26087	Biological_sex
chr10_132204497	chr10_132187458_ENSG00000151640.13	0.959821	0.0372671	Highest_math_class_taken_(MTAG)
chr10_132212943	chr10_132187458_ENSG00000151640.13	0.787946	0.310559	General_risk_tolerance_(MTAG)
chr10_132325978	chr10_132332153_ENSG00000165752.17	0.714286	0.391304	Number_of_sexual_partners
chr10_132325978	chr10_132344944_ENSG00000148814.18	0.939286	0.0745342	Number_of_sexual_partners
chr10_132369417	chr10_132332153_ENSG00000165752.17	0.869643	0.173913	Age_at_first_sexual_intercourse
chr10_132369417	chr10_132344944_ENSG00000148814.18	0.691071	0.347826	Age_at_first_sexual_intercourse
chr10_132382782	chr10_132332153_ENSG00000165752.17	0.392857	0.714286	Caffeine_consumption_from_coffee
chr10_132382782	chr10_132344944_ENSG00000148814.18	0.228571	0.826087	Caffeine_consumption_from_coffee
chr10_132643258	chr10_132742269_ENSG00000068383.19	0.748792	0.341615	Pulse_pressure
chr10_132645884	chr10_132742269_ENSG00000068383.19	0.625121	0.360248	Diastolic_blood_pressure|Heel_bone_mineral_density|Hypertension|Pulse_pressure|Systolic_blood_pressure
chr10_132664216	chr10_132742269_ENSG00000068383.19	0.66087	0.391304	Urate_levels
chr10_132686214	chr10_132742269_ENSG00000068383.19	0.751691	0.310559	Systolic_blood_pressure
chr10_14820083	chr10_14842510_ENSG00000187522.16	0.536822	0.670807	Blood_protein_levels
chr10_14843599	chr10_14842510_ENSG00000187522.16	0.625969	0.546584	Protein_quantitative_trait_loci_(liver)
chr10_14869641	chr10_14842510_ENSG00000187522.16	0.149225	0.78882	Blood_protein_levels
chr10_14909706	chr10_14842510_ENSG00000187522.16	0.945736	0.068323	Lymphocyte_counts
chr10_14916759	chr10_14842510_ENSG00000187522.16	0.963178	0.0621118	Lymphocyte_counts
chr10_15106284	chr10_15099846_ENSG00000152464.15	0.692713	0.360248	Protein_quantitative_trait_loci_(liver)
chr10_16446454	chr10_16430205_ENSG00000165983.14	0.918719	0.130435	N-acetyl-beta-alanine_levels
chr10_16451139	chr10_16430205_ENSG00000165983.14	0.958128	0.0434783	Serum_metabolite_levels
chr10_16815134	chr10_16817401_ENSG00000148484.18	0.835227	0.236025	Platelet_count
chr10_16822328	chr10_16817401_ENSG00000148484.18	0.818182	0.26087	Platelet_count
chr10_16832566	chr10_16817401_ENSG00000148484.18	0.795455	0.279503	Platelet_distribution_width
chr10_17146451	chr10_17206668_ENSG00000107614.22	0.472527	0.546584	Aspartate_aminotransferase_levels
chr10_17181245	chr10_17206668_ENSG00000107614.22	0.883516	0.180124	Homocysteine_levels
chr10_17218291	chr10_17240449_ENSG00000026025.16	0.829004	0.248447	Total_cholesterol_levels|Cholesterol,_total
chr10_17219763	chr10_17240449_ENSG00000026025.16	0.926407	0.0745342	Aspartate_aminotransferase_levels
chr10_17223448	chr10_17240449_ENSG00000026025.16	0.915584	0.173913	HDL_cholesterol_levels
chr10_17226840	chr10_17240449_ENSG00000026025.16	0.906926	0.204969	LDL_cholesterol|Total_cholesterol_levels
chr10_17279836	chr10_17240449_ENSG00000026025.16	0.930736	0.10559	Aspartate_aminotransferase_levels
chr10_1753000	chr10_1751106_ENSG00000185736.16	0.814103	0.279503	Depression
chr10_17675579	chr10_17692277_ENSG00000165996.14	0.157428	0.850932	Aspartate_aminotransferase_levels
chr10_17706173	chr10_17692277_ENSG00000165996.14	0.0620843	0.925466	Aspartate_aminotransferase_levels|Aspartate_aminotransferase_to_alanine_aminotransferase_ratio
chr10_17717701	chr10_17692277_ENSG00000165996.14	0.485588	0.602484	Aspartate_aminotransferase_levels
chr10_17724712	chr10_17692277_ENSG00000165996.14	0.259424	0.732919	Aspartate_aminotransferase_levels|Aspartate_aminotransferase_to_alanine_aminotransferase_ratio
chr10_17725651	chr10_17692277_ENSG00000165996.14	0.0133038	0.993789	Aspartate_aminotransferase_levels
chr10_17734951	chr10_17734256_ENSG00000136738.15	0.936923	0.111801	Aspartate_aminotransferase_levels
chr10_17764505	chr10_17734256_ENSG00000136738.15	0.401538	0.583851	Aspartate_aminotransferase_levels|Aspartate_aminotransferase_to_alanine_aminotransferase_ratio|Serum_total_protein_level
chr10_17814445	chr10_17734256_ENSG00000136738.15	0.570769	0.490683	Aspartate_aminotransferase_levels|Aspartate_aminotransferase_to_alanine_aminotransferase_ratio|Serum_total_protein_level
chr10_17835540	chr10_17734256_ENSG00000136738.15	0.210769	0.819876	Aspartate_aminotransferase_levels|Aspartate_aminotransferase_to_alanine_aminotransferase_ratio
chr10_17846684	chr10_17734256_ENSG00000136738.15	0.535385	0.540373	Alzheimer's_disease
chr10_17847614	chr10_17734256_ENSG00000136738.15	0.909231	0.0807453	Blood_protein_levels
chr10_17865171	chr10_17734256_ENSG00000136738.15	0.444615	0.627329	Blood_protein_levels
chr10_17938515	chr10_17734256_ENSG00000136738.15	0.42	0.559006	Aspartate_aminotransferase_levels|Aspartate_aminotransferase_to_alanine_aminotransferase_ratio|Serum_albumin_levels|Serum_total_protein_level
chr10_17940902	chr10_17734256_ENSG00000136738.15	0.629231	0.403727	Aspartate_aminotransferase_levels|Aspartate_aminotransferase_to_alanine_aminotransferase_ratio
chr10_17957904	chr10_17734256_ENSG00000136738.15	0.0753846	0.900621	Aspartate_aminotransferase_levels|Aspartate_aminotransferase_to_alanine_aminotransferase_ratio
chr10_17974944	chr10_17734256_ENSG00000136738.15	0.476923	0.565217	Aspartate_aminotransferase_levels|Self-reported_math_ability|Self-reported_math_ability_(MTAG)
chr10_17981493	chr10_17734256_ENSG00000136738.15	0.132308	0.881988	White_blood_cell_count
chr10_17983041	chr10_17734256_ENSG00000136738.15	0.483077	0.645963	Neutrophil_count|White_blood_cell_count
chr10_17992247	chr10_17734256_ENSG00000136738.15	0.806154	0.229814	Aspartate_aminotransferase_levels|Aspartate_aminotransferase_to_alanine_aminotransferase_ratio
chr10_17993498	chr10_17734256_ENSG00000136738.15	0.292308	0.782609	Aspartate_aminotransferase_levels|Aspartate_aminotransferase_to_alanine_aminotransferase_ratio|Serum_total_protein_level
chr10_18002293	chr10_17734256_ENSG00000136738.15	0.661538	0.447205	Aspartate_aminotransferase_levels|Aspartate_aminotransferase_to_alanine_aminotransferase_ratio
chr10_19854180	chr10_19946612_ENSG00000120594.17	0.782726	0.26087	Heel_bone_mineral_density
chr10_19910567	chr10_19946612_ENSG00000120594.17	0.88664	0.161491	Cathepsin_L1_levels
chr10_19931461	chr10_19946612_ENSG00000120594.17	0.925776	0.068323	Protein_quantitative_trait_loci_(liver)
chr10_19931917	chr10_19946612_ENSG00000120594.17	0.796221	0.254658	Plasma_factor_V_levels_in_venous_thrombosis
chr10_19934521	chr10_19946612_ENSG00000120594.17	0.79892	0.223602	Blood_protein_levels
chr10_19936725	chr10_19946612_ENSG00000120594.17	0.809717	0.217391	Blood_protein_levels
chr10_19938338	chr10_19946612_ENSG00000120594.17	0.808367	0.192547	Blood_protein_levels
chr10_19971440	chr10_19946612_ENSG00000120594.17	0.761134	0.267081	Blood_protein_levels
chr10_21447171	chr10_21440937_ENSG00000078403.17	0.311966	0.708075	Insulin-like_growth_factor_1_levels
chr10_22544134	chr10_22544134_ENSG00000150867.14	1	0	Non-albumin_protein_levels
chr10_22550699	chr10_22544134_ENSG00000150867.14	0.887083	0.186335	Acute_lymphoblastic_leukemia_(B-cell_precursor)|Pulse_pressure
chr10_22557806	chr10_22544134_ENSG00000150867.14	0.948674	0.0434783	Acute_lymphoblastic_leukemia_(childhood)
chr10_22568017	chr10_22544134_ENSG00000150867.14	0.994867	0.0186335	B-cell_acute_lymphoblastic_leukaemia
chr10_24380948	chr10_24390033_ENSG00000120549.18	0.795031	0.217391	Systolic_blood_pressure
chr10_26438309	chr10_26447549_ENSG00000077420.16	0.52518	0.621118	Immature_fraction_of_reticulocytes|White_blood_cell_count
chr10_26438525	chr10_26447549_ENSG00000077420.16	0.539568	0.565217	Eosinophil_counts
chr10_26445589	chr10_26447549_ENSG00000077420.16	0.5	0.583851	Basophil_count
chr10_26447311	chr10_26447549_ENSG00000077420.16	0.323741	0.78882	Eosinophil_counts|Eosinophil_percentage_of_granulocytes|Eosinophil_percentage_of_white_cells|Neutrophil_percentage_of_granulocytes|Sum_eosinophil_basophil_counts
chr10_26452245	chr10_26447549_ENSG00000077420.16	0.510791	0.645963	White_blood_cell_count_(basophil)
chr10_27184306	chr10_27102762_ENSG00000107890.16	0.0994898	0.919255	Platelet_count
chr10_27184306	chr10_27191236_ENSG00000120539.15	0.710034	0.372671	Platelet_count
chr10_27184306	chr10_27193977_ENSG00000136758.18	0.635204	0.490683	Platelet_count
chr10_27184306	chr10_27200387_ENSG00000107897.19	0.0561224	0.931677	Platelet_count
chr10_27188019	chr10_27102762_ENSG00000107890.16	0.0195578	0.975155	Platelet_count|Plateletcrit
chr10_27188019	chr10_27191236_ENSG00000120539.15	0.72534	0.335404	Platelet_count|Plateletcrit
chr10_27188019	chr10_27193977_ENSG00000136758.18	0.694728	0.31677	Platelet_count|Plateletcrit
chr10_27188019	chr10_27200387_ENSG00000107897.19	0.087585	0.944099	Platelet_count|Plateletcrit
chr10_272136	chr10_444116_ENSG00000151240.17	0.863014	0.167702	Blood_metabolite_levels
chr10_28491364	chr10_28500895_ENSG00000095787.23	0.87291	0.192547	Basophil_count|Eosinophil_counts|Myeloid_white_cell_count|White_blood_cell_count
chr10_28491364	chr10_28501070_ENSG00000254635.6	0.927536	0.111801	Basophil_count|Eosinophil_counts|Myeloid_white_cell_count|White_blood_cell_count
chr10_28491444	chr10_28500895_ENSG00000095787.23	0.869565	0.223602	Basophil_count|Eosinophil_counts|Granulocyte_count|Neutrophil_count|Sum_basophil_neutrophil_counts|Sum_eosinophil_basophil_counts|Sum_neutrophil_eosinophil_counts
chr10_28491444	chr10_28501070_ENSG00000254635.6	0.923077	0.0931677	Basophil_count|Eosinophil_counts|Granulocyte_count|Neutrophil_count|Sum_basophil_neutrophil_counts|Sum_eosinophil_basophil_counts|Sum_neutrophil_eosinophil_counts
chr10_28492438	chr10_28500895_ENSG00000095787.23	0.865106	0.167702	Eosinophil_counts|Neutrophil_count|White_blood_cell_count
chr10_28492438	chr10_28501070_ENSG00000254635.6	0.930881	0.111801	Eosinophil_counts|Neutrophil_count|White_blood_cell_count
chr10_28525363	chr10_28500895_ENSG00000095787.23	0.809365	0.236025	Granulocyte_percentage_of_myeloid_white_cells
chr10_28525363	chr10_28501070_ENSG00000254635.6	0.881828	0.198758	Granulocyte_percentage_of_myeloid_white_cells
chr10_28627964	chr10_28500895_ENSG00000095787.23	0.80825	0.273292	Liver_enzyme_levels_(alkaline_phosphatase)
chr10_28627964	chr10_28501070_ENSG00000254635.6	0.793757	0.310559	Liver_enzyme_levels_(alkaline_phosphatase)
chr10_28635972	chr10_28500895_ENSG00000095787.23	0.125975	0.919255	Diastolic_blood_pressure
chr10_28635972	chr10_28501070_ENSG00000254635.6	0.0423634	0.975155	Diastolic_blood_pressure
chr10_28638680	chr10_28500895_ENSG00000095787.23	0.6767	0.397516	Mean_corpuscular_volume
chr10_28638680	chr10_28501070_ENSG00000254635.6	0.713489	0.36646	Mean_corpuscular_volume
chr10_31064371	chr10_31025205_ENSG00000183621.15	0.903575	0.136646	Pulse_pressure
chr10_31076645	chr10_31025205_ENSG00000183621.15	0.836403	0.248447	Highest_math_class_taken_(MTAG)
chr10_31080941	chr10_31025205_ENSG00000183621.15	0.823402	0.242236	Highest_math_class_taken
chr10_31090917	chr10_31025205_ENSG00000183621.15	0.79415	0.26087	Self-reported_math_ability
chr10_31091688	chr10_31025205_ENSG00000183621.15	0.8039	0.279503	Self-reported_math_ability_(MTAG)
chr10_31106832	chr10_31025205_ENSG00000183621.15	0.907909	0.10559	Multiple_sclerosis
chr10_31122426	chr10_31025205_ENSG00000183621.15	0.777898	0.291925	Rheumatoid_arthritis
chr10_31126177	chr10_31025205_ENSG00000183621.15	0.669556	0.521739	Multiple_sclerosis|Rheumatoid_arthritis
chr10_31318286	chr10_31299033_ENSG00000237036.5	0.976959	0.0496894	Sex_hormone-binding_globulin_levels
chr10_31793730	chr10_31982604_ENSG00000165322.18	0.926192	0.124224	Pulse_pressure
chr10_31793730	chr10_32049427_ENSG00000170759.11	0.696277	0.385093	Pulse_pressure
chr10_31995897	chr10_31982604_ENSG00000165322.18	0.905944	0.124224	Pulse_pressure
chr10_31995897	chr10_32049427_ENSG00000170759.11	0.715872	0.36646	Pulse_pressure
chr10_31997014	chr10_31982604_ENSG00000165322.18	0.859569	0.236025	Educational_attainment_(MTAG)|Educational_attainment_(years_of_education)
chr10_31997014	chr10_32049427_ENSG00000170759.11	0.68452	0.42236	Educational_attainment_(MTAG)|Educational_attainment_(years_of_education)
chr10_32001058	chr10_31982604_ENSG00000165322.18	0.44546	0.652174	Pulse_pressure
chr10_32001058	chr10_32049427_ENSG00000170759.11	0.612018	0.596273	Pulse_pressure
chr10_32071260	chr10_31982604_ENSG00000165322.18	0.593076	0.546584	Electrocardiogram_morphology_(amplitude_at_temporal_datapoints)
chr10_32071260	chr10_32049427_ENSG00000170759.11	0.614631	0.608696	Electrocardiogram_morphology_(amplitude_at_temporal_datapoints)
chr10_32102181	chr10_31982604_ENSG00000165322.18	0.749837	0.304348	Waist-hip_ratio
chr10_32102181	chr10_32049427_ENSG00000170759.11	0.972567	0.0372671	Waist-hip_ratio
chr10_32559034	chr10_32834572_ENSG00000216937.13	0.902374	0.0931677	PR_interval
chr10_32559034	chr10_32895730_ENSG00000150093.19	0.995319	0.0124224	PR_interval
chr10_34861436	chr10_34803835_ENSG00000148498.16	0.836453	0.229814	Estimated_glomerular_filtration_rate
chr10_34988300	chr10_34991533_ENSG00000108094.15	0.576886	0.583851	Eosinophil_counts
chr10_34988300	chr10_35051081_ENSG00000095794.19	0.567335	0.552795	Eosinophil_counts
chr10_34998722	chr10_34991533_ENSG00000108094.15	0.602674	0.552795	Crohn's_disease
chr10_34998722	chr10_35051081_ENSG00000095794.19	0.634193	0.52795	Crohn's_disease
chr10_35006503	chr10_34991533_ENSG00000108094.15	0.60554	0.571429	Crohn's_disease|Inflammatory_bowel_disease
chr10_35006503	chr10_35051081_ENSG00000095794.19	0.631328	0.515528	Crohn's_disease|Inflammatory_bowel_disease
chr10_35071692	chr10_34991533_ENSG00000108094.15	0.624642	0.434783	Eosinophil_counts
chr10_35071692	chr10_35051081_ENSG00000095794.19	0.78128	0.254658	Eosinophil_counts
chr10_35246767	chr10_34991533_ENSG00000108094.15	0.582617	0.590062	Crohn's_disease
chr10_35246767	chr10_35051081_ENSG00000095794.19	0.591213	0.509317	Crohn's_disease
chr10_37775141	chr10_37756589_ENSG00000189180.16	0.0712734	0.925466	DNA_methylation_Hannum_age_acceleration
chr10_37875836	chr10_37756589_ENSG00000189180.16	0.393307	0.639752	DNA_methylation_Hannum_age_acceleration
chr10_37929331	chr10_37756589_ENSG00000189180.16	0.0982182	0.937888	Extrinsic_epigenetic_age_acceleration
chr10_38170065	chr10_38127363_ENSG00000198105.15	0.950169	0.0621118	Insulin-like_growth_factor_1_levels
chr10_38170065	chr10_38322572_ENSG00000099251.14	0.587808	0.546584	Insulin-like_growth_factor_1_levels
chr10_38170065	chr10_38628272_ENSG00000175395.16	0.865989	0.173913	Insulin-like_growth_factor_1_levels
chr10_38170065	chr10_38760954_ENSG00000276805.2	0.0156426	0.962733	Insulin-like_growth_factor_1_levels
chr10_38303852	chr10_38127363_ENSG00000198105.15	0.934204	0.068323	Response_to_antidepressants_(non-treatment-resistant_vs_treatment-resistant_depression)
chr10_38303852	chr10_38322572_ENSG00000099251.14	0.712788	0.279503	Response_to_antidepressants_(non-treatment-resistant_vs_treatment-resistant_depression)
chr10_38303852	chr10_38628272_ENSG00000175395.16	0.881148	0.161491	Response_to_antidepressants_(non-treatment-resistant_vs_treatment-resistant_depression)
chr10_38303852	chr10_38760954_ENSG00000276805.2	0.370102	0.68323	Response_to_antidepressants_(non-treatment-resistant_vs_treatment-resistant_depression)
chr10_42845214	chr10_42778072_ENSG00000165733.8	0.472429	0.608696	Blood_protein_levels
chr10_42857446	chr10_42778072_ENSG00000165733.8	0.00149031	1	Blood_protein_levels
chr10_43148018	chr10_43119012_ENSG00000198915.11	0.805808	0.26087	Blood_protein_levels
chr10_43148018	chr10_43129775_ENSG00000273008.1	0.689655	0.440994	Blood_protein_levels
chr10_43148018	chr10_43179970_ENSG00000169826.8	0.647913	0.440994	Blood_protein_levels
chr10_43187542	chr10_43119012_ENSG00000198915.11	0.803993	0.298137	Blood_protein_levels
chr10_43187542	chr10_43129775_ENSG00000273008.1	0.700544	0.36646	Blood_protein_levels
chr10_43187542	chr10_43179970_ENSG00000169826.8	0.598911	0.602484	Blood_protein_levels
chr10_43379369	chr10_43419925_ENSG00000243660.11	0.843389	0.186335	Hirschsprung_disease
chr10_43379369	chr10_43493187_ENSG00000230555.2	0.730424	0.322981	Hirschsprung_disease
chr10_43379369	chr10_43515032_ENSG00000169813.16	0.707317	0.329193	Hirschsprung_disease
chr10_43531908	chr10_43532234_ENSG00000196793.13	0.875	0.167702	Type_2_diabetes
chr10_44261659	chr10_44348933_ENSG00000107562.16	0.463203	0.63354	Coronary_artery_disease
chr10_44280376	chr10_44348933_ENSG00000107562.16	0.363636	0.695652	Coronary_heart_disease|Myocardial_infarction_(early_onset)
chr10_45453806	chr10_45454607_ENSG00000165406.16	0.896366	0.173913	High_light_scatter_reticulocyte_percentage_of_red_cells|Immature_fraction_of_reticulocytes
chr10_45453806	chr10_45549706_ENSG00000172661.18	0.406012	0.639752	High_light_scatter_reticulocyte_percentage_of_red_cells|Immature_fraction_of_reticulocytes
chr10_45453806	chr10_45707549_ENSG00000172671.20	0.804397	0.26087	High_light_scatter_reticulocyte_percentage_of_red_cells|Immature_fraction_of_reticulocytes
chr10_45453806	chr10_46025670_ENSG00000266412.5	0.249888	0.689441	High_light_scatter_reticulocyte_percentage_of_red_cells|Immature_fraction_of_reticulocytes
chr10_45453806	chr10_46030216_ENSG00000188234.13	0.816958	0.31677	High_light_scatter_reticulocyte_percentage_of_red_cells|Immature_fraction_of_reticulocytes
chr10_45453806	chr10_46030216_ENSG00000239883.8	0.890534	0.21118	High_light_scatter_reticulocyte_percentage_of_red_cells|Immature_fraction_of_reticulocytes
chr10_45453806	chr10_46030274_ENSG00000265354.4	0.114401	0.84472	High_light_scatter_reticulocyte_percentage_of_red_cells|Immature_fraction_of_reticulocytes
chr10_45457297	chr10_45454607_ENSG00000165406.16	0.0130103	0.993789	HDL_cholesterol_levels_x_alcohol_consumption_(drinkers_vs_non-drinkers)_interaction_(2df)|HDL_cholesterol_levels_x_alcohol_consumption_(regular_vs_non-regular_drinkers)_interaction_(2df)|Apolipoprotein_A1_levels
chr10_45457297	chr10_45549706_ENSG00000172661.18	0.0269179	0.962733	HDL_cholesterol_levels_x_alcohol_consumption_(drinkers_vs_non-drinkers)_interaction_(2df)|HDL_cholesterol_levels_x_alcohol_consumption_(regular_vs_non-regular_drinkers)_interaction_(2df)|Apolipoprotein_A1_levels
chr10_45457297	chr10_45707549_ENSG00000172671.20	0.435621	0.559006	HDL_cholesterol_levels_x_alcohol_consumption_(drinkers_vs_non-drinkers)_interaction_(2df)|HDL_cholesterol_levels_x_alcohol_consumption_(regular_vs_non-regular_drinkers)_interaction_(2df)|Apolipoprotein_A1_levels
chr10_45457297	chr10_46025670_ENSG00000266412.5	0.434275	0.602484	HDL_cholesterol_levels_x_alcohol_consumption_(drinkers_vs_non-drinkers)_interaction_(2df)|HDL_cholesterol_levels_x_alcohol_consumption_(regular_vs_non-regular_drinkers)_interaction_(2df)|Apolipoprotein_A1_levels
chr10_45457297	chr10_46030216_ENSG00000188234.13	0.890085	0.10559	HDL_cholesterol_levels_x_alcohol_consumption_(drinkers_vs_non-drinkers)_interaction_(2df)|HDL_cholesterol_levels_x_alcohol_consumption_(regular_vs_non-regular_drinkers)_interaction_(2df)|Apolipoprotein_A1_levels
chr10_45457297	chr10_46030216_ENSG00000239883.8	0.637057	0.391304	HDL_cholesterol_levels_x_alcohol_consumption_(drinkers_vs_non-drinkers)_interaction_(2df)|HDL_cholesterol_levels_x_alcohol_consumption_(regular_vs_non-regular_drinkers)_interaction_(2df)|Apolipoprotein_A1_levels
chr10_45457297	chr10_46030274_ENSG00000265354.4	0.955137	0.0434783	HDL_cholesterol_levels_x_alcohol_consumption_(drinkers_vs_non-drinkers)_interaction_(2df)|HDL_cholesterol_levels_x_alcohol_consumption_(regular_vs_non-regular_drinkers)_interaction_(2df)|Apolipoprotein_A1_levels
chr10_45457448	chr10_45454607_ENSG00000165406.16	0.999103	0.0124224	Mean_corpuscular_hemoglobin|Mean_corpuscular_volume
chr10_45457448	chr10_45549706_ENSG00000172661.18	0.736205	0.347826	Mean_corpuscular_hemoglobin|Mean_corpuscular_volume
chr10_45457448	chr10_45707549_ENSG00000172671.20	0.0870345	0.925466	Mean_corpuscular_hemoglobin|Mean_corpuscular_volume
chr10_45457448	chr10_46025670_ENSG00000266412.5	0.306864	0.664596	Mean_corpuscular_hemoglobin|Mean_corpuscular_volume
chr10_45457448	chr10_46030216_ENSG00000188234.13	0.14087	0.875776	Mean_corpuscular_hemoglobin|Mean_corpuscular_volume
chr10_45457448	chr10_46030216_ENSG00000239883.8	0.37057	0.68323	Mean_corpuscular_hemoglobin|Mean_corpuscular_volume
chr10_45457448	chr10_46030274_ENSG00000265354.4	0.405114	0.645963	Mean_corpuscular_hemoglobin|Mean_corpuscular_volume
chr10_45458319	chr10_45454607_ENSG00000165406.16	0.192014	0.850932	Low_density_lipoprotein_cholesterol_levels|Red_cell_distribution_width|High_light_scatter_reticulocyte_count|High_light_scatter_reticulocyte_percentage_of_red_cells|Immature_fraction_of_reticulocytes|Reticulocyte_count|Reticulocyte_fraction_of_red_cells
chr10_45458319	chr10_45549706_ENSG00000172661.18	0.0493495	0.968944	Low_density_lipoprotein_cholesterol_levels|Red_cell_distribution_width|High_light_scatter_reticulocyte_count|High_light_scatter_reticulocyte_percentage_of_red_cells|Immature_fraction_of_reticulocytes|Reticulocyte_count|Reticulocyte_fraction_of_red_cells
chr10_45458319	chr10_45707549_ENSG00000172671.20	0.600718	0.459627	Low_density_lipoprotein_cholesterol_levels|Red_cell_distribution_width|High_light_scatter_reticulocyte_count|High_light_scatter_reticulocyte_percentage_of_red_cells|Immature_fraction_of_reticulocytes|Reticulocyte_count|Reticulocyte_fraction_of_red_cells
chr10_45458319	chr10_46025670_ENSG00000266412.5	0.799462	0.217391	Low_density_lipoprotein_cholesterol_levels|Red_cell_distribution_width|High_light_scatter_reticulocyte_count|High_light_scatter_reticulocyte_percentage_of_red_cells|Immature_fraction_of_reticulocytes|Reticulocyte_count|Reticulocyte_fraction_of_red_cells
chr10_45458319	chr10_46030216_ENSG00000188234.13	0.261552	0.813665	Low_density_lipoprotein_cholesterol_levels|Red_cell_distribution_width|High_light_scatter_reticulocyte_count|High_light_scatter_reticulocyte_percentage_of_red_cells|Immature_fraction_of_reticulocytes|Reticulocyte_count|Reticulocyte_fraction_of_red_cells
chr10_45458319	chr10_46030216_ENSG00000239883.8	0.300583	0.708075	Low_density_lipoprotein_cholesterol_levels|Red_cell_distribution_width|High_light_scatter_reticulocyte_count|High_light_scatter_reticulocyte_percentage_of_red_cells|Immature_fraction_of_reticulocytes|Reticulocyte_count|Reticulocyte_fraction_of_red_cells
chr10_45458319	chr10_46030274_ENSG00000265354.4	0.860027	0.180124	Low_density_lipoprotein_cholesterol_levels|Red_cell_distribution_width|High_light_scatter_reticulocyte_count|High_light_scatter_reticulocyte_percentage_of_red_cells|Immature_fraction_of_reticulocytes|Reticulocyte_count|Reticulocyte_fraction_of_red_cells
chr10_45463433	chr10_45454607_ENSG00000165406.16	0.0174966	0.987578	Blood_metabolite_levels|Mean_corpuscular_hemoglobin_concentration
chr10_45463433	chr10_45549706_ENSG00000172661.18	0.0210857	0.987578	Blood_metabolite_levels|Mean_corpuscular_hemoglobin_concentration
chr10_45463433	chr10_45707549_ENSG00000172671.20	0.210857	0.782609	Blood_metabolite_levels|Mean_corpuscular_hemoglobin_concentration
chr10_45463433	chr10_46025670_ENSG00000266412.5	0.479587	0.596273	Blood_metabolite_levels|Mean_corpuscular_hemoglobin_concentration
chr10_45463433	chr10_46030216_ENSG00000188234.13	0.886048	0.124224	Blood_metabolite_levels|Mean_corpuscular_hemoglobin_concentration
chr10_45463433	chr10_46030216_ENSG00000239883.8	0.610588	0.465839	Blood_metabolite_levels|Mean_corpuscular_hemoglobin_concentration
chr10_45463433	chr10_46030274_ENSG00000265354.4	0.964109	0.0310559	Blood_metabolite_levels|Mean_corpuscular_hemoglobin_concentration
chr10_45465572	chr10_45454607_ENSG00000165406.16	0.873486	0.161491	Neutrophil_percentage_of_white_cells
chr10_45465572	chr10_45549706_ENSG00000172661.18	0.427995	0.689441	Neutrophil_percentage_of_white_cells
chr10_45465572	chr10_45707549_ENSG00000172671.20	0.787797	0.267081	Neutrophil_percentage_of_white_cells
chr10_45465572	chr10_46025670_ENSG00000266412.5	0.217586	0.826087	Neutrophil_percentage_of_white_cells
chr10_45465572	chr10_46030216_ENSG00000188234.13	0.826828	0.229814	Neutrophil_percentage_of_white_cells
chr10_45465572	chr10_46030216_ENSG00000239883.8	0.907133	0.118012	Neutrophil_percentage_of_white_cells
chr10_45465572	chr10_46030274_ENSG00000265354.4	0.113504	0.937888	Neutrophil_percentage_of_white_cells
chr10_45468138	chr10_45454607_ENSG00000165406.16	0.868102	0.192547	Lymphocyte_counts
chr10_45468138	chr10_45549706_ENSG00000172661.18	0.485419	0.52795	Lymphocyte_counts
chr10_45468138	chr10_45707549_ENSG00000172671.20	0.762225	0.310559	Lymphocyte_counts
chr10_45468138	chr10_46025670_ENSG00000266412.5	0.152535	0.826087	Lymphocyte_counts
chr10_45468138	chr10_46030216_ENSG00000188234.13	0.863616	0.167702	Lymphocyte_counts
chr10_45468138	chr10_46030216_ENSG00000239883.8	0.890983	0.124224	Lymphocyte_counts
chr10_45468138	chr10_46030274_ENSG00000265354.4	0.135038	0.869565	Lymphocyte_counts
chr10_45470974	chr10_45454607_ENSG00000165406.16	0.871243	0.161491	Red_blood_cell_traits
chr10_45470974	chr10_45549706_ENSG00000172661.18	0.401974	0.658385	Red_blood_cell_traits
chr10_45470974	chr10_45707549_ENSG00000172671.20	0.779722	0.285714	Red_blood_cell_traits
chr10_45470974	chr10_46025670_ENSG00000266412.5	0.232391	0.757764	Red_blood_cell_traits
chr10_45470974	chr10_46030216_ENSG00000188234.13	0.818753	0.304348	Red_blood_cell_traits
chr10_45470974	chr10_46030216_ENSG00000239883.8	0.902198	0.130435	Red_blood_cell_traits
chr10_45470974	chr10_46030274_ENSG00000265354.4	0.11485	0.900621	Red_blood_cell_traits
chr10_45482883	chr10_45454607_ENSG00000165406.16	0.896815	0.167702	Mean_corpuscular_hemoglobin|Mean_corpuscular_volume
chr10_45482883	chr10_45549706_ENSG00000172661.18	0.423508	0.565217	Mean_corpuscular_hemoglobin|Mean_corpuscular_volume
chr10_45482883	chr10_45707549_ENSG00000172671.20	0.78017	0.304348	Mean_corpuscular_hemoglobin|Mean_corpuscular_volume
chr10_45482883	chr10_46025670_ENSG00000266412.5	0.222521	0.782609	Mean_corpuscular_hemoglobin|Mean_corpuscular_volume
chr10_45482883	chr10_46030216_ENSG00000188234.13	0.853297	0.229814	Mean_corpuscular_hemoglobin|Mean_corpuscular_volume
chr10_45482883	chr10_46030216_ENSG00000239883.8	0.922835	0.0993789	Mean_corpuscular_hemoglobin|Mean_corpuscular_volume
chr10_45482883	chr10_46030274_ENSG00000265354.4	0.151638	0.850932	Mean_corpuscular_hemoglobin|Mean_corpuscular_volume
chr10_45483150	chr10_45454607_ENSG00000165406.16	0.00717811	0.993789	HDL_cholesterol_levels
chr10_45483150	chr10_45549706_ENSG00000172661.18	0.0287124	0.956522	HDL_cholesterol_levels
chr10_45483150	chr10_45707549_ENSG00000172671.20	0.44908	0.602484	HDL_cholesterol_levels
chr10_45483150	chr10_46025670_ENSG00000266412.5	0.443248	0.720497	HDL_cholesterol_levels
chr10_45483150	chr10_46030216_ENSG00000188234.13	0.897263	0.167702	HDL_cholesterol_levels
chr10_45483150	chr10_46030216_ENSG00000239883.8	0.648273	0.447205	HDL_cholesterol_levels
chr10_45483150	chr10_46030274_ENSG00000265354.4	0.959623	0.068323	HDL_cholesterol_levels
chr10_45487060	chr10_45454607_ENSG00000165406.16	0.14087	0.838509	Mean_corpuscular_hemoglobin|Mean_corpuscular_volume
chr10_45487060	chr10_45549706_ENSG00000172661.18	0.0152535	0.981366	Mean_corpuscular_hemoglobin|Mean_corpuscular_volume
chr10_45487060	chr10_45707549_ENSG00000172671.20	0.654105	0.484472	Mean_corpuscular_hemoglobin|Mean_corpuscular_volume
chr10_45487060	chr10_46025670_ENSG00000266412.5	0.270525	0.807453	Mean_corpuscular_hemoglobin|Mean_corpuscular_volume
chr10_45487060	chr10_46030216_ENSG00000188234.13	0.00762674	0.981366	Mean_corpuscular_hemoglobin|Mean_corpuscular_volume
chr10_45487060	chr10_46030216_ENSG00000239883.8	0.139524	0.875776	Mean_corpuscular_hemoglobin|Mean_corpuscular_volume
chr10_45487060	chr10_46030274_ENSG00000265354.4	0.908031	0.15528	Mean_corpuscular_hemoglobin|Mean_corpuscular_volume
chr10_45499558	chr10_45454607_ENSG00000165406.16	0.999551	0.0124224	Red_cell_distribution_width
chr10_45499558	chr10_45549706_ENSG00000172661.18	0.771198	0.291925	Red_cell_distribution_width
chr10_45499558	chr10_45707549_ENSG00000172671.20	0.0865859	0.888199	Red_cell_distribution_width
chr10_45499558	chr10_46025670_ENSG00000266412.5	0.326604	0.708075	Red_cell_distribution_width
chr10_45499558	chr10_46030216_ENSG00000188234.13	0.0556303	0.956522	Red_cell_distribution_width
chr10_45499558	chr10_46030216_ENSG00000239883.8	0.308659	0.745342	Red_cell_distribution_width
chr10_45499558	chr10_46030274_ENSG00000265354.4	0.357559	0.726708	Red_cell_distribution_width
chr10_45511519	chr10_45454607_ENSG00000165406.16	0.290713	0.782609	Mean_corpuscular_hemoglobin|Red_blood_cell_count
chr10_45511519	chr10_45549706_ENSG00000172661.18	0.60969	0.465839	Mean_corpuscular_hemoglobin|Red_blood_cell_count
chr10_45511519	chr10_45707549_ENSG00000172671.20	0.899955	0.111801	Mean_corpuscular_hemoglobin|Red_blood_cell_count
chr10_45511519	chr10_46025670_ENSG00000266412.5	0.3607	0.627329	Mean_corpuscular_hemoglobin|Red_blood_cell_count
chr10_45511519	chr10_46030216_ENSG00000188234.13	0.457156	0.608696	Mean_corpuscular_hemoglobin|Red_blood_cell_count
chr10_45511519	chr10_46030216_ENSG00000239883.8	0.623598	0.440994	Mean_corpuscular_hemoglobin|Red_blood_cell_count
chr10_45511519	chr10_46030274_ENSG00000265354.4	0.291611	0.701863	Mean_corpuscular_hemoglobin|Red_blood_cell_count
chr10_45517829	chr10_45454607_ENSG00000165406.16	0.068192	0.944099	HDL_cholesterol_levels|Cholesterol,_total|HDL_cholesterol
chr10_45517829	chr10_45549706_ENSG00000172661.18	0.0758188	0.919255	HDL_cholesterol_levels|Cholesterol,_total|HDL_cholesterol
chr10_45517829	chr10_45707549_ENSG00000172671.20	0.678331	0.434783	HDL_cholesterol_levels|Cholesterol,_total|HDL_cholesterol
chr10_45517829	chr10_46025670_ENSG00000266412.5	0.765366	0.360248	HDL_cholesterol_levels|Cholesterol,_total|HDL_cholesterol
chr10_45517829	chr10_46030216_ENSG00000188234.13	0.642889	0.447205	HDL_cholesterol_levels|Cholesterol,_total|HDL_cholesterol
chr10_45517829	chr10_46030216_ENSG00000239883.8	0.590399	0.490683	HDL_cholesterol_levels|Cholesterol,_total|HDL_cholesterol
chr10_45517829	chr10_46030274_ENSG00000265354.4	0.870345	0.217391	HDL_cholesterol_levels|Cholesterol,_total|HDL_cholesterol
chr10_45523383	chr10_45454607_ENSG00000165406.16	0.0098699	1	High_density_lipoprotein_cholesterol_levels
chr10_45523383	chr10_45549706_ENSG00000172661.18	0.0228802	0.981366	High_density_lipoprotein_cholesterol_levels
chr10_45523383	chr10_45707549_ENSG00000172671.20	0.446837	0.614907	High_density_lipoprotein_cholesterol_levels
chr10_45523383	chr10_46025670_ENSG00000266412.5	0.424854	0.614907	High_density_lipoprotein_cholesterol_levels
chr10_45523383	chr10_46030216_ENSG00000188234.13	0.89502	0.130435	High_density_lipoprotein_cholesterol_levels
chr10_45523383	chr10_46030216_ENSG00000239883.8	0.645132	0.403727	High_density_lipoprotein_cholesterol_levels
chr10_45523383	chr10_46030274_ENSG00000265354.4	0.96725	0.0372671	High_density_lipoprotein_cholesterol_levels
chr10_45529229	chr10_45454607_ENSG00000165406.16	0.863167	0.21118	Mean_corpuscular_volume
chr10_45529229	chr10_45549706_ENSG00000172661.18	0.39345	0.726708	Mean_corpuscular_volume
chr10_45529229	chr10_45707549_ENSG00000172671.20	0.815164	0.223602	Mean_corpuscular_volume
chr10_45529229	chr10_46025670_ENSG00000266412.5	0.199641	0.78882	Mean_corpuscular_volume
chr10_45529229	chr10_46030216_ENSG00000188234.13	0.79991	0.279503	Mean_corpuscular_volume
chr10_45529229	chr10_46030216_ENSG00000239883.8	0.886945	0.15528	Mean_corpuscular_volume
chr10_45529229	chr10_46030274_ENSG00000265354.4	0.0722297	0.944099	Mean_corpuscular_volume
chr10_45529281	chr10_45454607_ENSG00000165406.16	0.134141	0.881988	Mean_corpuscular_hemoglobin|Mean_corpuscular_volume
chr10_45529281	chr10_45549706_ENSG00000172661.18	0.017048	0.975155	Mean_corpuscular_hemoglobin|Mean_corpuscular_volume
chr10_45529281	chr10_45707549_ENSG00000172671.20	0.650516	0.503106	Mean_corpuscular_hemoglobin|Mean_corpuscular_volume
chr10_45529281	chr10_46025670_ENSG00000266412.5	0.264693	0.801242	Mean_corpuscular_hemoglobin|Mean_corpuscular_volume
chr10_45529281	chr10_46030216_ENSG00000188234.13	0.0165994	1	Mean_corpuscular_hemoglobin|Mean_corpuscular_volume
chr10_45529281	chr10_46030216_ENSG00000239883.8	0.146703	0.875776	Mean_corpuscular_hemoglobin|Mean_corpuscular_volume
chr10_45529281	chr10_46030274_ENSG00000265354.4	0.910722	0.149068	Mean_corpuscular_hemoglobin|Mean_corpuscular_volume
chr10_45547125	chr10_45454607_ENSG00000165406.16	0.12786	0.925466	Hemoglobin_concentration|Mean_corpuscular_hemoglobin_concentration
chr10_45547125	chr10_45549706_ENSG00000172661.18	0.0130103	0.987578	Hemoglobin_concentration|Mean_corpuscular_hemoglobin_concentration
chr10_45547125	chr10_45707549_ENSG00000172671.20	0.633019	0.465839	Hemoglobin_concentration|Mean_corpuscular_hemoglobin_concentration
chr10_45547125	chr10_46025670_ENSG00000266412.5	0.26245	0.73913	Hemoglobin_concentration|Mean_corpuscular_hemoglobin_concentration
chr10_45547125	chr10_46030216_ENSG00000188234.13	0.0861373	0.900621	Hemoglobin_concentration|Mean_corpuscular_hemoglobin_concentration
chr10_45547125	chr10_46030216_ENSG00000239883.8	0.228802	0.745342	Hemoglobin_concentration|Mean_corpuscular_hemoglobin_concentration
chr10_45547125	chr10_46030274_ENSG00000265354.4	0.917003	0.124224	Hemoglobin_concentration|Mean_corpuscular_hemoglobin_concentration
chr10_45587537	chr10_45454607_ENSG00000165406.16	0.144908	0.857143	Prostate_cancer
chr10_45587537	chr10_45549706_ENSG00000172661.18	0.0690893	0.931677	Prostate_cancer
chr10_45587537	chr10_45707549_ENSG00000172671.20	0.0188425	0.987578	Prostate_cancer
chr10_45587537	chr10_46025670_ENSG00000266412.5	0.926873	0.124224	Prostate_cancer
chr10_45587537	chr10_46030216_ENSG00000188234.13	0.909376	0.124224	Prostate_cancer
chr10_45587537	chr10_46030216_ENSG00000239883.8	0.440108	0.559006	Prostate_cancer
chr10_45587537	chr10_46030274_ENSG00000265354.4	0.85913	0.192547	Prostate_cancer
chr10_45609495	chr10_45454607_ENSG00000165406.16	0.144011	0.863354	Prostate_cancer
chr10_45609495	chr10_45549706_ENSG00000172661.18	0.0704352	0.937888	Prostate_cancer
chr10_45609495	chr10_45707549_ENSG00000172671.20	0.0192912	0.962733	Prostate_cancer
chr10_45609495	chr10_46025670_ENSG00000266412.5	0.928219	0.0931677	Prostate_cancer
chr10_45609495	chr10_46030216_ENSG00000188234.13	0.909825	0.111801	Prostate_cancer
chr10_45609495	chr10_46030216_ENSG00000239883.8	0.428443	0.627329	Prostate_cancer
chr10_45609495	chr10_46030274_ENSG00000265354.4	0.857784	0.21118	Prostate_cancer
chr10_45625598	chr10_45454607_ENSG00000165406.16	0.0143562	1	Serum_alkaline_phosphatase_levels
chr10_45625598	chr10_45549706_ENSG00000172661.18	0.0363392	0.956522	Serum_alkaline_phosphatase_levels
chr10_45625598	chr10_45707549_ENSG00000172671.20	0.481382	0.583851	Serum_alkaline_phosphatase_levels
chr10_45625598	chr10_46025670_ENSG00000266412.5	0.366083	0.68323	Serum_alkaline_phosphatase_levels
chr10_45625598	chr10_46030216_ENSG00000188234.13	0.875729	0.173913	Serum_alkaline_phosphatase_levels
chr10_45625598	chr10_46030216_ENSG00000239883.8	0.657245	0.465839	Serum_alkaline_phosphatase_levels
chr10_45625598	chr10_46030274_ENSG00000265354.4	0.945267	0.111801	Serum_alkaline_phosphatase_levels
chr10_45706981	chr10_45454607_ENSG00000165406.16	0.116196	0.875776	Liver_enzyme_levels_(alkaline_phosphatase)
chr10_45706981	chr10_45549706_ENSG00000172661.18	0.00717811	0.993789	Liver_enzyme_levels_(alkaline_phosphatase)
chr10_45706981	chr10_45707549_ENSG00000172671.20	0.506057	0.571429	Liver_enzyme_levels_(alkaline_phosphatase)
chr10_45706981	chr10_46025670_ENSG00000266412.5	0.202333	0.813665	Liver_enzyme_levels_(alkaline_phosphatase)
chr10_45706981	chr10_46030216_ENSG00000188234.13	0.479139	0.602484	Liver_enzyme_levels_(alkaline_phosphatase)
chr10_45706981	chr10_46030216_ENSG00000239883.8	0.283087	0.701863	Liver_enzyme_levels_(alkaline_phosphatase)
chr10_45706981	chr10_46030274_ENSG00000265354.4	0.972633	0.0248447	Liver_enzyme_levels_(alkaline_phosphatase)
chr10_46017981	chr10_45454607_ENSG00000165406.16	0.118439	0.906832	Mean_corpuscular_hemoglobin|Mean_corpuscular_volume|Red_blood_cell_count
chr10_46017981	chr10_45549706_ENSG00000172661.18	0.235532	0.819876	Mean_corpuscular_hemoglobin|Mean_corpuscular_volume|Red_blood_cell_count
chr10_46017981	chr10_45707549_ENSG00000172671.20	0.993719	0.00621118	Mean_corpuscular_hemoglobin|Mean_corpuscular_volume|Red_blood_cell_count
chr10_46017981	chr10_46025670_ENSG00000266412.5	0.281741	0.720497	Mean_corpuscular_hemoglobin|Mean_corpuscular_volume|Red_blood_cell_count
chr10_46017981	chr10_46030216_ENSG00000188234.13	0.0296097	0.944099	Mean_corpuscular_hemoglobin|Mean_corpuscular_volume|Red_blood_cell_count
chr10_46017981	chr10_46030216_ENSG00000239883.8	0.608345	0.52795	Mean_corpuscular_hemoglobin|Mean_corpuscular_volume|Red_blood_cell_count
chr10_46017981	chr10_46030274_ENSG00000265354.4	0.574249	0.453416	Mean_corpuscular_hemoglobin|Mean_corpuscular_volume|Red_blood_cell_count
chr10_46030274	chr10_45454607_ENSG00000165406.16	0.602064	0.490683	Red_cell_distribution_width
chr10_46030274	chr10_45549706_ENSG00000172661.18	0.504262	0.602484	Red_cell_distribution_width
chr10_46030274	chr10_45707549_ENSG00000172671.20	0.0327501	0.981366	Red_cell_distribution_width
chr10_46030274	chr10_46025670_ENSG00000266412.5	0.99686	0.0186335	Red_cell_distribution_width
chr10_46030274	chr10_46030216_ENSG00000188234.13	0.998654	0.0124224	Red_cell_distribution_width
chr10_46030274	chr10_46030216_ENSG00000239883.8	0.998654	0.00621118	Red_cell_distribution_width
chr10_46030274	chr10_46030274_ENSG00000265354.4	1	0	Red_cell_distribution_width
chr10_46037697	chr10_45454607_ENSG00000165406.16	0.455361	0.614907	Cancer_(pleiotropy)
chr10_46037697	chr10_45549706_ENSG00000172661.18	0.193809	0.875776	Cancer_(pleiotropy)
chr10_46037697	chr10_45707549_ENSG00000172671.20	0.230597	0.84472	Cancer_(pleiotropy)
chr10_46037697	chr10_46025670_ENSG00000266412.5	0.606999	0.428571	Cancer_(pleiotropy)
chr10_46037697	chr10_46030216_ENSG00000188234.13	0.1476	0.863354	Cancer_(pleiotropy)
chr10_46037697	chr10_46030216_ENSG00000239883.8	0.299686	0.720497	Cancer_(pleiotropy)
chr10_46037697	chr10_46030274_ENSG00000265354.4	0.828623	0.298137	Cancer_(pleiotropy)
chr10_46046326	chr10_45454607_ENSG00000165406.16	0.371467	0.68323	Blood_protein_levels|PCA3_expression_level|Prostate-specific_antigen_levels|Prostate_cancer|Serum_prostate-specific_antigen_levels
chr10_46046326	chr10_45549706_ENSG00000172661.18	0.787797	0.279503	Blood_protein_levels|PCA3_expression_level|Prostate-specific_antigen_levels|Prostate_cancer|Serum_prostate-specific_antigen_levels
chr10_46046326	chr10_45707549_ENSG00000172671.20	0.721848	0.329193	Blood_protein_levels|PCA3_expression_level|Prostate-specific_antigen_levels|Prostate_cancer|Serum_prostate-specific_antigen_levels
chr10_46046326	chr10_46025670_ENSG00000266412.5	0.3441	0.708075	Blood_protein_levels|PCA3_expression_level|Prostate-specific_antigen_levels|Prostate_cancer|Serum_prostate-specific_antigen_levels
chr10_46046326	chr10_46030216_ENSG00000188234.13	0.333782	0.68323	Blood_protein_levels|PCA3_expression_level|Prostate-specific_antigen_levels|Prostate_cancer|Serum_prostate-specific_antigen_levels
chr10_46046326	chr10_46030216_ENSG00000239883.8	0.301032	0.73913	Blood_protein_levels|PCA3_expression_level|Prostate-specific_antigen_levels|Prostate_cancer|Serum_prostate-specific_antigen_levels
chr10_46046326	chr10_46030274_ENSG00000265354.4	0.214895	0.770186	Blood_protein_levels|PCA3_expression_level|Prostate-specific_antigen_levels|Prostate_cancer|Serum_prostate-specific_antigen_levels
chr10_46047367	chr10_45454607_ENSG00000165406.16	0.691341	0.378882	Blood_protein_levels
chr10_46047367	chr10_45549706_ENSG00000172661.18	0.472409	0.627329	Blood_protein_levels
chr10_46047367	chr10_45707549_ENSG00000172671.20	0.363392	0.708075	Blood_protein_levels
chr10_46047367	chr10_46025670_ENSG00000266412.5	0.894572	0.136646	Blood_protein_levels
chr10_46047367	chr10_46030216_ENSG00000188234.13	0.305518	0.751553	Blood_protein_levels
chr10_46047367	chr10_46030216_ENSG00000239883.8	0.280843	0.708075	Blood_protein_levels
chr10_46047367	chr10_46030274_ENSG00000265354.4	0.632122	0.440994	Blood_protein_levels
chr10_46049486	chr10_45454607_ENSG00000165406.16	0.213997	0.813665	Blood_protein_levels
chr10_46049486	chr10_45549706_ENSG00000172661.18	0.888291	0.167702	Blood_protein_levels
chr10_46049486	chr10_45707549_ENSG00000172671.20	0.594886	0.521739	Blood_protein_levels
chr10_46049486	chr10_46025670_ENSG00000266412.5	0.111709	0.888199	Blood_protein_levels
chr10_46049486	chr10_46030216_ENSG00000188234.13	0.218932	0.763975	Blood_protein_levels
chr10_46049486	chr10_46030216_ENSG00000239883.8	0.310453	0.73913	Blood_protein_levels
chr10_46049486	chr10_46030274_ENSG00000265354.4	0.438762	0.552795	Blood_protein_levels
chr10_46057653	chr10_45454607_ENSG00000165406.16	0.561238	0.534161	Prostate_cancer
chr10_46057653	chr10_45549706_ENSG00000172661.18	0.830417	0.248447	Prostate_cancer
chr10_46057653	chr10_45707549_ENSG00000172671.20	0.625841	0.503106	Prostate_cancer
chr10_46057653	chr10_46025670_ENSG00000266412.5	0.0439659	0.937888	Prostate_cancer
chr10_46057653	chr10_46030216_ENSG00000188234.13	0.394796	0.689441	Prostate_cancer
chr10_46057653	chr10_46030216_ENSG00000239883.8	0.443248	0.614907	Prostate_cancer
chr10_46057653	chr10_46030274_ENSG00000265354.4	0.188874	0.826087	Prostate_cancer
chr10_46180731	chr10_45454607_ENSG00000165406.16	0.748766	0.291925	Mean_corpuscular_hemoglobin|Mean_corpuscular_volume
chr10_46180731	chr10_45549706_ENSG00000172661.18	0.0551817	0.975155	Mean_corpuscular_hemoglobin|Mean_corpuscular_volume
chr10_46180731	chr10_45707549_ENSG00000172671.20	0.751009	0.254658	Mean_corpuscular_hemoglobin|Mean_corpuscular_volume
chr10_46180731	chr10_46025670_ENSG00000266412.5	0.268282	0.801242	Mean_corpuscular_hemoglobin|Mean_corpuscular_volume
chr10_46180731	chr10_46030216_ENSG00000188234.13	0.000448632	1	Mean_corpuscular_hemoglobin|Mean_corpuscular_volume
chr10_46180731	chr10_46030216_ENSG00000239883.8	0.497084	0.614907	Mean_corpuscular_hemoglobin|Mean_corpuscular_volume
chr10_46180731	chr10_46030274_ENSG00000265354.4	0.951996	0.0434783	Mean_corpuscular_hemoglobin|Mean_corpuscular_volume
chr10_47304942	chr10_47167572_ENSG00000204177.10	0.322978	0.726708	Systolic_blood_pressure
chr10_47327566	chr10_47167572_ENSG00000204177.10	0.240631	0.757764	Hematocrit|Hemoglobin_concentration|Red_blood_cell_count|Systolic_blood_pressure
chr10_48189189	chr10_47425771_ENSG00000204172.12	0.830252	0.254658	Spherical_equivalent
chr10_48189189	chr10_48270324_ENSG00000170324.21	0.867227	0.173913	Spherical_equivalent
chr10_48206138	chr10_47425771_ENSG00000204172.12	0.833613	0.242236	Myopia_(age_of_diagnosis)|Spherical_equivalent_or_myopia_(age_of_diagnosis)
chr10_48206138	chr10_48270324_ENSG00000170324.21	0.894118	0.130435	Myopia_(age_of_diagnosis)|Spherical_equivalent_or_myopia_(age_of_diagnosis)
chr10_48817351	chr10_48822819_ENSG00000128815.19	0.77707	0.279503	Rheumatoid_arthritis|Systemic_lupus_erythematosus
chr10_48861350	chr10_48822819_ENSG00000128815.19	0.976115	0.0310559	Systemic_lupus_erythematosus
chr10_48889774	chr10_48822819_ENSG00000128815.19	0.955414	0.068323	Rheumatoid_arthritis
chr10_49127796	chr10_49113422_ENSG00000165633.13	0.648837	0.453416	Mean_corpuscular_hemoglobin_concentration
chr10_49616060	chr10_49554701_ENSG00000225830.14	0.0896552	0.937888	Protein_quantitative_trait_loci_(liver)
chr10_49818659	chr10_49762383_ENSG00000197444.10	0.812039	0.254658	Estimated_glomerular_filtration_rate
chr10_49818659	chr10_49893274_ENSG00000227345.8	0.997543	0.00621118	Estimated_glomerular_filtration_rate
chr10_49840981	chr10_49762383_ENSG00000197444.10	0.875921	0.142857	Estimated_glomerular_filtration_rate
chr10_49840981	chr10_49893274_ENSG00000227345.8	0.981572	0.0372671	Estimated_glomerular_filtration_rate
chr10_50232820	chr10_50051222_ENSG00000099290.17	0.827018	0.267081	Blood_protein_levels
chr10_50246248	chr10_50051222_ENSG00000099290.17	0.102142	0.888199	Blood_protein_levels
chr10_50249888	chr10_50051222_ENSG00000099290.17	0.0691928	0.950311	Neurological_blood_protein_biomarker_levels
chr10_50250948	chr10_50051222_ENSG00000099290.17	0.629325	0.509317	Neurological_blood_protein_biomarker_levels
chr10_50258722	chr10_50051222_ENSG00000099290.17	0.825371	0.21118	Blood_protein_levels
chr10_50258839	chr10_50051222_ENSG00000099290.17	0.823723	0.341615	Blood_protein_levels
chr10_50267849	chr10_50051222_ENSG00000099290.17	0.710049	0.397516	Blood_protein_levels
chr10_50613485	chr10_50623511_ENSG00000226200.7	0.464151	0.565217	Apolipoprotein_B_levels|Triglyceride_levels
chr10_50620882	chr10_50623511_ENSG00000226200.7	0.460377	0.726708	Apolipoprotein_B_levels|Low_density_lipoprotein_cholesterol_levels|Total_cholesterol_levels|Triglyceride_levels
chr10_50790398	chr10_50691320_ENSG00000198964.14	0.805439	0.267081	Creatinine_levels|Estimated_glomerular_filtration_rate|Urate_levels
chr10_50790398	chr10_50757099_ENSG00000204147.10	0.924686	0.0745342	Creatinine_levels|Estimated_glomerular_filtration_rate|Urate_levels
chr10_50790398	chr10_50762308_ENSG00000188611.15	0.859833	0.242236	Creatinine_levels|Estimated_glomerular_filtration_rate|Urate_levels
chr10_5606824	chr10_5641707_ENSG00000196372.13	0.135647	0.906832	Waist-hip_ratio
chr10_5606824	chr10_5652203_ENSG00000108021.20	0.881703	0.111801	Waist-hip_ratio
chr10_56330847	chr10_56343244_ENSG00000122952.17	0.0658106	0.913043	Protein_quantitative_trait_loci_(liver)
chr10_5725214	chr10_5813440_ENSG00000057608.17	0.977433	0.0621118	Nevus_count_or_cutaneous_melanoma
chr10_5791785	chr10_5813440_ENSG00000057608.17	0.978843	0.0310559	Blood_protein_levels
chr10_58395360	chr10_58384279_ENSG00000072401.15	0.686747	0.596273	Mitochondrial_heteroplasmy_measurement
chr10_58395360	chr10_58396221_ENSG00000108064.11	0.807229	0.298137	Mitochondrial_heteroplasmy_measurement
chr10_58396406	chr10_58384279_ENSG00000072401.15	0.457831	0.68323	Mitochondrial_DNA_levels
chr10_58396406	chr10_58396221_ENSG00000108064.11	0.698795	0.453416	Mitochondrial_DNA_levels
chr10_5852127	chr10_5885440_ENSG00000134452.19	0.925758	0.10559	Monocyte_count
chr10_59643373	chr10_59710007_ENSG00000165449.11	0.0222222	0.968944	Bioavailable_testosterone_levels
chr10_59649711	chr10_59710007_ENSG00000165449.11	0.913131	0.15528	HDL_cholesterol_levels
chr10_59653595	chr10_59710007_ENSG00000165449.11	0.0626263	0.944099	Blood_metabolite_levels
chr10_5966995	chr10_5979584_ENSG00000134470.21	0.848101	0.198758	Blood_protein_levels
chr10_5967177	chr10_5979584_ENSG00000134470.21	0.654008	0.36646	Blood_protein_levels
chr10_59674761	chr10_59710007_ENSG00000165449.11	0.79798	0.391304	Acylcarnitine_levels
chr10_5968264	chr10_5979584_ENSG00000134470.21	0.78903	0.173913	Blood_protein_levels
chr10_59684606	chr10_59710007_ENSG00000165449.11	0.793939	0.385093	Serum_uric_acid_levels
chr10_59689754	chr10_59710007_ENSG00000165449.11	0.727273	0.565217	Urate_levels
chr10_59689806	chr10_59710007_ENSG00000165449.11	0.0585859	0.931677	Metabolic_traits
chr10_59690363	chr10_59710007_ENSG00000165449.11	0.0565657	0.956522	Testosterone_levels|Urate_levels
chr10_59700796	chr10_59710007_ENSG00000165449.11	0.787879	0.434783	Urate_levels
chr10_59706080	chr10_59710007_ENSG00000165449.11	0.0161616	0.968944	Gout
chr10_59707424	chr10_59710007_ENSG00000165449.11	0.0020202	1	Triglyceride_levels|Bioavailable_testosterone_levels|Blood_metabolite_levels|Total_testosterone_levels|Urate_levels
chr10_59708831	chr10_59710007_ENSG00000165449.11	0.0040404	1	Acylcarnitine_levels|Serum_metabolite_concentrations_in_chronic_kidney_disease|Urate_levels
chr10_59709332	chr10_59710007_ENSG00000165449.11	0.00606061	1	Blood_metabolite_levels|Blood_metabolite_ratios
chr10_59709780	chr10_59710007_ENSG00000165449.11	0.00808081	1	Hemoglobin_concentration|Serum_metabolite_ratios_in_chronic_kidney_disease|Acylcarnitine_levels|Blood_metabolite_levels|Urate_levels
chr10_5973021	chr10_5979584_ENSG00000134470.21	0.658228	0.409938	Blood_protein_levels
chr10_5973234	chr10_5979584_ENSG00000134470.21	0.839662	0.21118	Blood_protein_levels
chr10_5974436	chr10_5979584_ENSG00000134470.21	0.869198	0.149068	Blood_protein_levels
chr10_5974929	chr10_5979584_ENSG00000134470.21	0.852321	0.161491	Blood_protein_levels
chr10_59885832	chr10_59895539_ENSG00000108091.11	0.983573	0.0310559	Monocyte_count
chr10_59908059	chr10_59895539_ENSG00000108091.11	0.994867	0.0124224	Adventurousness
chr10_59927659	chr10_59895539_ENSG00000108091.11	0.960986	0.0621118	Serum_albumin_levels
chr10_5995763	chr10_6053965_ENSG00000134453.16	0.955801	0.0869565	Non-albumin_protein_levels
chr10_5995763	chr10_6053965_ENSG00000134460.18	0.996317	0.0186335	Non-albumin_protein_levels
chr10_5996890	chr10_6053965_ENSG00000134453.16	0.895028	0.111801	Atopic_dermatitis
chr10_5996890	chr10_6053965_ENSG00000134460.18	0.736648	0.329193	Atopic_dermatitis
chr10_6013641	chr10_6053965_ENSG00000134453.16	0.977901	0.0434783	Asthma
chr10_6013641	chr10_6053965_ENSG00000134460.18	0.981584	0.0186335	Asthma
chr10_6016360	chr10_6053965_ENSG00000134453.16	0.976059	0.0372671	Asthma
chr10_6016360	chr10_6053965_ENSG00000134460.18	0.963168	0.0434783	Asthma
chr10_6028310	chr10_6053965_ENSG00000134453.16	0.0773481	0.950311	Multiple_sclerosis
chr10_6028310	chr10_6053965_ENSG00000134460.18	0.11418	0.869565	Multiple_sclerosis
chr10_6032488	chr10_6053965_ENSG00000134453.16	0.924494	0.0993789	Allergic_disease_(asthma,_hay_fever_or_eczema)
chr10_6032488	chr10_6053965_ENSG00000134460.18	0.93186	0.0869565	Allergic_disease_(asthma,_hay_fever_or_eczema)
chr10_6037072	chr10_6053965_ENSG00000134453.16	0.302026	0.68323	Medication_use_(thyroid_preparations)
chr10_6037072	chr10_6053965_ENSG00000134460.18	0.71639	0.267081	Medication_use_(thyroid_preparations)
chr10_6039267	chr10_6053965_ENSG00000134453.16	0.038674	0.944099	Crohn's_disease|Inflammatory_bowel_disease
chr10_6039267	chr10_6053965_ENSG00000134460.18	0.20442	0.782609	Crohn's_disease|Inflammatory_bowel_disease
chr10_6049054	chr10_6053965_ENSG00000134453.16	0.86372	0.161491	Lymphocyte_counts
chr10_6049054	chr10_6053965_ENSG00000134460.18	0.918969	0.068323	Lymphocyte_counts
chr10_6050383	chr10_6053965_ENSG00000134453.16	0.935543	0.0993789	Multiple_sclerosis
chr10_6050383	chr10_6053965_ENSG00000134460.18	0.388582	0.701863	Multiple_sclerosis
chr10_6052734	chr10_6053965_ENSG00000134453.16	0.128913	0.888199	Type_1_diabetes|Allergic_disease_(asthma,_hay_fever_or_eczema)|Eczema|Hay_fever_and/or_eczema|Lymphocyte_percentage_of_white_cells
chr10_6052734	chr10_6053965_ENSG00000134460.18	0.176796	0.84472	Type_1_diabetes|Allergic_disease_(asthma,_hay_fever_or_eczema)|Eczema|Hay_fever_and/or_eczema|Lymphocyte_percentage_of_white_cells
chr10_6055320	chr10_6053965_ENSG00000134453.16	0.537753	0.540373	Type_1_diabetes
chr10_6055320	chr10_6053965_ENSG00000134460.18	0.187845	0.795031	Type_1_diabetes
chr10_6056861	chr10_6053965_ENSG00000134453.16	0.961326	0.0248447	Vitiligo|Vitiligo
chr10_6056861	chr10_6053965_ENSG00000134460.18	0.928177	0.111801	Vitiligo|Vitiligo
chr10_6056986	chr10_6053965_ENSG00000134453.16	0.832413	0.198758	Arthritis_(juvenile_idiopathic)|Pediatric_autoimmune_diseases|Rheumatoid_arthritis
chr10_6056986	chr10_6053965_ENSG00000134460.18	0.832413	0.217391	Arthritis_(juvenile_idiopathic)|Pediatric_autoimmune_diseases|Rheumatoid_arthritis
chr10_6057082	chr10_6053965_ENSG00000134453.16	0.0460405	0.950311	Multiple_sclerosis
chr10_6057082	chr10_6053965_ENSG00000134460.18	0.123389	0.863354	Multiple_sclerosis
chr10_6058762	chr10_6053965_ENSG00000134453.16	0.906077	0.15528	Rheumatoid_arthritis
chr10_6058762	chr10_6053965_ENSG00000134460.18	0.968692	0.0310559	Rheumatoid_arthritis
chr10_6059166	chr10_6053965_ENSG00000134453.16	0.904236	0.10559	Lymphocyte_counts
chr10_6059166	chr10_6053965_ENSG00000134460.18	0.966851	0.0310559	Lymphocyte_counts
chr10_6059750	chr10_6053965_ENSG00000134453.16	0.773481	0.279503	Alopecia_areata|Autoimmune_traits_(pleiotropy)|Type_1_diabetes|Alopecia_areata|Multiple_sclerosis
chr10_6059750	chr10_6053965_ENSG00000134460.18	0.812155	0.217391	Alopecia_areata|Autoimmune_traits_(pleiotropy)|Type_1_diabetes|Alopecia_areata|Multiple_sclerosis
chr10_6060049	chr10_6053965_ENSG00000134453.16	0.0423573	0.956522	Crohn's_disease
chr10_6060049	chr10_6053965_ENSG00000134460.18	0.180479	0.84472	Crohn's_disease
chr10_6060794	chr10_6053965_ENSG00000134453.16	0.902394	0.124224	White_blood_cell_count
chr10_6060794	chr10_6053965_ENSG00000134460.18	0.965009	0.00621118	White_blood_cell_count
chr10_6066377	chr10_6053965_ENSG00000134453.16	0.939227	0.068323	Rheumatoid_arthritis|Rheumatoid_arthritis_(ACPA-positive)|Type_1_diabetes
chr10_6066377	chr10_6053965_ENSG00000134460.18	0.948435	0.0434783	Rheumatoid_arthritis|Rheumatoid_arthritis_(ACPA-positive)|Type_1_diabetes
chr10_6066476	chr10_6053965_ENSG00000134453.16	0.891344	0.0993789	Primary_sclerosing_cholangitis
chr10_6066476	chr10_6053965_ENSG00000134460.18	0.970534	0.068323	Primary_sclerosing_cholangitis
chr10_6068866	chr10_6053965_ENSG00000134453.16	0.81768	0.242236	Multiple_sclerosis
chr10_6068866	chr10_6053965_ENSG00000134460.18	0.825046	0.242236	Multiple_sclerosis
chr10_6068912	chr10_6053965_ENSG00000134453.16	0.802947	0.21118	Autoimmune_thyroid_disease|Medication_use_(thyroid_preparations)
chr10_6068912	chr10_6053965_ENSG00000134460.18	0.823204	0.273292	Autoimmune_thyroid_disease|Medication_use_(thyroid_preparations)
chr10_6074291	chr10_6053965_ENSG00000134453.16	0.103131	0.89441	Autoimmune_traits_(pleiotropy)
chr10_6074291	chr10_6053965_ENSG00000134460.18	0.233886	0.751553	Autoimmune_traits_(pleiotropy)
chr10_6075359	chr10_6053965_ENSG00000134453.16	0.0939227	0.906832	Multiple_sclerosis
chr10_6075359	chr10_6053965_ENSG00000134460.18	0.00736648	0.993789	Multiple_sclerosis
chr10_6080046	chr10_6053965_ENSG00000134453.16	0.819521	0.161491	Rheumatoid_arthritis
chr10_6080046	chr10_6053965_ENSG00000134460.18	0.821363	0.229814	Rheumatoid_arthritis
chr10_62025330	chr10_62035731_ENSG00000150347.16	0.496296	0.552795	Estimated_glomerular_filtration_rate
chr10_62040245	chr10_62035731_ENSG00000150347.16	0.540741	0.509317	Rheumatoid_arthritis_(ACPA-positive)
chr10_62045858	chr10_62035731_ENSG00000150347.16	0.00740741	1	Systemic_lupus_erythematosus
chr10_62048716	chr10_62035731_ENSG00000150347.16	0.8	0.304348	Waist-to-hip_ratio_adjusted_for_BMI
chr10_62051070	chr10_62035731_ENSG00000150347.16	0.318519	0.763975	Protein_quantitative_trait_loci_(liver)
chr10_62060144	chr10_62035731_ENSG00000150347.16	0.0814815	0.925466	Waist-to-hip_ratio_adjusted_for_BMI
chr10_62062625	chr10_62035731_ENSG00000150347.16	0.659259	0.509317	Platelet_count
chr10_62805132	chr10_62805132_ENSG00000181915.5	1	0	Acceptance_of_an_invitation_to_participate_in_a_mental_health_questionnaire|Medication_use_(agents_acting_on_the_renin-angiotensin_system)|Red_blood_cell_count
chr10_62805174	chr10_62805132_ENSG00000181915.5	0.990476	0.00621118	Diastolic_blood_pressure|Urinary_albumin-to-creatinine_ratio|Diastolic_blood_pressure
chr10_62806812	chr10_62805132_ENSG00000181915.5	0.685714	0.354037	Lymphocyte_counts
chr10_62820670	chr10_62805132_ENSG00000181915.5	0.52381	0.608696	Lymphocyte_counts
chr10_62820815	chr10_62805132_ENSG00000181915.5	0.733333	0.385093	Ewing_sarcoma
chr10_62822722	chr10_62805132_ENSG00000181915.5	0.47619	0.645963	Breast_cancer
chr10_63098112	chr10_63127712_ENSG00000148572.16	0.610112	0.459627	Schizophrenia
chr10_63098112	chr10_63629449_ENSG00000165476.14	0.271348	0.807453	Schizophrenia
chr10_63115985	chr10_63127712_ENSG00000148572.16	0.848876	0.186335	Educational_attainment_(MTAG)
chr10_63115985	chr10_63629449_ENSG00000165476.14	0.0921348	0.937888	Educational_attainment_(MTAG)
chr10_63116794	chr10_63127712_ENSG00000148572.16	0.837079	0.236025	Low_testosterone_levels
chr10_63116794	chr10_63629449_ENSG00000165476.14	0.921348	0.111801	Low_testosterone_levels
chr10_63118358	chr10_63127712_ENSG00000148572.16	0.794944	0.242236	Glycine_levels
chr10_63118358	chr10_63629449_ENSG00000165476.14	0.850562	0.186335	Glycine_levels
chr10_63122540	chr10_63127712_ENSG00000148572.16	0.832584	0.217391	Triglyceride_levels|Triglyceride_levels_in_current_drinkers|Triglyceride_levels_x_alcohol_consumption_(drinkers_vs_non-drinkers)_interaction_(2df)|Triglyceride_levels_x_alcohol_consumption_(regular_vs_non-regular_drinkers)_interaction_(2df)
chr10_63122540	chr10_63629449_ENSG00000165476.14	0.851124	0.186335	Triglyceride_levels|Triglyceride_levels_in_current_drinkers|Triglyceride_levels_x_alcohol_consumption_(drinkers_vs_non-drinkers)_interaction_(2df)|Triglyceride_levels_x_alcohol_consumption_(regular_vs_non-regular_drinkers)_interaction_(2df)
chr10_63124977	chr10_63127712_ENSG00000148572.16	0.848315	0.192547	Educational_attainment_(years_of_education)
chr10_63124977	chr10_63629449_ENSG00000165476.14	0.0926966	0.89441	Educational_attainment_(years_of_education)
chr10_63128096	chr10_63127712_ENSG00000148572.16	0.840449	0.180124	Liver_enzyme_levels_(gamma-glutamyl_transferase)
chr10_63128096	chr10_63629449_ENSG00000165476.14	0.93427	0.124224	Liver_enzyme_levels_(gamma-glutamyl_transferase)
chr10_63140133	chr10_63127712_ENSG00000148572.16	0.13764	0.850932	Mean_corpuscular_hemoglobin|Mean_corpuscular_volume
chr10_63140133	chr10_63629449_ENSG00000165476.14	0.768539	0.322981	Mean_corpuscular_hemoglobin|Mean_corpuscular_volume
chr10_63156304	chr10_63127712_ENSG00000148572.16	0.776966	0.304348	Lung_function_(FEV1/FVC)
chr10_63156304	chr10_63629449_ENSG00000165476.14	0.10618	0.869565	Lung_function_(FEV1/FVC)
chr10_63156891	chr10_63127712_ENSG00000148572.16	0.166854	0.795031	Mean_corpuscular_hemoglobin|Mean_corpuscular_volume
chr10_63156891	chr10_63629449_ENSG00000165476.14	0.760112	0.341615	Mean_corpuscular_hemoglobin|Mean_corpuscular_volume
chr10_63158815	chr10_63127712_ENSG00000148572.16	0.119663	0.919255	Serum_alkaline_phosphatase_levels|Sex_hormone-binding_globulin_levels
chr10_63158815	chr10_63629449_ENSG00000165476.14	0.618539	0.440994	Serum_alkaline_phosphatase_levels|Sex_hormone-binding_globulin_levels
chr10_63168063	chr10_63127712_ENSG00000148572.16	0.725843	0.273292	Liver_enzyme_levels_(alkaline_phosphatase)
chr10_63168063	chr10_63629449_ENSG00000165476.14	0.832022	0.180124	Liver_enzyme_levels_(alkaline_phosphatase)
chr10_63174788	chr10_63127712_ENSG00000148572.16	0.785955	0.254658	Triglycerides
chr10_63174788	chr10_63629449_ENSG00000165476.14	0.855618	0.180124	Triglycerides
chr10_63180354	chr10_63127712_ENSG00000148572.16	0.554494	0.509317	Sex_hormone-binding_globulin_levels
chr10_63180354	chr10_63629449_ENSG00000165476.14	0.161798	0.869565	Sex_hormone-binding_globulin_levels
chr10_63182225	chr10_63127712_ENSG00000148572.16	0.508989	0.546584	Red_blood_cell_count
chr10_63182225	chr10_63629449_ENSG00000165476.14	0.747753	0.347826	Red_blood_cell_count
chr10_63193075	chr10_63127712_ENSG00000148572.16	0.111798	0.900621	Serum_alkaline_phosphatase_levels|Sex_hormone-binding_globulin_levels
chr10_63193075	chr10_63629449_ENSG00000165476.14	0.66573	0.378882	Serum_alkaline_phosphatase_levels|Sex_hormone-binding_globulin_levels
chr10_63199231	chr10_63127712_ENSG00000148572.16	0.420787	0.63354	Serum_alkaline_phosphatase_levels|Sex_hormone-binding_globulin_levels
chr10_63199231	chr10_63629449_ENSG00000165476.14	0.611798	0.47205	Serum_alkaline_phosphatase_levels|Sex_hormone-binding_globulin_levels
chr10_63200995	chr10_63127712_ENSG00000148572.16	0.307865	0.677019	Serum_alkaline_phosphatase_levels|Sex_hormone-binding_globulin_levels
chr10_63200995	chr10_63629449_ENSG00000165476.14	0.648315	0.440994	Serum_alkaline_phosphatase_levels|Sex_hormone-binding_globulin_levels
chr10_63203689	chr10_63127712_ENSG00000148572.16	0.805056	0.15528	Mean_platelet_volume
chr10_63203689	chr10_63629449_ENSG00000165476.14	0.901685	0.167702	Mean_platelet_volume
chr10_63211168	chr10_63127712_ENSG00000148572.16	0.698315	0.385093	Type_2_diabetes
chr10_63211168	chr10_63629449_ENSG00000165476.14	0.330337	0.701863	Type_2_diabetes
chr10_63214396	chr10_63127712_ENSG00000148572.16	0.238202	0.701863	High_light_scatter_reticulocyte_count|Immature_fraction_of_reticulocytes|Sex_hormone-binding_globulin_levels
chr10_63214396	chr10_63629449_ENSG00000165476.14	0.653933	0.440994	High_light_scatter_reticulocyte_count|Immature_fraction_of_reticulocytes|Sex_hormone-binding_globulin_levels
chr10_63214620	chr10_63127712_ENSG00000148572.16	0.595506	0.465839	Serum_alkaline_phosphatase_levels
chr10_63214620	chr10_63629449_ENSG00000165476.14	0.590449	0.484472	Serum_alkaline_phosphatase_levels
chr10_63229171	chr10_63127712_ENSG00000148572.16	0.748315	0.186335	Fibrinogen_levels
chr10_63229171	chr10_63629449_ENSG00000165476.14	0.864045	0.192547	Fibrinogen_levels
chr10_63238289	chr10_63127712_ENSG00000148572.16	0.116854	0.869565	Serum_alkaline_phosphatase_levels|Sex_hormone-binding_globulin_levels
chr10_63238289	chr10_63629449_ENSG00000165476.14	0.555618	0.521739	Serum_alkaline_phosphatase_levels|Sex_hormone-binding_globulin_levels
chr10_63239211	chr10_63127712_ENSG00000148572.16	0.899438	0.124224	FEV1|Lung_function_(FVC)
chr10_63239211	chr10_63629449_ENSG00000165476.14	0.495506	0.496894	FEV1|Lung_function_(FVC)
chr10_63245639	chr10_63127712_ENSG00000148572.16	0.789326	0.236025	Triglycerides
chr10_63245639	chr10_63629449_ENSG00000165476.14	0.858989	0.10559	Triglycerides
chr10_63250866	chr10_63127712_ENSG00000148572.16	0.00224719	1	Urate_levels
chr10_63250866	chr10_63629449_ENSG00000165476.14	0.924157	0.0869565	Urate_levels
chr10_63250912	chr10_63127712_ENSG00000148572.16	0.831461	0.229814	Granulocyte_count|Neutrophil_count|Sum_neutrophil_eosinophil_counts|White_blood_cell_count
chr10_63250912	chr10_63629449_ENSG00000165476.14	0.865169	0.130435	Granulocyte_count|Neutrophil_count|Sum_neutrophil_eosinophil_counts|White_blood_cell_count
chr10_63256961	chr10_63127712_ENSG00000148572.16	0.714045	0.360248	Cognitive_performance_(MTAG)
chr10_63256961	chr10_63629449_ENSG00000165476.14	0.837079	0.204969	Cognitive_performance_(MTAG)
chr10_63262262	chr10_63127712_ENSG00000148572.16	0.0837079	0.925466	Male_puberty_timing_(age_at_voice_breaking_MTAG)
chr10_63262262	chr10_63629449_ENSG00000165476.14	0.950562	0.0559006	Male_puberty_timing_(age_at_voice_breaking_MTAG)
chr10_63263006	chr10_63127712_ENSG00000148572.16	0.483146	0.602484	Serum_alkaline_phosphatase_levels|Sex_hormone-binding_globulin_levels|Testosterone_levels
chr10_63263006	chr10_63629449_ENSG00000165476.14	0.59382	0.47205	Serum_alkaline_phosphatase_levels|Sex_hormone-binding_globulin_levels|Testosterone_levels
chr10_63267850	chr10_63127712_ENSG00000148572.16	0.649438	0.503106	Triglyceride_levels|Triglycerides|Neutrophil_percentage_of_white_cells|Platelet_count|Triglycerides
chr10_63267850	chr10_63629449_ENSG00000165476.14	0.826404	0.180124	Triglyceride_levels|Triglycerides|Neutrophil_percentage_of_white_cells|Platelet_count|Triglycerides
chr10_63282094	chr10_63127712_ENSG00000148572.16	0.160674	0.869565	Serum_alkaline_phosphatase_levels
chr10_63282094	chr10_63629449_ENSG00000165476.14	0.654494	0.428571	Serum_alkaline_phosphatase_levels
chr10_63286105	chr10_63127712_ENSG00000148572.16	0.571348	0.509317	Serum_alkaline_phosphatase_levels|Sex_hormone-binding_globulin_levels|Testosterone_levels
chr10_63286105	chr10_63629449_ENSG00000165476.14	0.641573	0.521739	Serum_alkaline_phosphatase_levels|Sex_hormone-binding_globulin_levels|Testosterone_levels
chr10_63288546	chr10_63127712_ENSG00000148572.16	0.65	0.416149	Blood_protein_levels
chr10_63288546	chr10_63629449_ENSG00000165476.14	0.826966	0.279503	Blood_protein_levels
chr10_63290899	chr10_63127712_ENSG00000148572.16	0.753933	0.279503	Mean_platelet_volume
chr10_63290899	chr10_63629449_ENSG00000165476.14	0.84382	0.229814	Mean_platelet_volume
chr10_63292445	chr10_63127712_ENSG00000148572.16	0.756742	0.26087	HDL_cholesterol_levels
chr10_63292445	chr10_63629449_ENSG00000165476.14	0.842697	0.198758	HDL_cholesterol_levels
chr10_63297053	chr10_63127712_ENSG00000148572.16	0.814045	0.186335	Sex_hormone-binding_globulin_levels|Sex_hormone-binding_globulin_levels_adjusted_for_BMI
chr10_63297053	chr10_63629449_ENSG00000165476.14	0.891573	0.0869565	Sex_hormone-binding_globulin_levels|Sex_hormone-binding_globulin_levels_adjusted_for_BMI
chr10_63306426	chr10_63127712_ENSG00000148572.16	0.758989	0.279503	Educational_attainment_(years_of_education)|Mean_platelet_volume|Platelet-derived_growth_factor_subunit_B_levels|Platelet_count|Proheparin-binding_EGF-like_growth_factor_levels|Proteinase-activated_receptor_1_levels|Vascular_endothelial_growth_factor_levels
chr10_63306426	chr10_63629449_ENSG00000165476.14	0.844944	0.130435	Educational_attainment_(years_of_education)|Mean_platelet_volume|Platelet-derived_growth_factor_subunit_B_levels|Platelet_count|Proheparin-binding_EGF-like_growth_factor_levels|Proteinase-activated_receptor_1_levels|Vascular_endothelial_growth_factor_levels
chr10_63311455	chr10_63127712_ENSG00000148572.16	0.646629	0.403727	Metabolic_syndrome|Vascular_endothelial_growth_factor_levels
chr10_63311455	chr10_63629449_ENSG00000165476.14	0.824157	0.192547	Metabolic_syndrome|Vascular_endothelial_growth_factor_levels
chr10_63327708	chr10_63127712_ENSG00000148572.16	0.852809	0.149068	Lung_function_(FEV1)
chr10_63327708	chr10_63629449_ENSG00000165476.14	0.0910112	0.931677	Lung_function_(FEV1)
chr10_63332959	chr10_63127712_ENSG00000148572.16	0.414607	0.63354	Sex_hormone-binding_globulin_levels|Testosterone_levels
chr10_63332959	chr10_63629449_ENSG00000165476.14	0.679213	0.378882	Sex_hormone-binding_globulin_levels|Testosterone_levels
chr10_63336490	chr10_63127712_ENSG00000148572.16	0.755056	0.242236	Platelet_count
chr10_63336490	chr10_63629449_ENSG00000165476.14	0.847753	0.161491	Platelet_count
chr10_63341447	chr10_63127712_ENSG00000148572.16	0.648315	0.428571	Mitochondrial_DNA_levels|Plasma_omega-6_polyunsaturated_fatty_acid_levels_(linoleic_acid)|Platelet_distribution_width
chr10_63341447	chr10_63629449_ENSG00000165476.14	0.825281	0.204969	Mitochondrial_DNA_levels|Plasma_omega-6_polyunsaturated_fatty_acid_levels_(linoleic_acid)|Platelet_distribution_width
chr10_63344740	chr10_63127712_ENSG00000148572.16	0.761798	0.304348	Apolipoprotein_A1_levels|C-X-C_motif_chemokine_1_levels|Dickkopf-related_protein_1_levels|Platelet_count|Vascular_endothelial_growth_factor_A_levels|Myeloid_white_cell_count|Sum_basophil_neutrophil_counts
chr10_63344740	chr10_63629449_ENSG00000165476.14	0.848876	0.21118	Apolipoprotein_A1_levels|C-X-C_motif_chemokine_1_levels|Dickkopf-related_protein_1_levels|Platelet_count|Vascular_endothelial_growth_factor_A_levels|Myeloid_white_cell_count|Sum_basophil_neutrophil_counts
chr10_63355904	chr10_63127712_ENSG00000148572.16	0.57191	0.503106	Sex_hormone-binding_globulin_levels
chr10_63355904	chr10_63629449_ENSG00000165476.14	0.646629	0.465839	Sex_hormone-binding_globulin_levels
chr10_63361805	chr10_63127712_ENSG00000148572.16	0.817416	0.236025	Liver_enzyme_levels|Mean_platelet_volume
chr10_63361805	chr10_63629449_ENSG00000165476.14	0.873034	0.142857	Liver_enzyme_levels|Mean_platelet_volume
chr10_63364338	chr10_63127712_ENSG00000148572.16	0.83427	0.204969	Triglyceride_levels|Sex_hormone-binding_globulin_levels|Sex_hormone-binding_globulin_levels_adjusted_for_BMI
chr10_63364338	chr10_63629449_ENSG00000165476.14	0.877528	0.173913	Triglyceride_levels|Sex_hormone-binding_globulin_levels|Sex_hormone-binding_globulin_levels_adjusted_for_BMI
chr10_63367716	chr10_63127712_ENSG00000148572.16	0.583708	0.440994	Serum_alkaline_phosphatase_levels|Sex_hormone-binding_globulin_levels
chr10_63367716	chr10_63629449_ENSG00000165476.14	0.341011	0.720497	Serum_alkaline_phosphatase_levels|Sex_hormone-binding_globulin_levels
chr10_63373396	chr10_63127712_ENSG00000148572.16	0.637079	0.459627	Intelligence|Mean_platelet_volume
chr10_63373396	chr10_63629449_ENSG00000165476.14	0.820225	0.236025	Intelligence|Mean_platelet_volume
chr10_63374062	chr10_63127712_ENSG00000148572.16	0.725281	0.304348	Liver_enzyme_levels_(alkaline_phosphatase)
chr10_63374062	chr10_63629449_ENSG00000165476.14	0.831461	0.173913	Liver_enzyme_levels_(alkaline_phosphatase)
chr10_63375018	chr10_63127712_ENSG00000148572.16	0.808427	0.229814	Triglycerides_x_physical_activity_interaction_(2df_test)
chr10_63375018	chr10_63629449_ENSG00000165476.14	0.870787	0.192547	Triglycerides_x_physical_activity_interaction_(2df_test)
chr10_63379150	chr10_63127712_ENSG00000148572.16	0.82809	0.186335	Sex_hormone-binding_globulin_levels
chr10_63379150	chr10_63629449_ENSG00000165476.14	0.889888	0.118012	Sex_hormone-binding_globulin_levels
chr10_63402393	chr10_63127712_ENSG00000148572.16	0.810674	0.223602	Fibrinogen
chr10_63402393	chr10_63629449_ENSG00000165476.14	0.889326	0.111801	Fibrinogen
chr10_63406910	chr10_63127712_ENSG00000148572.16	0.0174157	0.975155	Serum_alkaline_phosphatase_levels|Sex_hormone-binding_globulin_levels|Testosterone_levels|Total_bilirubin_levels
chr10_63406910	chr10_63629449_ENSG00000165476.14	0.817416	0.198758	Serum_alkaline_phosphatase_levels|Sex_hormone-binding_globulin_levels|Testosterone_levels|Total_bilirubin_levels
chr10_63414817	chr10_63127712_ENSG00000148572.16	0.974719	0.0372671	Cognitive_performance_(MTAG)
chr10_63414817	chr10_63629449_ENSG00000165476.14	0.0219101	0.981366	Cognitive_performance_(MTAG)
chr10_63429213	chr10_63127712_ENSG00000148572.16	0.873596	0.167702	General_cognitive_ability
chr10_63429213	chr10_63629449_ENSG00000165476.14	0.482022	0.596273	General_cognitive_ability
chr10_63431885	chr10_63127712_ENSG00000148572.16	0.748876	0.273292	Adult_body_size|Urinary_sodium_excretion|Walking_pace|Educational_attainment_(MTAG)|Educational_attainment_(years_of_education)
chr10_63431885	chr10_63629449_ENSG00000165476.14	0.869663	0.130435	Adult_body_size|Urinary_sodium_excretion|Walking_pace|Educational_attainment_(MTAG)|Educational_attainment_(years_of_education)
chr10_63444048	chr10_63127712_ENSG00000148572.16	0.803933	0.254658	Triglycerides
chr10_63444048	chr10_63629449_ENSG00000165476.14	0.863483	0.204969	Triglycerides
chr10_63475933	chr10_63127712_ENSG00000148572.16	0.358989	0.714286	Sex_hormone-binding_globulin_levels
chr10_63475933	chr10_63629449_ENSG00000165476.14	0.460674	0.590062	Sex_hormone-binding_globulin_levels
chr10_63485734	chr10_63127712_ENSG00000148572.16	0.315169	0.714286	Serum_alkaline_phosphatase_levels|Sex_hormone-binding_globulin_levels
chr10_63485734	chr10_63629449_ENSG00000165476.14	0.689326	0.385093	Serum_alkaline_phosphatase_levels|Sex_hormone-binding_globulin_levels
chr10_63490783	chr10_63127712_ENSG00000148572.16	0.853371	0.21118	Highest_math_class_taken_(MTAG)
chr10_63490783	chr10_63629449_ENSG00000165476.14	0.519101	0.559006	Highest_math_class_taken_(MTAG)
chr10_63500073	chr10_63127712_ENSG00000148572.16	0.097191	0.900621	Serum_alkaline_phosphatase_levels|Sex_hormone-binding_globulin_levels
chr10_63500073	chr10_63629449_ENSG00000165476.14	0.505618	0.552795	Serum_alkaline_phosphatase_levels|Sex_hormone-binding_globulin_levels
chr10_63502925	chr10_63127712_ENSG00000148572.16	0.0544944	0.919255	Caffeine_consumption_from_coffee_or_tea
chr10_63502925	chr10_63629449_ENSG00000165476.14	0.983708	0.0372671	Caffeine_consumption_from_coffee_or_tea
chr10_63505880	chr10_63127712_ENSG00000148572.16	0.107865	0.925466	Serum_alkaline_phosphatase_levels|Sex_hormone-binding_globulin_levels
chr10_63505880	chr10_63629449_ENSG00000165476.14	0.593258	0.465839	Serum_alkaline_phosphatase_levels|Sex_hormone-binding_globulin_levels
chr10_63511728	chr10_63127712_ENSG00000148572.16	0.783708	0.248447	Electrocardiogram_morphology_(amplitude_at_temporal_datapoints)|Total_testosterone_levels
chr10_63511728	chr10_63629449_ENSG00000165476.14	0.85618	0.149068	Electrocardiogram_morphology_(amplitude_at_temporal_datapoints)|Total_testosterone_levels
chr10_63515167	chr10_63127712_ENSG00000148572.16	0.726404	0.36646	Liver_enzyme_levels
chr10_63515167	chr10_63629449_ENSG00000165476.14	0.830899	0.186335	Liver_enzyme_levels
chr10_63515454	chr10_63127712_ENSG00000148572.16	0.62809	0.453416	Serum_alkaline_phosphatase_levels|Sex_hormone-binding_globulin_levels|Testosterone_levels
chr10_63515454	chr10_63629449_ENSG00000165476.14	0.262921	0.801242	Serum_alkaline_phosphatase_levels|Sex_hormone-binding_globulin_levels|Testosterone_levels
chr10_63517266	chr10_63127712_ENSG00000148572.16	0.802809	0.236025	White_blood_cell_count
chr10_63517266	chr10_63629449_ENSG00000165476.14	0.902809	0.136646	White_blood_cell_count
chr10_63517496	chr10_63127712_ENSG00000148572.16	0.605056	0.428571	Serum_alkaline_phosphatase_levels
chr10_63517496	chr10_63629449_ENSG00000165476.14	0.564607	0.515528	Serum_alkaline_phosphatase_levels
chr10_63541965	chr10_63127712_ENSG00000148572.16	0.792135	0.21118	Blood_protein_levels|HDL_cholesterol_levels|Triglyceride_levels
chr10_63541965	chr10_63629449_ENSG00000165476.14	0.857303	0.173913	Blood_protein_levels|HDL_cholesterol_levels|Triglyceride_levels
chr10_63542939	chr10_63127712_ENSG00000148572.16	0.00955056	0.987578	Youthful_appearance_(self-reported)
chr10_63542939	chr10_63629449_ENSG00000165476.14	0.927528	0.111801	Youthful_appearance_(self-reported)
chr10_63545492	chr10_63127712_ENSG00000148572.16	0.00898876	0.987578	Type_2_diabetes
chr10_63545492	chr10_63629449_ENSG00000165476.14	0.931461	0.068323	Type_2_diabetes
chr10_63548990	chr10_63127712_ENSG00000148572.16	0.799438	0.285714	Factor_VII_activity|Factor_VII_activity_or_levels
chr10_63548990	chr10_63629449_ENSG00000165476.14	0.852247	0.21118	Factor_VII_activity|Factor_VII_activity_or_levels
chr10_63555673	chr10_63127712_ENSG00000148572.16	0.724719	0.31677	Glycine_levels
chr10_63555673	chr10_63629449_ENSG00000165476.14	0.829775	0.180124	Glycine_levels
chr10_63556040	chr10_63127712_ENSG00000148572.16	0.741573	0.329193	Atrial_fibrillation
chr10_63556040	chr10_63629449_ENSG00000165476.14	0.859551	0.130435	Atrial_fibrillation
chr10_63559006	chr10_63127712_ENSG00000148572.16	0.644382	0.397516	Body_mass_index|Waist-hip_ratio
chr10_63559006	chr10_63629449_ENSG00000165476.14	0.841011	0.180124	Body_mass_index|Waist-hip_ratio
chr10_63561387	chr10_63127712_ENSG00000148572.16	0.740449	0.31677	Atrial_fibrillation
chr10_63561387	chr10_63629449_ENSG00000165476.14	0.908427	0.111801	Atrial_fibrillation
chr10_63573888	chr10_63127712_ENSG00000148572.16	0.721348	0.391304	Diastolic_blood_pressure
chr10_63573888	chr10_63629449_ENSG00000165476.14	0.918539	0.0931677	Diastolic_blood_pressure
chr10_63590623	chr10_63127712_ENSG00000148572.16	0.76573	0.273292	Serum_alkaline_phosphatase_levels
chr10_63590623	chr10_63629449_ENSG00000165476.14	0.862921	0.180124	Serum_alkaline_phosphatase_levels
chr10_63618935	chr10_63127712_ENSG00000148572.16	0.382022	0.664596	Sex_hormone-binding_globulin_levels
chr10_63618935	chr10_63629449_ENSG00000165476.14	0.653371	0.47205	Sex_hormone-binding_globulin_levels
chr10_63619046	chr10_63127712_ENSG00000148572.16	0.134831	0.850932	Protein_quantitative_trait_loci_(liver)
chr10_63619046	chr10_63629449_ENSG00000165476.14	0.592697	0.509317	Protein_quantitative_trait_loci_(liver)
chr10_63621521	chr10_63127712_ENSG00000148572.16	0.200562	0.78882	Serum_alkaline_phosphatase_levels
chr10_63621521	chr10_63629449_ENSG00000165476.14	0.610674	0.52795	Serum_alkaline_phosphatase_levels
chr10_63621834	chr10_63127712_ENSG00000148572.16	0.580337	0.478261	Serum_alkaline_phosphatase_levels|Sex_hormone-binding_globulin_levels
chr10_63621834	chr10_63629449_ENSG00000165476.14	0.610112	0.484472	Serum_alkaline_phosphatase_levels|Sex_hormone-binding_globulin_levels
chr10_67809761	chr10_67868980_ENSG00000096717.12	0.855651	0.15528	Mean_platelet_volume
chr10_67826634	chr10_67868980_ENSG00000096717.12	0.00569801	1	Neutrophil_count
chr10_67834837	chr10_67868980_ENSG00000096717.12	0.891738	0.15528	Liver_enzyme_levels_(alkaline_phosphatase)
chr10_67839728	chr10_67868980_ENSG00000096717.12	0.983856	0.0434783	White_blood_cell_count
chr10_67863513	chr10_67868980_ENSG00000096717.12	0.982906	0.0559006	Chronotype
chr10_67871635	chr10_67868980_ENSG00000096717.12	0.951567	0.0807453	Sex_hormone-binding_globulin_levels|Sex_hormone-binding_globulin_levels_adjusted_for_BMI
chr10_67874444	chr10_67868980_ENSG00000096717.12	0.978158	0.0310559	White_blood_cell_count
chr10_67967054	chr10_67868980_ENSG00000096717.12	0.752137	0.409938	Red_blood_cell_count
chr10_68067255	chr10_67868980_ENSG00000096717.12	0.763533	0.21118	Urate_levels
chr10_68075440	chr10_67868980_ENSG00000096717.12	0.749288	0.304348	Sex_hormone-binding_globulin_levels|Sex_hormone-binding_globulin_levels_adjusted_for_BMI|Total_testosterone_levels
chr10_68095606	chr10_67868980_ENSG00000096717.12	0.566952	0.552795	Pulse_pressure
chr10_68150699	chr10_68161976_ENSG00000148634.15	0.2775	0.826087	Glycated_hemoglobin_levels
chr10_68174212	chr10_68161976_ENSG00000148634.15	0.4375	0.602484	Appendicular_lean_mass
chr10_68177435	chr10_68161976_ENSG00000148634.15	0.68	0.304348	Height
chr10_68192084	chr10_68161976_ENSG00000148634.15	0.6475	0.372671	Estimated_glomerular_filtration_rate|Estimated_glomerular_filtration_rate
chr10_68193659	chr10_68161976_ENSG00000148634.15	0.71	0.403727	Estimated_glomerular_filtration_rate_in_non-diabetics
chr10_68196515	chr10_68161976_ENSG00000148634.15	0.3975	0.658385	Estimated_glomerular_filtration_rate
chr10_68197593	chr10_68161976_ENSG00000148634.15	0.66	0.360248	Lung_function_(FVC)
chr10_68200441	chr10_68161976_ENSG00000148634.15	0.44	0.677019	Creatinine_levels|Estimated_glomerular_filtration_rate
chr10_68200673	chr10_68161976_ENSG00000148634.15	0.65	0.403727	Estimated_glomerular_filtration_rate
chr10_68203197	chr10_68161976_ENSG00000148634.15	0.7125	0.391304	FEV1|Lung_function_(FVC)
chr10_68344810	chr10_68479337_ENSG00000138346.15	0.231338	0.819876	Glycated_hemoglobin_levels
chr10_68344810	chr10_68527546_ENSG00000122912.15	0.519166	0.565217	Glycated_hemoglobin_levels
chr10_68344810	chr10_68581733_ENSG00000138336.9	0.166779	0.770186	Glycated_hemoglobin_levels
chr10_68496075	chr10_68479337_ENSG00000138346.15	0.0531271	0.937888	Stimulant_dependence
chr10_68496075	chr10_68527546_ENSG00000122912.15	0.396772	0.63354	Stimulant_dependence
chr10_68496075	chr10_68581733_ENSG00000138336.9	0.0672495	0.950311	Stimulant_dependence
chr10_68572915	chr10_68479337_ENSG00000138346.15	0.678547	0.428571	Diastolic_blood_pressure
chr10_68572915	chr10_68527546_ENSG00000122912.15	0.650303	0.360248	Diastolic_blood_pressure
chr10_68572915	chr10_68581733_ENSG00000138336.9	0.616678	0.484472	Diastolic_blood_pressure
chr10_68583018	chr10_68479337_ENSG00000138346.15	0.413584	0.670807	Type_2_diabetes
chr10_68583018	chr10_68527546_ENSG00000122912.15	0.788837	0.229814	Type_2_diabetes
chr10_68583018	chr10_68581733_ENSG00000138336.9	0.897108	0.136646	Type_2_diabetes
chr10_68586983	chr10_68479337_ENSG00000138346.15	0.420309	0.708075	Chronotype|Triglycerides
chr10_68586983	chr10_68527546_ENSG00000122912.15	0.795562	0.223602	Chronotype|Triglycerides
chr10_68586983	chr10_68581733_ENSG00000138336.9	0.892401	0.217391	Chronotype|Triglycerides
chr10_68622422	chr10_68479337_ENSG00000138346.15	0.477471	0.645963	Type_2_diabetes
chr10_68622422	chr10_68527546_ENSG00000122912.15	0.770679	0.273292	Type_2_diabetes
chr10_68622422	chr10_68581733_ENSG00000138336.9	0.874243	0.142857	Type_2_diabetes
chr10_68638032	chr10_68479337_ENSG00000138346.15	0.360457	0.689441	Appendicular_lean_mass
chr10_68638032	chr10_68527546_ENSG00000122912.15	0.755884	0.26087	Appendicular_lean_mass
chr10_68638032	chr10_68581733_ENSG00000138336.9	0.887693	0.167702	Appendicular_lean_mass
chr10_68644402	chr10_68479337_ENSG00000138346.15	0.63887	0.47205	Pulse_pressure
chr10_68644402	chr10_68527546_ENSG00000122912.15	0.867518	0.186335	Pulse_pressure
chr10_68644402	chr10_68581733_ENSG00000138336.9	0.788837	0.236025	Pulse_pressure
chr10_68692503	chr10_68733366_ENSG00000060339.14	0.519424	0.552795	Glycated_hemoglobin_levels
chr10_68939964	chr10_68904036_ENSG00000165732.13	0.0181058	0.987578	Glycated_hemoglobin_levels
chr10_68939964	chr10_68946323_ENSG00000107625.13	0.689415	0.347826	Glycated_hemoglobin_levels
chr10_68939964	chr10_69007646_ENSG00000198954.8	0.335655	0.68323	Glycated_hemoglobin_levels
chr10_69085335	chr10_69063906_ENSG00000122862.5	0.193548	0.857143	Glycated_hemoglobin_levels
chr10_69129297	chr10_69152843_ENSG00000122958.15	0.766827	0.248447	Body_size_at_age_10
chr10_69147160	chr10_69152843_ENSG00000122958.15	0.625	0.409938	Basophil_count
chr10_69172435	chr10_69152843_ENSG00000122958.15	0.689904	0.248447	Glycated_hemoglobin_levels
chr10_69180045	chr10_69152843_ENSG00000122958.15	0.538462	0.47205	Immune_reponse_to_smallpox_(secreted_IL-1beta)
chr10_69191590	chr10_69152843_ENSG00000122958.15	0.747596	0.298137	Glycated_hemoglobin_levels
chr10_69204352	chr10_69152843_ENSG00000122958.15	0.567308	0.453416	Glycated_hemoglobin_levels
chr10_69208292	chr10_69152843_ENSG00000122958.15	0.0120192	0.993789	Alanine_aminotransferase_levels|Aspartate_aminotransferase_to_alanine_aminotransferase_ratio
chr10_69217639	chr10_69224180_ENSG00000156502.14	0.898305	0.136646	Platelet_count
chr10_69223185	chr10_69224180_ENSG00000156502.14	0.949153	0.0869565	Glycemic_traits_(pregnancy)
chr10_69224180	chr10_69224180_ENSG00000156502.14	1	0	Total_testosterone_levels
chr10_69225511	chr10_69224180_ENSG00000156502.14	0.966102	0.0434783	Alanine_aminotransferase_levels|Aspartate_aminotransferase_levels
chr10_69226967	chr10_69224180_ENSG00000156502.14	0.79661	0.26087	Birth_weight|Birth_weight
chr10_69298258	chr10_69318587_ENSG00000156515.23	0.0540541	0.950311	Glycated_hemoglobin_levels
chr10_69300854	chr10_69318587_ENSG00000156515.23	0.804054	0.335404	Glycated_hemoglobin_levels|Total_bilirubin_levels
chr10_69313959	chr10_69318587_ENSG00000156515.23	0.716216	0.397516	Glycated_hemoglobin_levels
chr10_69316145	chr10_69318587_ENSG00000156515.23	0.452703	0.614907	Glycated_hemoglobin_levels
chr10_69319812	chr10_69318587_ENSG00000156515.23	0.0675676	0.869565	Glycated_hemoglobin_levels
chr10_69483278	chr10_69470578_ENSG00000099282.10	0.901961	0.204969	Neutrophil_count
chr10_69485520	chr10_69470578_ENSG00000099282.10	0.960784	0.0869565	Venous_thromboembolism
chr10_70245434	chr10_70137761_ENSG00000042286.15	0.848322	0.167702	Blood_protein_levels
chr10_70245434	chr10_70150874_ENSG00000156521.14	0.915436	0.130435	Blood_protein_levels
chr10_70245434	chr10_70151258_ENSG00000079332.15	0.124832	0.857143	Blood_protein_levels
chr10_70245434	chr10_70206661_ENSG00000180817.12	0.786577	0.31677	Blood_protein_levels
chr10_70266198	chr10_70137761_ENSG00000042286.15	0.625503	0.453416	Insulin-like_growth_factor_1_levels
chr10_70266198	chr10_70150874_ENSG00000156521.14	0.616107	0.434783	Insulin-like_growth_factor_1_levels
chr10_70266198	chr10_70151258_ENSG00000079332.15	0.220134	0.807453	Insulin-like_growth_factor_1_levels
chr10_70266198	chr10_70206661_ENSG00000180817.12	0.49396	0.583851	Insulin-like_growth_factor_1_levels
chr10_70595556	chr10_70587674_ENSG00000180644.8	0.994366	0.00621118	Appendicular_lean_mass
chr10_70618733	chr10_70587674_ENSG00000180644.8	0.432394	0.645963	Type_1_diabetes
chr10_70654071	chr10_70587674_ENSG00000180644.8	0.0352113	0.968944	Body_fat_percentage|Metabolic_biomarkers_(multivariate_analysis)
chr10_70672291	chr10_70587674_ENSG00000180644.8	0.00985915	0.987578	Appendicular_lean_mass
chr10_70673269	chr10_70587674_ENSG00000180644.8	0.0366197	0.962733	Appendicular_lean_mass
chr10_70855139	chr10_70799252_ENSG00000166224.17	0.227642	0.826087	Blood_protein_levels
chr10_70871480	chr10_70799252_ENSG00000166224.17	0.512195	0.57764	Red_cell_distribution_width
chr10_70884621	chr10_70799252_ENSG00000166224.17	0.577236	0.571429	Immature_fraction_of_reticulocytes
chr10_70888579	chr10_70799252_ENSG00000166224.17	0.00203252	1	Type_2_diabetes
chr10_72008101	chr10_71985718_ENSG00000122863.6	0.739726	0.391304	Osteoarthritis_(with_total_hip_replacement)
chr10_72008101	chr10_72000418_ENSG00000197746.14	0.729452	0.354037	Osteoarthritis_(with_total_hip_replacement)
chr10_72086583	chr10_72077109_ENSG00000107742.13	0.962202	0.0496894	Blood_protein_levels
chr10_72086583	chr10_72107696_ENSG00000138303.18	0.962202	0.0496894	Blood_protein_levels
chr10_72086583	chr10_72215256_ENSG00000166295.9	0.986031	0.0124224	Blood_protein_levels
chr10_72086583	chr10_72297884_ENSG00000168209.5	0.838948	0.180124	Blood_protein_levels
chr10_72086583	chr10_72340884_ENSG00000148719.15	0.762531	0.26087	Blood_protein_levels
chr10_72089994	chr10_72077109_ENSG00000107742.13	0.958915	0.0559006	Blood_protein_levels
chr10_72089994	chr10_72107696_ENSG00000138303.18	0.972062	0.0496894	Blood_protein_levels
chr10_72089994	chr10_72215256_ENSG00000166295.9	0.988496	0.0186335	Blood_protein_levels
chr10_72089994	chr10_72297884_ENSG00000168209.5	0.835661	0.217391	Blood_protein_levels
chr10_72089994	chr10_72340884_ENSG00000148719.15	0.768283	0.267081	Blood_protein_levels
chr10_72271555	chr10_72077109_ENSG00000107742.13	0.667214	0.391304	Spherical_equivalent
chr10_72271555	chr10_72107696_ENSG00000138303.18	0.79622	0.273292	Spherical_equivalent
chr10_72271555	chr10_72215256_ENSG00000166295.9	0.983566	0.0186335	Spherical_equivalent
chr10_72271555	chr10_72297884_ENSG00000168209.5	0.870173	0.180124	Spherical_equivalent
chr10_72271555	chr10_72340884_ENSG00000148719.15	0.907149	0.0993789	Spherical_equivalent
chr10_72329606	chr10_72077109_ENSG00000107742.13	0.820049	0.279503	Cognitive_performance_(MTAG)
chr10_72329606	chr10_72107696_ENSG00000138303.18	0.810189	0.254658	Cognitive_performance_(MTAG)
chr10_72329606	chr10_72215256_ENSG00000166295.9	0.944947	0.0621118	Cognitive_performance_(MTAG)
chr10_72329606	chr10_72297884_ENSG00000168209.5	0.9318	0.0931677	Cognitive_performance_(MTAG)
chr10_72329606	chr10_72340884_ENSG00000148719.15	0.999178	0.00621118	Cognitive_performance_(MTAG)
chr10_72340884	chr10_72077109_ENSG00000107742.13	0.814297	0.273292	Educational_attainment_(MTAG)
chr10_72340884	chr10_72107696_ENSG00000138303.18	0.807724	0.217391	Educational_attainment_(MTAG)
chr10_72340884	chr10_72215256_ENSG00000166295.9	0.945768	0.0559006	Educational_attainment_(MTAG)
chr10_72340884	chr10_72297884_ENSG00000168209.5	0.929334	0.0745342	Educational_attainment_(MTAG)
chr10_72340884	chr10_72340884_ENSG00000148719.15	1	0	Educational_attainment_(MTAG)
chr10_72991821	chr10_73105524_ENSG00000138279.16	0.534439	0.509317	Systolic_blood_pressure
chr10_72991821	chr10_73133660_ENSG00000166321.14	0.538265	0.565217	Systolic_blood_pressure
chr10_72991821	chr10_73141177_ENSG00000156042.18	0.534439	0.559006	Systolic_blood_pressure
chr10_73021160	chr10_73105524_ENSG00000138279.16	0.616071	0.465839	Alanine_aminotransferase_levels
chr10_73021160	chr10_73133660_ENSG00000166321.14	0.61352	0.465839	Alanine_aminotransferase_levels
chr10_73021160	chr10_73141177_ENSG00000156042.18	0.545918	0.490683	Alanine_aminotransferase_levels
chr10_73134617	chr10_73105524_ENSG00000138279.16	0.758929	0.341615	Systolic_blood_pressure
chr10_73134617	chr10_73133660_ENSG00000166321.14	0.742347	0.242236	Systolic_blood_pressure
chr10_73134617	chr10_73141177_ENSG00000156042.18	0.705357	0.335404	Systolic_blood_pressure
chr10_73136906	chr10_73105524_ENSG00000138279.16	0.507653	0.509317	Diastolic_blood_pressure
chr10_73136906	chr10_73133660_ENSG00000166321.14	0.51148	0.540373	Diastolic_blood_pressure
chr10_73136906	chr10_73141177_ENSG00000156042.18	0.5	0.47205	Diastolic_blood_pressure
chr10_73158438	chr10_73105524_ENSG00000138279.16	0.378827	0.689441	Height
chr10_73158438	chr10_73133660_ENSG00000166321.14	0.330357	0.708075	Height
chr10_73158438	chr10_73141177_ENSG00000156042.18	0.403061	0.677019	Height
chr10_73256607	chr10_73557423_ENSG00000122884.12	0.494523	0.565217	Estimated_glomerular_filtration_rate
chr10_73437293	chr10_73557423_ENSG00000122884.12	0.989045	0.00621118	Systolic_blood_pressure
chr10_73646383	chr10_73661890_ENSG00000166317.12	0.92	0.068323	Hypertrophic_cardiomyopathy|Hypertrophic_cardiomyopathy_(MTAG)
chr10_73646383	chr10_73719367_ENSG00000196968.11	0.643333	0.397516	Hypertrophic_cardiomyopathy|Hypertrophic_cardiomyopathy_(MTAG)
chr10_73646383	chr10_73774357_ENSG00000176986.16	0.918333	0.118012	Hypertrophic_cardiomyopathy|Hypertrophic_cardiomyopathy_(MTAG)
chr10_73646383	chr10_73785493_ENSG00000214655.10	0.708333	0.341615	Hypertrophic_cardiomyopathy|Hypertrophic_cardiomyopathy_(MTAG)
chr10_73646383	chr10_73928609_ENSG00000107758.15	0.746667	0.409938	Hypertrophic_cardiomyopathy|Hypertrophic_cardiomyopathy_(MTAG)
chr10_73650119	chr10_73661890_ENSG00000166317.12	0.908333	0.142857	Electrocardiogram_morphology_(amplitude_at_temporal_datapoints)
chr10_73650119	chr10_73719367_ENSG00000196968.11	0.625	0.503106	Electrocardiogram_morphology_(amplitude_at_temporal_datapoints)
chr10_73650119	chr10_73774357_ENSG00000176986.16	0.906667	0.10559	Electrocardiogram_morphology_(amplitude_at_temporal_datapoints)
chr10_73650119	chr10_73785493_ENSG00000214655.10	0.658333	0.372671	Electrocardiogram_morphology_(amplitude_at_temporal_datapoints)
chr10_73650119	chr10_73928609_ENSG00000107758.15	0.83	0.217391	Electrocardiogram_morphology_(amplitude_at_temporal_datapoints)
chr10_73654586	chr10_73661890_ENSG00000166317.12	0.91	0.0993789	Atrial_fibrillation
chr10_73654586	chr10_73719367_ENSG00000196968.11	0.658333	0.42236	Atrial_fibrillation
chr10_73654586	chr10_73774357_ENSG00000176986.16	0.923333	0.149068	Atrial_fibrillation
chr10_73654586	chr10_73785493_ENSG00000214655.10	0.683333	0.36646	Atrial_fibrillation
chr10_73654586	chr10_73928609_ENSG00000107758.15	0.748333	0.273292	Atrial_fibrillation
chr10_73657491	chr10_73661890_ENSG00000166317.12	0.995	0.0248447	Heart_failure
chr10_73657491	chr10_73719367_ENSG00000196968.11	0.725	0.273292	Heart_failure
chr10_73657491	chr10_73774357_ENSG00000176986.16	0.913333	0.0993789	Heart_failure
chr10_73657491	chr10_73785493_ENSG00000214655.10	0.613333	0.403727	Heart_failure
chr10_73657491	chr10_73928609_ENSG00000107758.15	0.835	0.192547	Heart_failure
chr10_73660356	chr10_73661890_ENSG00000166317.12	0.998333	0.00621118	Atrial_fibrillation
chr10_73660356	chr10_73719367_ENSG00000196968.11	0.726667	0.298137	Atrial_fibrillation
chr10_73660356	chr10_73774357_ENSG00000176986.16	0.915	0.124224	Atrial_fibrillation
chr10_73660356	chr10_73785493_ENSG00000214655.10	0.618333	0.447205	Atrial_fibrillation
chr10_73660356	chr10_73928609_ENSG00000107758.15	0.775	0.242236	Atrial_fibrillation
chr10_73661450	chr10_73661890_ENSG00000166317.12	0.905	0.0869565	Atrial_fibrillation
chr10_73661450	chr10_73719367_ENSG00000196968.11	0.596667	0.47205	Atrial_fibrillation
chr10_73661450	chr10_73774357_ENSG00000176986.16	0.846667	0.180124	Atrial_fibrillation
chr10_73661450	chr10_73785493_ENSG00000214655.10	0.505	0.571429	Atrial_fibrillation
chr10_73661450	chr10_73928609_ENSG00000107758.15	0.47	0.602484	Atrial_fibrillation
chr10_73661688	chr10_73661890_ENSG00000166317.12	0.926667	0.10559	PR_interval
chr10_73661688	chr10_73719367_ENSG00000196968.11	0.665	0.440994	PR_interval
chr10_73661688	chr10_73774357_ENSG00000176986.16	0.928333	0.068323	PR_interval
chr10_73661688	chr10_73785493_ENSG00000214655.10	0.715	0.42236	PR_interval
chr10_73661688	chr10_73928609_ENSG00000107758.15	0.6	0.515528	PR_interval
chr10_73710597	chr10_73661890_ENSG00000166317.12	0.93	0.0807453	Pulse_pressure|Systolic_blood_pressure
chr10_73710597	chr10_73719367_ENSG00000196968.11	0.728333	0.385093	Pulse_pressure|Systolic_blood_pressure
chr10_73710597	chr10_73774357_ENSG00000176986.16	0.951667	0.0372671	Pulse_pressure|Systolic_blood_pressure
chr10_73710597	chr10_73785493_ENSG00000214655.10	0.713333	0.329193	Pulse_pressure|Systolic_blood_pressure
chr10_73710597	chr10_73928609_ENSG00000107758.15	0.676667	0.397516	Pulse_pressure|Systolic_blood_pressure
chr10_73820256	chr10_73661890_ENSG00000166317.12	0.548333	0.459627	FEV1|Lung_function_(FEV1/FVC)|Lung_function_(FVC)
chr10_73820256	chr10_73719367_ENSG00000196968.11	0.84	0.186335	FEV1|Lung_function_(FEV1/FVC)|Lung_function_(FVC)
chr10_73820256	chr10_73774357_ENSG00000176986.16	0.598333	0.409938	FEV1|Lung_function_(FEV1/FVC)|Lung_function_(FVC)
chr10_73820256	chr10_73785493_ENSG00000214655.10	0.981667	0.0496894	FEV1|Lung_function_(FEV1/FVC)|Lung_function_(FVC)
chr10_73820256	chr10_73928609_ENSG00000107758.15	0.586667	0.459627	FEV1|Lung_function_(FEV1/FVC)|Lung_function_(FVC)
chr10_73838341	chr10_73661890_ENSG00000166317.12	0.636667	0.478261	Liver_enzyme_levels_(gamma-glutamyl_transferase)|Type_2_diabetes
chr10_73838341	chr10_73719367_ENSG00000196968.11	0.911667	0.0745342	Liver_enzyme_levels_(gamma-glutamyl_transferase)|Type_2_diabetes
chr10_73838341	chr10_73774357_ENSG00000176986.16	0.731667	0.273292	Liver_enzyme_levels_(gamma-glutamyl_transferase)|Type_2_diabetes
chr10_73838341	chr10_73785493_ENSG00000214655.10	0.836667	0.198758	Liver_enzyme_levels_(gamma-glutamyl_transferase)|Type_2_diabetes
chr10_73838341	chr10_73928609_ENSG00000107758.15	0.915	0.0869565	Liver_enzyme_levels_(gamma-glutamyl_transferase)|Type_2_diabetes
chr10_73839369	chr10_73661890_ENSG00000166317.12	0.645	0.434783	Psoriasis|Type_2_diabetes
chr10_73839369	chr10_73719367_ENSG00000196968.11	0.913333	0.10559	Psoriasis|Type_2_diabetes
chr10_73839369	chr10_73774357_ENSG00000176986.16	0.733333	0.273292	Psoriasis|Type_2_diabetes
chr10_73839369	chr10_73785493_ENSG00000214655.10	0.835	0.223602	Psoriasis|Type_2_diabetes
chr10_73839369	chr10_73928609_ENSG00000107758.15	0.918333	0.0807453	Psoriasis|Type_2_diabetes
chr10_73847410	chr10_73661890_ENSG00000166317.12	0.431667	0.627329	Body_size_at_age_10
chr10_73847410	chr10_73719367_ENSG00000196968.11	0.813333	0.223602	Body_size_at_age_10
chr10_73847410	chr10_73774357_ENSG00000176986.16	0.595	0.434783	Body_size_at_age_10
chr10_73847410	chr10_73785493_ENSG00000214655.10	0.956667	0.0248447	Body_size_at_age_10
chr10_73847410	chr10_73928609_ENSG00000107758.15	0.0566667	0.950311	Body_size_at_age_10
chr10_73879820	chr10_73661890_ENSG00000166317.12	0.841667	0.173913	FEV1|Lung_function_(FEV1/FVC)|Peak_expiratory_flow
chr10_73879820	chr10_73719367_ENSG00000196968.11	0.55	0.509317	FEV1|Lung_function_(FEV1/FVC)|Peak_expiratory_flow
chr10_73879820	chr10_73774357_ENSG00000176986.16	0.871667	0.192547	FEV1|Lung_function_(FEV1/FVC)|Peak_expiratory_flow
chr10_73879820	chr10_73785493_ENSG00000214655.10	0.625	0.36646	FEV1|Lung_function_(FEV1/FVC)|Peak_expiratory_flow
chr10_73879820	chr10_73928609_ENSG00000107758.15	0.5	0.614907	FEV1|Lung_function_(FEV1/FVC)|Peak_expiratory_flow
chr10_73894114	chr10_73661890_ENSG00000166317.12	0.721667	0.347826	Psoriasis_vulgaris
chr10_73894114	chr10_73719367_ENSG00000196968.11	0.88	0.167702	Psoriasis_vulgaris
chr10_73894114	chr10_73774357_ENSG00000176986.16	0.73	0.322981	Psoriasis_vulgaris
chr10_73894114	chr10_73785493_ENSG00000214655.10	0.796667	0.291925	Psoriasis_vulgaris
chr10_73894114	chr10_73928609_ENSG00000107758.15	0.928333	0.0807453	Psoriasis_vulgaris
chr10_73909432	chr10_73661890_ENSG00000166317.12	0.113333	0.931677	Crohn's_disease|Blood_protein_levels
chr10_73909432	chr10_73719367_ENSG00000196968.11	0.636667	0.385093	Crohn's_disease|Blood_protein_levels
chr10_73909432	chr10_73774357_ENSG00000176986.16	0.0783333	0.919255	Crohn's_disease|Blood_protein_levels
chr10_73909432	chr10_73785493_ENSG00000214655.10	0.558333	0.465839	Crohn's_disease|Blood_protein_levels
chr10_73909432	chr10_73928609_ENSG00000107758.15	0.25	0.78882	Crohn's_disease|Blood_protein_levels
chr10_73913343	chr10_73661890_ENSG00000166317.12	0.405	0.583851	Blood_protein_levels|Inflammatory_bowel_disease
chr10_73913343	chr10_73719367_ENSG00000196968.11	0.611667	0.509317	Blood_protein_levels|Inflammatory_bowel_disease
chr10_73913343	chr10_73774357_ENSG00000176986.16	0.345	0.695652	Blood_protein_levels|Inflammatory_bowel_disease
chr10_73913343	chr10_73785493_ENSG00000214655.10	0.735	0.341615	Blood_protein_levels|Inflammatory_bowel_disease
chr10_73913343	chr10_73928609_ENSG00000107758.15	0.568333	0.534161	Blood_protein_levels|Inflammatory_bowel_disease
chr10_73922418	chr10_73661890_ENSG00000166317.12	0.698333	0.391304	Urokinase_plasminogen_activator_surface_receptor_levels
chr10_73922418	chr10_73719367_ENSG00000196968.11	0.855	0.186335	Urokinase_plasminogen_activator_surface_receptor_levels
chr10_73922418	chr10_73774357_ENSG00000176986.16	0.641667	0.428571	Urokinase_plasminogen_activator_surface_receptor_levels
chr10_73922418	chr10_73785493_ENSG00000214655.10	0.583333	0.484472	Urokinase_plasminogen_activator_surface_receptor_levels
chr10_73922418	chr10_73928609_ENSG00000107758.15	0.0133333	0.987578	Urokinase_plasminogen_activator_surface_receptor_levels
chr10_73988215	chr10_74002102_ENSG00000035403.18	0.985507	0.0124224	Electrocardiogram_morphology_(amplitude_at_temporal_datapoints)
chr10_74140704	chr10_74168552_ENSG00000156110.14	0.593692	0.52795	Cardiac_troponin-I_levels
chr10_74194617	chr10_74168552_ENSG00000156110.14	0.705009	0.347826	Platelet_count
chr10_74226399	chr10_74168552_ENSG00000156110.14	0.667904	0.521739	Systolic_blood_pressure
chr10_74287706	chr10_74376831_ENSG00000185009.12	0.976879	0.068323	Body_mass_index
chr10_74324353	chr10_74376831_ENSG00000185009.12	0.995871	0.0124224	Adult_body_size
chr10_74536031	chr10_74376831_ENSG00000185009.12	0.900908	0.0931677	Primary_tooth_development_(number_of_teeth)|Permanent_tooth_development
chr10_74709093	chr10_74376831_ENSG00000185009.12	0.0297275	0.931677	Lymphocyte_counts
chr10_74730578	chr10_74376831_ENSG00000185009.12	0.0322048	0.962733	White_blood_cell_count
chr10_74743369	chr10_74376831_ENSG00000185009.12	0.00660611	0.993789	White_blood_cell_count
chr10_75087732	chr10_74771387_ENSG00000156650.14	0.745182	0.279503	HDL_cholesterol_levels
chr10_75087732	chr10_75202161_ENSG00000165644.11	0.562455	0.428571	HDL_cholesterol_levels
chr10_75087732	chr10_75210855_ENSG00000165637.13	0.999286	0.00621118	HDL_cholesterol_levels
chr10_75087732	chr10_75232686_ENSG00000156671.15	0.95646	0.0559006	HDL_cholesterol_levels
chr10_75091745	chr10_74771387_ENSG00000156650.14	0.17773	0.776398	Blood_protein_levels
chr10_75091745	chr10_75202161_ENSG00000165644.11	0.563169	0.546584	Blood_protein_levels
chr10_75091745	chr10_75210855_ENSG00000165637.13	0.958601	0.068323	Blood_protein_levels
chr10_75091745	chr10_75232686_ENSG00000156671.15	0.968594	0.0496894	Blood_protein_levels
chr10_75101922	chr10_74771387_ENSG00000156650.14	0.383298	0.63354	Blood_protein_levels|Noncognitive_aspects_of_educational_attainment
chr10_75101922	chr10_75202161_ENSG00000165644.11	0.511777	0.571429	Blood_protein_levels|Noncognitive_aspects_of_educational_attainment
chr10_75101922	chr10_75210855_ENSG00000165637.13	0.832263	0.161491	Blood_protein_levels|Noncognitive_aspects_of_educational_attainment
chr10_75101922	chr10_75232686_ENSG00000156671.15	0.804425	0.341615	Blood_protein_levels|Noncognitive_aspects_of_educational_attainment
chr10_75160441	chr10_74771387_ENSG00000156650.14	0.21556	0.84472	Educational_attainment_(years_of_education)
chr10_75160441	chr10_75202161_ENSG00000165644.11	0.616702	0.447205	Educational_attainment_(years_of_education)
chr10_75160441	chr10_75210855_ENSG00000165637.13	0.974304	0.068323	Educational_attainment_(years_of_education)
chr10_75160441	chr10_75232686_ENSG00000156671.15	0.970735	0.0310559	Educational_attainment_(years_of_education)
chr10_75185189	chr10_74771387_ENSG00000156650.14	0.251249	0.714286	Age_of_smoking_initiation_(MTAG)|Smoking_initiation_(ever_regular_vs_never_regular)_(MTAG)
chr10_75185189	chr10_75202161_ENSG00000165644.11	0.658815	0.385093	Age_of_smoking_initiation_(MTAG)|Smoking_initiation_(ever_regular_vs_never_regular)_(MTAG)
chr10_75185189	chr10_75210855_ENSG00000165637.13	0.97359	0.0248447	Age_of_smoking_initiation_(MTAG)|Smoking_initiation_(ever_regular_vs_never_regular)_(MTAG)
chr10_75185189	chr10_75232686_ENSG00000156671.15	0.97359	0.0372671	Age_of_smoking_initiation_(MTAG)|Smoking_initiation_(ever_regular_vs_never_regular)_(MTAG)
chr10_78053936	chr10_78000819_ENSG00000148606.13	0.140152	0.888199	Gamma_glutamyl_transferase_levels
chr10_78053936	chr10_78084051_ENSG00000138326.21	0.643939	0.478261	Gamma_glutamyl_transferase_levels
chr10_78159799	chr10_78000819_ENSG00000148606.13	0.751263	0.354037	Gamma_glutamyl_transferase_levels
chr10_78159799	chr10_78084051_ENSG00000138326.21	0.72601	0.36646	Gamma_glutamyl_transferase_levels
chr10_7846432	chr10_7776589_ENSG00000151657.12	0.512573	0.552795	Pentraxin-related_protein_PTX3_levels
chr10_7846432	chr10_7803806_ENSG00000165629.20	0.547389	0.627329	Pentraxin-related_protein_PTX3_levels
chr10_7871095	chr10_8047922_ENSG00000107485.18	0.88609	0.15528	Red_blood_cell_count
chr10_7876738	chr10_8047922_ENSG00000107485.18	0.373494	0.68323	Protein_quantitative_trait_loci_(liver)
chr10_79272775	chr10_79274913_ENSG00000108179.14	0.808824	0.31677	Crohn's_disease|Inflammatory_bowel_disease
chr10_79272775	chr10_79283986_ENSG00000108175.17	0.818627	0.192547	Crohn's_disease|Inflammatory_bowel_disease
chr10_79273128	chr10_79274913_ENSG00000108179.14	0.813725	0.242236	Crohn's_disease_and_psoriasis
chr10_79273128	chr10_79283986_ENSG00000108175.17	0.789216	0.242236	Crohn's_disease_and_psoriasis
chr10_79283816	chr10_79274913_ENSG00000108179.14	0.794118	0.254658	Psoriasis_or_type_2_diabetes_(trans-disease_meta-analysis)(opposite_effect)
chr10_79283816	chr10_79283986_ENSG00000108175.17	0.828431	0.223602	Psoriasis_or_type_2_diabetes_(trans-disease_meta-analysis)(opposite_effect)
chr10_79285450	chr10_79274913_ENSG00000108179.14	0.916667	0.130435	Lymphocyte_percentage_of_white_cells|Neutrophil_percentage_of_white_cells
chr10_79285450	chr10_79283986_ENSG00000108175.17	0.990196	0.0248447	Lymphocyte_percentage_of_white_cells|Neutrophil_percentage_of_white_cells
chr10_79285523	chr10_79274913_ENSG00000108179.14	0.941176	0.0993789	Autoimmune_traits_(pleiotropy)|Neutrophil_count
chr10_79285523	chr10_79283986_ENSG00000108175.17	0.995098	0.0124224	Autoimmune_traits_(pleiotropy)|Neutrophil_count
chr10_79287818	chr10_79274913_ENSG00000108179.14	0.789216	0.354037	Granulocyte_count|Neutrophil_count
chr10_79287818	chr10_79283986_ENSG00000108175.17	0.808824	0.223602	Granulocyte_count|Neutrophil_count
chr10_79288854	chr10_79274913_ENSG00000108179.14	0.882353	0.124224	Multiple_sclerosis
chr10_79288854	chr10_79283986_ENSG00000108175.17	0.97549	0.0559006	Multiple_sclerosis
chr10_79293803	chr10_79274913_ENSG00000108179.14	0.921569	0.0869565	C-X-C_motif_chemokine_16_levels
chr10_79293803	chr10_79283986_ENSG00000108175.17	0.877451	0.173913	C-X-C_motif_chemokine_16_levels
chr10_79298270	chr10_79274913_ENSG00000108179.14	0.867647	0.198758	Celiac_disease
chr10_79298270	chr10_79283986_ENSG00000108175.17	0.906863	0.130435	Celiac_disease
chr10_79299578	chr10_79274913_ENSG00000108179.14	0.764706	0.273292	Multiple_sclerosis
chr10_79299578	chr10_79283986_ENSG00000108175.17	0.759804	0.279503	Multiple_sclerosis
chr10_79300560	chr10_79274913_ENSG00000108179.14	0.769608	0.254658	Multiple_sclerosis|Ankylosing_spondylitis|Crohn's_disease
chr10_79300560	chr10_79283986_ENSG00000108175.17	0.764706	0.298137	Multiple_sclerosis|Ankylosing_spondylitis|Crohn's_disease
chr10_7966120	chr10_8047922_ENSG00000107485.18	0.235487	0.813665	Protein_quantitative_trait_loci_(liver)
chr10_79935194	chr10_79836911_ENSG00000272447.1	0.838723	0.173913	Chronic_obstructive_pulmonary_disease-related_biomarkers
chr10_79935194	chr10_79839130_ENSG00000225484.7	0.746564	0.285714	Chronic_obstructive_pulmonary_disease-related_biomarkers
chr10_80088158	chr10_80105945_ENSG00000133678.14	0.374322	0.645963	Chronic_obstructive_pulmonary_disease-related_biomarkers
chr10_80156299	chr10_80161322_ENSG00000122359.18	0.905941	0.10559	Urea_levels
chr10_80173992	chr10_80161322_ENSG00000122359.18	0.759901	0.335404	Chronic_obstructive_pulmonary_disease-related_biomarkers
chr10_80449476	chr10_80447001_ENSG00000122378.14	0.89172	0.130435	Estimated_glomerular_filtration_rate
chr10_80455532	chr10_80447001_ENSG00000122378.14	0.745223	0.341615	Pulse_pressure
chr10_80462942	chr10_80447001_ENSG00000122378.14	0.56051	0.565217	Noncognitive_aspects_of_educational_attainment
chr10_8046691	chr10_8047922_ENSG00000107485.18	0.935378	0.130435	Calcium_levels|Serum_phosphate_levels
chr10_8047173	chr10_8047922_ENSG00000107485.18	0.993428	0.0124224	Colorectal_cancer_(diet_interaction)
chr10_80486993	chr10_80522995_ENSG00000108219.15	0.568862	0.726708	Intraocular_pressure
chr10_80489996	chr10_80522995_ENSG00000108219.15	0.670659	0.670807	Monocyte_count|Neutrophil_count|White_blood_cell_count
chr10_80491075	chr10_80522995_ENSG00000108219.15	0.700599	0.621118	Crohn's_disease|Inflammatory_bowel_disease
chr10_80494291	chr10_80522995_ENSG00000108219.15	0.011976	0.993789	Inflammatory_bowel_disease
chr10_80508189	chr10_80522995_ENSG00000108219.15	0.0598802	0.944099	Monocyte_count
chr10_8051071	chr10_8047922_ENSG00000107485.18	0.980285	0.0248447	Hodgkin's_lymphoma
chr10_80520381	chr10_80522995_ENSG00000108219.15	0.760479	0.47205	White_blood_cell_count
chr10_8053377	chr10_8047922_ENSG00000107485.18	0.956188	0.0869565	Rheumatoid_arthritis|Medication_use_(adrenergics,_inhalants)
chr10_8056756	chr10_8047922_ENSG00000107485.18	0.985761	0.0310559	Multiple_sclerosis
chr10_8058162	chr10_8047922_ENSG00000107485.18	0.964951	0.068323	Lymphocyte_counts
chr10_8059464	chr10_8047922_ENSG00000107485.18	0.0284775	0.962733	Rheumatoid_arthritis_(ACPA-positive)
chr10_8059964	chr10_8047922_ENSG00000107485.18	0.900329	0.149068	Hodgkin's_lymphoma|Nodular_sclerosis_Hodgkin_lymphoma
chr10_8062245	chr10_8047922_ENSG00000107485.18	0.9069	0.15528	Acute_lymphoblastic_leukemia_(B-cell_precursor)|Acute_lymphoblastic_leukemia_(adolescents_and_young_adults)|B-cell_acute_lymphoblastic_leukaemia|B_cell_acute_lymphoblastic_leukaemia_(Philadelphia_chromosome_negative)|B_cell_acute_lymphoblastic_leukaemia_(hyperdiploid_negative)|Acute_lymphoblastic_leukemia_(B-cell_precursor)
chr10_8062759	chr10_8047922_ENSG00000107485.18	0.0120482	0.975155	Rheumatoid_arthritis|Rheumatoid_arthritis
chr10_8066419	chr10_8047922_ENSG00000107485.18	0.00109529	1	Type_1_diabetes
chr10_8073399	chr10_8047922_ENSG00000107485.18	0.846659	0.254658	Eosinophil_counts|Asthma_(moderate_or_severe)
chr10_8076714	chr10_8047922_ENSG00000107485.18	0.927711	0.118012	Calcium_levels
chr10_8078180	chr10_8047922_ENSG00000107485.18	0.922234	0.0807453	Calcium_levels
chr10_84214625	chr10_84173098_ENSG00000285972.1	0.741259	0.360248	Spherical_equivalent
chr10_84214625	chr10_84194464_ENSG00000148600.15	0.606061	0.440994	Spherical_equivalent
chr10_84226798	chr10_84173098_ENSG00000285972.1	0.822844	0.223602	Spherical_equivalent_or_myopia_(age_of_diagnosis)
chr10_84226798	chr10_84194464_ENSG00000148600.15	0.109557	0.913043	Spherical_equivalent_or_myopia_(age_of_diagnosis)
chr10_84255817	chr10_84173098_ENSG00000285972.1	0.212121	0.826087	Myopia_(age_of_diagnosis)
chr10_84255817	chr10_84194464_ENSG00000148600.15	0.613054	0.490683	Myopia_(age_of_diagnosis)
chr10_86352566	chr10_86485318_ENSG00000062650.19	0.861969	0.173913	Body_mass_index
chr10_86357561	chr10_86485318_ENSG00000062650.19	0.401544	0.652174	Type_2_diabetes
chr10_86504258	chr10_86485318_ENSG00000062650.19	0.439189	0.677019	Self-reported_math_ability_(MTAG)
chr10_86749331	chr10_86795430_ENSG00000107779.14	0.644766	0.322981	PR_interval
chr10_86749331	chr10_86818891_ENSG00000272631.1	0.673719	0.354037	PR_interval
chr10_86751546	chr10_86795430_ENSG00000107779.14	0.740535	0.298137	Apolipoprotein_A1_levels
chr10_86751546	chr10_86818891_ENSG00000272631.1	0.798441	0.192547	Apolipoprotein_A1_levels
chr10_87091942	chr10_87114057_ENSG00000122376.11	0.998092	0.0124224	Red_blood_cell_count
chr10_87120932	chr10_87114057_ENSG00000122376.11	0.990458	0.0186335	Urate_levels
chr10_87149044	chr10_87114057_ENSG00000122376.11	0.889313	0.124224	Urate_levels
chr10_87149155	chr10_87114057_ENSG00000122376.11	0.795802	0.285714	Serum_uric_acid_levels
chr10_87170492	chr10_87114057_ENSG00000122376.11	0.494275	0.695652	Hemoglobin_levels
chr10_87171980	chr10_87114057_ENSG00000122376.11	0.570611	0.602484	Urate_levels
chr10_87180205	chr10_87114057_ENSG00000122376.11	0.979008	0.0434783	Urate_levels
chr10_87182813	chr10_87114057_ENSG00000122376.11	0.89313	0.204969	Hemoglobin_concentration
chr10_87191905	chr10_87114057_ENSG00000122376.11	0.895038	0.186335	Hematocrit
chr10_87539952	chr10_87405480_ENSG00000224914.4	0.842179	0.15528	Blood_protein_levels
chr10_87658807	chr10_87659130_ENSG00000198682.13	0.392857	0.819876	Serum_metabolite_levels
chr10_88958770	chr10_88918056_ENSG00000026103.22	0.979058	0.0621118	Pulse_pressure
chr10_88970454	chr10_88918056_ENSG00000026103.22	0.0366492	0.993789	Tumor_necrosis_factor_receptor_superfamily_member_6_levels
chr10_89243047	chr10_89244586_ENSG00000107798.18	0.621622	0.447205	Abdominal_aortic_aneurysm|Myocardial_infarction|Neutrophil_count|White_blood_cell_count
chr10_89243088	chr10_89244586_ENSG00000107798.18	0.486486	0.602484	Aspartate_aminotransferase_to_alanine_aminotransferase_ratio
chr10_89243170	chr10_89244586_ENSG00000107798.18	0.27027	0.888199	Coronary_artery_disease|Coronary_heart_disease|Myocardial_infarction|Neutrophil_count|White_blood_cell_count
chr10_89243662	chr10_89244586_ENSG00000107798.18	0.351351	0.850932	Myocardial_infarction
chr10_89245129	chr10_89244586_ENSG00000107798.18	0.702703	0.360248	Coronary_artery_disease_(myocardial_infarction,_percutaneous_transluminal_coronary_angioplasty,_coronary_artery_bypass_grafting,_angina_or_chromic_ischemic_heart_disease)
chr10_89245159	chr10_89244586_ENSG00000107798.18	0.648649	0.428571	Neutrophil_count|Sum_neutrophil_eosinophil_counts
chr10_89247603	chr10_89244586_ENSG00000107798.18	0.594595	0.52795	C-reactive_protein_levels
chr10_89249122	chr10_89244586_ENSG00000107798.18	0.675676	0.385093	Coronary_artery_disease
chr10_89307681	chr10_89427124_ENSG00000152778.9	0.7691	0.322981	Blood_protein_levels
chr10_89635671	chr10_89711575_ENSG00000152782.16	0.301273	0.776398	Hematocrit
chr10_89638692	chr10_89711575_ENSG00000152782.16	0.33239	0.763975	Self-reported_math_ability
chr10_89648999	chr10_89711575_ENSG00000152782.16	0.369165	0.73913	Red_blood_cell_count
chr10_89687662	chr10_89711575_ENSG00000152782.16	0.376238	0.708075	Red_blood_cell_count
chr10_89751225	chr10_89711575_ENSG00000152782.16	0.454031	0.614907	Highest_math_class_taken_(MTAG)
chr10_89777763	chr10_89711575_ENSG00000152782.16	0.374823	0.677019	Red_blood_cell_count
chr10_89783381	chr10_89711575_ENSG00000152782.16	0.437058	0.652174	Self-reported_math_ability_(MTAG)
chr10_91588363	chr10_91637468_ENSG00000119938.9	0.542	0.496894	Smoking_behavior
chr10_91590110	chr10_91637468_ENSG00000119938.9	0.702	0.360248	Cognitive_aspects_of_educational_attainment|Cognitive_performance
chr10_91609339	chr10_91637468_ENSG00000119938.9	0.758	0.298137	Cognitive_performance_(MTAG)
chr10_91856146	chr10_91796882_ENSG00000107854.6	0.00292826	1	Sex_hormone-binding_globulin_levels|Sex_hormone-binding_globulin_levels_adjusted_for_BMI
chr10_91856146	chr10_91796882_ENSG00000165338.16	0.125915	0.89441	Sex_hormone-binding_globulin_levels|Sex_hormone-binding_globulin_levels_adjusted_for_BMI
chr10_91869742	chr10_91796882_ENSG00000107854.6	0.0307467	0.987578	Sex_hormone-binding_globulin_levels|Sex_hormone-binding_globulin_levels_adjusted_for_BMI
chr10_91869742	chr10_91796882_ENSG00000165338.16	0.122987	0.906832	Sex_hormone-binding_globulin_levels|Sex_hormone-binding_globulin_levels_adjusted_for_BMI
chr10_91872199	chr10_91796882_ENSG00000107854.6	0.033675	0.987578	Sex_hormone-binding_globulin_levels|Sex_hormone-binding_globulin_levels_adjusted_for_BMI
chr10_91872199	chr10_91796882_ENSG00000165338.16	0.1347	0.869565	Sex_hormone-binding_globulin_levels|Sex_hormone-binding_globulin_levels_adjusted_for_BMI
chr10_91882000	chr10_91796882_ENSG00000107854.6	0.0380673	0.975155	Liver_enzyme_levels_(alkaline_phosphatase)
chr10_91882000	chr10_91796882_ENSG00000165338.16	0.131772	0.919255	Liver_enzyme_levels_(alkaline_phosphatase)
chr10_91884222	chr10_91796882_ENSG00000107854.6	0.0468521	0.981366	Serum_alkaline_phosphatase_levels
chr10_91884222	chr10_91796882_ENSG00000165338.16	0.316252	0.708075	Serum_alkaline_phosphatase_levels
chr10_91886511	chr10_91796882_ENSG00000107854.6	0.235725	0.801242	Bioavailable_testosterone_levels
chr10_91886511	chr10_91796882_ENSG00000165338.16	0.153734	0.869565	Bioavailable_testosterone_levels
chr10_91887655	chr10_91796882_ENSG00000107854.6	0.284041	0.78882	Bioavailable_testosterone_levels
chr10_91887655	chr10_91796882_ENSG00000165338.16	0.140556	0.881988	Bioavailable_testosterone_levels
chr10_91894624	chr10_91796882_ENSG00000107854.6	0.493411	0.621118	Sex_hormone-binding_globulin_levels
chr10_91894624	chr10_91796882_ENSG00000165338.16	0.484627	0.546584	Sex_hormone-binding_globulin_levels
chr10_91906592	chr10_91796882_ENSG00000107854.6	0.354319	0.726708	Blood_protein_levels
chr10_91906592	chr10_91796882_ENSG00000165338.16	0.0585652	0.981366	Blood_protein_levels
chr10_92026800	chr10_91969979_ENSG00000095564.14	0.0133333	1	Cigarettes_smoked_per_day_(MTAG)
chr10_92129053	chr10_92245377_ENSG00000107864.15	0.897196	0.15528	Chronotype
chr10_92196795	chr10_92245377_ENSG00000107864.15	0.642523	0.509317	Type_2_diabetes
chr10_92237938	chr10_92245377_ENSG00000107864.15	0.601636	0.540373	Waist-to-hip_ratio_adjusted_for_BMI
chr10_92354876	chr10_92245377_ENSG00000107864.15	0.699766	0.453416	Waist-hip_ratio
chr10_92499423	chr10_92573485_ENSG00000119912.17	0.982696	0.0434783	Triglyceride_levels
chr10_92499423	chr10_92656764_ENSG00000138160.6	0.826047	0.173913	Triglyceride_levels
chr10_92614620	chr10_92573485_ENSG00000119912.17	0.954463	0.0559006	Red_blood_cell_count
chr10_92614620	chr10_92656764_ENSG00000138160.6	0.6949	0.335404	Red_blood_cell_count
chr10_92614846	chr10_92573485_ENSG00000119912.17	0.783242	0.298137	Glycated_hemoglobin_levels
chr10_92614846	chr10_92656764_ENSG00000138160.6	0.789617	0.223602	Glycated_hemoglobin_levels
chr10_92664316	chr10_92573485_ENSG00000119912.17	0.834244	0.217391	Type_2_diabetes
chr10_92664316	chr10_92656764_ENSG00000138160.6	0.947177	0.0621118	Type_2_diabetes
chr10_92669710	chr10_92573485_ENSG00000119912.17	0.942623	0.0621118	Asthma|Eosinophil_counts
chr10_92669710	chr10_92656764_ENSG00000138160.6	0.782332	0.291925	Asthma|Eosinophil_counts
chr10_92670768	chr10_92573485_ENSG00000119912.17	0.939891	0.0621118	Intraocular_pressure
chr10_92670768	chr10_92656764_ENSG00000138160.6	0.787796	0.242236	Intraocular_pressure
chr10_92672243	chr10_92573485_ENSG00000119912.17	0.95173	0.0434783	Eosinophil_counts|Medication_use_(adrenergics,_inhalants)
chr10_92672243	chr10_92656764_ENSG00000138160.6	0.781421	0.26087	Eosinophil_counts|Medication_use_(adrenergics,_inhalants)
chr10_92690476	chr10_92573485_ENSG00000119912.17	0.941712	0.0559006	Calcium_levels
chr10_92690476	chr10_92656764_ENSG00000138160.6	0.697632	0.335404	Calcium_levels
chr10_92703125	chr10_92573485_ENSG00000119912.17	0.859745	0.149068	Type_2_diabetes|Type_2_diabetes
chr10_92703125	chr10_92656764_ENSG00000138160.6	0.895264	0.124224	Type_2_diabetes|Type_2_diabetes
chr10_92705802	chr10_92573485_ENSG00000119912.17	0.856102	0.204969	Type_2_diabetes
chr10_92705802	chr10_92656764_ENSG00000138160.6	0.89071	0.15528	Type_2_diabetes
chr10_92706682	chr10_92573485_ENSG00000119912.17	0.880692	0.124224	Mean_platelet_volume
chr10_92706682	chr10_92656764_ENSG00000138160.6	0.940801	0.0621118	Mean_platelet_volume
chr10_92706738	chr10_92573485_ENSG00000119912.17	0.843352	0.223602	Psoriasis_or_type_2_diabetes_(trans-disease_meta-analysis)(opposite_effect)
chr10_92706738	chr10_92656764_ENSG00000138160.6	0.945355	0.0931677	Psoriasis_or_type_2_diabetes_(trans-disease_meta-analysis)(opposite_effect)
chr10_92708886	chr10_92573485_ENSG00000119912.17	0.929872	0.0869565	Birth_weight
chr10_92708886	chr10_92656764_ENSG00000138160.6	0.714936	0.335404	Birth_weight
chr10_92708928	chr10_92573485_ENSG00000119912.17	0.812386	0.149068	Systolic_blood_pressure
chr10_92708928	chr10_92656764_ENSG00000138160.6	0.894353	0.149068	Systolic_blood_pressure
chr10_92710223	chr10_92573485_ENSG00000119912.17	0.813297	0.180124	Birth_weight
chr10_92710223	chr10_92656764_ENSG00000138160.6	0.876138	0.180124	Birth_weight
chr10_92713872	chr10_92573485_ENSG00000119912.17	0.810565	0.254658	Type_2_diabetes
chr10_92713872	chr10_92656764_ENSG00000138160.6	0.865209	0.161491	Type_2_diabetes
chr10_92717782	chr10_92573485_ENSG00000119912.17	0.826047	0.186335	Body_mass_index
chr10_92717782	chr10_92656764_ENSG00000138160.6	0.882514	0.111801	Body_mass_index
chr10_92719350	chr10_92573485_ENSG00000119912.17	0.876138	0.21118	Multiple_sclerosis|Birth_weight|Medication_use_(drugs_used_in_diabetes)
chr10_92719350	chr10_92656764_ENSG00000138160.6	0.861566	0.192547	Multiple_sclerosis|Birth_weight|Medication_use_(drugs_used_in_diabetes)
chr10_92722160	chr10_92573485_ENSG00000119912.17	0.823315	0.223602	Birth_length_(MTAG)|Body_mass_index|Multiple_sclerosis
chr10_92722160	chr10_92656764_ENSG00000138160.6	0.849727	0.161491	Birth_length_(MTAG)|Body_mass_index|Multiple_sclerosis
chr10_92722319	chr10_92573485_ENSG00000119912.17	0.824226	0.267081	Type_2_diabetes
chr10_92722319	chr10_92656764_ENSG00000138160.6	0.875228	0.130435	Type_2_diabetes
chr10_92725454	chr10_92573485_ENSG00000119912.17	0.85337	0.229814	Dehydroepiandrosterone_sulphate_levels
chr10_92725454	chr10_92656764_ENSG00000138160.6	0.727687	0.304348	Dehydroepiandrosterone_sulphate_levels
chr10_92732959	chr10_92573485_ENSG00000119912.17	0.78051	0.298137	Birth_weight_(MTAG)
chr10_92732959	chr10_92656764_ENSG00000138160.6	0.695811	0.36646	Birth_weight_(MTAG)
chr10_92738679	chr10_92742487_ENSG00000152804.11	0.777778	1	Non-albumin_protein_levels
chr10_92742487	chr10_92742487_ENSG00000152804.11	1	0	Direct_bilirubin_levels|Non-albumin_protein_levels|Total_bilirubin_levels
chr10_92755446	chr10_92958511_ENSG00000138190.17	0.925556	0.0993789	Lymphocyte_counts
chr10_92761658	chr10_92958511_ENSG00000138190.17	0.926324	0.10559	Lymphocyte_counts
chr10_92898450	chr10_92958511_ENSG00000138190.17	0.950115	0.0993789	Type_2_diabetes
chr10_93012138	chr10_92958511_ENSG00000138190.17	0.481197	0.614907	Apolipoprotein_B_levels|High_density_lipoprotein_cholesterol_levels|Triglyceride_levels
chr10_93016722	chr10_92958511_ENSG00000138190.17	0.824252	0.273292	Intraocular_pressure
chr10_93050908	chr10_92958511_ENSG00000138190.17	0.655411	0.459627	Sex_hormone-binding_globulin_levels|Sex_hormone-binding_globulin_levels_adjusted_for_BMI|Estimated_glomerular_filtration_rate
chr10_93063586	chr10_92958511_ENSG00000138190.17	0.438987	0.627329	Apolipoprotein_A1_levels
chr10_93072371	chr10_92958511_ENSG00000138190.17	0.108212	0.913043	Apolipoprotein_B_levels|Creatinine_levels|Direct_bilirubin_levels|Estimated_glomerular_filtration_rate|Gamma_glutamyl_transferase_levels|Insulin-like_growth_factor_1_levels|Low_density_lipoprotein_cholesterol_levels|Total_bilirubin_levels|Total_cholesterol_levels|Triglyceride_levels
chr10_93079885	chr10_92958511_ENSG00000138190.17	0.154259	0.888199	Estimated_glomerular_filtration_rate|Medication_use_(HMG_CoA_reductase_inhibitors)|Platelet_count|Plateletcrit|Sex_hormone-binding_globulin_levels|Sex_hormone-binding_globulin_levels_adjusted_for_BMI|Total_cholesterol_levels|Triglyceride_levels|Triglycerides|Urinary_albumin-to-creatinine_ratio|Apolipoprotein_B_levels|HDL_cholesterol_levels|High_density_lipoprotein_cholesterol_levels|LDL_cholester…
chr10_93079967	chr10_92958511_ENSG00000138190.17	0.0330008	0.956522	Caffeine_consumption_from_coffee_or_tea|Liver_enzyme_levels_(gamma-glutamyl_transferase)|Serum_25-Hydroxyvitamin_D_levels|HDL_cholesterol_levels|HDL_cholesterol_levels_in_current_drinkers|HDL_cholesterol_levels_x_alcohol_consumption_(drinkers_vs_non-drinkers)_interaction_(2df)|HDL_cholesterol_levels_x_alcohol_consumption_(regular_vs_non-regular_drinkers)_interaction_(2df)|LDL_cholesterol|LDL_chol…
chr10_93081350	chr10_92958511_ENSG00000138190.17	0.80967	0.26087	Total_bilirubin_levels
chr10_93082289	chr10_92958511_ENSG00000138190.17	0.854183	0.173913	Blood_urea_nitrogen_levels
chr10_93082720	chr10_92958511_ENSG00000138190.17	0.726017	0.385093	Apolipoprotein_B_levels|Creatinine_levels|Cystatin_C_levels|Direct_bilirubin_levels|Gamma_glutamyl_transferase_levels|Insulin-like_growth_factor_1_levels|Low_density_lipoprotein_cholesterol_levels|Serum_total_protein_level|Total_bilirubin_levels|Total_cholesterol_levels|Triglyceride_levels
chr10_93703269	chr10_93751246_ENSG00000148690.12	0.19697	0.869565	Cerebrospinal_fluid_AB1-42_levels
chr10_93900201	chr10_93941151_ENSG00000176273.15	0.386154	0.670807	Cannabis_dependence_symptom_count
chr10_94253193	chr10_94317112_ENSG00000138193.15	0.751579	0.397516	Lymphocyte_counts|Platelet_count
chr10_94253193	chr10_94365081_ENSG00000173145.11	0.804211	0.236025	Lymphocyte_counts|Platelet_count
chr10_94263320	chr10_94317112_ENSG00000138193.15	0.753684	0.310559	Medication_use_(calcium_channel_blockers)|Systolic_blood_pressure|Glaucoma_(primary_open-angle)
chr10_94263320	chr10_94365081_ENSG00000173145.11	0.795789	0.26087	Medication_use_(calcium_channel_blockers)|Systolic_blood_pressure|Glaucoma_(primary_open-angle)
chr10_94264600	chr10_94317112_ENSG00000138193.15	0.536842	0.540373	Appendicular_lean_mass
chr10_94264600	chr10_94365081_ENSG00000173145.11	0.762105	0.267081	Appendicular_lean_mass
chr10_94265734	chr10_94317112_ENSG00000138193.15	0.926316	0.0993789	Birth_weight|Offspring_birth_weight
chr10_94265734	chr10_94365081_ENSG00000173145.11	0.926316	0.118012	Birth_weight|Offspring_birth_weight
chr10_94266818	chr10_94317112_ENSG00000138193.15	0.924211	0.0993789	Appendicular_lean_mass
chr10_94266818	chr10_94365081_ENSG00000173145.11	0.924211	0.0869565	Appendicular_lean_mass
chr10_94276549	chr10_94317112_ENSG00000138193.15	0.627368	0.453416	Vertical_cup-disc_ratio
chr10_94276549	chr10_94365081_ENSG00000173145.11	0.486316	0.614907	Vertical_cup-disc_ratio
chr10_94278645	chr10_94317112_ENSG00000138193.15	0.629474	0.459627	Vertical_cup-disc_ratio
chr10_94278645	chr10_94365081_ENSG00000173145.11	0.469474	0.583851	Vertical_cup-disc_ratio
chr10_94278929	chr10_94317112_ENSG00000138193.15	0.757895	0.341615	Appendicular_lean_mass|Platelet_count|Electrocardiogram_morphology_(amplitude_at_temporal_datapoints)
chr10_94278929	chr10_94365081_ENSG00000173145.11	0.802105	0.223602	Appendicular_lean_mass|Platelet_count|Electrocardiogram_morphology_(amplitude_at_temporal_datapoints)
chr10_94279840	chr10_94317112_ENSG00000138193.15	0.507368	0.608696	Birth_weight|Calcium_levels|Cataracts|Monocyte_count|White_blood_cell_count|Alanine_aminotransferase_levels|Aspartate_aminotransferase_levels|Body_fat_percentage|Metabolic_biomarkers_(multivariate_analysis)|Vertical_cup-disc_ratio_(multi-trait_analysis)
chr10_94279840	chr10_94365081_ENSG00000173145.11	0.728421	0.31677	Birth_weight|Calcium_levels|Cataracts|Monocyte_count|White_blood_cell_count|Alanine_aminotransferase_levels|Aspartate_aminotransferase_levels|Body_fat_percentage|Metabolic_biomarkers_(multivariate_analysis)|Vertical_cup-disc_ratio_(multi-trait_analysis)
chr10_94280637	chr10_94317112_ENSG00000138193.15	0.631579	0.453416	Optic_cup_area
chr10_94280637	chr10_94365081_ENSG00000173145.11	0.410526	0.720497	Optic_cup_area
chr10_94296872	chr10_94317112_ENSG00000138193.15	0.922105	0.124224	Pulse_pressure
chr10_94296872	chr10_94365081_ENSG00000173145.11	0.92	0.124224	Pulse_pressure
chr10_94311804	chr10_94317112_ENSG00000138193.15	0.477895	0.571429	Basophil_count|Monocyte_count
chr10_94311804	chr10_94365081_ENSG00000173145.11	0.465263	0.639752	Basophil_count|Monocyte_count
chr10_94321383	chr10_94317112_ENSG00000138193.15	0.132632	0.888199	Appendicular_lean_mass
chr10_94321383	chr10_94365081_ENSG00000173145.11	0.0421053	0.925466	Appendicular_lean_mass
chr10_94325620	chr10_94317112_ENSG00000138193.15	0.448421	0.689441	Appendicular_lean_mass|Appendicular_lean_mass
chr10_94325620	chr10_94365081_ENSG00000173145.11	0.477895	0.57764	Appendicular_lean_mass|Appendicular_lean_mass
chr10_94404041	chr10_94839753_ENSG00000119969.15	0.905282	0.0931677	Red_blood_cell_count
chr10_94407171	chr10_94839753_ENSG00000119969.15	0.906011	0.118012	Red_blood_cell_count
chr10_94409498	chr10_94839753_ENSG00000119969.15	0.00291439	1	Appendicular_lean_mass
chr10_94423594	chr10_94839753_ENSG00000119969.15	0.899818	0.130435	Red_cell_distribution_width
chr10_94450643	chr10_94839753_ENSG00000119969.15	0.899454	0.136646	Neutrophil_count|White_blood_cell_count
chr10_94465946	chr10_94839753_ENSG00000119969.15	0.866302	0.15528	Mean_corpuscular_volume
chr10_94518638	chr10_94839753_ENSG00000119969.15	0.859016	0.21118	Mean_corpuscular_volume
chr10_94542150	chr10_94839753_ENSG00000119969.15	0.902004	0.130435	Neutrophil_count
chr10_94545747	chr10_94839753_ENSG00000119969.15	0.924954	0.0372671	Red_cell_distribution_width
chr10_94588937	chr10_94839753_ENSG00000119969.15	0.00364299	0.993789	Appendicular_lean_mass
chr10_94593444	chr10_94839753_ENSG00000119969.15	0.928597	0.0931677	Red_cell_distribution_width
chr10_94645572	chr10_94839753_ENSG00000119969.15	0.897996	0.136646	Warfarin_maintenance_dose_(adjusted_for_clinical_factors)
chr10_94645745	chr10_94839753_ENSG00000119969.15	0.863388	0.180124	Warfarin_maintenance_dose_(adjusted_for_clinical_factors)
chr10_94647595	chr10_94839753_ENSG00000119969.15	0.95847	0.0559006	Liver_enzyme_levels_(gamma-glutamyl_transferase)
chr10_94675066	chr10_94839753_ENSG00000119969.15	0.993443	0.0124224	Serum_alkaline_phosphatase_levels
chr10_94727550	chr10_94839753_ENSG00000119969.15	0.96612	0.0807453	Platelet_reactivity_in_response_to_clopidogrel_treatment
chr10_94732916	chr10_94839753_ENSG00000119969.15	0.00910747	1	Appendicular_lean_mass
chr10_94762608	chr10_94839753_ENSG00000119969.15	0.981056	0.00621118	Blood_metabolite_levels
chr10_94764638	chr10_94839753_ENSG00000119969.15	0.5898	0.434783	Lymphocyte_counts
chr10_94787706	chr10_94839753_ENSG00000119969.15	0.869945	0.161491	Clozapine-to-N-desmethylclozapine_metabolic_ratio_in_schizophrenia|Plasma_clozapine-norclozapine_ratio_in_treatment-resistant_schizophrenia
chr10_94842641	chr10_94839753_ENSG00000119969.15	0.968306	0.0559006	Platelet_reactivity_in_response_to_clopidogrel_treatment
chr10_94890571	chr10_94839753_ENSG00000119969.15	0.0648452	0.944099	Systolic_blood_pressure
chr10_94892563	chr10_94839753_ENSG00000119969.15	0.899089	0.111801	Liver_enzyme_levels_(alkaline_phosphatase)
chr10_94906180	chr10_94839753_ENSG00000119969.15	0.728962	0.354037	Blood_metabolite_levels
chr10_94942795	chr10_94839753_ENSG00000119969.15	0.00182149	1	Appendicular_lean_mass
chr10_94974919	chr10_94839753_ENSG00000119969.15	0.346084	0.745342	Blood_metabolite_levels
chr10_94990786	chr10_94839753_ENSG00000119969.15	0.352277	0.627329	Warfarin_maintenance_dose
chr10_95028804	chr10_94839753_ENSG00000119969.15	0.282332	0.732919	Blood_metabolite_levels
chr10_95059638	chr10_94839753_ENSG00000119969.15	0.00437158	0.993789	Appendicular_lean_mass
chr10_95062526	chr10_94839753_ENSG00000119969.15	0.492168	0.546584	Serum_metabolite_levels
chr10_95064055	chr10_94839753_ENSG00000119969.15	0.490346	0.614907	Total_testosterone_levels
chr10_95067165	chr10_94839753_ENSG00000119969.15	0.493625	0.590062	Total_testosterone_levels
chr10_95068566	chr10_94839753_ENSG00000119969.15	0.028051	0.956522	Blood_metabolite_levels
chr10_95294018	chr10_95322950_ENSG00000095637.22	0.762742	0.347826	Mean_platelet_volume|Mean_platelet_volume
chr10_95295396	chr10_95322950_ENSG00000095637.22	0.107206	0.863354	Protein_quantitative_trait_loci_(liver)
chr10_95296494	chr10_95322950_ENSG00000095637.22	0.123023	0.881988	Protein_quantitative_trait_loci_(liver)
chr10_95605406	chr10_95802129_ENSG00000119977.21	0.827129	0.180124	PR_interval
chr10_95605406	chr10_95907041_ENSG00000059573.9	0.596215	0.478261	PR_interval
chr10_95628822	chr10_95802129_ENSG00000119977.21	0.839748	0.217391	PR_interval
chr10_95628822	chr10_95907041_ENSG00000059573.9	0.614511	0.42236	PR_interval
chr10_95636205	chr10_95802129_ENSG00000119977.21	0.84164	0.15528	Blood_metabolite_levels
chr10_95636205	chr10_95907041_ENSG00000059573.9	0.610095	0.428571	Blood_metabolite_levels
chr10_95764023	chr10_95802129_ENSG00000119977.21	0.983596	0.0310559	Platelet_count
chr10_95764023	chr10_95907041_ENSG00000059573.9	0.183596	0.819876	Platelet_count
chr10_95767330	chr10_95802129_ENSG00000119977.21	0.864984	0.161491	Electrocardiogram_morphology_(amplitude_at_temporal_datapoints)
chr10_95767330	chr10_95907041_ENSG00000059573.9	0.562145	0.459627	Electrocardiogram_morphology_(amplitude_at_temporal_datapoints)
chr10_95786870	chr10_95802129_ENSG00000119977.21	0.390536	0.714286	Protein_quantitative_trait_loci_(liver)
chr10_95786870	chr10_95907041_ENSG00000059573.9	0.249211	0.857143	Protein_quantitative_trait_loci_(liver)
chr10_95841162	chr10_95802129_ENSG00000119977.21	0.870032	0.198758	Blood_protein_levels
chr10_95841162	chr10_95907041_ENSG00000059573.9	0.538801	0.47205	Blood_protein_levels
chr10_96609998	chr10_96553306_ENSG00000095587.9	0.870886	0.111801	Lymphocyte_counts
chr10_96700824	chr10_96691114_ENSG00000155629.15	0.783439	0.254658	Aspartate_aminotransferase_levels
chr10_96700824	chr10_96700912_ENSG00000077147.16	0.828025	0.304348	Aspartate_aminotransferase_levels
chr10_96706525	chr10_96691114_ENSG00000155629.15	0.751592	0.397516	Alanine_aminotransferase_levels|Liver_enzyme_levels_(alanine_transaminase)
chr10_96706525	chr10_96700912_ENSG00000077147.16	0.796178	0.372671	Alanine_aminotransferase_levels|Liver_enzyme_levels_(alanine_transaminase)
chr10_96710584	chr10_96691114_ENSG00000155629.15	0.738854	0.397516	Monocyte_percentage_of_white_cells
chr10_96710584	chr10_96700912_ENSG00000077147.16	0.783439	0.26087	Monocyte_percentage_of_white_cells
chr10_96711108	chr10_96691114_ENSG00000155629.15	0.528662	0.645963	Alanine_aminotransferase_levels|Gamma_glutamyl_transferase_levels
chr10_96711108	chr10_96700912_ENSG00000077147.16	0.732484	0.428571	Alanine_aminotransferase_levels|Gamma_glutamyl_transferase_levels
chr10_97206728	chr10_97238438_ENSG00000187122.17	0.785381	0.322981	Lymphocyte_percentage_of_white_cells
chr10_97206728	chr10_97319197_ENSG00000165879.9	0.780715	0.291925	Lymphocyte_percentage_of_white_cells
chr10_97209210	chr10_97238438_ENSG00000187122.17	0.780715	0.354037	Neutrophil_percentage_of_white_cells
chr10_97209210	chr10_97319197_ENSG00000165879.9	0.881804	0.149068	Neutrophil_percentage_of_white_cells
chr10_97215008	chr10_97238438_ENSG00000187122.17	0.923795	0.0993789	Electrocardiogram_morphology_(amplitude_at_temporal_datapoints)
chr10_97215008	chr10_97319197_ENSG00000165879.9	0.916019	0.0869565	Electrocardiogram_morphology_(amplitude_at_temporal_datapoints)
chr10_97238438	chr10_97238438_ENSG00000187122.17	1	0	Adventurousness
chr10_97238438	chr10_97319197_ENSG00000165879.9	0.888025	0.118012	Adventurousness
chr10_97297164	chr10_97238438_ENSG00000187122.17	0.906687	0.118012	Eosinophil_counts
chr10_97297164	chr10_97319197_ENSG00000165879.9	0.972006	0.0248447	Eosinophil_counts
chr10_97299888	chr10_97238438_ENSG00000187122.17	0.869362	0.192547	Type_2_diabetes
chr10_97299888	chr10_97319197_ENSG00000165879.9	0.992224	0.0124224	Type_2_diabetes
chr10_97308981	chr10_97238438_ENSG00000187122.17	0.822706	0.223602	Neutrophil_count|White_blood_cell_count
chr10_97308981	chr10_97319197_ENSG00000165879.9	0.968896	0.0434783	Neutrophil_count|White_blood_cell_count
chr10_97312750	chr10_97238438_ENSG00000187122.17	0.849145	0.26087	Monocyte_count
chr10_97312750	chr10_97319197_ENSG00000165879.9	0.986003	0.0496894	Monocyte_count
chr10_97315202	chr10_97238438_ENSG00000187122.17	0.85381	0.26087	Corneal_curvature
chr10_97315202	chr10_97319197_ENSG00000165879.9	0.978227	0.0186335	Corneal_curvature
chr10_97324669	chr10_97238438_ENSG00000187122.17	0.8507	0.15528	Lymphocyte_counts|White_blood_cell_count
chr10_97324669	chr10_97319197_ENSG00000165879.9	0.979782	0.0310559	Lymphocyte_counts|White_blood_cell_count
chr10_97326875	chr10_97238438_ENSG00000187122.17	0.880249	0.173913	Liver_enzyme_levels_(alanine_transaminase)
chr10_97326875	chr10_97319197_ENSG00000165879.9	0.832037	0.285714	Liver_enzyme_levels_(alanine_transaminase)
chr10_97331612	chr10_97238438_ENSG00000187122.17	0.858476	0.229814	Type_2_diabetes
chr10_97331612	chr10_97319197_ENSG00000165879.9	0.937792	0.0745342	Type_2_diabetes
chr10_97334679	chr10_97238438_ENSG00000187122.17	0.993779	0.0310559	Liver_enzyme_levels_(gamma-glutamyl_transferase)
chr10_97334679	chr10_97319197_ENSG00000165879.9	0.892691	0.180124	Liver_enzyme_levels_(gamma-glutamyl_transferase)
chr10_97336919	chr10_97238438_ENSG00000187122.17	0.499222	0.608696	Body_mass_index
chr10_97336919	chr10_97319197_ENSG00000165879.9	0.398134	0.645963	Body_mass_index
chr10_97349165	chr10_97399547_ENSG00000052749.14	0.618768	0.434783	Monocyte_count
chr10_97376646	chr10_97399547_ENSG00000052749.14	0.680352	0.440994	Monocyte_percentage_of_white_cells
chr10_97384397	chr10_97399547_ENSG00000052749.14	0.826979	0.242236	Monocyte_count
chr10_97395225	chr10_97399547_ENSG00000052749.14	0.571848	0.608696	Granulocyte_percentage_of_myeloid_white_cells
chr10_98386327	chr10_98417112_ENSG00000107521.19	0.649412	0.440994	Urinary_metabolites
chr10_98387303	chr10_98417112_ENSG00000107521.19	0.882353	0.161491	Urinary_metabolites_(H-NMR_features)|Metabolite_levels
chr10_98388301	chr10_98417112_ENSG00000107521.19	0.898824	0.161491	Urinary_metabolites_(H-NMR_features)
chr10_98388419	chr10_98417112_ENSG00000107521.19	0.672941	0.42236	N6-methyllysine_levels|Urinary_metabolites_(H-NMR_features)|Trimethylamine_levels
chr10_98397096	chr10_98417112_ENSG00000107521.19	0.691765	0.447205	Metabolite_levels
chr10_98399379	chr10_98417112_ENSG00000107521.19	0.912941	0.0807453	Blood_metabolite_levels
chr10_98406240	chr10_98417112_ENSG00000107521.19	0.576471	0.478261	Urinary_metabolites_(H-NMR_features)
chr10_98420094	chr10_98417112_ENSG00000107521.19	0.357647	0.73913	Calcium_levels
chr10_99007452	chr10_99342862_ENSG00000119946.11	0.46071	0.602484	Aspartate_aminotransferase_levels
chr10_99052093	chr10_99342862_ENSG00000119946.11	0.0418251	0.937888	Aspartate_aminotransferase_levels
chr10_991797	chr10_1010009_ENSG00000205740.2	0.643548	0.490683	Total_testosterone_levels
chr10_991797	chr10_1101198_ENSG00000047056.16	0.466129	0.596273	Total_testosterone_levels
chr10_991797	chr10_974286_ENSG00000107929.15	0.767742	0.285714	Total_testosterone_levels
chr10_991797	chr10_996041_ENSG00000107937.19	0.275806	0.763975	Total_testosterone_levels
chr10_99816570	chr10_99781826_ENSG00000023839.12	0.652557	0.440994	Alanine_aminotransferase_levels|Aspartate_aminotransferase_to_alanine_aminotransferase_ratio
chr10_99830729	chr10_99781826_ENSG00000023839.12	0.213404	0.807453	Alanine_aminotransferase_levels|Aspartate_aminotransferase_levels|Aspartate_aminotransferase_to_alanine_aminotransferase_ratio|Direct_bilirubin_levels|Gamma_glutamyl_transferase_levels
chr10_99843765	chr10_99781826_ENSG00000023839.12	0.550265	0.52795	Liver_enzyme_levels_(gamma-glutamyl_transferase)
chr10_99913702	chr10_99781826_ENSG00000023839.12	0.232804	0.770186	Alanine_aminotransferase_levels|Aspartate_aminotransferase_levels
chr10_99955492	chr10_99966874_ENSG00000107554.17	0.474104	0.552795	Alanine_aminotransferase_levels
chr11_1016869	chr11_962598_ENSG00000183020.14	0.322222	0.782609	Hypertrophic_cardiomyopathy_(sarcomere_positive)
chr11_1029905	chr11_962598_ENSG00000183020.14	0.575	0.521739	Peptic_ulcer_disease
chr11_1853662	chr11_1853837_ENSG00000130592.16	0.978723	0.0124224	Lymphocyte_counts
chr11_1853662	chr11_1896124_ENSG00000229671.3	0.742317	0.26087	Lymphocyte_counts
chr11_1865838	chr11_1853837_ENSG00000130592.16	0.0260047	0.950311	Medication_use_(calcium_channel_blockers)|Medication_use_(diuretics)|Diastolic_blood_pressure|Mean_arterial_pressure|Systolic_blood_pressure
chr11_1865838	chr11_1896124_ENSG00000229671.3	0.855792	0.15528	Medication_use_(calcium_channel_blockers)|Medication_use_(diuretics)|Diastolic_blood_pressure|Mean_arterial_pressure|Systolic_blood_pressure
chr11_1865986	chr11_1853837_ENSG00000130592.16	0.881797	0.130435	Diastolic_blood_pressure_x_alcohol_consumption_interaction_(2df_test)
chr11_1865986	chr11_1896124_ENSG00000229671.3	0.210402	0.826087	Diastolic_blood_pressure_x_alcohol_consumption_interaction_(2df_test)
chr11_1866576	chr11_1853837_ENSG00000130592.16	0.874704	0.142857	Medication_use_(agents_acting_on_the_renin-angiotensin_system)
chr11_1866576	chr11_1896124_ENSG00000229671.3	0.196217	0.782609	Medication_use_(agents_acting_on_the_renin-angiotensin_system)
chr11_1867384	chr11_1853837_ENSG00000130592.16	0.0212766	0.981366	Medication_use_(antihypertensives)
chr11_1867384	chr11_1896124_ENSG00000229671.3	0.808511	0.273292	Medication_use_(antihypertensives)
chr11_1869760	chr11_1853837_ENSG00000130592.16	0.869976	0.124224	Diastolic_blood_pressure|Systolic_blood_pressure
chr11_1869760	chr11_1896124_ENSG00000229671.3	0.595745	0.434783	Diastolic_blood_pressure|Systolic_blood_pressure
chr11_1871355	chr11_1853837_ENSG00000130592.16	0.0449173	0.944099	Diastolic_blood_pressure|Mean_arterial_pressure|Mean_arterial_pressure_x_alcohol_consumption_interaction_(2df_test)|Pulse_pressure_x_alcohol_consumption_interaction_(2df_test)|Systolic_blood_pressure|Systolic_blood_pressure_x_alcohol_consumption_interaction_(2df_test)
chr11_1871355	chr11_1896124_ENSG00000229671.3	0.827423	0.198758	Diastolic_blood_pressure|Mean_arterial_pressure|Mean_arterial_pressure_x_alcohol_consumption_interaction_(2df_test)|Pulse_pressure_x_alcohol_consumption_interaction_(2df_test)|Systolic_blood_pressure|Systolic_blood_pressure_x_alcohol_consumption_interaction_(2df_test)
chr11_1871700	chr11_1853837_ENSG00000130592.16	0.0118203	0.993789	Pulse_pressure|Pulse_pressure_x_alcohol_consumption_interaction_(2df_test)|Systolic_blood_pressure_x_alcohol_consumption_interaction_(2df_test)
chr11_1871700	chr11_1896124_ENSG00000229671.3	0.843972	0.198758	Pulse_pressure|Pulse_pressure_x_alcohol_consumption_interaction_(2df_test)|Systolic_blood_pressure_x_alcohol_consumption_interaction_(2df_test)
chr11_1873813	chr11_1853837_ENSG00000130592.16	0.765957	0.304348	Diastolic_blood_pressure_x_alcohol_consumption_interaction_(2df_test)|Mean_arterial_pressure_x_alcohol_consumption_interaction_(2df_test)
chr11_1873813	chr11_1896124_ENSG00000229671.3	0.328605	0.714286	Diastolic_blood_pressure_x_alcohol_consumption_interaction_(2df_test)|Mean_arterial_pressure_x_alcohol_consumption_interaction_(2df_test)
chr11_1875727	chr11_1853837_ENSG00000130592.16	0.0236407	0.968944	Systolic_blood_pressure_x_alcohol_consumption_(light_vs_heavy)_interaction_(2df_test)
chr11_1875727	chr11_1896124_ENSG00000229671.3	0.947991	0.0559006	Systolic_blood_pressure_x_alcohol_consumption_(light_vs_heavy)_interaction_(2df_test)
chr11_1877434	chr11_1853837_ENSG00000130592.16	0.00945626	0.987578	Breast_cancer|Medication_use_(beta_blocking_agents)|Hypertension|Systolic_blood_pressure
chr11_1877434	chr11_1896124_ENSG00000229671.3	0.945626	0.068323	Breast_cancer|Medication_use_(beta_blocking_agents)|Hypertension|Systolic_blood_pressure
chr11_1884062	chr11_1853837_ENSG00000130592.16	0.0425532	0.937888	Diastolic_blood_pressure|Pulse_pressure|Systolic_blood_pressure
chr11_1884062	chr11_1896124_ENSG00000229671.3	0.877069	0.198758	Diastolic_blood_pressure|Pulse_pressure|Systolic_blood_pressure
chr11_1886379	chr11_1853837_ENSG00000130592.16	0.0330969	0.968944	Pulse_pressure_x_alcohol_consumption_(light_vs_heavy)_interaction_(2df_test)
chr11_1886379	chr11_1896124_ENSG00000229671.3	0.879433	0.15528	Pulse_pressure_x_alcohol_consumption_(light_vs_heavy)_interaction_(2df_test)
chr11_1887776	chr11_1853837_ENSG00000130592.16	0.163121	0.850932	Breast_cancer|Mammographic_density_(dense_area)
chr11_1887776	chr11_1896124_ENSG00000229671.3	0.626478	0.378882	Breast_cancer|Mammographic_density_(dense_area)
chr11_1892909	chr11_1853837_ENSG00000130592.16	0.0189125	0.993789	Systolic_blood_pressure_x_alcohol_consumption_(light_vs_heavy)_interaction_(2df_test)
chr11_1892909	chr11_1896124_ENSG00000229671.3	0.955083	0.0621118	Systolic_blood_pressure_x_alcohol_consumption_(light_vs_heavy)_interaction_(2df_test)
chr11_1897978	chr11_1853837_ENSG00000130592.16	0.364066	0.695652	Pre-treatment_viral_load_in_HIV-1_infection
chr11_1897978	chr11_1896124_ENSG00000229671.3	0.832151	0.26087	Pre-treatment_viral_load_in_HIV-1_infection
chr11_1899025	chr11_1853837_ENSG00000130592.16	0.0827423	0.937888	Mean_arterial_pressure_x_alcohol_consumption_interaction_(2df_test)|Pulse_pressure|Pulse_pressure_x_alcohol_consumption_interaction_(2df_test)|Systolic_blood_pressure
chr11_1899025	chr11_1896124_ENSG00000229671.3	0.737589	0.385093	Mean_arterial_pressure_x_alcohol_consumption_interaction_(2df_test)|Pulse_pressure|Pulse_pressure_x_alcohol_consumption_interaction_(2df_test)|Systolic_blood_pressure
chr11_1921890	chr11_1853837_ENSG00000130592.16	0.0283688	0.981366	Pulse_pressure_x_alcohol_consumption_interaction_(2df_test)
chr11_1921890	chr11_1896124_ENSG00000229671.3	0.86052	0.21118	Pulse_pressure_x_alcohol_consumption_interaction_(2df_test)
chr11_193112	chr11_214169_ENSG00000185627.18	0.0348837	0.968944	Lymphocyte_counts
chr11_193112	chr11_217171_ENSG00000177963.14	0.7	0.440994	Lymphocyte_counts
chr11_193112	chr11_218613_ENSG00000177951.17	0.490698	0.621118	Lymphocyte_counts
chr11_193112	chr11_220243_ENSG00000142082.15	0.75814	0.248447	Lymphocyte_counts
chr11_193863	chr11_214169_ENSG00000185627.18	0.455814	0.645963	Mean_platelet_volume
chr11_193863	chr11_217171_ENSG00000177963.14	0.772093	0.229814	Mean_platelet_volume
chr11_193863	chr11_218613_ENSG00000177951.17	0.272093	0.78882	Mean_platelet_volume
chr11_193863	chr11_220243_ENSG00000142082.15	0.581395	0.490683	Mean_platelet_volume
chr11_196944	chr11_214169_ENSG00000185627.18	0.151163	0.875776	Mean_platelet_volume|Platelet_count
chr11_196944	chr11_217171_ENSG00000177963.14	0.953488	0.0993789	Mean_platelet_volume|Platelet_count
chr11_196944	chr11_218613_ENSG00000177951.17	0.932558	0.111801	Mean_platelet_volume|Platelet_count
[truncated: 48,182 more rows]

## Sheet: RTC for top cis-inQTLs
GWAS variant	top cis-QTL	RTC score	RTC p-value	GWAS traits significantly associated with that GWAS variant (p<1e-8)
chr10_100006605	chr10_99933841_ENSG00000107554.17	0.322709	0.68323	Alanine_aminotransferase_levels|Aspartate_aminotransferase_levels|Aspartate_aminotransferase_to_alanine_aminotransferase_ratio|Direct_bilirubin_levels|Gamma_glutamyl_transferase_levels
chr10_100028551	chr10_99933841_ENSG00000107554.17	0.386454	0.68323	Blood_protein_levels
chr10_100035604	chr10_99933841_ENSG00000107554.17	0.788845	0.167702	Liver_enzyme_levels_(alanine_transaminase)
chr10_100037758	chr10_99933841_ENSG00000107554.17	0.141434	0.881988	Blood_protein_levels
chr10_100043668	chr10_99933841_ENSG00000107554.17	0.40239	0.701863	Blood_protein_levels
chr10_100045685	chr10_99933841_ENSG00000107554.17	0.438247	0.559006	Blood_protein_levels_in_cardiovascular_risk|Blood_protein_levels|Height|Interleukin-27_levels
chr10_100046495	chr10_99933841_ENSG00000107554.17	0.695219	0.347826	Blood_protein_levels
chr10_100050547	chr10_99933841_ENSG00000107554.17	0.408367	0.63354	Blood_protein_levels
chr10_100069757	chr10_100239637_ENSG00000095485.18	0.136428	0.863354	Blood_protein_levels
chr10_100069757	chr10_100278884_ENSG00000196072.12	0.16737	0.763975	Blood_protein_levels
chr10_100080362	chr10_100239637_ENSG00000095485.18	0.850914	0.21118	General_cognitive_ability
chr10_100080362	chr10_100278884_ENSG00000196072.12	0.852321	0.229814	General_cognitive_ability
chr10_100130207	chr10_100239637_ENSG00000095485.18	0.261603	0.732919	Blood_protein_levels
chr10_100130207	chr10_100278884_ENSG00000196072.12	0.149086	0.832298	Blood_protein_levels
chr10_100152307	chr10_100239637_ENSG00000095485.18	0.78903	0.26087	Sex_hormone-binding_globulin_levels|Sex_hormone-binding_globulin_levels_adjusted_for_BMI|Total_testosterone_levels|Type_2_diabetes|Alanine_aminotransferase_levels|Aspartate_aminotransferase_levels|HDL_cholesterol_levels|Liver_enzyme_levels_(alanine_transaminase)
chr10_100152307	chr10_100278884_ENSG00000196072.12	0.818565	0.254658	Sex_hormone-binding_globulin_levels|Sex_hormone-binding_globulin_levels_adjusted_for_BMI|Total_testosterone_levels|Type_2_diabetes|Alanine_aminotransferase_levels|Aspartate_aminotransferase_levels|HDL_cholesterol_levels|Liver_enzyme_levels_(alanine_transaminase)
chr10_100152437	chr10_100239637_ENSG00000095485.18	0.85654	0.161491	Cognitive_aspects_of_educational_attainment|Type_2_diabetes|Cognitive_performance|General_cognitive_ability|HDL_cholesterol|Intelligence
chr10_100152437	chr10_100278884_ENSG00000196072.12	0.973277	0.0496894	Cognitive_aspects_of_educational_attainment|Type_2_diabetes|Cognitive_performance|General_cognitive_ability|HDL_cholesterol|Intelligence
chr10_100157116	chr10_100239637_ENSG00000095485.18	0.804501	0.217391	Sex_hormone-binding_globulin_levels|Sex_hormone-binding_globulin_levels_adjusted_for_BMI
chr10_100157116	chr10_100278884_ENSG00000196072.12	0.798875	0.21118	Sex_hormone-binding_globulin_levels|Sex_hormone-binding_globulin_levels_adjusted_for_BMI
chr10_100164546	chr10_100239637_ENSG00000095485.18	0.33474	0.658385	Alanine_aminotransferase_levels|Aspartate_aminotransferase_levels|Aspartate_aminotransferase_to_alanine_aminotransferase_ratio
chr10_100164546	chr10_100278884_ENSG00000196072.12	0.43038	0.552795	Alanine_aminotransferase_levels|Aspartate_aminotransferase_levels|Aspartate_aminotransferase_to_alanine_aminotransferase_ratio
chr10_100164661	chr10_100239637_ENSG00000095485.18	0.860759	0.21118	Sex_hormone-binding_globulin_levels_adjusted_for_BMI|Triglyceride_levels|Apolipoprotein_A1_levels|Cognitive_performance_(MTAG)|Educational_attainment_(MTAG)
chr10_100164661	chr10_100278884_ENSG00000196072.12	0.974684	0.0248447	Sex_hormone-binding_globulin_levels_adjusted_for_BMI|Triglyceride_levels|Apolipoprotein_A1_levels|Cognitive_performance_(MTAG)|Educational_attainment_(MTAG)
chr10_100193518	chr10_100239637_ENSG00000095485.18	0.317862	0.627329	Alanine_aminotransferase_levels
chr10_100193518	chr10_100278884_ENSG00000196072.12	0.589311	0.440994	Alanine_aminotransferase_levels
chr10_100204779	chr10_100239637_ENSG00000095485.18	0.270042	0.751553	Serum_phosphate_levels
chr10_100204779	chr10_100278884_ENSG00000196072.12	0.223629	0.751553	Serum_phosphate_levels
chr10_100216744	chr10_100239637_ENSG00000095485.18	0.935302	0.0993789	Type_2_diabetes
chr10_100216744	chr10_100278884_ENSG00000196072.12	0.998594	0.00621118	Type_2_diabetes
chr10_100223656	chr10_100239637_ENSG00000095485.18	0.921238	0.124224	Educational_attainment_(years_of_education)
chr10_100223656	chr10_100278884_ENSG00000196072.12	0.985935	0.0248447	Educational_attainment_(years_of_education)
chr10_100278884	chr10_100239637_ENSG00000095485.18	0.953586	0.0496894	Psoriasis
chr10_100278884	chr10_100278884_ENSG00000196072.12	1	0	Psoriasis
chr10_100345873	chr10_100349445_ENSG00000099194.6	0.689815	0.391304	Serum_alkaline_phosphatase_levels
chr10_100345873	chr10_100379560_ENSG00000235823.3	0.365741	0.670807	Serum_alkaline_phosphatase_levels
chr10_100359243	chr10_100349445_ENSG00000099194.6	0.898148	0.142857	White_blood_cell_count_(basophil)
chr10_100359243	chr10_100379560_ENSG00000235823.3	0.75	0.285714	White_blood_cell_count_(basophil)
chr10_100414960	chr10_100519537_ENSG00000075826.17	0.010929	1	Serum_alkaline_phosphatase_levels
chr10_100414960	chr10_100519537_ENSG00000255339.6	0.205829	0.875776	Serum_alkaline_phosphatase_levels
chr10_100539650	chr10_100519537_ENSG00000075826.17	0.868852	0.15528	Palmitoleic_acid_(16:1n-7)_levels
chr10_100539650	chr10_100519537_ENSG00000255339.6	0.806922	0.229814	Palmitoleic_acid_(16:1n-7)_levels
chr10_100542700	chr10_100519537_ENSG00000075826.17	0.892532	0.0807453	Palmitoleic_acid_(16:1n-7)_levels
chr10_100542700	chr10_100519537_ENSG00000255339.6	0.848816	0.229814	Palmitoleic_acid_(16:1n-7)_levels
chr10_100792906	chr10_100859326_ENSG00000107815.10	0.0677083	0.931677	Heart_rate_response_to_exercise
chr10_100792995	chr10_100859326_ENSG00000107815.10	0.078125	0.906832	Heart_rate_response_to_recovery_post_exercise
chr10_100796418	chr10_100859326_ENSG00000107815.10	0.101562	0.919255	Heart_rate_increase_in_response_to_exercise|Heart_rate_response_to_recovery_post_exercise_(30_sec)|Heart_rate_response_to_recovery_post_exercise_(40_sec)
chr10_100796696	chr10_100859326_ENSG00000107815.10	0.0703125	0.937888	Diastolic_blood_pressure|Systolic_blood_pressure
chr10_100798737	chr10_100859326_ENSG00000107815.10	0.393229	0.732919	Heart_rate_response_to_recovery_post_exercise_(10_sec)|Heart_rate_response_to_recovery_post_exercise_(20_sec)|Heart_rate_response_to_recovery_post_exercise_(50_sec)
chr10_100799664	chr10_100859326_ENSG00000107815.10	0.0807292	0.925466	Heart_rate_response_to_recovery_post_exercise
chr10_100844757	chr10_100859326_ENSG00000107815.10	0.104167	0.875776	Systolic_blood_pressure
chr10_100889008	chr10_100907994_ENSG00000119906.13	0.559727	0.559006	Mitochondrial_DNA_levels
chr10_100889008	chr10_100999999_ENSG00000107816.17	0.832765	0.192547	Mitochondrial_DNA_levels
chr10_100910439	chr10_100907994_ENSG00000119906.13	0.761092	0.273292	Liver_enzyme_levels_(alkaline_phosphatase)
chr10_100910439	chr10_100999999_ENSG00000107816.17	0.870307	0.161491	Liver_enzyme_levels_(alkaline_phosphatase)
chr10_100914880	chr10_100907994_ENSG00000119906.13	0.897611	0.118012	Male_puberty_timing_(age_at_voice_breaking_MTAG)
chr10_100914880	chr10_100999999_ENSG00000107816.17	0.761092	0.26087	Male_puberty_timing_(age_at_voice_breaking_MTAG)
chr10_100994481	chr10_100907994_ENSG00000119906.13	0.498294	0.583851	Gamma_glutamyl_transferase_levels
chr10_100994481	chr10_100999999_ENSG00000107816.17	0.740614	0.360248	Gamma_glutamyl_transferase_levels
chr10_101004581	chr10_100907994_ENSG00000119906.13	0.320819	0.73913	Mitochondrial_heteroplasmy_measurement
chr10_101004581	chr10_100999999_ENSG00000107816.17	0.245734	0.782609	Mitochondrial_heteroplasmy_measurement
chr10_101716541	chr10_101716501_ENSG00000166167.18	0.846154	0.229814	Educational_attainment_(MTAG)
chr10_101760027	chr10_101914362_ENSG00000120049.19	0.755396	0.267081	Highest_math_class_taken_(MTAG)|Intelligence|Self-reported_math_ability|Self-reported_math_ability_(MTAG)
chr10_101760027	chr10_102065163_ENSG00000120029.13	0.915468	0.0745342	Highest_math_class_taken_(MTAG)|Intelligence|Self-reported_math_ability|Self-reported_math_ability_(MTAG)
chr10_101781259	chr10_101914362_ENSG00000120049.19	0.730216	0.360248	Highest_math_class_taken|Intelligence
chr10_101781259	chr10_102065163_ENSG00000120029.13	0.834532	0.180124	Highest_math_class_taken|Intelligence
chr10_101790524	chr10_101914362_ENSG00000120049.19	0.435252	0.639752	Educational_attainment_(years_of_education)
chr10_101790524	chr10_102065163_ENSG00000120029.13	0.68705	0.360248	Educational_attainment_(years_of_education)
chr10_101806203	chr10_101914362_ENSG00000120049.19	0.926259	0.118012	Cognitive_performance|Intelligence|Cognitive_aspects_of_educational_attainment
chr10_101806203	chr10_102065163_ENSG00000120029.13	0.929856	0.0869565	Cognitive_performance|Intelligence|Cognitive_aspects_of_educational_attainment
chr10_101822816	chr10_101914362_ENSG00000120049.19	0.386691	0.658385	Serum_alkaline_phosphatase_levels
chr10_101822816	chr10_102065163_ENSG00000120029.13	0.453237	0.63354	Serum_alkaline_phosphatase_levels
chr10_101845957	chr10_101914362_ENSG00000120049.19	0.931655	0.111801	Atrial_fibrillation|General_cognitive_ability
chr10_101845957	chr10_102065163_ENSG00000120029.13	0.93705	0.0745342	Atrial_fibrillation|General_cognitive_ability
chr10_101943006	chr10_101914362_ENSG00000120049.19	0.933453	0.0745342	Pulse_pressure
chr10_101943006	chr10_102065163_ENSG00000120029.13	0.931655	0.124224	Pulse_pressure
chr10_1019770	chr10_1025401_ENSG00000107937.19	0.248387	0.776398	Creatinine_levels|Cystatin_C_levels|Estimated_glomerular_filtration_rate|Glomerular_filtration_rate_(creatinine)|Urea_levels
chr10_1019770	chr10_1031540_ENSG00000232656.8	0.666129	0.484472	Creatinine_levels|Cystatin_C_levels|Estimated_glomerular_filtration_rate|Glomerular_filtration_rate_(creatinine)|Urea_levels
chr10_1019770	chr10_1052062_ENSG00000047056.16	0.73871	0.329193	Creatinine_levels|Cystatin_C_levels|Estimated_glomerular_filtration_rate|Glomerular_filtration_rate_(creatinine)|Urea_levels
chr10_101984548	chr10_101914362_ENSG00000120049.19	0.30036	0.689441	Educational_attainment_(years_of_education)
chr10_101984548	chr10_102065163_ENSG00000120029.13	0.476619	0.621118	Educational_attainment_(years_of_education)
chr10_102042651	chr10_101914362_ENSG00000120049.19	0.928058	0.0869565	Cognitive_performance_(MTAG)
chr10_102042651	chr10_102065163_ENSG00000120029.13	0.935252	0.0807453	Cognitive_performance_(MTAG)
chr10_102057071	chr10_101914362_ENSG00000120049.19	0.706835	0.335404	Cognitive_aspects_of_educational_attainment|Educational_attainment_(MTAG)|Educational_attainment_(years_of_education)
chr10_102057071	chr10_102065163_ENSG00000120029.13	0.884892	0.149068	Cognitive_aspects_of_educational_attainment|Educational_attainment_(MTAG)|Educational_attainment_(years_of_education)
chr10_102119174	chr10_102118145_ENSG00000198728.11	0.474576	0.621118	Pulse_pressure
chr10_102120361	chr10_102118145_ENSG00000198728.11	0.754237	0.347826	Highest_math_class_taken|Intelligence|Self-reported_math_ability_(MTAG)
chr10_102168617	chr10_102148323_ENSG00000148840.11	0.84139	0.236025	Triglycerides
chr10_102168617	chr10_102182939_ENSG00000107829.15	0.672205	0.391304	Triglycerides
chr10_102177487	chr10_102148323_ENSG00000148840.11	0.944109	0.0372671	Mean_corpuscular_volume
chr10_102177487	chr10_102182939_ENSG00000107829.15	0.643505	0.453416	Mean_corpuscular_volume
chr10_102180872	chr10_102148323_ENSG00000148840.11	0.959215	0.0745342	Externalizing_behaviour_(multivariate_analysis)
chr10_102180872	chr10_102182939_ENSG00000107829.15	0.867069	0.15528	Externalizing_behaviour_(multivariate_analysis)
chr10_102186723	chr10_102148323_ENSG00000148840.11	0.850453	0.217391	Liver_enzyme_levels_(alkaline_phosphatase)|Triglyceride_levels
chr10_102186723	chr10_102182939_ENSG00000107829.15	0.678248	0.453416	Liver_enzyme_levels_(alkaline_phosphatase)|Triglyceride_levels
chr10_102193181	chr10_102148323_ENSG00000148840.11	0.820242	0.198758	Aspartate_aminotransferase_to_alanine_aminotransferase_ratio|Serum_alkaline_phosphatase_levels
chr10_102193181	chr10_102182939_ENSG00000107829.15	0.557402	0.496894	Aspartate_aminotransferase_to_alanine_aminotransferase_ratio|Serum_alkaline_phosphatase_levels
chr10_102198894	chr10_102148323_ENSG00000148840.11	0.956193	0.0993789	Age_of_smoking_initiation_(MTAG)
chr10_102198894	chr10_102182939_ENSG00000107829.15	0.862538	0.161491	Age_of_smoking_initiation_(MTAG)
chr10_102200594	chr10_102148323_ENSG00000148840.11	0.966767	0.0434783	Smoking_initiation|Smoking_initiation_(ever_regular_vs_never_regular)|Smoking_initiation_(ever_regular_vs_never_regular)_(MTAG)
chr10_102200594	chr10_102182939_ENSG00000107829.15	0.864048	0.180124	Smoking_initiation|Smoking_initiation_(ever_regular_vs_never_regular)|Smoking_initiation_(ever_regular_vs_never_regular)_(MTAG)
chr10_102224303	chr10_102148323_ENSG00000148840.11	0.765861	0.31677	Body_mass_index
chr10_102224303	chr10_102182939_ENSG00000107829.15	0.685801	0.360248	Body_mass_index
chr10_102230055	chr10_102148323_ENSG00000148840.11	0.466767	0.596273	Educational_attainment_(years_of_education)|General_cognitive_ability|Atrial_fibrillation|Cognitive_aspects_of_educational_attainment
chr10_102230055	chr10_102182939_ENSG00000107829.15	0.877644	0.192547	Educational_attainment_(years_of_education)|General_cognitive_ability|Atrial_fibrillation|Cognitive_aspects_of_educational_attainment
chr10_102232661	chr10_102148323_ENSG00000148840.11	0.848943	0.180124	Sex_hormone-binding_globulin_levels_adjusted_for_BMI
chr10_102232661	chr10_102182939_ENSG00000107829.15	0.676737	0.397516	Sex_hormone-binding_globulin_levels_adjusted_for_BMI
chr10_102255522	chr10_102148323_ENSG00000148840.11	0.487915	0.583851	Parkinson's_disease_or_first_degree_relation_to_individual_with_Parkinson's_disease
chr10_102255522	chr10_102182939_ENSG00000107829.15	0.750755	0.378882	Parkinson's_disease_or_first_degree_relation_to_individual_with_Parkinson's_disease
chr10_102259690	chr10_102148323_ENSG00000148840.11	0.932024	0.0807453	Adult_body_size
chr10_102259690	chr10_102182939_ENSG00000107829.15	0.770393	0.310559	Adult_body_size
chr10_102261328	chr10_102148323_ENSG00000148840.11	0.425982	0.602484	Educational_attainment_(MTAG)|Educational_attainment_(years_of_education)|Highest_math_class_taken_(MTAG)
chr10_102261328	chr10_102182939_ENSG00000107829.15	0.0951662	0.888199	Educational_attainment_(MTAG)|Educational_attainment_(years_of_education)|Highest_math_class_taken_(MTAG)
chr10_102274330	chr10_102148323_ENSG00000148840.11	0.561934	0.484472	Intelligence
chr10_102274330	chr10_102182939_ENSG00000107829.15	0.854985	0.167702	Intelligence
chr10_102312216	chr10_102148323_ENSG00000148840.11	0.983384	0.0248447	Intelligence
chr10_102312216	chr10_102182939_ENSG00000107829.15	0.845921	0.192547	Intelligence
chr10_102321592	chr10_102148323_ENSG00000148840.11	0.773414	0.279503	Highest_math_class_taken|Self-reported_math_ability_(MTAG)
chr10_102321592	chr10_102182939_ENSG00000107829.15	0.901813	0.136646	Highest_math_class_taken|Self-reported_math_ability_(MTAG)
chr10_102322931	chr10_102148323_ENSG00000148840.11	0.116314	0.84472	Cognitive_performance|Cognitive_performance_(MTAG)|Intelligence
chr10_102322931	chr10_102182939_ENSG00000107829.15	0.729607	0.360248	Cognitive_performance|Cognitive_performance_(MTAG)|Intelligence
chr10_102364848	chr10_102148323_ENSG00000148840.11	0.415408	0.621118	General_cognitive_ability|Intelligence
chr10_102364848	chr10_102182939_ENSG00000107829.15	0.138973	0.850932	General_cognitive_ability|Intelligence
chr10_102367414	chr10_102148323_ENSG00000148840.11	0.666163	0.465839	Hand_grip_strength
chr10_102367414	chr10_102182939_ENSG00000107829.15	0.898792	0.161491	Hand_grip_strength
chr10_102415892	chr10_102148323_ENSG00000148840.11	0.833837	0.21118	Apolipoprotein_B_levels
chr10_102415892	chr10_102182939_ENSG00000107829.15	0.646526	0.447205	Apolipoprotein_B_levels
chr10_102462097	chr10_102484565_ENSG00000107882.12	0.00998752	0.993789	Serum_alkaline_phosphatase_levels
chr10_102462097	chr10_102544910_ENSG00000138107.13	0.555556	0.571429	Serum_alkaline_phosphatase_levels
chr10_102462097	chr10_102650979_ENSG00000171206.14	0.574282	0.416149	Serum_alkaline_phosphatase_levels
chr10_102462097	chr10_102696929_ENSG00000138175.9	0.278402	0.819876	Serum_alkaline_phosphatase_levels
chr10_102466075	chr10_102484565_ENSG00000107882.12	0.876404	0.204969	Allergic_disease_(asthma,_hay_fever_or_eczema)
chr10_102466075	chr10_102544910_ENSG00000138107.13	0.729089	0.372671	Allergic_disease_(asthma,_hay_fever_or_eczema)
chr10_102466075	chr10_102650979_ENSG00000171206.14	0.830212	0.217391	Allergic_disease_(asthma,_hay_fever_or_eczema)
chr10_102466075	chr10_102696929_ENSG00000138175.9	0.657928	0.478261	Allergic_disease_(asthma,_hay_fever_or_eczema)
chr10_102466184	chr10_102484565_ENSG00000107882.12	0.583021	0.484472	Risk-taking_tendency_(4-domain_principal_component_model)
chr10_102466184	chr10_102544910_ENSG00000138107.13	0.981273	0.0248447	Risk-taking_tendency_(4-domain_principal_component_model)
chr10_102466184	chr10_102650979_ENSG00000171206.14	0.514357	0.559006	Risk-taking_tendency_(4-domain_principal_component_model)
chr10_102466184	chr10_102696929_ENSG00000138175.9	0.465668	0.614907	Risk-taking_tendency_(4-domain_principal_component_model)
chr10_102467904	chr10_102484565_ENSG00000107882.12	0.68789	0.372671	White_blood_cell_count
chr10_102467904	chr10_102544910_ENSG00000138107.13	0.691635	0.298137	White_blood_cell_count
chr10_102467904	chr10_102650979_ENSG00000171206.14	0.716604	0.322981	White_blood_cell_count
chr10_102467904	chr10_102696929_ENSG00000138175.9	0.803995	0.229814	White_blood_cell_count
chr10_102481926	chr10_102484565_ENSG00000107882.12	0.659176	0.440994	Insomnia_symptoms_(never/rarely_vs._usually)
chr10_102481926	chr10_102544910_ENSG00000138107.13	0.996255	0.0124224	Insomnia_symptoms_(never/rarely_vs._usually)
chr10_102481926	chr10_102650979_ENSG00000171206.14	0.641698	0.428571	Insomnia_symptoms_(never/rarely_vs._usually)
chr10_102481926	chr10_102696929_ENSG00000138175.9	0.689139	0.304348	Insomnia_symptoms_(never/rarely_vs._usually)
chr10_102525837	chr10_102484565_ENSG00000107882.12	0.730337	0.329193	Allergic_disease_(asthma,_hay_fever_and/or_eczema)_(age_of_onset)|Allergic_disease_(asthma,_hay_fever_and/or_eczema)_(multivariate_analysis)
chr10_102525837	chr10_102544910_ENSG00000138107.13	0.957553	0.0372671	Allergic_disease_(asthma,_hay_fever_and/or_eczema)_(age_of_onset)|Allergic_disease_(asthma,_hay_fever_and/or_eczema)_(multivariate_analysis)
chr10_102525837	chr10_102650979_ENSG00000171206.14	0.734082	0.341615	Allergic_disease_(asthma,_hay_fever_and/or_eczema)_(age_of_onset)|Allergic_disease_(asthma,_hay_fever_and/or_eczema)_(multivariate_analysis)
chr10_102525837	chr10_102696929_ENSG00000138175.9	0.810237	0.198758	Allergic_disease_(asthma,_hay_fever_and/or_eczema)_(age_of_onset)|Allergic_disease_(asthma,_hay_fever_and/or_eczema)_(multivariate_analysis)
chr10_102527602	chr10_102484565_ENSG00000107882.12	0.519351	0.621118	Systolic_blood_pressure
chr10_102527602	chr10_102544910_ENSG00000138107.13	0.0399501	0.950311	Systolic_blood_pressure
chr10_102527602	chr10_102650979_ENSG00000171206.14	0.480649	0.677019	Systolic_blood_pressure
chr10_102527602	chr10_102696929_ENSG00000138175.9	0.952559	0.0621118	Systolic_blood_pressure
chr10_102567827	chr10_102484565_ENSG00000107882.12	0.765293	0.360248	Waist_circumference_adjusted_for_body_mass_index
chr10_102567827	chr10_102544910_ENSG00000138107.13	0.803995	0.26087	Waist_circumference_adjusted_for_body_mass_index
chr10_102567827	chr10_102650979_ENSG00000171206.14	0.789014	0.180124	Waist_circumference_adjusted_for_body_mass_index
chr10_102567827	chr10_102696929_ENSG00000138175.9	0.860175	0.223602	Waist_circumference_adjusted_for_body_mass_index
chr10_102577229	chr10_102484565_ENSG00000107882.12	0.757803	0.291925	Hay_fever_and/or_eczema
chr10_102577229	chr10_102544910_ENSG00000138107.13	0.820225	0.180124	Hay_fever_and/or_eczema
chr10_102577229	chr10_102650979_ENSG00000171206.14	0.790262	0.229814	Hay_fever_and/or_eczema
chr10_102577229	chr10_102696929_ENSG00000138175.9	0.837703	0.242236	Hay_fever_and/or_eczema
chr10_102578181	chr10_102484565_ENSG00000107882.12	0.821473	0.254658	Eosinophil_counts|Mitochondrial_DNA_levels|Sum_eosinophil_basophil_counts
chr10_102578181	chr10_102544910_ENSG00000138107.13	0.96005	0.0745342	Eosinophil_counts|Mitochondrial_DNA_levels|Sum_eosinophil_basophil_counts
chr10_102578181	chr10_102650979_ENSG00000171206.14	0.441948	0.621118	Eosinophil_counts|Mitochondrial_DNA_levels|Sum_eosinophil_basophil_counts
chr10_102578181	chr10_102696929_ENSG00000138175.9	0.534332	0.552795	Eosinophil_counts|Mitochondrial_DNA_levels|Sum_eosinophil_basophil_counts
chr10_102600127	chr10_102484565_ENSG00000107882.12	0.661673	0.409938	Platelet_count
chr10_102600127	chr10_102544910_ENSG00000138107.13	0.987516	0.0559006	Platelet_count
chr10_102600127	chr10_102650979_ENSG00000171206.14	0.67166	0.434783	Platelet_count
chr10_102600127	chr10_102696929_ENSG00000138175.9	0.726592	0.378882	Platelet_count
chr10_102626552	chr10_102484565_ENSG00000107882.12	0.740325	0.279503	Optic_disc_size|Waist-to-hip_ratio_adjusted_for_BMI
chr10_102626552	chr10_102544910_ENSG00000138107.13	0.66417	0.385093	Optic_disc_size|Waist-to-hip_ratio_adjusted_for_BMI
chr10_102626552	chr10_102650979_ENSG00000171206.14	0.749064	0.378882	Optic_disc_size|Waist-to-hip_ratio_adjusted_for_BMI
chr10_102626552	chr10_102696929_ENSG00000138175.9	0.812734	0.217391	Optic_disc_size|Waist-to-hip_ratio_adjusted_for_BMI
chr10_102632823	chr10_102484565_ENSG00000107882.12	0.578027	0.484472	Dickkopf-related_protein_1_levels|Platelet-derived_growth_factor_subunit_B_levels
chr10_102632823	chr10_102544910_ENSG00000138107.13	0.962547	0.0248447	Dickkopf-related_protein_1_levels|Platelet-derived_growth_factor_subunit_B_levels
chr10_102632823	chr10_102650979_ENSG00000171206.14	0.595506	0.509317	Dickkopf-related_protein_1_levels|Platelet-derived_growth_factor_subunit_B_levels
chr10_102632823	chr10_102696929_ENSG00000138175.9	0.682896	0.378882	Dickkopf-related_protein_1_levels|Platelet-derived_growth_factor_subunit_B_levels
chr10_102633732	chr10_102484565_ENSG00000107882.12	0.539326	0.590062	Bipolar_disorder_(MTAG)
chr10_102633732	chr10_102544910_ENSG00000138107.13	0.0374532	0.987578	Bipolar_disorder_(MTAG)
chr10_102633732	chr10_102650979_ENSG00000171206.14	0.516854	0.590062	Bipolar_disorder_(MTAG)
chr10_102633732	chr10_102696929_ENSG00000138175.9	0.965044	0.0621118	Bipolar_disorder_(MTAG)
chr10_102641729	chr10_102484565_ENSG00000107882.12	0.499376	0.571429	Pulse_pressure
chr10_102641729	chr10_102544910_ENSG00000138107.13	0.0337079	0.987578	Pulse_pressure
chr10_102641729	chr10_102650979_ENSG00000171206.14	0.494382	0.596273	Pulse_pressure
chr10_102641729	chr10_102696929_ENSG00000138175.9	0.986267	0.0248447	Pulse_pressure
chr10_102643553	chr10_102484565_ENSG00000107882.12	0.60799	0.509317	Smoking_initiation_(ever_regular_vs_never_regular)|Smoking_initiation_(ever_regular_vs_never_regular)_(MTAG)
chr10_102643553	chr10_102544910_ENSG00000138107.13	0.665418	0.391304	Smoking_initiation_(ever_regular_vs_never_regular)|Smoking_initiation_(ever_regular_vs_never_regular)_(MTAG)
chr10_102643553	chr10_102650979_ENSG00000171206.14	0.730337	0.360248	Smoking_initiation_(ever_regular_vs_never_regular)|Smoking_initiation_(ever_regular_vs_never_regular)_(MTAG)
chr10_102643553	chr10_102696929_ENSG00000138175.9	0.80774	0.223602	Smoking_initiation_(ever_regular_vs_never_regular)|Smoking_initiation_(ever_regular_vs_never_regular)_(MTAG)
chr10_102646093	chr10_102484565_ENSG00000107882.12	0.801498	0.217391	Serum_alkaline_phosphatase_levels
chr10_102646093	chr10_102544910_ENSG00000138107.13	0.649189	0.416149	Serum_alkaline_phosphatase_levels
chr10_102646093	chr10_102650979_ENSG00000171206.14	0.986267	0.0124224	Serum_alkaline_phosphatase_levels
chr10_102646093	chr10_102696929_ENSG00000138175.9	0.48814	0.627329	Serum_alkaline_phosphatase_levels
chr10_102653628	chr10_102484565_ENSG00000107882.12	0.00873908	0.993789	Smoking_status_(ever_vs_never_smokers)
chr10_102653628	chr10_102544910_ENSG00000138107.13	0.177278	0.875776	Smoking_status_(ever_vs_never_smokers)
chr10_102653628	chr10_102650979_ENSG00000171206.14	0.0574282	0.925466	Smoking_status_(ever_vs_never_smokers)
chr10_102653628	chr10_102696929_ENSG00000138175.9	0.0187266	0.962733	Smoking_status_(ever_vs_never_smokers)
chr10_102654464	chr10_102484565_ENSG00000107882.12	0.13608	0.850932	Prostate_cancer
chr10_102654464	chr10_102544910_ENSG00000138107.13	0.493134	0.652174	Prostate_cancer
chr10_102654464	chr10_102650979_ENSG00000171206.14	0.575531	0.478261	Prostate_cancer
chr10_102654464	chr10_102696929_ENSG00000138175.9	0.470662	0.68323	Prostate_cancer
chr10_102660261	chr10_102484565_ENSG00000107882.12	0.469413	0.645963	Schizophrenia_(MTAG)
chr10_102660261	chr10_102544910_ENSG00000138107.13	0.0911361	0.881988	Schizophrenia_(MTAG)
chr10_102660261	chr10_102650979_ENSG00000171206.14	0.523096	0.503106	Schizophrenia_(MTAG)
chr10_102660261	chr10_102696929_ENSG00000138175.9	0.990012	0.0124224	Schizophrenia_(MTAG)
chr10_102662564	chr10_102484565_ENSG00000107882.12	0.641698	0.453416	Cortical_surface_area
chr10_102662564	chr10_102544910_ENSG00000138107.13	0.686642	0.385093	Cortical_surface_area
chr10_102662564	chr10_102650979_ENSG00000171206.14	0.690387	0.403727	Cortical_surface_area
chr10_102662564	chr10_102696929_ENSG00000138175.9	0.764045	0.341615	Cortical_surface_area
chr10_102664043	chr10_102484565_ENSG00000107882.12	0.0262172	0.962733	Autism_spectrum_disorder_or_schizophrenia|Schizophrenia
chr10_102664043	chr10_102544910_ENSG00000138107.13	0.0836454	0.950311	Autism_spectrum_disorder_or_schizophrenia|Schizophrenia
chr10_102664043	chr10_102650979_ENSG00000171206.14	0.0287141	0.975155	Autism_spectrum_disorder_or_schizophrenia|Schizophrenia
chr10_102664043	chr10_102696929_ENSG00000138175.9	0.902622	0.0993789	Autism_spectrum_disorder_or_schizophrenia|Schizophrenia
chr10_102668959	chr10_102484565_ENSG00000107882.12	0.00499376	0.993789	Prostate_cancer
chr10_102668959	chr10_102544910_ENSG00000138107.13	0.229713	0.863354	Prostate_cancer
chr10_102668959	chr10_102650979_ENSG00000171206.14	0.632959	0.447205	Prostate_cancer
chr10_102668959	chr10_102696929_ENSG00000138175.9	0.438202	0.68323	Prostate_cancer
chr10_102678808	chr10_102484565_ENSG00000107882.12	0.622971	0.496894	Lifetime_smoking_index
chr10_102678808	chr10_102544910_ENSG00000138107.13	0.610487	0.416149	Lifetime_smoking_index
chr10_102678808	chr10_102650979_ENSG00000171206.14	0.739076	0.273292	Lifetime_smoking_index
chr10_102678808	chr10_102696929_ENSG00000138175.9	0.890137	0.186335	Lifetime_smoking_index
chr10_102712218	chr10_102484565_ENSG00000107882.12	0.433208	0.608696	Mean_arterial_pressure|Systolic_blood_pressure
chr10_102712218	chr10_102544910_ENSG00000138107.13	0.111111	0.906832	Mean_arterial_pressure|Systolic_blood_pressure
chr10_102712218	chr10_102650979_ENSG00000171206.14	0.545568	0.521739	Mean_arterial_pressure|Systolic_blood_pressure
chr10_102712218	chr10_102696929_ENSG00000138175.9	0.992509	0.0248447	Mean_arterial_pressure|Systolic_blood_pressure
chr10_102722573	chr10_102484565_ENSG00000107882.12	0.458177	0.645963	Blood_protein_levels
chr10_102722573	chr10_102544910_ENSG00000138107.13	0.106117	0.900621	Blood_protein_levels
chr10_102722573	chr10_102650979_ENSG00000171206.14	0.553059	0.503106	Blood_protein_levels
chr10_102722573	chr10_102696929_ENSG00000138175.9	0.993758	0.0124224	Blood_protein_levels
chr10_102736841	chr10_102763877_ENSG00000166272.18	0.857143	0.21118	Cigarettes_smoked_per_day_(MTAG)
chr10_102736841	chr10_102778824_ENSG00000156398.13	0.576923	0.515528	Cigarettes_smoked_per_day_(MTAG)
chr10_102788636	chr10_103199431_ENSG00000076685.18	0.480127	0.571429	Type_2_diabetes
chr10_102794772	chr10_103199431_ENSG00000076685.18	0.905405	0.130435	Mean_arterial_pressure_(long-term_average)|Systolic_blood_pressure|Systolic_blood_pressure_(long-term_average)|Monocyte_count
chr10_102799204	chr10_103199431_ENSG00000076685.18	0.903021	0.068323	Monocyte_count
chr10_102803986	chr10_103199431_ENSG00000076685.18	0.472178	0.614907	Type_2_diabetes
chr10_102804051	chr10_103199431_ENSG00000076685.18	0.112878	0.875776	Smoking_cessation_(MTAG)
chr10_102813206	chr10_103199431_ENSG00000076685.18	0.589825	0.478261	Body_mass_index
chr10_102813260	chr10_103199431_ENSG00000076685.18	0.0564388	0.925466	Creatinine_levels|Estimated_glomerular_filtration_rate
chr10_102816113	chr10_103199431_ENSG00000076685.18	0.269475	0.813665	Estimated_glomerular_filtration_rate
chr10_102820522	chr10_103199431_ENSG00000076685.18	0.00953895	0.993789	Liver_enzyme_levels_(alkaline_phosphatase)
chr10_102823638	chr10_103199431_ENSG00000076685.18	0.906995	0.0993789	Coronary_artery_disease
chr10_102824175	chr10_103199431_ENSG00000076685.18	0.577901	0.447205	Basophil_count
chr10_102831636	chr10_103199431_ENSG00000076685.18	0.890302	0.15528	Myocardial_infarction
chr10_102832492	chr10_103199431_ENSG00000076685.18	0.254372	0.869565	Bioavailable_testosterone_levels
chr10_102832918	chr10_103199431_ENSG00000076685.18	0.843402	0.236025	Worry
chr10_102834750	chr10_103199431_ENSG00000076685.18	0.891892	0.118012	Diastolic_blood_pressure|Hypertension|Pulse_pressure|Systolic_blood_pressure|Mean_arterial_pressure
chr10_102838849	chr10_103199431_ENSG00000076685.18	0.546105	0.397516	Progesterone_levels
chr10_102845159	chr10_103199431_ENSG00000076685.18	0.917329	0.0559006	Coronary_artery_disease|Coronary_artery_disease_(myocardial_infarction,_percutaneous_transluminal_coronary_angioplasty,_coronary_artery_bypass_grafting,_angina_or_chromic_ischemic_heart_disease)
chr10_102851169	chr10_103199431_ENSG00000076685.18	0.847377	0.186335	Body_mass_index
chr10_102852007	chr10_103199431_ENSG00000076685.18	0.58744	0.465839	Age_of_smoking_initiation_(MTAG)
chr10_102852578	chr10_103199431_ENSG00000076685.18	0.856121	0.15528	Schizophrenia
chr10_102854593	chr10_103199431_ENSG00000076685.18	0.918124	0.0931677	Red_blood_cell_count
chr10_102856906	chr10_103199431_ENSG00000076685.18	0.922099	0.0807453	Body_mass_index|Body_mass_index|Diastolic_blood_pressure_(long-term_average)|Hypertension|Mean_arterial_pressure_(long-term_average)|Systolic_blood_pressure
chr10_102858938	chr10_103199431_ENSG00000076685.18	0.839428	0.192547	Smoking_initiation
chr10_102863296	chr10_103199431_ENSG00000076685.18	0.586645	0.478261	Total_testosterone_levels
chr10_102863821	chr10_103199431_ENSG00000076685.18	0.322734	0.776398	Bioavailable_testosterone_levels
chr10_102866129	chr10_103199431_ENSG00000076685.18	0.664547	0.372671	Schizophrenia
chr10_102869254	chr10_103199431_ENSG00000076685.18	0.59062	0.496894	Blood_pressure
chr10_102875346	chr10_103199431_ENSG00000076685.18	0.884738	0.136646	Hematocrit
chr10_102875591	chr10_103199431_ENSG00000076685.18	0.887122	0.204969	Red_cell_distribution_width|Worry
chr10_102876519	chr10_103199431_ENSG00000076685.18	0.914944	0.0993789	Body_mass_index|Neuroticism
chr10_102876898	chr10_103199431_ENSG00000076685.18	0.900636	0.124224	Feeling_tense|Medication_use_(calcium_channel_blockers)|Neuroticism|Worry
chr10_102880295	chr10_103199431_ENSG00000076685.18	0.856916	0.149068	Risk-taking_tendency_(4-domain_principal_component_model)|Smoking_initiation_(ever_regular_vs_never_regular)|Smoking_initiation_(ever_regular_vs_never_regular)_(MTAG)|Age_at_first_sexual_intercourse|Lifetime_smoking_index
chr10_102883484	chr10_103199431_ENSG00000076685.18	0.503975	0.552795	Smoking_initiation_(ever_regular_vs_never_regular)
chr10_102889972	chr10_103199431_ENSG00000076685.18	0.863275	0.142857	Age_at_menopause
chr10_102894626	chr10_103199431_ENSG00000076685.18	0.760731	0.248447	Number_of_sexual_partners
chr10_102899261	chr10_103199431_ENSG00000076685.18	0.868045	0.15528	Pulse_pressure_x_alcohol_consumption_(light_vs_heavy)_interaction_(2df_test)|Pulse_pressure_x_alcohol_consumption_interaction_(2df_test)|Systolic_blood_pressure_x_alcohol_consumption_interaction_(2df_test)
chr10_102911075	chr10_103199431_ENSG00000076685.18	0.845787	0.173913	Hemoglobin_concentration|Externalizing_behaviour_(multivariate_analysis)
chr10_102925542	chr10_103199431_ENSG00000076685.18	0.942766	0.0993789	Insomnia
chr10_102938452	chr10_103199431_ENSG00000076685.18	0.675676	0.416149	Mean_corpuscular_hemoglobin_concentration
chr10_102944260	chr10_103199431_ENSG00000076685.18	0.77663	0.248447	Feeling_nervous|Feeling_worry
chr10_102959339	chr10_103199431_ENSG00000076685.18	0.894277	0.149068	Coronary_heart_disease|Intracranial_aneurysm
chr10_102974866	chr10_103199431_ENSG00000076685.18	0.344197	0.720497	Smoking_initiation
chr10_102978254	chr10_103199431_ENSG00000076685.18	0.252782	0.857143	Serum_alkaline_phosphatase_levels
chr10_102981357	chr10_103199431_ENSG00000076685.18	0.86089	0.204969	Worry
chr10_102988702	chr10_103199431_ENSG00000076685.18	0.754372	0.322981	Worry
chr10_103004514	chr10_103199431_ENSG00000076685.18	0.955485	0.0621118	Major_depressive_disorder_(MTAG)|Neuropsychiatric_disorders
chr10_103013607	chr10_103199431_ENSG00000076685.18	0.958665	0.0621118	Body_mass_index
chr10_103031838	chr10_103199431_ENSG00000076685.18	0.459459	0.57764	Mean_corpuscular_hemoglobin|Mean_corpuscular_volume
chr10_103034147	chr10_103199431_ENSG00000076685.18	0.963434	0.0559006	Medication_use_(agents_acting_on_the_renin-angiotensin_system)
chr10_103042109	chr10_103199431_ENSG00000076685.18	0.599364	0.459627	Mean_corpuscular_hemoglobin_concentration
chr10_103073291	chr10_103199431_ENSG00000076685.18	0.0683625	0.919255	Protein_quantitative_trait_loci_(liver)
chr10_103076162	chr10_103199431_ENSG00000076685.18	0.969793	0.068323	Diastolic_blood_pressure|Systolic_blood_pressure
chr10_103079395	chr10_103199431_ENSG00000076685.18	0.752782	0.360248	Feeling_worry
chr10_103081213	chr10_103199431_ENSG00000076685.18	0.755962	0.298137	Feeling_nervous
chr10_103085115	chr10_103199431_ENSG00000076685.18	0.674086	0.391304	Smoking_status_(ever_vs_never_smokers)
chr10_103086421	chr10_103199431_ENSG00000076685.18	0.895072	0.136646	Diastolic_blood_pressure|Pulse_pressure|Systolic_blood_pressure|Blood_pressure|Hypertension|Mean_arterial_pressure|Systolic_blood_pressure
chr10_103089359	chr10_103199431_ENSG00000076685.18	0.910175	0.10559	Schizophrenia
chr10_103107106	chr10_103199431_ENSG00000076685.18	0.857711	0.180124	Noncognitive_aspects_of_educational_attainment
chr10_103107201	chr10_103199431_ENSG00000076685.18	0.49841	0.596273	High_light_scatter_reticulocyte_count|High_light_scatter_reticulocyte_percentage_of_red_cells|Reticulocyte_fraction_of_red_cells
chr10_103109281	chr10_103199431_ENSG00000076685.18	0.997615	0.00621118	Body_mass_index|Body_mass_index
chr10_103111522	chr10_103199431_ENSG00000076685.18	0.995231	0.00621118	Body_mass_index_and_coronary_artery_disease_(pairwise)|Body_mass_index_and_systole_blood_pressure_(pairwise)
chr10_103120090	chr10_103199431_ENSG00000076685.18	0.63911	0.503106	Mean_corpuscular_hemoglobin|Mean_corpuscular_volume
chr10_103126776	chr10_103199431_ENSG00000076685.18	0.709062	0.322981	Mean_corpuscular_hemoglobin|Mean_corpuscular_volume
chr10_103126864	chr10_103199431_ENSG00000076685.18	0.861685	0.198758	Systolic_blood_pressure
chr10_103146454	chr10_103199431_ENSG00000076685.18	0.898251	0.149068	Body_mass_index|Hypertension|Mean_arterial_pressure|Systolic_blood_pressure|Systolic_blood_pressure_(long-term_average)
chr10_103153896	chr10_103199431_ENSG00000076685.18	0.993641	0.00621118	Bipolar_disorder_(MTAG)|Schizophrenia_(MTAG)
chr10_103154183	chr10_103199431_ENSG00000076685.18	0.986486	0.0186335	Birth_weight
chr10_103169157	chr10_103199431_ENSG00000076685.18	0.985692	0.0186335	Mean_arterial_pressure|Pulse_pressure
chr10_103171827	chr10_103199431_ENSG00000076685.18	0.981717	0.0372671	Hypertension
chr10_103179458	chr10_103199431_ENSG00000076685.18	0.992051	0.0186335	Blood_pressure|Hypertension|Mean_arterial_pressure|Systolic_blood_pressure
chr10_103179475	chr10_103199431_ENSG00000076685.18	0.5938	0.47205	Urate_levels
chr10_103183291	chr10_103199431_ENSG00000076685.18	0.922893	0.0621118	Insomnia_symptoms_(never/rarely_vs._sometimes/usually)|Insomnia_symptoms_(never/rarely_vs._usually)
chr10_103184236	chr10_103199431_ENSG00000076685.18	0.547695	0.509317	Birth_weight
chr10_103185994	chr10_103199431_ENSG00000076685.18	0.81717	0.217391	Feeling_nervous|Feeling_worry
chr10_103186066	chr10_103199431_ENSG00000076685.18	0.99841	0.00621118	Systolic_blood_pressure|Worry
chr10_103192742	chr10_103199431_ENSG00000076685.18	0.91097	0.10559	Intracranial_aneurysm
chr10_103198487	chr10_103199431_ENSG00000076685.18	0.565978	0.478261	Birth_weight
chr10_103199143	chr10_103199431_ENSG00000076685.18	0.999205	0.0124224	Hypertension|Mean_arterial_pressure|Systolic_blood_pressure
chr10_103199730	chr10_103199431_ENSG00000076685.18	0.40938	0.714286	Educational_attainment_(MTAG)|Educational_attainment_(years_of_education)
chr10_103217846	chr10_103243964_ENSG00000148843.15	0.264201	0.732919	Educational_attainment_(years_of_education)
chr10_103217846	chr10_103319373_ENSG00000173915.16	0.84148	0.198758	Educational_attainment_(years_of_education)
chr10_103217846	chr10_103335447_ENSG00000156374.16	0.764861	0.279503	Educational_attainment_(years_of_education)
chr10_103253237	chr10_103243964_ENSG00000148843.15	0.931308	0.118012	Cortical_surface_area|Smoking_status_(ever_vs_never_smokers)
chr10_103253237	chr10_103319373_ENSG00000173915.16	0.857332	0.173913	Cortical_surface_area|Smoking_status_(ever_vs_never_smokers)
chr10_103253237	chr10_103335447_ENSG00000156374.16	0.791281	0.285714	Cortical_surface_area|Smoking_status_(ever_vs_never_smokers)
chr10_103288460	chr10_103243964_ENSG00000148843.15	0.317041	0.720497	Serum_phosphate_levels
chr10_103288460	chr10_103319373_ENSG00000173915.16	0.280053	0.763975	Serum_phosphate_levels
chr10_103288460	chr10_103335447_ENSG00000156374.16	0.581242	0.496894	Serum_phosphate_levels
chr10_103366271	chr10_103243964_ENSG00000148843.15	0.0501982	0.950311	Externalizing_behaviour_(multivariate_analysis)
chr10_103366271	chr10_103319373_ENSG00000173915.16	0.718626	0.31677	Externalizing_behaviour_(multivariate_analysis)
chr10_103366271	chr10_103335447_ENSG00000156374.16	0.0462351	0.944099	Externalizing_behaviour_(multivariate_analysis)
chr10_103410892	chr10_103243964_ENSG00000148843.15	0.984148	0.0186335	Intracranial_volume
chr10_103410892	chr10_103319373_ENSG00000173915.16	0.949802	0.0745342	Intracranial_volume
chr10_103410892	chr10_103335447_ENSG00000156374.16	0.898283	0.0931677	Intracranial_volume
chr10_103416422	chr10_103243964_ENSG00000148843.15	0.808454	0.223602	White_matter_hyperintensity_burden
chr10_103416422	chr10_103319373_ENSG00000173915.16	0.001321	1	White_matter_hyperintensity_burden
chr10_103416422	chr10_103335447_ENSG00000156374.16	0.875826	0.173913	White_matter_hyperintensity_burden
chr10_103427989	chr10_103243964_ENSG00000148843.15	0.97358	0.0124224	Estimated_glomerular_filtration_rate
chr10_103427989	chr10_103319373_ENSG00000173915.16	0.929987	0.111801	Estimated_glomerular_filtration_rate
chr10_103427989	chr10_103335447_ENSG00000156374.16	0.834875	0.173913	Estimated_glomerular_filtration_rate
chr10_103442561	chr10_103243964_ENSG00000148843.15	0.939234	0.10559	Estimated_glomerular_filtration_rate
chr10_103442561	chr10_103319373_ENSG00000173915.16	0.923382	0.10559	Estimated_glomerular_filtration_rate
chr10_103442561	chr10_103335447_ENSG00000156374.16	0.796565	0.229814	Estimated_glomerular_filtration_rate
chr10_103458497	chr10_103243964_ENSG00000148843.15	0.800528	0.26087	Cortical_surface_area
chr10_103458497	chr10_103319373_ENSG00000173915.16	0.00528402	0.993789	Cortical_surface_area
chr10_103458497	chr10_103335447_ENSG00000156374.16	0.830911	0.223602	Cortical_surface_area
chr10_103582915	chr10_103572860_ENSG00000107954.10	0.685579	0.484472	Atrial_fibrillation|Prevalent_atrial_fibrillation
chr10_103582915	chr10_103598219_ENSG00000107957.16	0.00236407	1	Atrial_fibrillation|Prevalent_atrial_fibrillation
chr10_103653282	chr10_103572860_ENSG00000107954.10	0.600473	0.490683	Rheumatoid_arthritis
chr10_103653282	chr10_103598219_ENSG00000107957.16	0.810875	0.204969	Rheumatoid_arthritis
chr10_103668394	chr10_103572860_ENSG00000107954.10	0.676123	0.42236	Educational_attainment_(MTAG)|Educational_attainment_(years_of_education)
chr10_103668394	chr10_103598219_ENSG00000107957.16	0.87234	0.204969	Educational_attainment_(MTAG)|Educational_attainment_(years_of_education)
chr10_103695123	chr10_103572860_ENSG00000107954.10	0.945626	0.0869565	Periventricular_white_matter_hyperintensities
chr10_103695123	chr10_103598219_ENSG00000107957.16	0.361702	0.714286	Periventricular_white_matter_hyperintensities
chr10_103699358	chr10_103572860_ENSG00000107954.10	0.929078	0.0745342	White_matter_hyperintensities|White_matter_hyperintensity_volume|White_matter_hyperintensity_volume_(adjusted_for_hypertension)|White_matter_hyperintensity_volume_x_hypertension_interaction_(2df)
chr10_103699358	chr10_103598219_ENSG00000107957.16	0.484634	0.652174	White_matter_hyperintensities|White_matter_hyperintensity_volume|White_matter_hyperintensity_volume_(adjusted_for_hypertension)|White_matter_hyperintensity_volume_x_hypertension_interaction_(2df)
chr10_103850568	chr10_103919583_ENSG00000107960.11	0.0464481	0.931677	White_matter_hyperintensity_volume|White_matter_hyperintensity_volume_(adjusted_for_hypertension)|White_matter_hyperintensity_volume_x_hypertension_interaction_(2df)
chr10_103853420	chr10_103919583_ENSG00000107960.11	0.519126	0.590062	White_matter_hyperintensity_burden
chr10_103879663	chr10_103919583_ENSG00000107960.11	0.986339	0.0186335	Platelet_count
chr10_103879853	chr10_103919583_ENSG00000107960.11	0.912568	0.111801	FEV1|Lung_function_(FVC)
chr10_103894711	chr10_103919583_ENSG00000107960.11	0.571038	0.552795	Sex_hormone-binding_globulin_levels|Sex_hormone-binding_globulin_levels_adjusted_for_BMI
chr10_103909085	chr10_103919583_ENSG00000107960.11	0.959016	0.0869565	Cutaneous_malignant_melanoma|Melanoma
chr10_103911769	chr10_103919583_ENSG00000107960.11	0.972678	0.0248447	Nevus_count_or_cutaneous_melanoma
chr10_103916188	chr10_103919583_ENSG00000107960.11	0.991803	0.0186335	Leukocyte_telomere_length|Basal_cell_carcinoma|Telomere_length|Uterine_fibroids
chr10_103916707	chr10_103919583_ENSG00000107960.11	0.931694	0.0869565	Platelet_count|Telomere_length
chr10_103918139	chr10_103919583_ENSG00000107960.11	0.934426	0.0807453	Diastolic_blood_pressure|Systolic_blood_pressure|Telomere_length
chr10_103918153	chr10_103919583_ENSG00000107960.11	0.355191	0.782609	Diastolic_blood_pressure
chr10_103920828	chr10_103919583_ENSG00000107960.11	0.336066	0.78882	Leukocyte_telomere_length
chr10_103920874	chr10_103919583_ENSG00000107960.11	0.997268	0.0186335	Basal_cell_carcinoma|Uterine_fibroids
chr10_103922538	chr10_103919583_ENSG00000107960.11	0.994536	0.00621118	Cancer_(pleiotropy)|Melanoma|White_matter_integrity_(mean_diffusivity)
chr10_103927874	chr10_103919583_ENSG00000107960.11	0.983607	0.0248447	Lung_adenocarcinoma|Neuroblastoma_or_malignant_cutaneous_melanoma
chr10_103928292	chr10_103919583_ENSG00000107960.11	0.434426	0.639752	Mean_arterial_pressure
chr10_104260640	chr10_104267428_ENSG00000148834.13	0.948624	0.10559	Blood_protein_levels
chr10_104260640	chr10_104279073_ENSG00000065621.15	0.983486	0.0496894	Blood_protein_levels
chr10_104265500	chr10_104267428_ENSG00000148834.13	0.950459	0.10559	Blood_protein_levels
chr10_104265500	chr10_104279073_ENSG00000065621.15	0.981651	0.0434783	Blood_protein_levels
chr10_104319179	chr10_104267428_ENSG00000148834.13	0.113761	0.857143	Smoking_initiation_(ever_regular_vs_never_regular)_(MTAG)
chr10_104319179	chr10_104279073_ENSG00000065621.15	0.899083	0.186335	Smoking_initiation_(ever_regular_vs_never_regular)_(MTAG)
chr10_104327723	chr10_104267428_ENSG00000148834.13	0.893578	0.198758	Mean_platelet_volume
chr10_104327723	chr10_104279073_ENSG00000065621.15	0.888073	0.279503	Mean_platelet_volume
chr10_104347116	chr10_104267428_ENSG00000148834.13	0.884404	0.161491	Mean_platelet_volume
chr10_104347116	chr10_104279073_ENSG00000065621.15	0.849541	0.26087	Mean_platelet_volume
chr10_109888901	chr10_109990958_ENSG00000108039.18	0.879636	0.111801	Bipolar_I_disorder|Bipolar_disorder
chr10_109921653	chr10_109990958_ENSG00000108039.18	0.995801	0.0186335	Mean_corpuscular_hemoglobin_concentration
chr10_109942289	chr10_109990958_ENSG00000108039.18	0.792862	0.236025	Highest_math_class_taken_(MTAG)
chr10_109952064	chr10_109990958_ENSG00000108039.18	0.9986	0.00621118	Mean_corpuscular_hemoglobin_concentration
chr10_109990958	chr10_109990958_ENSG00000108039.18	1	0	Monocyte_count
chr10_109991093	chr10_109990958_ENSG00000108039.18	0.842547	0.180124	Eosinophil_counts
chr10_109991202	chr10_109990958_ENSG00000108039.18	0.786564	0.242236	Monocyte_count
chr10_110206068	chr10_110226188_ENSG00000119950.21	0.698225	0.347826	Diastolic_blood_pressure
chr10_110206068	chr10_110266343_ENSG00000119953.13	0.913609	0.124224	Diastolic_blood_pressure
chr10_110248873	chr10_110226188_ENSG00000119950.21	0.847337	0.15528	Creatinine_levels|Estimated_glomerular_filtration_rate
chr10_110248873	chr10_110266343_ENSG00000119953.13	0.552663	0.540373	Creatinine_levels|Estimated_glomerular_filtration_rate
chr10_110267898	chr10_110226188_ENSG00000119950.21	0.855621	0.192547	Platelet_count
chr10_110267898	chr10_110266343_ENSG00000119953.13	0.515976	0.546584	Platelet_count
chr10_110269647	chr10_110226188_ENSG00000119950.21	0.881657	0.118012	Neutrophil_count|White_blood_cell_count
chr10_110269647	chr10_110266343_ENSG00000119953.13	0.84497	0.180124	Neutrophil_count|White_blood_cell_count
chr10_110274832	chr10_110226188_ENSG00000119950.21	0.860355	0.149068	Mean_corpuscular_hemoglobin
chr10_110274832	chr10_110266343_ENSG00000119953.13	0.0852071	0.937888	Mean_corpuscular_hemoglobin
chr10_110834947	chr10_110837082_ENSG00000150593.18	0.414966	0.701863	Protein_quantitative_trait_loci_(liver)
chr10_110834947	chr10_110839901_ENSG00000203867.8	0.530612	0.608696	Protein_quantitative_trait_loci_(liver)
chr10_112133929	chr10_112186918_ENSG00000119927.14	0.545802	0.534161	Alanine_aminotransferase_levels|Apolipoprotein_A1_levels|High_density_lipoprotein_cholesterol_levels
chr10_112150963	chr10_112186918_ENSG00000119927.14	0.874046	0.118012	High_density_lipoprotein_cholesterol_levels|LDL_cholesterol_levels|Low_density_lipoprotein_cholesterol_levels|Total_cholesterol_levels
chr10_112153464	chr10_112186918_ENSG00000119927.14	0.687023	0.453416	Cholesterol,_total|High_density_lipoprotein_cholesterol_levels|Low_density_lipoprotein_cholesterol_levels|Total_cholesterol_levels
chr10_112157327	chr10_112186918_ENSG00000119927.14	0.854962	0.173913	HDL_cholesterol_x_physical_activity_interaction_(2df_test)
chr10_112158075	chr10_112186918_ENSG00000119927.14	0.885496	0.149068	White_blood_cell_count
chr10_112159366	chr10_112186918_ENSG00000119927.14	0.660305	0.447205	HDL_cholesterol|High_density_lipoprotein_cholesterol_levels|Low_density_lipoprotein_cholesterol_levels|Total_cholesterol_levels
chr10_112161596	chr10_112186918_ENSG00000119927.14	0.843511	0.198758	LDL_cholesterol_levels
chr10_112162067	chr10_112186918_ENSG00000119927.14	0.839695	0.254658	HDL_cholesterol
chr10_112173086	chr10_112186918_ENSG00000119927.14	0.0114504	0.993789	Apolipoprotein_A1_levels|High_density_lipoprotein_cholesterol_levels
chr10_112174128	chr10_112186918_ENSG00000119927.14	0.675573	0.484472	Cholesterol,_total|High_density_lipoprotein_cholesterol_levels|LDL_cholesterol|Low_density_lipoprotein_cholesterol_levels|Total_cholesterol_levels
chr10_112175621	chr10_112186918_ENSG00000119927.14	0.801527	0.273292	White_blood_cell_count
chr10_112178183	chr10_112186918_ENSG00000119927.14	0.847328	0.198758	Triglyceride_levels
chr10_112179826	chr10_112186918_ENSG00000119927.14	0.858779	0.167702	High_density_lipoprotein_cholesterol_levels|Low_density_lipoprotein_cholesterol_levels|Total_cholesterol_levels
chr10_112180571	chr10_112186918_ENSG00000119927.14	0.671756	0.453416	Apolipoprotein_A1_levels|HDL_cholesterol_levels
chr10_112185182	chr10_112186918_ENSG00000119927.14	0.900763	0.161491	Neutrophil_count
chr10_112187920	chr10_112186918_ENSG00000119927.14	0.90458	0.124224	Neutrophil_count
chr10_112189906	chr10_112186918_ENSG00000119927.14	0.896947	0.180124	Alanine_aminotransferase_levels|Aspartate_aminotransferase_levels|Liver_enzyme_levels_(alanine_transaminase)|Liver_enzyme_levels_(alkaline_phosphatase)|Serum_alkaline_phosphatase_levels
chr10_112190660	chr10_112186918_ENSG00000119927.14	0.908397	0.10559	HDL_cholesterol_levels|HDL_cholesterol_levels_in_current_drinkers|HDL_cholesterol_levels_x_alcohol_consumption_(drinkers_vs_non-drinkers)_interaction_(2df)|HDL_cholesterol_levels_x_alcohol_consumption_(regular_vs_non-regular_drinkers)_interaction_(2df)|LDL_cholesterol_levels_in_current_drinkers|LDL_cholesterol_levels_x_alcohol_consumption_(drinkers_vs_non-drinkers)_interaction_(2df)|LDL_cholester…
chr10_112394994	chr10_112438224_ENSG00000023041.11	0.267442	0.900621	Mean_platelet_volume
chr10_112395828	chr10_112438224_ENSG00000023041.11	0.627907	0.484472	Mean_platelet_volume
chr10_112404388	chr10_112438224_ENSG00000023041.11	0.949612	0.0745342	Self-reported_math_ability|Self-reported_math_ability_(MTAG)
chr10_112407458	chr10_112438224_ENSG00000023041.11	0.612403	0.496894	Platelet_count
chr10_112409432	chr10_112438224_ENSG00000023041.11	0.763566	0.310559	Amyotrophic_lateral_sclerosis
chr10_112409518	chr10_112438224_ENSG00000023041.11	0.403101	0.776398	Triglyceride_levels
chr10_112414673	chr10_112438224_ENSG00000023041.11	0.965116	0.0372671	Cognitive_performance_(MTAG)
chr10_113728572	chr10_113662902_ENSG00000165806.21	0.741611	0.409938	Vitiligo
chr10_114866132	chr10_114867148_ENSG00000151553.15	0.972145	0.0248447	Serum_alkaline_phosphatase_levels
chr10_114868151	chr10_114867148_ENSG00000151553.15	0.947075	0.0496894	Liver_enzyme_levels_(alkaline_phosphatase)
chr10_11675398	chr10_11669859_ENSG00000148429.14	0.963002	0.0621118	Alzheimer's_disease_in_APOE_e4-_carriers
chr10_11678309	chr10_11669859_ENSG00000148429.14	0.978858	0.0248447	Alzheimer's_disease_(late_onset)
chr10_116791252	chr10_116848068_ENSG00000165868.15	0.808194	0.273292	Externalizing_behaviour_(multivariate_analysis)
chr10_116805990	chr10_116848068_ENSG00000165868.15	0.75419	0.416149	Optic_nerve_head_parameters_(multi-trait_analysis)
chr10_116863811	chr10_116848068_ENSG00000165868.15	0.977654	0.0186335	Adult_body_size
chr10_116879109	chr10_116848068_ENSG00000165868.15	0.832402	0.291925	Self-reported_math_ability|Self-reported_math_ability_(MTAG)
chr10_116913020	chr10_116848068_ENSG00000165868.15	0.947858	0.0931677	Body_mass_index
chr10_116919201	chr10_116848068_ENSG00000165868.15	0.962756	0.0745342	Smoking_initiation_(ever_regular_vs_never_regular)|Smoking_initiation_(ever_regular_vs_never_regular)_(MTAG)
chr10_116936755	chr10_116848068_ENSG00000165868.15	0.960894	0.0931677	Cortical_surface_area|Age_of_smoking_initiation_(MTAG)
chr10_116955888	chr10_116848068_ENSG00000165868.15	0.938547	0.0807453	Putamen_volume
chr10_116992739	chr10_116848068_ENSG00000165868.15	0.891993	0.10559	Cortical_surface_area
chr10_11721401	chr10_11740754_ENSG00000134463.15	0.701099	0.397516	Protein_quantitative_trait_loci_(liver)
chr10_11737909	chr10_11740754_ENSG00000134463.15	0.986813	0.0248447	Male-pattern_baldness
chr10_11755501	chr10_11740754_ENSG00000134463.15	0.672527	0.385093	Protein_quantitative_trait_loci_(liver)
chr10_11794093	chr10_11740754_ENSG00000134463.15	0.686813	0.391304	Mean_platelet_volume
chr10_11806218	chr10_11740754_ENSG00000134463.15	0.650549	0.416149	Protein_quantitative_trait_loci_(liver)
chr10_118294311	chr10_118334321_ENSG00000165669.14	0.387097	0.645963	Triglyceride_levels_x_SSRI_defined_daily_dose_interaction_in_schizophrenia_or_bipolar_disorder
chr10_119044276	chr10_119090652_ENSG00000107581.13	0.916342	0.10559	Keratoconus
chr10_119044276	chr10_119114575_ENSG00000119979.18	0.898833	0.130435	Keratoconus
chr10_119137551	chr10_119090652_ENSG00000107581.13	0.791829	0.298137	Neutrophil_count
chr10_119137551	chr10_119114575_ENSG00000119979.18	0.836576	0.26087	Neutrophil_count
chr10_119137967	chr10_119090652_ENSG00000107581.13	0.782101	0.291925	White_blood_cell_count
chr10_119137967	chr10_119114575_ENSG00000119979.18	0.824903	0.291925	White_blood_cell_count
chr10_119568650	chr10_119592360_ENSG00000151923.17	0.648725	0.484472	Aspartate_aminotransferase_levels
chr10_119656173	chr10_119690310_ENSG00000198825.15	0.0120968	1	Parkinson's_disease_or_first_degree_relation_to_individual_with_Parkinson's_disease|Hypertrophic_cardiomyopathy|Hypertrophic_cardiomyopathy_(sarcomere_negative)|Left_ventricular_ejection_fraction|Left_ventricular_end-systolic_volume|Left_ventricular_global_circumferential_strain
chr10_119659975	chr10_119690310_ENSG00000198825.15	0.0322581	0.975155	Hypertrophic_cardiomyopathy|Hypertrophic_cardiomyopathy_(MTAG)
chr10_119667372	chr10_119690310_ENSG00000198825.15	0.0221774	0.981366	Diastolic_blood_pressure|Heart_failure
chr10_119670121	chr10_119690310_ENSG00000198825.15	0.0443548	0.956522	Electrocardiogram_morphology_(amplitude_at_temporal_datapoints)
chr10_119711739	chr10_119690310_ENSG00000198825.15	0.189516	0.84472	Aspartate_aminotransferase_levels
chr10_119776815	chr10_119690310_ENSG00000198825.15	0.199597	0.826087	Parkinson's_disease|Parkinson's_disease_or_first_degree_relation_to_individual_with_Parkinson's_disease
chr10_119846018	chr10_119872300_ENSG00000107651.13	0.340164	0.677019	Aspartate_aminotransferase_levels
chr10_119846018	chr10_119892561_ENSG00000197771.12	0.00204918	1	Aspartate_aminotransferase_levels
chr10_119900888	chr10_119872300_ENSG00000107651.13	0.377049	0.63354	Type_2_diabetes
chr10_119900888	chr10_119892561_ENSG00000197771.12	0.864754	0.130435	Type_2_diabetes
chr10_119900953	chr10_119872300_ENSG00000107651.13	0.383197	0.658385	Total_testosterone_levels
chr10_119900953	chr10_119892561_ENSG00000197771.12	0.860656	0.10559	Total_testosterone_levels
chr10_119949417	chr10_119872300_ENSG00000107651.13	0.391393	0.732919	Menarche_(age_at_onset)
chr10_119949417	chr10_119892561_ENSG00000197771.12	0.834016	0.186335	Menarche_(age_at_onset)
chr10_120870067	chr10_120850197_ENSG00000227165.9	0.606061	0.409938	Benign_prostatic_hyperplasia_and_lower_urinary_tract_symptoms|Benign_prostatic_hyperplasia_and_lower_urinary_tract_symptoms_(prostate_cancer_excluded)
chr10_120870067	chr10_120874095_ENSG00000120008.16	0.883838	0.192547	Benign_prostatic_hyperplasia_and_lower_urinary_tract_symptoms|Benign_prostatic_hyperplasia_and_lower_urinary_tract_symptoms_(prostate_cancer_excluded)
chr10_12104859	chr10_12083615_ENSG00000181192.12	0.69186	0.521739	Protein_quantitative_trait_loci_(liver)
chr10_12140122	chr10_12161432_ENSG00000065665.21	0.420833	0.664596	Protein_quantitative_trait_loci_(liver)
chr10_121904429	chr10_121828528_ENSG00000107669.17	0.00092081	1	Breast_cancer
chr10_121904429	chr10_121928637_ENSG00000226864.2	0.955801	0.0559006	Breast_cancer
chr10_121904429	chr10_121972215_ENSG00000107672.15	0.687845	0.36646	Breast_cancer
chr10_121947868	chr10_121828528_ENSG00000107669.17	0.0441989	0.968944	Heel_bone_mineral_density
chr10_121947868	chr10_121928637_ENSG00000226864.2	0.998158	0.00621118	Heel_bone_mineral_density
chr10_121947868	chr10_121972215_ENSG00000107672.15	0.572744	0.484472	Heel_bone_mineral_density
chr10_122041907	chr10_121828528_ENSG00000107669.17	0.642726	0.385093	Breast_cancer
chr10_122041907	chr10_121928637_ENSG00000226864.2	0.381215	0.695652	Breast_cancer
chr10_122041907	chr10_121972215_ENSG00000107672.15	0.519337	0.515528	Breast_cancer
chr10_122375287	chr10_122374526_ENSG00000107679.14	0.800429	0.21118	Birth_weight
chr10_122389836	chr10_122374526_ENSG00000107679.14	0.869099	0.136646	Medication_use_(thyroid_preparations)
chr10_122406099	chr10_122374526_ENSG00000107679.14	0.38412	0.664596	Birth_weight
chr10_122407996	chr10_122374526_ENSG00000107679.14	0.665236	0.440994	Type_2_diabetes|Birth_weight|Type_2_diabetes
chr10_122427198	chr10_122374526_ENSG00000107679.14	0.67382	0.453416	Type_2_diabetes|Birth_weight
chr10_122429681	chr10_122374526_ENSG00000107679.14	0.828326	0.236025	Autoimmune_thyroid_disease
chr10_122433665	chr10_122374526_ENSG00000107679.14	0.667382	0.47205	Type_2_diabetes|Type_2_diabetes
chr10_122454735	chr10_122374526_ENSG00000107679.14	0.532189	0.509317	Diastolic_blood_pressure|Pulse_pressure|Systolic_blood_pressure
chr10_122454932	chr10_122374526_ENSG00000107679.14	0.341202	0.78882	Age-related_macular_degeneration|Age-related_macular_degeneration|Age-related_macular_degeneration_(CNV_vs._GA)|Age-related_macular_degeneration_(choroidal_neovascularisation)|Age-related_macular_degeneration_(geographic_atrophy)
chr10_122455682	chr10_122374526_ENSG00000107679.14	0.512876	0.559006	Spherical_equivalent
chr10_122455799	chr10_122374526_ENSG00000107679.14	0.519313	0.608696	Age-related_macular_degeneration_(extreme_sampling)
chr10_122455905	chr10_122374526_ENSG00000107679.14	0.51073	0.602484	Early_age-related_macular_degeneration
chr10_122459759	chr10_122374526_ENSG00000107679.14	0.347639	0.801242	Age-related_macular_degeneration
chr10_122464428	chr10_122374526_ENSG00000107679.14	0.864807	0.198758	Age-related_macular_degeneration_(MTAG)
chr10_122467114	chr10_122374526_ENSG00000107679.14	0.495708	0.645963	Disease_progression_in_age-related_macular_degeneration
chr10_122472904	chr10_122374526_ENSG00000107679.14	0.525751	0.614907	Systolic_blood_pressure
chr10_122850511	chr10_122933070_ENSG00000119965.13	0.793893	0.310559	Low_density_lipoprotein_cholesterol_levels
chr10_122918383	chr10_122933070_ENSG00000119965.13	0.778626	0.254658	Red_cell_distribution_width
chr10_122927140	chr10_122933070_ENSG00000119965.13	0.80916	0.310559	Mean_corpuscular_hemoglobin|Low_density_lipoprotein_cholesterol_levels
chr10_122934071	chr10_122933070_ENSG00000119965.13	0.992366	0.0124224	Red_cell_distribution_width|LDL_cholesterol|LDL_cholesterol_levels|LDL_cholesterol_levels_in_current_drinkers|LDL_cholesterol_levels_x_alcohol_consumption_(drinkers_vs_non-drinkers)_interaction_(2df)|LDL_cholesterol_levels_x_alcohol_consumption_(regular_vs_non-regular_drinkers)_interaction_(2df)
chr10_122945179	chr10_122933070_ENSG00000119965.13	1	0.00621118	Mean_corpuscular_hemoglobin
chr10_122945791	chr10_122933070_ENSG00000119965.13	0.721374	0.36646	Apolipoprotein_B_levels|LDL_cholesterol_levels
chr10_123667111	chr10_123565758_ENSG00000230131.6	0.694935	0.285714	Self-reported_math_ability|Self-reported_math_ability_(MTAG)
chr10_123670033	chr10_123565758_ENSG00000230131.6	0.37338	0.639752	Intelligence
chr10_124903584	chr10_124969506_ENSG00000249456.1	0.787122	0.21118	Eosinophil_counts
chr10_124903584	chr10_125045409_ENSG00000019995.6	0.219448	0.795031	Eosinophil_counts
chr10_124905509	chr10_124969506_ENSG00000249456.1	0.871222	0.180124	Body_mass_index
chr10_124905509	chr10_125045409_ENSG00000019995.6	0.808147	0.273292	Body_mass_index
chr10_124969506	chr10_124969506_ENSG00000249456.1	1	0	Red_blood_cell_count
chr10_124969506	chr10_125045409_ENSG00000019995.6	0.865966	0.149068	Red_blood_cell_count
chr10_124997298	chr10_124969506_ENSG00000249456.1	0.636005	0.416149	Ease_of_getting_up_in_the_morning
chr10_124997298	chr10_125045409_ENSG00000019995.6	0.620237	0.521739	Ease_of_getting_up_in_the_morning
chr10_125007104	chr10_124969506_ENSG00000249456.1	0.718791	0.372671	Body_mass_index|Body_mass_index
chr10_125007104	chr10_125045409_ENSG00000019995.6	0.914586	0.10559	Body_mass_index|Body_mass_index
chr10_125007927	chr10_124969506_ENSG00000249456.1	0.95138	0.0559006	HDL_cholesterol_levels
chr10_125007927	chr10_125045409_ENSG00000019995.6	0.940867	0.0559006	HDL_cholesterol_levels
chr10_125008303	chr10_124969506_ENSG00000249456.1	0.0065703	1	Prostate_cancer
chr10_125008303	chr10_125045409_ENSG00000019995.6	0.960578	0.0434783	Prostate_cancer
chr10_125008925	chr10_124969506_ENSG00000249456.1	0.516426	0.590062	Prostate_cancer
chr10_125008925	chr10_125045409_ENSG00000019995.6	0.86728	0.204969	Prostate_cancer
chr10_125022085	chr10_124969506_ENSG00000249456.1	0.948752	0.068323	Walking_pace
chr10_125022085	chr10_125045409_ENSG00000019995.6	0.981603	0.0248447	Walking_pace
chr10_125022222	chr10_124969506_ENSG00000249456.1	0.727989	0.304348	Chronotype
chr10_125022222	chr10_125045409_ENSG00000019995.6	0.883049	0.15528	Chronotype
chr10_125024212	chr10_124969506_ENSG00000249456.1	0.616294	0.360248	Diastolic_blood_pressure
chr10_125024212	chr10_125045409_ENSG00000019995.6	0.830486	0.26087	Diastolic_blood_pressure
chr10_125026867	chr10_124969506_ENSG00000249456.1	0.545335	0.583851	Vigorous_physical_activity
chr10_125026867	chr10_125045409_ENSG00000019995.6	0.768725	0.31677	Vigorous_physical_activity
chr10_125044752	chr10_124969506_ENSG00000249456.1	0.708279	0.385093	Adult_body_size
chr10_125044752	chr10_125045409_ENSG00000019995.6	0.923784	0.111801	Adult_body_size
chr10_125807263	chr10_125856849_ENSG00000107949.17	0.724907	0.403727	Blood_protein_levels
chr10_125807263	chr10_125865965_ENSG00000089876.12	0.624535	0.515528	Blood_protein_levels
chr10_125807263	chr10_125865965_ENSG00000203780.12	0.622677	0.57764	Blood_protein_levels
chr10_125836043	chr10_125856849_ENSG00000107949.17	0.992565	0.0186335	Mean_corpuscular_volume
chr10_125836043	chr10_125865965_ENSG00000089876.12	0.918216	0.0931677	Mean_corpuscular_volume
chr10_125836043	chr10_125865965_ENSG00000203780.12	0.910781	0.130435	Mean_corpuscular_volume
chr10_125839698	chr10_125856849_ENSG00000107949.17	0.754647	0.416149	Mean_corpuscular_volume
chr10_125839698	chr10_125865965_ENSG00000089876.12	0.747212	0.36646	Mean_corpuscular_volume
chr10_125839698	chr10_125865965_ENSG00000203780.12	0.750929	0.322981	Mean_corpuscular_volume
chr10_125844213	chr10_125856849_ENSG00000107949.17	0.728625	0.521739	Mean_corpuscular_hemoglobin
chr10_125844213	chr10_125865965_ENSG00000089876.12	0.680297	0.440994	Mean_corpuscular_hemoglobin
chr10_125844213	chr10_125865965_ENSG00000203780.12	0.672862	0.447205	Mean_corpuscular_hemoglobin
chr10_125872999	chr10_125856849_ENSG00000107949.17	0.674721	0.465839	Blood_protein_levels
chr10_125872999	chr10_125865965_ENSG00000089876.12	0.630112	0.602484	Blood_protein_levels
chr10_125872999	chr10_125865965_ENSG00000203780.12	0.630112	0.534161	Blood_protein_levels
chr10_125927755	chr10_125856849_ENSG00000107949.17	0.758364	0.391304	Red_cell_distribution_width
chr10_125927755	chr10_125865965_ENSG00000089876.12	0.763941	0.360248	Red_cell_distribution_width
chr10_125927755	chr10_125865965_ENSG00000203780.12	0.762082	0.354037	Red_cell_distribution_width
chr10_129629397	chr10_129467281_ENSG00000170430.10	0.00165153	1	Creatinine_levels|Cystatin_C_levels|Estimated_glomerular_filtration_rate
chr10_130181006	chr10_130169429_ENSG00000108010.12	0.868534	0.180124	Mean_corpuscular_volume
chr10_131923132	chr10_131973082_ENSG00000175470.20	0.883721	0.149068	C-reactive_protein_levels
chr10_131925501	chr10_131973082_ENSG00000175470.20	0.877378	0.180124	Self-reported_math_ability_(MTAG)
chr10_131939088	chr10_131973082_ENSG00000175470.20	0.627907	0.509317	Mean_corpuscular_volume
chr10_131944854	chr10_131973082_ENSG00000175470.20	0.932347	0.10559	Neutrophil_count
chr10_131959491	chr10_131973082_ENSG00000175470.20	0.928118	0.0993789	Systolic_blood_pressure
chr10_131959515	chr10_131973082_ENSG00000175470.20	0.926004	0.173913	Systolic_blood_pressure
chr10_131961871	chr10_131973082_ENSG00000175470.20	0.845666	0.229814	Cognitive_performance_(MTAG)|Educational_attainment_(MTAG)|Educational_attainment_(years_of_education)|Highest_math_class_taken_(MTAG)
chr10_131989457	chr10_131973082_ENSG00000175470.20	0.826638	0.279503	Highest_math_class_taken
chr10_132325978	chr10_132326741_ENSG00000148814.18	0.942857	0.0745342	Number_of_sexual_partners
chr10_132325978	chr10_132344944_ENSG00000165752.17	0.955357	0.0496894	Number_of_sexual_partners
chr10_132369417	chr10_132326741_ENSG00000148814.18	0.639286	0.440994	Age_at_first_sexual_intercourse
chr10_132369417	chr10_132344944_ENSG00000165752.17	0.601786	0.484472	Age_at_first_sexual_intercourse
chr10_132382782	chr10_132326741_ENSG00000148814.18	0.119643	0.857143	Caffeine_consumption_from_coffee
chr10_132382782	chr10_132344944_ENSG00000165752.17	0.267857	0.751553	Caffeine_consumption_from_coffee
chr10_132643258	chr10_132677844_ENSG00000068383.19	0.897585	0.0993789	Pulse_pressure
chr10_132645884	chr10_132677844_ENSG00000068383.19	0.670531	0.42236	Diastolic_blood_pressure|Heel_bone_mineral_density|Hypertension|Pulse_pressure|Systolic_blood_pressure
chr10_132664216	chr10_132677844_ENSG00000068383.19	0.686957	0.385093	Urate_levels
chr10_132686214	chr10_132677844_ENSG00000068383.19	0.904348	0.130435	Systolic_blood_pressure
chr10_14820083	chr10_14824514_ENSG00000185267.10	0.736434	0.360248	Blood_protein_levels
chr10_14820083	chr10_14898695_ENSG00000187522.16	0.492248	0.57764	Blood_protein_levels
chr10_14820083	chr10_14901478_ENSG00000152455.16	0.525194	0.639752	Blood_protein_levels
chr10_14843599	chr10_14824514_ENSG00000185267.10	0.879845	0.180124	Protein_quantitative_trait_loci_(liver)
chr10_14843599	chr10_14898695_ENSG00000187522.16	0.757752	0.372671	Protein_quantitative_trait_loci_(liver)
chr10_14843599	chr10_14901478_ENSG00000152455.16	0.707364	0.397516	Protein_quantitative_trait_loci_(liver)
chr10_14869641	chr10_14824514_ENSG00000185267.10	0.934109	0.0931677	Blood_protein_levels
chr10_14869641	chr10_14898695_ENSG00000187522.16	0.986434	0.00621118	Blood_protein_levels
chr10_14869641	chr10_14901478_ENSG00000152455.16	0.930233	0.111801	Blood_protein_levels
chr10_14909706	chr10_14824514_ENSG00000185267.10	0.825581	0.204969	Lymphocyte_counts
chr10_14909706	chr10_14898695_ENSG00000187522.16	0.843023	0.21118	Lymphocyte_counts
chr10_14909706	chr10_14901478_ENSG00000152455.16	0.974806	0.0434783	Lymphocyte_counts
chr10_14916759	chr10_14824514_ENSG00000185267.10	0.843023	0.15528	Lymphocyte_counts
chr10_14916759	chr10_14898695_ENSG00000187522.16	0.765504	0.26087	Lymphocyte_counts
chr10_14916759	chr10_14901478_ENSG00000152455.16	0.912791	0.136646	Lymphocyte_counts
chr10_16446454	chr10_16462611_ENSG00000165983.14	0.997537	0.0124224	N-acetyl-beta-alanine_levels
chr10_16451139	chr10_16462611_ENSG00000165983.14	0.899015	0.180124	Serum_metabolite_levels
chr10_16815134	chr10_16809935_ENSG00000148484.18	0.857955	0.26087	Platelet_count
chr10_16822328	chr10_16809935_ENSG00000148484.18	0.835227	0.217391	Platelet_count
chr10_16832566	chr10_16809935_ENSG00000148484.18	0.823864	0.267081	Platelet_distribution_width
chr10_17146451	chr10_17195955_ENSG00000107614.22	0.498901	0.664596	Aspartate_aminotransferase_levels
chr10_17181245	chr10_17195955_ENSG00000107614.22	0.635165	0.428571	Homocysteine_levels
chr10_17218291	chr10_17229111_ENSG00000026025.16	0.714286	0.403727	Total_cholesterol_levels|Cholesterol,_total
chr10_17218291	chr10_17229401_ENSG00000229124.7	0.859307	0.198758	Total_cholesterol_levels|Cholesterol,_total
chr10_17219763	chr10_17229111_ENSG00000026025.16	0.880952	0.204969	Aspartate_aminotransferase_levels
chr10_17219763	chr10_17229401_ENSG00000229124.7	0.900433	0.204969	Aspartate_aminotransferase_levels
chr10_17223448	chr10_17229111_ENSG00000026025.16	0.891775	0.21118	HDL_cholesterol_levels
chr10_17223448	chr10_17229401_ENSG00000229124.7	0.911255	0.192547	HDL_cholesterol_levels
chr10_17226840	chr10_17229111_ENSG00000026025.16	0.885281	0.204969	LDL_cholesterol|Total_cholesterol_levels
chr10_17226840	chr10_17229401_ENSG00000229124.7	0.917749	0.0869565	LDL_cholesterol|Total_cholesterol_levels
chr10_17279836	chr10_17229111_ENSG00000026025.16	0.930736	0.130435	Aspartate_aminotransferase_levels
chr10_17279836	chr10_17229401_ENSG00000229124.7	0.893939	0.15528	Aspartate_aminotransferase_levels
chr10_17560703	chr10_17615153_ENSG00000165996.14	0.00223214	1	Aspartate_aminotransferase_levels|Aspartate_aminotransferase_to_alanine_aminotransferase_ratio
chr10_17590563	chr10_17615153_ENSG00000165996.14	0.649554	0.534161	Aspartate_aminotransferase_levels|Aspartate_aminotransferase_to_alanine_aminotransferase_ratio
chr10_24380948	chr10_24392162_ENSG00000120549.18	0.791925	0.223602	Systolic_blood_pressure
chr10_26438309	chr10_26445947_ENSG00000077420.16	0.521583	0.57764	Immature_fraction_of_reticulocytes|White_blood_cell_count
chr10_26438525	chr10_26445947_ENSG00000077420.16	0.539568	0.534161	Eosinophil_counts
chr10_26445589	chr10_26445947_ENSG00000077420.16	0.47482	0.559006	Basophil_count
chr10_26447311	chr10_26445947_ENSG00000077420.16	0.248201	0.919255	Eosinophil_counts|Eosinophil_percentage_of_granulocytes|Eosinophil_percentage_of_white_cells|Neutrophil_percentage_of_granulocytes|Sum_eosinophil_basophil_counts
chr10_26452245	chr10_26445947_ENSG00000077420.16	0.517986	0.664596	White_blood_cell_count_(basophil)
chr10_26755823	chr10_26782636_ENSG00000136754.17	0.0918164	0.925466	Externalizing_behaviour_(multivariate_analysis)
chr10_27184306	chr10_27140541_ENSG00000107890.16	0.727891	0.31677	Platelet_count
chr10_27184306	chr10_27140548_ENSG00000136758.18	0.360544	0.689441	Platelet_count
chr10_27184306	chr10_27155834_ENSG00000120539.15	0.710034	0.347826	Platelet_count
chr10_27184306	chr10_27226217_ENSG00000107897.19	0.187925	0.813665	Platelet_count
chr10_27188019	chr10_27140541_ENSG00000107890.16	0.80017	0.167702	Platelet_count|Plateletcrit
chr10_27188019	chr10_27140548_ENSG00000136758.18	0.37585	0.701863	Platelet_count|Plateletcrit
chr10_27188019	chr10_27155834_ENSG00000120539.15	0.732143	0.335404	Platelet_count|Plateletcrit
chr10_27188019	chr10_27226217_ENSG00000107897.19	0.178571	0.869565	Platelet_count|Plateletcrit
chr10_272136	chr10_377140_ENSG00000151240.17	0.880927	0.142857	Blood_metabolite_levels
chr10_28491364	chr10_28633398_ENSG00000254635.6	0.910814	0.10559	Basophil_count|Eosinophil_counts|Myeloid_white_cell_count|White_blood_cell_count
chr10_28491364	chr10_28637170_ENSG00000095787.23	0.74359	0.322981	Basophil_count|Eosinophil_counts|Myeloid_white_cell_count|White_blood_cell_count
chr10_28491444	chr10_28633398_ENSG00000254635.6	0.914158	0.10559	Basophil_count|Eosinophil_counts|Granulocyte_count|Neutrophil_count|Sum_basophil_neutrophil_counts|Sum_eosinophil_basophil_counts|Sum_neutrophil_eosinophil_counts
chr10_28491444	chr10_28637170_ENSG00000095787.23	0.715719	0.391304	Basophil_count|Eosinophil_counts|Granulocyte_count|Neutrophil_count|Sum_basophil_neutrophil_counts|Sum_eosinophil_basophil_counts|Sum_neutrophil_eosinophil_counts
chr10_28492438	chr10_28633398_ENSG00000254635.6	0.916388	0.136646	Eosinophil_counts|Neutrophil_count|White_blood_cell_count
chr10_28492438	chr10_28637170_ENSG00000095787.23	0.736901	0.31677	Eosinophil_counts|Neutrophil_count|White_blood_cell_count
chr10_28525363	chr10_28633398_ENSG00000254635.6	0.93757	0.0745342	Granulocyte_percentage_of_myeloid_white_cells
chr10_28525363	chr10_28637170_ENSG00000095787.23	0.655518	0.459627	Granulocyte_percentage_of_myeloid_white_cells
chr10_28627964	chr10_28633398_ENSG00000254635.6	0.816054	0.254658	Liver_enzyme_levels_(alkaline_phosphatase)
chr10_28627964	chr10_28637170_ENSG00000095787.23	0.959866	0.0496894	Liver_enzyme_levels_(alkaline_phosphatase)
chr10_28635972	chr10_28633398_ENSG00000254635.6	0.0535117	0.956522	Diastolic_blood_pressure
chr10_28635972	chr10_28637170_ENSG00000095787.23	0.871795	0.167702	Diastolic_blood_pressure
chr10_28638680	chr10_28633398_ENSG00000254635.6	0.832776	0.26087	Mean_corpuscular_volume
chr10_28638680	chr10_28637170_ENSG00000095787.23	0.988852	0.0124224	Mean_corpuscular_volume
chr10_30439172	chr10_30442964_ENSG00000107968.10	0.72619	0.42236	Inflammatory_bowel_disease|Crohn's_disease
chr10_30708899	chr10_30705313_ENSG00000234814.8	0.864672	0.180124	Highest_math_class_taken_(MTAG)
chr10_31064371	chr10_31044551_ENSG00000183621.15	0.00433369	1	Pulse_pressure
chr10_31064371	chr10_31100336_ENSG00000287564.1	0.00650054	0.993789	Pulse_pressure
chr10_31076645	chr10_31044551_ENSG00000183621.15	0.00975081	0.993789	Highest_math_class_taken_(MTAG)
chr10_31076645	chr10_31100336_ENSG00000287564.1	0.0119177	0.987578	Highest_math_class_taken_(MTAG)
chr10_31080941	chr10_31044551_ENSG00000183621.15	0.0195016	0.981366	Highest_math_class_taken
chr10_31080941	chr10_31100336_ENSG00000287564.1	0.0195016	0.987578	Highest_math_class_taken
chr10_31090917	chr10_31044551_ENSG00000183621.15	0.826652	0.217391	Self-reported_math_ability
chr10_31090917	chr10_31100336_ENSG00000287564.1	0.994583	0.00621118	Self-reported_math_ability
chr10_31091688	chr10_31044551_ENSG00000183621.15	0.0346696	0.925466	Self-reported_math_ability_(MTAG)
chr10_31091688	chr10_31100336_ENSG00000287564.1	0.0260022	0.975155	Self-reported_math_ability_(MTAG)
chr10_31106832	chr10_31044551_ENSG00000183621.15	0.418202	0.645963	Multiple_sclerosis
chr10_31106832	chr10_31100336_ENSG00000287564.1	0.930661	0.0807453	Multiple_sclerosis
chr10_31122426	chr10_31044551_ENSG00000183621.15	0.804984	0.285714	Rheumatoid_arthritis
chr10_31122426	chr10_31100336_ENSG00000287564.1	0.991333	0.0124224	Rheumatoid_arthritis
chr10_31126177	chr10_31044551_ENSG00000183621.15	0.746479	0.354037	Multiple_sclerosis|Rheumatoid_arthritis
chr10_31126177	chr10_31100336_ENSG00000287564.1	0.931744	0.111801	Multiple_sclerosis|Rheumatoid_arthritis
chr10_31318286	chr10_31345784_ENSG00000148516.21	0.220046	0.757764	Sex_hormone-binding_globulin_levels
chr10_31793730	chr10_32075742_ENSG00000165322.18	0.881777	0.149068	Pulse_pressure
chr10_31793730	chr10_32120269_ENSG00000120616.16	0.626388	0.465839	Pulse_pressure
chr10_31995897	chr10_32075742_ENSG00000165322.18	0.966035	0.0807453	Pulse_pressure
chr10_31995897	chr10_32120269_ENSG00000120616.16	0.705421	0.385093	Pulse_pressure
chr10_31997014	chr10_32075742_ENSG00000165322.18	0.963423	0.0496894	Educational_attainment_(MTAG)|Educational_attainment_(years_of_education)
chr10_31997014	chr10_32120269_ENSG00000120616.16	0.834749	0.192547	Educational_attainment_(MTAG)|Educational_attainment_(years_of_education)
chr10_32001058	chr10_32075742_ENSG00000165322.18	0.877858	0.198758	Pulse_pressure
chr10_32001058	chr10_32120269_ENSG00000120616.16	0.692358	0.391304	Pulse_pressure
chr10_32071260	chr10_32075742_ENSG00000165322.18	0.999347	0.0124224	Electrocardiogram_morphology_(amplitude_at_temporal_datapoints)
chr10_32071260	chr10_32120269_ENSG00000120616.16	0.193338	0.881988	Electrocardiogram_morphology_(amplitude_at_temporal_datapoints)
chr10_32102181	chr10_32075742_ENSG00000165322.18	0.917701	0.0869565	Waist-hip_ratio
chr10_32102181	chr10_32120269_ENSG00000120616.16	0.715219	0.409938	Waist-hip_ratio
chr10_32559034	chr10_32500378_ENSG00000216937.13	0.909395	0.118012	PR_interval
chr10_32559034	chr10_32704340_ENSG00000150093.19	0.992979	0.0124224	PR_interval
chr10_34861436	chr10_34803835_ENSG00000148498.16	0.819704	0.242236	Estimated_glomerular_filtration_rate
chr10_34988300	chr10_35024656_ENSG00000230534.6	0.56447	0.658385	Eosinophil_counts
chr10_34988300	chr10_35106984_ENSG00000095794.19	0.47469	0.73913	Eosinophil_counts
chr10_34998722	chr10_35024656_ENSG00000230534.6	0.587393	0.496894	Crohn's_disease
chr10_34998722	chr10_35106984_ENSG00000095794.19	0.509074	0.639752	Crohn's_disease
chr10_35006503	chr10_35024656_ENSG00000230534.6	0.585482	0.565217	Crohn's_disease|Inflammatory_bowel_disease
chr10_35006503	chr10_35106984_ENSG00000095794.19	0.506208	0.689441	Crohn's_disease|Inflammatory_bowel_disease
chr10_35071692	chr10_35024656_ENSG00000230534.6	0.661891	0.453416	Eosinophil_counts
chr10_35071692	chr10_35106984_ENSG00000095794.19	0.7851	0.322981	Eosinophil_counts
chr10_35246767	chr10_35024656_ENSG00000230534.6	0.551098	0.621118	Crohn's_disease
chr10_35246767	chr10_35106984_ENSG00000095794.19	0.48233	0.714286	Crohn's_disease
chr10_3749032	chr10_3758048_ENSG00000229672.3	0.959821	0.0621118	Hematocrit|Hemoglobin_concentration
chr10_37775141	chr10_37958808_ENSG00000198105.15	0.494133	0.52795	DNA_methylation_Hannum_age_acceleration
chr10_37775141	chr10_38054332_ENSG00000189180.16	0.959148	0.0621118	DNA_methylation_Hannum_age_acceleration
chr10_3779369	chr10_3758048_ENSG00000229672.3	0.638393	0.496894	Monocyte_count
chr10_37875836	chr10_37958808_ENSG00000198105.15	0.506736	0.515528	DNA_methylation_Hannum_age_acceleration
chr10_37875836	chr10_38054332_ENSG00000189180.16	0.342025	0.658385	DNA_methylation_Hannum_age_acceleration
chr10_37929331	chr10_37958808_ENSG00000198105.15	0.509344	0.552795	Extrinsic_epigenetic_age_acceleration
chr10_37929331	chr10_38054332_ENSG00000189180.16	0.940895	0.0745342	Extrinsic_epigenetic_age_acceleration
chr10_38170065	chr10_38252439_ENSG00000276805.2	0.794388	0.223602	Insulin-like_growth_factor_1_levels
chr10_38170065	chr10_38495747_ENSG00000120555.13	0.775036	0.298137	Insulin-like_growth_factor_1_levels
chr10_38170065	chr10_38677569_ENSG00000099251.14	0.853249	0.180124	Insulin-like_growth_factor_1_levels
chr10_38303852	chr10_38252439_ENSG00000276805.2	0.633607	0.360248	Response_to_antidepressants_(non-treatment-resistant_vs_treatment-resistant_depression)
chr10_38303852	chr10_38495747_ENSG00000120555.13	0.715691	0.360248	Response_to_antidepressants_(non-treatment-resistant_vs_treatment-resistant_depression)
chr10_38303852	chr10_38677569_ENSG00000099251.14	0.805354	0.248447	Response_to_antidepressants_(non-treatment-resistant_vs_treatment-resistant_depression)
chr10_42845214	chr10_42808550_ENSG00000165733.8	0.737705	0.291925	Blood_protein_levels
chr10_42857446	chr10_42808550_ENSG00000165733.8	0.535022	0.496894	Blood_protein_levels
chr10_42949086	chr10_42954304_ENSG00000196693.15	0.853714	0.217391	Blood_protein_levels
chr10_43148018	chr10_43185803_ENSG00000169826.8	0.607985	0.47205	Blood_protein_levels
chr10_43187542	chr10_43185803_ENSG00000169826.8	0.602541	0.496894	Blood_protein_levels
chr10_43379369	chr10_43490369_ENSG00000169813.16	0.0577664	0.944099	Hirschsprung_disease
chr10_45453806	chr10_45463433_ENSG00000165406.16	0.598475	0.52795	High_light_scatter_reticulocyte_percentage_of_red_cells|Immature_fraction_of_reticulocytes
chr10_45453806	chr10_45568115_ENSG00000172661.18	0.811126	0.248447	High_light_scatter_reticulocyte_percentage_of_red_cells|Immature_fraction_of_reticulocytes
chr10_45453806	chr10_45722948_ENSG00000172671.20	0.824585	0.192547	High_light_scatter_reticulocyte_percentage_of_red_cells|Immature_fraction_of_reticulocytes
chr10_45453806	chr10_46002468_ENSG00000266412.5	0.735756	0.341615	High_light_scatter_reticulocyte_percentage_of_red_cells|Immature_fraction_of_reticulocytes
chr10_45453806	chr10_46013136_ENSG00000265354.4	0.685958	0.36646	High_light_scatter_reticulocyte_percentage_of_red_cells|Immature_fraction_of_reticulocytes
chr10_45453806	chr10_46024691_ENSG00000239883.8	0.5083	0.602484	High_light_scatter_reticulocyte_percentage_of_red_cells|Immature_fraction_of_reticulocytes
chr10_45453806	chr10_46030216_ENSG00000188234.13	0.90489	0.136646	High_light_scatter_reticulocyte_percentage_of_red_cells|Immature_fraction_of_reticulocytes
chr10_45457297	chr10_45463433_ENSG00000165406.16	0.998654	0.00621118	HDL_cholesterol_levels_x_alcohol_consumption_(drinkers_vs_non-drinkers)_interaction_(2df)|HDL_cholesterol_levels_x_alcohol_consumption_(regular_vs_non-regular_drinkers)_interaction_(2df)|Apolipoprotein_A1_levels
chr10_45457297	chr10_45568115_ENSG00000172661.18	0.00403769	0.993789	HDL_cholesterol_levels_x_alcohol_consumption_(drinkers_vs_non-drinkers)_interaction_(2df)|HDL_cholesterol_levels_x_alcohol_consumption_(regular_vs_non-regular_drinkers)_interaction_(2df)|Apolipoprotein_A1_levels
chr10_45457297	chr10_45722948_ENSG00000172671.20	0.0524899	0.956522	HDL_cholesterol_levels_x_alcohol_consumption_(drinkers_vs_non-drinkers)_interaction_(2df)|HDL_cholesterol_levels_x_alcohol_consumption_(regular_vs_non-regular_drinkers)_interaction_(2df)|Apolipoprotein_A1_levels
chr10_45457297	chr10_46002468_ENSG00000266412.5	0.794527	0.273292	HDL_cholesterol_levels_x_alcohol_consumption_(drinkers_vs_non-drinkers)_interaction_(2df)|HDL_cholesterol_levels_x_alcohol_consumption_(regular_vs_non-regular_drinkers)_interaction_(2df)|Apolipoprotein_A1_levels
chr10_45457297	chr10_46013136_ENSG00000265354.4	0.974877	0.0310559	HDL_cholesterol_levels_x_alcohol_consumption_(drinkers_vs_non-drinkers)_interaction_(2df)|HDL_cholesterol_levels_x_alcohol_consumption_(regular_vs_non-regular_drinkers)_interaction_(2df)|Apolipoprotein_A1_levels
chr10_45457297	chr10_46024691_ENSG00000239883.8	0.978017	0.0559006	HDL_cholesterol_levels_x_alcohol_consumption_(drinkers_vs_non-drinkers)_interaction_(2df)|HDL_cholesterol_levels_x_alcohol_consumption_(regular_vs_non-regular_drinkers)_interaction_(2df)|Apolipoprotein_A1_levels
chr10_45457297	chr10_46030216_ENSG00000188234.13	0.772544	0.236025	HDL_cholesterol_levels_x_alcohol_consumption_(drinkers_vs_non-drinkers)_interaction_(2df)|HDL_cholesterol_levels_x_alcohol_consumption_(regular_vs_non-regular_drinkers)_interaction_(2df)|Apolipoprotein_A1_levels
chr10_45457448	chr10_45463433_ENSG00000165406.16	0.761777	0.291925	Mean_corpuscular_hemoglobin|Mean_corpuscular_volume
chr10_45457448	chr10_45568115_ENSG00000172661.18	0.399282	0.664596	Mean_corpuscular_hemoglobin|Mean_corpuscular_volume
chr10_45457448	chr10_45722948_ENSG00000172671.20	0.284432	0.770186	Mean_corpuscular_hemoglobin|Mean_corpuscular_volume
chr10_45457448	chr10_46002468_ENSG00000266412.5	0.595783	0.403727	Mean_corpuscular_hemoglobin|Mean_corpuscular_volume
chr10_45457448	chr10_46013136_ENSG00000265354.4	0.563481	0.459627	Mean_corpuscular_hemoglobin|Mean_corpuscular_volume
chr10_45457448	chr10_46024691_ENSG00000239883.8	0.446389	0.645963	Mean_corpuscular_hemoglobin|Mean_corpuscular_volume
chr10_45457448	chr10_46030216_ENSG00000188234.13	0.300583	0.78882	Mean_corpuscular_hemoglobin|Mean_corpuscular_volume
chr10_45458319	chr10_45463433_ENSG00000165406.16	0.951548	0.0434783	Low_density_lipoprotein_cholesterol_levels|Red_cell_distribution_width|High_light_scatter_reticulocyte_count|High_light_scatter_reticulocyte_percentage_of_red_cells|Immature_fraction_of_reticulocytes|Reticulocyte_count|Reticulocyte_fraction_of_red_cells
chr10_45458319	chr10_45568115_ENSG00000172661.18	0.743383	0.329193	Low_density_lipoprotein_cholesterol_levels|Red_cell_distribution_width|High_light_scatter_reticulocyte_count|High_light_scatter_reticulocyte_percentage_of_red_cells|Immature_fraction_of_reticulocytes|Reticulocyte_count|Reticulocyte_fraction_of_red_cells
chr10_45458319	chr10_45722948_ENSG00000172671.20	0.719605	0.341615	Low_density_lipoprotein_cholesterol_levels|Red_cell_distribution_width|High_light_scatter_reticulocyte_count|High_light_scatter_reticulocyte_percentage_of_red_cells|Immature_fraction_of_reticulocytes|Reticulocyte_count|Reticulocyte_fraction_of_red_cells
chr10_45458319	chr10_46002468_ENSG00000266412.5	0.878869	0.167702	Low_density_lipoprotein_cholesterol_levels|Red_cell_distribution_width|High_light_scatter_reticulocyte_count|High_light_scatter_reticulocyte_percentage_of_red_cells|Immature_fraction_of_reticulocytes|Reticulocyte_count|Reticulocyte_fraction_of_red_cells
chr10_45458319	chr10_46013136_ENSG00000265354.4	0.880215	0.118012	Low_density_lipoprotein_cholesterol_levels|Red_cell_distribution_width|High_light_scatter_reticulocyte_count|High_light_scatter_reticulocyte_percentage_of_red_cells|Immature_fraction_of_reticulocytes|Reticulocyte_count|Reticulocyte_fraction_of_red_cells
chr10_45458319	chr10_46024691_ENSG00000239883.8	0.868551	0.180124	Low_density_lipoprotein_cholesterol_levels|Red_cell_distribution_width|High_light_scatter_reticulocyte_count|High_light_scatter_reticulocyte_percentage_of_red_cells|Immature_fraction_of_reticulocytes|Reticulocyte_count|Reticulocyte_fraction_of_red_cells
chr10_45458319	chr10_46030216_ENSG00000188234.13	0.164199	0.919255	Low_density_lipoprotein_cholesterol_levels|Red_cell_distribution_width|High_light_scatter_reticulocyte_count|High_light_scatter_reticulocyte_percentage_of_red_cells|Immature_fraction_of_reticulocytes|Reticulocyte_count|Reticulocyte_fraction_of_red_cells
chr10_45463433	chr10_45463433_ENSG00000165406.16	1	0	Blood_metabolite_levels|Mean_corpuscular_hemoglobin_concentration
chr10_45463433	chr10_45568115_ENSG00000172661.18	0.0152535	0.987578	Blood_metabolite_levels|Mean_corpuscular_hemoglobin_concentration
chr10_45463433	chr10_45722948_ENSG00000172671.20	0.0955585	0.906832	Blood_metabolite_levels|Mean_corpuscular_hemoglobin_concentration
chr10_45463433	chr10_46002468_ENSG00000266412.5	0.790938	0.242236	Blood_metabolite_levels|Mean_corpuscular_hemoglobin_concentration
chr10_45463433	chr10_46013136_ENSG00000265354.4	0.975325	0.0186335	Blood_metabolite_levels|Mean_corpuscular_hemoglobin_concentration
chr10_45463433	chr10_46024691_ENSG00000239883.8	0.978466	0.0186335	Blood_metabolite_levels|Mean_corpuscular_hemoglobin_concentration
chr10_45463433	chr10_46030216_ENSG00000188234.13	0.760879	0.335404	Blood_metabolite_levels|Mean_corpuscular_hemoglobin_concentration
chr10_45465572	chr10_45463433_ENSG00000165406.16	0.631225	0.465839	Neutrophil_percentage_of_white_cells
chr10_45465572	chr10_45568115_ENSG00000172661.18	0.818753	0.217391	Neutrophil_percentage_of_white_cells
chr10_45465572	chr10_45722948_ENSG00000172671.20	0.815612	0.248447	Neutrophil_percentage_of_white_cells
chr10_45465572	chr10_46002468_ENSG00000266412.5	0.770749	0.279503	Neutrophil_percentage_of_white_cells
chr10_45465572	chr10_46013136_ENSG00000265354.4	0.676985	0.403727	Neutrophil_percentage_of_white_cells
chr10_45465572	chr10_46024691_ENSG00000239883.8	0.537909	0.590062	Neutrophil_percentage_of_white_cells
chr10_45465572	chr10_46030216_ENSG00000188234.13	0.894572	0.142857	Neutrophil_percentage_of_white_cells
chr10_45468138	chr10_45463433_ENSG00000165406.16	0.683715	0.341615	Lymphocyte_counts
chr10_45468138	chr10_45568115_ENSG00000172661.18	0.802153	0.322981	Lymphocyte_counts
chr10_45468138	chr10_45722948_ENSG00000172671.20	0.827725	0.186335	Lymphocyte_counts
chr10_45468138	chr10_46002468_ENSG00000266412.5	0.781516	0.279503	Lymphocyte_counts
chr10_45468138	chr10_46013136_ENSG00000265354.4	0.674293	0.42236	Lymphocyte_counts
chr10_45468138	chr10_46024691_ENSG00000239883.8	0.575146	0.503106	Lymphocyte_counts
chr10_45468138	chr10_46030216_ENSG00000188234.13	0.93764	0.10559	Lymphocyte_counts
chr10_45470974	chr10_45463433_ENSG00000165406.16	0.615074	0.515528	Red_blood_cell_traits
chr10_45470974	chr10_45568115_ENSG00000172661.18	0.826828	0.180124	Red_blood_cell_traits
chr10_45470974	chr10_45722948_ENSG00000172671.20	0.81651	0.198758	Red_blood_cell_traits
chr10_45470974	chr10_46002468_ENSG00000266412.5	0.761328	0.322981	Red_blood_cell_traits
chr10_45470974	chr10_46013136_ENSG00000265354.4	0.707492	0.385093	Red_blood_cell_traits
chr10_45470974	chr10_46024691_ENSG00000239883.8	0.526245	0.515528	Red_blood_cell_traits
chr10_45470974	chr10_46030216_ENSG00000188234.13	0.899507	0.111801	Red_blood_cell_traits
chr10_45482883	chr10_45463433_ENSG00000165406.16	0.633917	0.434783	Mean_corpuscular_hemoglobin|Mean_corpuscular_volume
chr10_45482883	chr10_45568115_ENSG00000172661.18	0.837595	0.173913	Mean_corpuscular_hemoglobin|Mean_corpuscular_volume
chr10_45482883	chr10_45722948_ENSG00000172671.20	0.82952	0.204969	Mean_corpuscular_hemoglobin|Mean_corpuscular_volume
chr10_45482883	chr10_46002468_ENSG00000266412.5	0.744729	0.335404	Mean_corpuscular_hemoglobin|Mean_corpuscular_volume
chr10_45482883	chr10_46013136_ENSG00000265354.4	0.69179	0.403727	Mean_corpuscular_hemoglobin|Mean_corpuscular_volume
chr10_45482883	chr10_46024691_ENSG00000239883.8	0.532077	0.490683	Mean_corpuscular_hemoglobin|Mean_corpuscular_volume
chr10_45482883	chr10_46030216_ENSG00000188234.13	0.929116	0.130435	Mean_corpuscular_hemoglobin|Mean_corpuscular_volume
chr10_45483150	chr10_45463433_ENSG00000165406.16	0.999551	0.00621118	HDL_cholesterol_levels
chr10_45483150	chr10_45568115_ENSG00000172661.18	0.00583221	0.987578	HDL_cholesterol_levels
chr10_45483150	chr10_45722948_ENSG00000172671.20	0.0556303	0.975155	HDL_cholesterol_levels
chr10_45483150	chr10_46002468_ENSG00000266412.5	0.792732	0.248447	HDL_cholesterol_levels
chr10_45483150	chr10_46013136_ENSG00000265354.4	0.978914	0.0124224	HDL_cholesterol_levels
chr10_45483150	chr10_46024691_ENSG00000239883.8	0.980709	0.068323	HDL_cholesterol_levels
chr10_45483150	chr10_46030216_ENSG00000188234.13	0.777479	0.236025	HDL_cholesterol_levels
chr10_45487060	chr10_45463433_ENSG00000165406.16	0.982055	0.0372671	Mean_corpuscular_hemoglobin|Mean_corpuscular_volume
chr10_45487060	chr10_45568115_ENSG00000172661.18	0.763571	0.322981	Mean_corpuscular_hemoglobin|Mean_corpuscular_volume
chr10_45487060	chr10_45722948_ENSG00000172671.20	0.748318	0.335404	Mean_corpuscular_hemoglobin|Mean_corpuscular_volume
chr10_45487060	chr10_46002468_ENSG00000266412.5	0.908928	0.0993789	Mean_corpuscular_hemoglobin|Mean_corpuscular_volume
chr10_45487060	chr10_46013136_ENSG00000265354.4	0.953791	0.0745342	Mean_corpuscular_hemoglobin|Mean_corpuscular_volume
chr10_45487060	chr10_46024691_ENSG00000239883.8	0.963212	0.0621118	Mean_corpuscular_hemoglobin|Mean_corpuscular_volume
chr10_45487060	chr10_46030216_ENSG00000188234.13	0.285778	0.689441	Mean_corpuscular_hemoglobin|Mean_corpuscular_volume
chr10_45499558	chr10_45463433_ENSG00000165406.16	0.782414	0.285714	Red_cell_distribution_width
chr10_45499558	chr10_45568115_ENSG00000172661.18	0.344549	0.751553	Red_cell_distribution_width
chr10_45499558	chr10_45722948_ENSG00000172671.20	0.126066	0.857143	Red_cell_distribution_width
chr10_45499558	chr10_46002468_ENSG00000266412.5	0.507402	0.645963	Red_cell_distribution_width
chr10_45499558	chr10_46013136_ENSG00000265354.4	0.649619	0.385093	Red_cell_distribution_width
chr10_45499558	chr10_46024691_ENSG00000239883.8	0.388964	0.652174	Red_cell_distribution_width
chr10_45499558	chr10_46030216_ENSG00000188234.13	0.263795	0.832298	Red_cell_distribution_width
chr10_45511519	chr10_45463433_ENSG00000165406.16	0.762674	0.304348	Mean_corpuscular_hemoglobin|Red_blood_cell_count
chr10_45511519	chr10_45568115_ENSG00000172661.18	0.788246	0.304348	Mean_corpuscular_hemoglobin|Red_blood_cell_count
chr10_45511519	chr10_45722948_ENSG00000172671.20	0.763571	0.223602	Mean_corpuscular_hemoglobin|Red_blood_cell_count
chr10_45511519	chr10_46002468_ENSG00000266412.5	0.689547	0.397516	Mean_corpuscular_hemoglobin|Red_blood_cell_count
chr10_45511519	chr10_46013136_ENSG00000265354.4	0.357111	0.68323	Mean_corpuscular_hemoglobin|Red_blood_cell_count
chr10_45511519	chr10_46024691_ENSG00000239883.8	0.716913	0.391304	Mean_corpuscular_hemoglobin|Red_blood_cell_count
chr10_45511519	chr10_46030216_ENSG00000188234.13	0.615074	0.453416	Mean_corpuscular_hemoglobin|Red_blood_cell_count
chr10_45517829	chr10_45463433_ENSG00000165406.16	0.963212	0.0559006	HDL_cholesterol_levels|Cholesterol,_total|HDL_cholesterol
chr10_45517829	chr10_45568115_ENSG00000172661.18	0.0457604	0.962733	HDL_cholesterol_levels|Cholesterol,_total|HDL_cholesterol
chr10_45517829	chr10_45722948_ENSG00000172671.20	0.118439	0.937888	HDL_cholesterol_levels|Cholesterol,_total|HDL_cholesterol
chr10_45517829	chr10_46002468_ENSG00000266412.5	0.707044	0.291925	HDL_cholesterol_levels|Cholesterol,_total|HDL_cholesterol
chr10_45517829	chr10_46013136_ENSG00000265354.4	0.91476	0.149068	HDL_cholesterol_levels|Cholesterol,_total|HDL_cholesterol
chr10_45517829	chr10_46024691_ENSG00000239883.8	0.950651	0.0931677	HDL_cholesterol_levels|Cholesterol,_total|HDL_cholesterol
chr10_45517829	chr10_46030216_ENSG00000188234.13	0.593988	0.465839	HDL_cholesterol_levels|Cholesterol,_total|HDL_cholesterol
chr10_45523383	chr10_45463433_ENSG00000165406.16	0.995962	0.0186335	High_density_lipoprotein_cholesterol_levels
chr10_45523383	chr10_45568115_ENSG00000172661.18	0.0098699	0.981366	High_density_lipoprotein_cholesterol_levels
chr10_45523383	chr10_45722948_ENSG00000172671.20	0.0641543	0.931677	High_density_lipoprotein_cholesterol_levels
chr10_45523383	chr10_46002468_ENSG00000266412.5	0.773441	0.329193	High_density_lipoprotein_cholesterol_levels
chr10_45523383	chr10_46013136_ENSG00000265354.4	0.97712	0.0496894	High_density_lipoprotein_cholesterol_levels
chr10_45523383	chr10_46024691_ENSG00000239883.8	0.982503	0.0186335	High_density_lipoprotein_cholesterol_levels
chr10_45523383	chr10_46030216_ENSG00000188234.13	0.778825	0.26087	High_density_lipoprotein_cholesterol_levels
chr10_45529229	chr10_45463433_ENSG00000165406.16	0.601615	0.434783	Mean_corpuscular_volume
chr10_45529229	chr10_45568115_ENSG00000172661.18	0.847017	0.173913	Mean_corpuscular_volume
chr10_45529229	chr10_45722948_ENSG00000172671.20	0.844325	0.229814	Mean_corpuscular_volume
chr10_45529229	chr10_46002468_ENSG00000266412.5	0.801705	0.254658	Mean_corpuscular_volume
chr10_45529229	chr10_46013136_ENSG00000265354.4	0.664424	0.354037	Mean_corpuscular_volume
chr10_45529229	chr10_46024691_ENSG00000239883.8	0.507402	0.602484	Mean_corpuscular_volume
chr10_45529229	chr10_46030216_ENSG00000188234.13	0.885599	0.118012	Mean_corpuscular_volume
chr10_45529281	chr10_45463433_ENSG00000165406.16	0.980709	0.0496894	Mean_corpuscular_hemoglobin|Mean_corpuscular_volume
chr10_45529281	chr10_45568115_ENSG00000172661.18	0.760431	0.322981	Mean_corpuscular_hemoglobin|Mean_corpuscular_volume
chr10_45529281	chr10_45722948_ENSG00000172671.20	0.741588	0.341615	Mean_corpuscular_hemoglobin|Mean_corpuscular_volume
chr10_45529281	chr10_46002468_ENSG00000266412.5	0.906236	0.0993789	Mean_corpuscular_hemoglobin|Mean_corpuscular_volume
chr10_45529281	chr10_46013136_ENSG00000265354.4	0.950651	0.0434783	Mean_corpuscular_hemoglobin|Mean_corpuscular_volume
chr10_45529281	chr10_46024691_ENSG00000239883.8	0.962315	0.0931677	Mean_corpuscular_hemoglobin|Mean_corpuscular_volume
chr10_45529281	chr10_46030216_ENSG00000188234.13	0.310902	0.763975	Mean_corpuscular_hemoglobin|Mean_corpuscular_volume
chr10_45547125	chr10_45463433_ENSG00000165406.16	0.983401	0.0124224	Hemoglobin_concentration|Mean_corpuscular_hemoglobin_concentration
chr10_45547125	chr10_45568115_ENSG00000172661.18	0.759533	0.248447	Hemoglobin_concentration|Mean_corpuscular_hemoglobin_concentration
chr10_45547125	chr10_45722948_ENSG00000172671.20	0.751907	0.291925	Hemoglobin_concentration|Mean_corpuscular_hemoglobin_concentration
chr10_45547125	chr10_46002468_ENSG00000266412.5	0.912965	0.130435	Hemoglobin_concentration|Mean_corpuscular_hemoglobin_concentration
chr10_45547125	chr10_46013136_ENSG00000265354.4	0.954688	0.0496894	Hemoglobin_concentration|Mean_corpuscular_hemoglobin_concentration
chr10_45547125	chr10_46024691_ENSG00000239883.8	0.965007	0.0621118	Hemoglobin_concentration|Mean_corpuscular_hemoglobin_concentration
chr10_45547125	chr10_46030216_ENSG00000188234.13	0.338717	0.751553	Hemoglobin_concentration|Mean_corpuscular_hemoglobin_concentration
chr10_45587537	chr10_45463433_ENSG00000165406.16	0.844773	0.236025	Prostate_cancer
chr10_45587537	chr10_45568115_ENSG00000172661.18	0.419022	0.670807	Prostate_cancer
chr10_45587537	chr10_45722948_ENSG00000172671.20	0.68192	0.347826	Prostate_cancer
chr10_45587537	chr10_46002468_ENSG00000266412.5	0.138179	0.838509	Prostate_cancer
chr10_45587537	chr10_46013136_ENSG00000265354.4	0.0515926	0.925466	Prostate_cancer
chr10_45587537	chr10_46024691_ENSG00000239883.8	0.403769	0.701863	Prostate_cancer
chr10_45587537	chr10_46030216_ENSG00000188234.13	0.768955	0.254658	Prostate_cancer
chr10_45609495	chr10_45463433_ENSG00000165406.16	0.845222	0.248447	Prostate_cancer
chr10_45609495	chr10_45568115_ENSG00000172661.18	0.271422	0.720497	Prostate_cancer
chr10_45609495	chr10_45722948_ENSG00000172671.20	0.686406	0.409938	Prostate_cancer
chr10_45609495	chr10_46002468_ENSG00000266412.5	0.0780619	0.925466	Prostate_cancer
chr10_45609495	chr10_46013136_ENSG00000265354.4	0.0506954	0.950311	Prostate_cancer
chr10_45609495	chr10_46024691_ENSG00000239883.8	0.46568	0.627329	Prostate_cancer
chr10_45609495	chr10_46030216_ENSG00000188234.13	0.768506	0.298137	Prostate_cancer
chr10_45625598	chr10_45463433_ENSG00000165406.16	0.988784	0.0124224	Serum_alkaline_phosphatase_levels
chr10_45625598	chr10_45568115_ENSG00000172661.18	0.00314042	1	Serum_alkaline_phosphatase_levels
chr10_45625598	chr10_45722948_ENSG00000172671.20	0.0506954	0.931677	Serum_alkaline_phosphatase_levels
chr10_45625598	chr10_46002468_ENSG00000266412.5	0.729026	0.304348	Serum_alkaline_phosphatase_levels
chr10_45625598	chr10_46013136_ENSG00000265354.4	0.981157	0.00621118	Serum_alkaline_phosphatase_levels
chr10_45625598	chr10_46024691_ENSG00000239883.8	0.97712	0.0310559	Serum_alkaline_phosphatase_levels
chr10_45625598	chr10_46030216_ENSG00000188234.13	0.751907	0.403727	Serum_alkaline_phosphatase_levels
chr10_45706981	chr10_45463433_ENSG00000165406.16	0.986092	0.0248447	Liver_enzyme_levels_(alkaline_phosphatase)
chr10_45706981	chr10_45568115_ENSG00000172661.18	0.744729	0.298137	Liver_enzyme_levels_(alkaline_phosphatase)
chr10_45706981	chr10_45722948_ENSG00000172671.20	0.757739	0.304348	Liver_enzyme_levels_(alkaline_phosphatase)
chr10_45706981	chr10_46002468_ENSG00000266412.5	0.911171	0.149068	Liver_enzyme_levels_(alkaline_phosphatase)
chr10_45706981	chr10_46013136_ENSG00000265354.4	0.960072	0.0372671	Liver_enzyme_levels_(alkaline_phosphatase)
chr10_45706981	chr10_46024691_ENSG00000239883.8	0.969493	0.0310559	Liver_enzyme_levels_(alkaline_phosphatase)
chr10_45706981	chr10_46030216_ENSG00000188234.13	0.530283	0.540373	Liver_enzyme_levels_(alkaline_phosphatase)
chr10_46017981	chr10_45463433_ENSG00000165406.16	0.447734	0.608696	Mean_corpuscular_hemoglobin|Mean_corpuscular_volume|Red_blood_cell_count
chr10_46017981	chr10_45568115_ENSG00000172661.18	0.78376	0.291925	Mean_corpuscular_hemoglobin|Mean_corpuscular_volume|Red_blood_cell_count
chr10_46017981	chr10_45722948_ENSG00000172671.20	0.797218	0.298137	Mean_corpuscular_hemoglobin|Mean_corpuscular_volume|Red_blood_cell_count
chr10_46017981	chr10_46002468_ENSG00000266412.5	0.69179	0.347826	Mean_corpuscular_hemoglobin|Mean_corpuscular_volume|Red_blood_cell_count
chr10_46017981	chr10_46013136_ENSG00000265354.4	0.332885	0.670807	Mean_corpuscular_hemoglobin|Mean_corpuscular_volume|Red_blood_cell_count
chr10_46017981	chr10_46024691_ENSG00000239883.8	0.581427	0.503106	Mean_corpuscular_hemoglobin|Mean_corpuscular_volume|Red_blood_cell_count
chr10_46017981	chr10_46030216_ENSG00000188234.13	0.545087	0.465839	Mean_corpuscular_hemoglobin|Mean_corpuscular_volume|Red_blood_cell_count
chr10_46030274	chr10_45463433_ENSG00000165406.16	0.900852	0.0807453	Red_cell_distribution_width
chr10_46030274	chr10_45568115_ENSG00000172661.18	0.620009	0.496894	Red_cell_distribution_width
chr10_46030274	chr10_45722948_ENSG00000172671.20	0.727232	0.354037	Red_cell_distribution_width
chr10_46030274	chr10_46002468_ENSG00000266412.5	0.5738	0.52795	Red_cell_distribution_width
chr10_46030274	chr10_46013136_ENSG00000265354.4	0.983849	0.0372671	Red_cell_distribution_width
chr10_46030274	chr10_46024691_ENSG00000239883.8	0.946164	0.0559006	Red_cell_distribution_width
chr10_46030274	chr10_46030216_ENSG00000188234.13	0.998654	0.00621118	Red_cell_distribution_width
chr10_46037697	chr10_45463433_ENSG00000165406.16	0.829969	0.204969	Cancer_(pleiotropy)
chr10_46037697	chr10_45568115_ENSG00000172661.18	0.436519	0.583851	Cancer_(pleiotropy)
chr10_46037697	chr10_45722948_ENSG00000172671.20	0.575146	0.552795	Cancer_(pleiotropy)
chr10_46037697	chr10_46002468_ENSG00000266412.5	0.59668	0.447205	Cancer_(pleiotropy)
chr10_46037697	chr10_46013136_ENSG00000265354.4	0.847465	0.223602	Cancer_(pleiotropy)
chr10_46037697	chr10_46024691_ENSG00000239883.8	0.897263	0.124224	Cancer_(pleiotropy)
chr10_46037697	chr10_46030216_ENSG00000188234.13	0.0139076	0.975155	Cancer_(pleiotropy)
chr10_46046326	chr10_45463433_ENSG00000165406.16	0.203679	0.745342	Blood_protein_levels|PCA3_expression_level|Prostate-specific_antigen_levels|Prostate_cancer|Serum_prostate-specific_antigen_levels
chr10_46046326	chr10_45568115_ENSG00000172661.18	0.605204	0.496894	Blood_protein_levels|PCA3_expression_level|Prostate-specific_antigen_levels|Prostate_cancer|Serum_prostate-specific_antigen_levels
chr10_46046326	chr10_45722948_ENSG00000172671.20	0.0663975	0.937888	Blood_protein_levels|PCA3_expression_level|Prostate-specific_antigen_levels|Prostate_cancer|Serum_prostate-specific_antigen_levels
chr10_46046326	chr10_46002468_ENSG00000266412.5	0.598923	0.428571	Blood_protein_levels|PCA3_expression_level|Prostate-specific_antigen_levels|Prostate_cancer|Serum_prostate-specific_antigen_levels
chr10_46046326	chr10_46013136_ENSG00000265354.4	0.775236	0.347826	Blood_protein_levels|PCA3_expression_level|Prostate-specific_antigen_levels|Prostate_cancer|Serum_prostate-specific_antigen_levels
chr10_46046326	chr10_46024691_ENSG00000239883.8	0.788246	0.248447	Blood_protein_levels|PCA3_expression_level|Prostate-specific_antigen_levels|Prostate_cancer|Serum_prostate-specific_antigen_levels
chr10_46046326	chr10_46030216_ENSG00000188234.13	0.0551817	0.931677	Blood_protein_levels|PCA3_expression_level|Prostate-specific_antigen_levels|Prostate_cancer|Serum_prostate-specific_antigen_levels
chr10_46047367	chr10_45463433_ENSG00000165406.16	0.650067	0.465839	Blood_protein_levels
chr10_46047367	chr10_45568115_ENSG00000172661.18	0.201436	0.826087	Blood_protein_levels
chr10_46047367	chr10_45722948_ENSG00000172671.20	0.513235	0.496894	Blood_protein_levels
chr10_46047367	chr10_46002468_ENSG00000266412.5	0.192912	0.838509	Blood_protein_levels
chr10_46047367	chr10_46013136_ENSG00000265354.4	0.127411	0.89441	Blood_protein_levels
chr10_46047367	chr10_46024691_ENSG00000239883.8	0.431584	0.658385	Blood_protein_levels
chr10_46047367	chr10_46030216_ENSG00000188234.13	0.358457	0.677019	Blood_protein_levels
chr10_46049486	chr10_45463433_ENSG00000165406.16	0.196949	0.863354	Blood_protein_levels
chr10_46049486	chr10_45568115_ENSG00000172661.18	0.576043	0.515528	Blood_protein_levels
chr10_46049486	chr10_45722948_ENSG00000172671.20	0.139076	0.89441	Blood_protein_levels
chr10_46049486	chr10_46002468_ENSG00000266412.5	0.0264693	0.968944	Blood_protein_levels
chr10_46049486	chr10_46013136_ENSG00000265354.4	0.877075	0.130435	Blood_protein_levels
chr10_46049486	chr10_46024691_ENSG00000239883.8	0.87214	0.149068	Blood_protein_levels
chr10_46049486	chr10_46030216_ENSG00000188234.13	0.0421714	0.950311	Blood_protein_levels
chr10_46057653	chr10_45463433_ENSG00000165406.16	0.303275	0.763975	Prostate_cancer
chr10_46057653	chr10_45568115_ENSG00000172661.18	0.637057	0.347826	Prostate_cancer
chr10_46057653	chr10_45722948_ENSG00000172671.20	0.256617	0.78882	Prostate_cancer
chr10_46057653	chr10_46002468_ENSG00000266412.5	0.0798564	0.906832	Prostate_cancer
chr10_46057653	chr10_46013136_ENSG00000265354.4	0.902647	0.124224	Prostate_cancer
chr10_46057653	chr10_46024691_ENSG00000239883.8	0.896366	0.136646	Prostate_cancer
chr10_46057653	chr10_46030216_ENSG00000188234.13	0.0183939	0.993789	Prostate_cancer
chr10_46180731	chr10_45463433_ENSG00000165406.16	0.774787	0.26087	Mean_corpuscular_hemoglobin|Mean_corpuscular_volume
chr10_46180731	chr10_45568115_ENSG00000172661.18	0.748766	0.26087	Mean_corpuscular_hemoglobin|Mean_corpuscular_volume
chr10_46180731	chr10_45722948_ENSG00000172671.20	0.760879	0.335404	Mean_corpuscular_hemoglobin|Mean_corpuscular_volume
chr10_46180731	chr10_46002468_ENSG00000266412.5	0.909376	0.118012	Mean_corpuscular_hemoglobin|Mean_corpuscular_volume
chr10_46180731	chr10_46013136_ENSG00000265354.4	0.353073	0.726708	Mean_corpuscular_hemoglobin|Mean_corpuscular_volume
chr10_46180731	chr10_46024691_ENSG00000239883.8	0.91476	0.0931677	Mean_corpuscular_hemoglobin|Mean_corpuscular_volume
chr10_46180731	chr10_46030216_ENSG00000188234.13	0.367429	0.726708	Mean_corpuscular_hemoglobin|Mean_corpuscular_volume
chr10_46263871	chr10_46268654_ENSG00000263482.3	0.4375	0.677019	Facial_attractiveness_(female_raters)
chr10_47304942	chr10_47167572_ENSG00000204177.10	0.61785	0.459627	Systolic_blood_pressure
chr10_47327566	chr10_47167572_ENSG00000204177.10	0.271696	0.714286	Hematocrit|Hemoglobin_concentration|Red_blood_cell_count|Systolic_blood_pressure
chr10_48189189	chr10_47419330_ENSG00000254929.6	0.826891	0.198758	Spherical_equivalent
chr10_48189189	chr10_47435621_ENSG00000224919.1	0.836975	0.21118	Spherical_equivalent
chr10_48189189	chr10_48261517_ENSG00000170324.21	0.870588	0.173913	Spherical_equivalent
chr10_48206138	chr10_47419330_ENSG00000254929.6	0.830252	0.21118	Myopia_(age_of_diagnosis)|Spherical_equivalent_or_myopia_(age_of_diagnosis)
chr10_48206138	chr10_47435621_ENSG00000224919.1	0.853782	0.180124	Myopia_(age_of_diagnosis)|Spherical_equivalent_or_myopia_(age_of_diagnosis)
chr10_48206138	chr10_48261517_ENSG00000170324.21	0.885714	0.15528	Myopia_(age_of_diagnosis)|Spherical_equivalent_or_myopia_(age_of_diagnosis)
chr10_49616060	chr10_49462544_ENSG00000225830.14	0.148966	0.813665	Protein_quantitative_trait_loci_(liver)
chr10_49616060	chr10_49562212_ENSG00000235939.1	0.486897	0.583851	Protein_quantitative_trait_loci_(liver)
chr10_49818659	chr10_49809719_ENSG00000227345.8	0.997543	0.00621118	Estimated_glomerular_filtration_rate
chr10_49818659	chr10_49814313_ENSG00000178440.7	0.92629	0.068323	Estimated_glomerular_filtration_rate
chr10_49840981	chr10_49809719_ENSG00000227345.8	0.984029	0.0310559	Estimated_glomerular_filtration_rate
chr10_49840981	chr10_49814313_ENSG00000178440.7	0.937346	0.111801	Estimated_glomerular_filtration_rate
chr10_50232820	chr10_50060082_ENSG00000099290.17	0.747941	0.354037	Blood_protein_levels
chr10_50232820	chr10_50063289_ENSG00000235618.8	0.892916	0.149068	Blood_protein_levels
chr10_50246248	chr10_50060082_ENSG00000099290.17	0.840198	0.267081	Blood_protein_levels
chr10_50246248	chr10_50063289_ENSG00000235618.8	0.789127	0.254658	Blood_protein_levels
chr10_50249888	chr10_50060082_ENSG00000099290.17	0.593081	0.559006	Neurological_blood_protein_biomarker_levels
chr10_50249888	chr10_50063289_ENSG00000235618.8	0.883031	0.167702	Neurological_blood_protein_biomarker_levels
chr10_50250948	chr10_50060082_ENSG00000099290.17	0.892916	0.173913	Neurological_blood_protein_biomarker_levels
chr10_50250948	chr10_50063289_ENSG00000235618.8	0.372323	0.63354	Neurological_blood_protein_biomarker_levels
chr10_50258722	chr10_50060082_ENSG00000099290.17	0.733114	0.335404	Blood_protein_levels
chr10_50258722	chr10_50063289_ENSG00000235618.8	0.708402	0.440994	Blood_protein_levels
chr10_50258839	chr10_50060082_ENSG00000099290.17	0.734761	0.310559	Blood_protein_levels
chr10_50258839	chr10_50063289_ENSG00000235618.8	0.706755	0.440994	Blood_protein_levels
chr10_50267849	chr10_50060082_ENSG00000099290.17	0.5486	0.509317	Blood_protein_levels
chr10_50267849	chr10_50063289_ENSG00000235618.8	0.38715	0.714286	Blood_protein_levels
chr10_50613485	chr10_50617988_ENSG00000226200.7	0.369811	0.720497	Apolipoprotein_B_levels|Triglyceride_levels
chr10_50620882	chr10_50617988_ENSG00000226200.7	0.381132	0.745342	Apolipoprotein_B_levels|Low_density_lipoprotein_cholesterol_levels|Total_cholesterol_levels|Triglyceride_levels
chr10_50790398	chr10_50691320_ENSG00000198964.14	0.361925	0.78882	Creatinine_levels|Estimated_glomerular_filtration_rate|Urate_levels
chr10_50790398	chr10_50748756_ENSG00000204147.10	0.0146444	0.981366	Creatinine_levels|Estimated_glomerular_filtration_rate|Urate_levels
chr10_5725214	chr10_5812430_ENSG00000057608.17	0.887165	0.136646	Nevus_count_or_cutaneous_melanoma
chr10_5791785	chr10_5812430_ENSG00000057608.17	0.877292	0.180124	Blood_protein_levels
chr10_58176080	chr10_58176080_ENSG00000151151.6	1	0	Monocyte_count
chr10_58176080	chr10_58204273_ENSG00000122873.12	0.715103	0.354037	Monocyte_count
chr10_58187470	chr10_58176080_ENSG00000151151.6	0.83524	0.21118	Crohn's_disease
chr10_58187470	chr10_58204273_ENSG00000122873.12	0.947368	0.0559006	Crohn's_disease
chr10_58238165	chr10_58176080_ENSG00000151151.6	0.300915	0.763975	Inflammatory_bowel_disease
chr10_58238165	chr10_58204273_ENSG00000122873.12	0.727689	0.242236	Inflammatory_bowel_disease
chr10_58362306	chr10_58176080_ENSG00000151151.6	0.570938	0.47205	Mitochondrial_DNA_levels
chr10_58362306	chr10_58204273_ENSG00000122873.12	0.557208	0.459627	Mitochondrial_DNA_levels
chr10_58395360	chr10_58384279_ENSG00000072401.15	0.638554	0.490683	Mitochondrial_heteroplasmy_measurement
chr10_58396406	chr10_58384279_ENSG00000072401.15	0.144578	0.826087	Mitochondrial_DNA_levels
chr10_5852127	chr10_5897471_ENSG00000134452.19	0.733333	0.385093	Monocyte_count
chr10_59643373	chr10_59710007_ENSG00000165449.11	0.0383838	0.950311	Bioavailable_testosterone_levels
chr10_59649711	chr10_59710007_ENSG00000165449.11	0.892929	0.254658	HDL_cholesterol_levels
chr10_59653595	chr10_59710007_ENSG00000165449.11	0.676768	0.627329	Blood_metabolite_levels
chr10_5966995	chr10_5979584_ENSG00000134470.21	0.890295	0.124224	Blood_protein_levels
chr10_5967177	chr10_5979584_ENSG00000134470.21	0.599156	0.397516	Blood_protein_levels
chr10_59674761	chr10_59710007_ENSG00000165449.11	0.818182	0.378882	Acylcarnitine_levels
chr10_5968264	chr10_5979584_ENSG00000134470.21	0.852321	0.192547	Blood_protein_levels
chr10_59684606	chr10_59710007_ENSG00000165449.11	0.816162	0.385093	Serum_uric_acid_levels
chr10_59689754	chr10_59710007_ENSG00000165449.11	0.769697	0.397516	Urate_levels
chr10_59689806	chr10_59710007_ENSG00000165449.11	0.0686869	0.937888	Metabolic_traits
chr10_59690363	chr10_59710007_ENSG00000165449.11	0.0727273	0.968944	Testosterone_levels|Urate_levels
chr10_59700796	chr10_59710007_ENSG00000165449.11	0.721212	0.583851	Urate_levels
chr10_59706080	chr10_59710007_ENSG00000165449.11	0.020202	0.993789	Gout
chr10_59707424	chr10_59710007_ENSG00000165449.11	0.00808081	0.993789	Triglyceride_levels|Bioavailable_testosterone_levels|Blood_metabolite_levels|Total_testosterone_levels|Urate_levels
chr10_59708831	chr10_59710007_ENSG00000165449.11	0.0020202	1	Acylcarnitine_levels|Serum_metabolite_concentrations_in_chronic_kidney_disease|Urate_levels
chr10_59709332	chr10_59710007_ENSG00000165449.11	0.00606061	0.987578	Blood_metabolite_levels|Blood_metabolite_ratios
chr10_59709780	chr10_59710007_ENSG00000165449.11	0.0040404	1	Hemoglobin_concentration|Serum_metabolite_ratios_in_chronic_kidney_disease|Acylcarnitine_levels|Blood_metabolite_levels|Urate_levels
chr10_5973021	chr10_5979584_ENSG00000134470.21	0.021097	0.962733	Blood_protein_levels
chr10_5973234	chr10_5979584_ENSG00000134470.21	0.881857	0.142857	Blood_protein_levels
chr10_5974436	chr10_5979584_ENSG00000134470.21	0.894515	0.186335	Blood_protein_levels
chr10_5974929	chr10_5979584_ENSG00000134470.21	0.898734	0.0807453	Blood_protein_levels
chr10_5995763	chr10_6053965_ENSG00000134460.18	0.966851	0.0372671	Non-albumin_protein_levels
chr10_5996890	chr10_6053965_ENSG00000134460.18	0.839779	0.21118	Atopic_dermatitis
chr10_6013641	chr10_6053965_ENSG00000134460.18	0.974217	0.0310559	Asthma
chr10_6016360	chr10_6053965_ENSG00000134460.18	0.996317	0.0124224	Asthma
chr10_6028310	chr10_6053965_ENSG00000134460.18	0.731123	0.440994	Multiple_sclerosis
chr10_6032488	chr10_6053965_ENSG00000134460.18	0.911602	0.149068	Allergic_disease_(asthma,_hay_fever_or_eczema)
chr10_6037072	chr10_6053965_ENSG00000134460.18	0.561694	0.509317	Medication_use_(thyroid_preparations)
chr10_6039267	chr10_6053965_ENSG00000134460.18	0.685083	0.397516	Crohn's_disease|Inflammatory_bowel_disease
chr10_6049054	chr10_6053965_ENSG00000134460.18	0.85267	0.198758	Lymphocyte_counts
chr10_6050383	chr10_6053965_ENSG00000134460.18	0.94291	0.124224	Multiple_sclerosis
chr10_6052734	chr10_6053965_ENSG00000134460.18	0.104972	0.925466	Type_1_diabetes|Allergic_disease_(asthma,_hay_fever_or_eczema)|Eczema|Hay_fever_and/or_eczema|Lymphocyte_percentage_of_white_cells
chr10_6055320	chr10_6053965_ENSG00000134460.18	0.0957643	0.875776	Type_1_diabetes
chr10_60562276	chr10_60588420_ENSG00000151150.22	0.485714	0.639752	Bipolar_disorder|Bipolar_disorder
chr10_6056861	chr10_6053965_ENSG00000134460.18	0.93186	0.0931677	Vitiligo|Vitiligo
chr10_6056986	chr10_6053965_ENSG00000134460.18	0.808471	0.267081	Arthritis_(juvenile_idiopathic)|Pediatric_autoimmune_diseases|Rheumatoid_arthritis
chr10_6057082	chr10_6053965_ENSG00000134460.18	0.616943	0.521739	Multiple_sclerosis
chr10_6058762	chr10_6053965_ENSG00000134460.18	0.898711	0.0931677	Rheumatoid_arthritis
chr10_6059166	chr10_6053965_ENSG00000134460.18	0.896869	0.118012	Lymphocyte_counts
chr10_6059750	chr10_6053965_ENSG00000134460.18	0.799263	0.267081	Alopecia_areata|Autoimmune_traits_(pleiotropy)|Type_1_diabetes|Alopecia_areata|Multiple_sclerosis
chr10_6060049	chr10_6053965_ENSG00000134460.18	0.723757	0.335404	Crohn's_disease
chr10_6060794	chr10_6053965_ENSG00000134460.18	0.895028	0.142857	White_blood_cell_count
chr10_6066377	chr10_6053965_ENSG00000134460.18	0.891344	0.0869565	Rheumatoid_arthritis|Rheumatoid_arthritis_(ACPA-positive)|Type_1_diabetes
chr10_6066476	chr10_6053965_ENSG00000134460.18	0.876611	0.167702	Primary_sclerosing_cholangitis
chr10_6068866	chr10_6053965_ENSG00000134460.18	0.858195	0.180124	Multiple_sclerosis
chr10_6068912	chr10_6053965_ENSG00000134460.18	0.843462	0.180124	Autoimmune_thyroid_disease|Medication_use_(thyroid_preparations)
chr10_6074291	chr10_6053965_ENSG00000134460.18	0.627993	0.42236	Autoimmune_traits_(pleiotropy)
chr10_6075359	chr10_6053965_ENSG00000134460.18	0.014733	0.987578	Multiple_sclerosis
chr10_6080046	chr10_6053965_ENSG00000134460.18	0.854512	0.198758	Rheumatoid_arthritis
chr10_6107074	chr10_6111905_ENSG00000134453.16	0.628763	0.416149	Midgestational_cytokine/chemokine_levels_(maternal_genetic_effect)|Non-albumin_protein_levels|Serum_total_protein_level
chr10_62070527	chr10_62151897_ENSG00000150347.16	0.305747	0.807453	Corneal_structure
chr10_62072169	chr10_62151897_ENSG00000150347.16	0.303448	0.869565	Central_corneal_thickness
chr10_62072520	chr10_62151897_ENSG00000150347.16	0.781609	0.254658	Intraocular_pressure
chr10_62077247	chr10_62151897_ENSG00000150347.16	0.222989	0.906832	Central_corneal_thickness
chr10_62094648	chr10_62151897_ENSG00000150347.16	0.698851	0.347826	Serum_metabolite_levels
chr10_62101841	chr10_62151897_ENSG00000150347.16	0.547126	0.621118	Waist-hip_ratio
chr10_62122923	chr10_62151897_ENSG00000150347.16	0.528736	0.596273	Waist-hip_ratio
chr10_62130042	chr10_62151897_ENSG00000150347.16	0.77931	0.322981	Sex_hormone-binding_globulin_levels|Triglyceride_levels
chr10_62200170	chr10_62151897_ENSG00000150347.16	0.696552	0.378882	Rheumatoid_arthritis
chr10_62498069	chr10_62486679_ENSG00000122877.16	0.00900901	0.981366	Percent_mammographic_density
chr10_62719072	chr10_62765375_ENSG00000238280.2	0.488263	0.571429	Breast_cancer
chr10_62759539	chr10_62765375_ENSG00000238280.2	0.774648	0.291925	Insomnia
chr10_62770422	chr10_62765375_ENSG00000238280.2	0.356808	0.714286	Sex_hormone-binding_globulin_levels
chr10_62781559	chr10_62765375_ENSG00000238280.2	0.873239	0.10559	Crohn's_disease
chr10_63098112	chr10_63127712_ENSG00000148572.16	0.68764	0.335404	Schizophrenia
chr10_63115985	chr10_63127712_ENSG00000148572.16	0.904494	0.142857	Educational_attainment_(MTAG)
chr10_63116794	chr10_63127712_ENSG00000148572.16	0.846067	0.198758	Low_testosterone_levels
chr10_63118358	chr10_63127712_ENSG00000148572.16	0.706742	0.31677	Glycine_levels
chr10_63122540	chr10_63127712_ENSG00000148572.16	0.733708	0.329193	Triglyceride_levels|Triglyceride_levels_in_current_drinkers|Triglyceride_levels_x_alcohol_consumption_(drinkers_vs_non-drinkers)_interaction_(2df)|Triglyceride_levels_x_alcohol_consumption_(regular_vs_non-regular_drinkers)_interaction_(2df)
chr10_63124977	chr10_63127712_ENSG00000148572.16	0.901124	0.161491	Educational_attainment_(years_of_education)
chr10_63128096	chr10_63127712_ENSG00000148572.16	0.896629	0.142857	Liver_enzyme_levels_(gamma-glutamyl_transferase)
chr10_63140133	chr10_63127712_ENSG00000148572.16	0.435955	0.552795	Mean_corpuscular_hemoglobin|Mean_corpuscular_volume
chr10_63156304	chr10_63127712_ENSG00000148572.16	0.797753	0.26087	Lung_function_(FEV1/FVC)
chr10_63156891	chr10_63127712_ENSG00000148572.16	0.439326	0.621118	Mean_corpuscular_hemoglobin|Mean_corpuscular_volume
chr10_63158815	chr10_63127712_ENSG00000148572.16	0.398876	0.614907	Serum_alkaline_phosphatase_levels|Sex_hormone-binding_globulin_levels
chr10_63168063	chr10_63127712_ENSG00000148572.16	0.619663	0.409938	Liver_enzyme_levels_(alkaline_phosphatase)
chr10_63174788	chr10_63127712_ENSG00000148572.16	0.702809	0.335404	Triglycerides
chr10_63180354	chr10_63127712_ENSG00000148572.16	0.129213	0.863354	Sex_hormone-binding_globulin_levels
chr10_63182225	chr10_63127712_ENSG00000148572.16	0.582584	0.428571	Red_blood_cell_count
chr10_63193075	chr10_63127712_ENSG00000148572.16	0.0258427	0.975155	Serum_alkaline_phosphatase_levels|Sex_hormone-binding_globulin_levels
chr10_63199231	chr10_63127712_ENSG00000148572.16	0.437079	0.596273	Serum_alkaline_phosphatase_levels|Sex_hormone-binding_globulin_levels
chr10_63200995	chr10_63127712_ENSG00000148572.16	0.13427	0.89441	Serum_alkaline_phosphatase_levels|Sex_hormone-binding_globulin_levels
chr10_63203689	chr10_63127712_ENSG00000148572.16	0.804494	0.236025	Mean_platelet_volume
chr10_63211168	chr10_63127712_ENSG00000148572.16	0.829775	0.236025	Type_2_diabetes
chr10_63214396	chr10_63127712_ENSG00000148572.16	0.383708	0.596273	High_light_scatter_reticulocyte_count|Immature_fraction_of_reticulocytes|Sex_hormone-binding_globulin_levels
chr10_63214620	chr10_63127712_ENSG00000148572.16	0.607865	0.428571	Serum_alkaline_phosphatase_levels
chr10_63229171	chr10_63127712_ENSG00000148572.16	0.651685	0.347826	Fibrinogen_levels
chr10_63238289	chr10_63127712_ENSG00000148572.16	0.429775	0.559006	Serum_alkaline_phosphatase_levels|Sex_hormone-binding_globulin_levels
chr10_63239211	chr10_63127712_ENSG00000148572.16	0.849438	0.217391	FEV1|Lung_function_(FVC)
chr10_63245639	chr10_63127712_ENSG00000148572.16	0.716292	0.273292	Triglycerides
chr10_63250866	chr10_63127712_ENSG00000148572.16	0.193258	0.826087	Urate_levels
chr10_63250912	chr10_63127712_ENSG00000148572.16	0.755618	0.273292	Granulocyte_count|Neutrophil_count|Sum_neutrophil_eosinophil_counts|White_blood_cell_count
chr10_63256961	chr10_63127712_ENSG00000148572.16	0.65618	0.416149	Cognitive_performance_(MTAG)
chr10_63262262	chr10_63127712_ENSG00000148572.16	0.577528	0.515528	Male_puberty_timing_(age_at_voice_breaking_MTAG)
chr10_63263006	chr10_63127712_ENSG00000148572.16	0.470787	0.652174	Serum_alkaline_phosphatase_levels|Sex_hormone-binding_globulin_levels|Testosterone_levels
chr10_63267850	chr10_63127712_ENSG00000148572.16	0.596629	0.534161	Triglyceride_levels|Triglycerides|Neutrophil_percentage_of_white_cells|Platelet_count|Triglycerides
chr10_63282094	chr10_63127712_ENSG00000148572.16	0.284831	0.720497	Serum_alkaline_phosphatase_levels
chr10_63286105	chr10_63127712_ENSG00000148572.16	0.486517	0.552795	Serum_alkaline_phosphatase_levels|Sex_hormone-binding_globulin_levels|Testosterone_levels
chr10_63288546	chr10_63127712_ENSG00000148572.16	0.588202	0.453416	Blood_protein_levels
chr10_63290899	chr10_63127712_ENSG00000148572.16	0.738764	0.298137	Mean_platelet_volume
chr10_63292445	chr10_63127712_ENSG00000148572.16	0.834831	0.180124	HDL_cholesterol_levels
chr10_63297053	chr10_63127712_ENSG00000148572.16	0.77809	0.254658	Sex_hormone-binding_globulin_levels|Sex_hormone-binding_globulin_levels_adjusted_for_BMI
chr10_63306426	chr10_63127712_ENSG00000148572.16	0.791573	0.248447	Educational_attainment_(years_of_education)|Mean_platelet_volume|Platelet-derived_growth_factor_subunit_B_levels|Platelet_count|Proheparin-binding_EGF-like_growth_factor_levels|Proteinase-activated_receptor_1_levels|Vascular_endothelial_growth_factor_levels
chr10_63311455	chr10_63127712_ENSG00000148572.16	0.59382	0.478261	Metabolic_syndrome|Vascular_endothelial_growth_factor_levels
chr10_63327708	chr10_63127712_ENSG00000148572.16	0.902809	0.136646	Lung_function_(FEV1)
chr10_63332959	chr10_63127712_ENSG00000148572.16	0.358427	0.627329	Sex_hormone-binding_globulin_levels|Testosterone_levels
chr10_63336490	chr10_63127712_ENSG00000148572.16	0.776966	0.273292	Platelet_count
chr10_63341447	chr10_63127712_ENSG00000148572.16	0.589326	0.496894	Mitochondrial_DNA_levels|Plasma_omega-6_polyunsaturated_fatty_acid_levels_(linoleic_acid)|Platelet_distribution_width
chr10_63344740	chr10_63127712_ENSG00000148572.16	0.787079	0.254658	Apolipoprotein_A1_levels|C-X-C_motif_chemokine_1_levels|Dickkopf-related_protein_1_levels|Platelet_count|Vascular_endothelial_growth_factor_A_levels|Myeloid_white_cell_count|Sum_basophil_neutrophil_counts
chr10_63355904	chr10_63127712_ENSG00000148572.16	0.0893258	0.925466	Sex_hormone-binding_globulin_levels
chr10_63361805	chr10_63127712_ENSG00000148572.16	0.744944	0.341615	Liver_enzyme_levels|Mean_platelet_volume
chr10_63364338	chr10_63127712_ENSG00000148572.16	0.729213	0.322981	Triglyceride_levels|Sex_hormone-binding_globulin_levels|Sex_hormone-binding_globulin_levels_adjusted_for_BMI
chr10_63367716	chr10_63127712_ENSG00000148572.16	0.666854	0.360248	Serum_alkaline_phosphatase_levels|Sex_hormone-binding_globulin_levels
chr10_63373396	chr10_63127712_ENSG00000148572.16	0.505056	0.608696	Intelligence|Mean_platelet_volume
chr10_63374062	chr10_63127712_ENSG00000148572.16	0.598315	0.459627	Liver_enzyme_levels_(alkaline_phosphatase)
chr10_63375018	chr10_63127712_ENSG00000148572.16	0.779775	0.242236	Triglycerides_x_physical_activity_interaction_(2df_test)
chr10_63379150	chr10_63127712_ENSG00000148572.16	0.780899	0.285714	Sex_hormone-binding_globulin_levels
chr10_63402393	chr10_63127712_ENSG00000148572.16	0.76236	0.273292	Fibrinogen
chr10_63406910	chr10_63127712_ENSG00000148572.16	0.0797753	0.906832	Serum_alkaline_phosphatase_levels|Sex_hormone-binding_globulin_levels|Testosterone_levels|Total_bilirubin_levels
chr10_63414817	chr10_63127712_ENSG00000148572.16	0.914607	0.0993789	Cognitive_performance_(MTAG)
chr10_63429213	chr10_63127712_ENSG00000148572.16	0.850562	0.21118	General_cognitive_ability
chr10_63431885	chr10_63127712_ENSG00000148572.16	0.641011	0.42236	Adult_body_size|Urinary_sodium_excretion|Walking_pace|Educational_attainment_(MTAG)|Educational_attainment_(years_of_education)
chr10_63444048	chr10_63127712_ENSG00000148572.16	0.803933	0.267081	Triglycerides
chr10_63475933	chr10_63127712_ENSG00000148572.16	0.33764	0.726708	Sex_hormone-binding_globulin_levels
chr10_63485734	chr10_63127712_ENSG00000148572.16	0.446067	0.590062	Serum_alkaline_phosphatase_levels|Sex_hormone-binding_globulin_levels
chr10_63490783	chr10_63127712_ENSG00000148572.16	0.83764	0.21118	Highest_math_class_taken_(MTAG)
chr10_63500073	chr10_63127712_ENSG00000148572.16	0.145506	0.857143	Serum_alkaline_phosphatase_levels|Sex_hormone-binding_globulin_levels
chr10_63502925	chr10_63127712_ENSG00000148572.16	0.485393	0.602484	Caffeine_consumption_from_coffee_or_tea
chr10_63505880	chr10_63127712_ENSG00000148572.16	0.403371	0.621118	Serum_alkaline_phosphatase_levels|Sex_hormone-binding_globulin_levels
chr10_63511728	chr10_63127712_ENSG00000148572.16	0.700562	0.360248	Electrocardiogram_morphology_(amplitude_at_temporal_datapoints)|Total_testosterone_levels
chr10_63515167	chr10_63127712_ENSG00000148572.16	0.605618	0.465839	Liver_enzyme_levels
chr10_63515454	chr10_63127712_ENSG00000148572.16	0.666292	0.372671	Serum_alkaline_phosphatase_levels|Sex_hormone-binding_globulin_levels|Testosterone_levels
chr10_63517266	chr10_63127712_ENSG00000148572.16	0.794944	0.248447	White_blood_cell_count
chr10_63517496	chr10_63127712_ENSG00000148572.16	0.675843	0.42236	Serum_alkaline_phosphatase_levels
chr10_63541965	chr10_63127712_ENSG00000148572.16	0.71573	0.378882	Blood_protein_levels|HDL_cholesterol_levels|Triglyceride_levels
chr10_63542939	chr10_63127712_ENSG00000148572.16	0.648876	0.416149	Youthful_appearance_(self-reported)
chr10_63545492	chr10_63127712_ENSG00000148572.16	0.646629	0.42236	Type_2_diabetes
chr10_63548990	chr10_63127712_ENSG00000148572.16	0.72809	0.310559	Factor_VII_activity|Factor_VII_activity_or_levels
chr10_63555673	chr10_63127712_ENSG00000148572.16	0.601124	0.484472	Glycine_levels
chr10_63556040	chr10_63127712_ENSG00000148572.16	0.629775	0.409938	Atrial_fibrillation
chr10_63559006	chr10_63127712_ENSG00000148572.16	0.594382	0.459627	Body_mass_index|Waist-hip_ratio
chr10_63561387	chr10_63127712_ENSG00000148572.16	0.631461	0.378882	Atrial_fibrillation
chr10_63573888	chr10_63127712_ENSG00000148572.16	0.599438	0.540373	Diastolic_blood_pressure
chr10_63590623	chr10_63127712_ENSG00000148572.16	0.684831	0.378882	Serum_alkaline_phosphatase_levels
chr10_63618935	chr10_63127712_ENSG00000148572.16	0.197753	0.776398	Sex_hormone-binding_globulin_levels
chr10_63619046	chr10_63127712_ENSG00000148572.16	0.28764	0.664596	Protein_quantitative_trait_loci_(liver)
chr10_63621521	chr10_63127712_ENSG00000148572.16	0.166292	0.813665	Serum_alkaline_phosphatase_levels
chr10_63621834	chr10_63127712_ENSG00000148572.16	0.478652	0.571429	Serum_alkaline_phosphatase_levels|Sex_hormone-binding_globulin_levels
chr10_6406932	chr10_6407324_ENSG00000065675.15	0.997333	0.0186335	Medication_use_(thyroid_preparations)
chr10_68150699	chr10_68158845_ENSG00000148634.15	0.2025	0.863354	Glycated_hemoglobin_levels
chr10_68150699	chr10_68201713_ENSG00000096717.12	0.375	0.695652	Glycated_hemoglobin_levels
chr10_68174212	chr10_68158845_ENSG00000148634.15	0.4925	0.596273	Appendicular_lean_mass
chr10_68174212	chr10_68201713_ENSG00000096717.12	0.605	0.453416	Appendicular_lean_mass
chr10_68177435	chr10_68158845_ENSG00000148634.15	0.705	0.403727	Height
chr10_68177435	chr10_68201713_ENSG00000096717.12	0.6725	0.409938	Height
chr10_68192084	chr10_68158845_ENSG00000148634.15	0.65	0.428571	Estimated_glomerular_filtration_rate|Estimated_glomerular_filtration_rate
chr10_68192084	chr10_68201713_ENSG00000096717.12	0.8275	0.186335	Estimated_glomerular_filtration_rate|Estimated_glomerular_filtration_rate
chr10_68193659	chr10_68158845_ENSG00000148634.15	0.715	0.335404	Estimated_glomerular_filtration_rate_in_non-diabetics
chr10_68193659	chr10_68201713_ENSG00000096717.12	0.6775	0.341615	Estimated_glomerular_filtration_rate_in_non-diabetics
chr10_68196515	chr10_68158845_ENSG00000148634.15	0.44	0.596273	Estimated_glomerular_filtration_rate
chr10_68196515	chr10_68201713_ENSG00000096717.12	0.595	0.521739	Estimated_glomerular_filtration_rate
chr10_68197593	chr10_68158845_ENSG00000148634.15	0.6775	0.434783	Lung_function_(FVC)
chr10_68197593	chr10_68201713_ENSG00000096717.12	0.6625	0.403727	Lung_function_(FVC)
chr10_68200441	chr10_68158845_ENSG00000148634.15	0.5775	0.484472	Creatinine_levels|Estimated_glomerular_filtration_rate
chr10_68200441	chr10_68201713_ENSG00000096717.12	0.6475	0.36646	Creatinine_levels|Estimated_glomerular_filtration_rate
chr10_68200673	chr10_68158845_ENSG00000148634.15	0.6575	0.397516	Estimated_glomerular_filtration_rate
chr10_68200673	chr10_68201713_ENSG00000096717.12	0.7	0.322981	Estimated_glomerular_filtration_rate
chr10_68203197	chr10_68158845_ENSG00000148634.15	0.72	0.322981	FEV1|Lung_function_(FVC)
chr10_68203197	chr10_68201713_ENSG00000096717.12	0.6575	0.440994	FEV1|Lung_function_(FVC)
chr10_68344810	chr10_68475270_ENSG00000138346.15	0.327505	0.714286	Glycated_hemoglobin_levels
chr10_68344810	chr10_68521176_ENSG00000122912.15	0.607935	0.434783	Glycated_hemoglobin_levels
chr10_68496075	chr10_68475270_ENSG00000138346.15	0.0585071	0.962733	Stimulant_dependence
chr10_68496075	chr10_68521176_ENSG00000122912.15	0.404842	0.658385	Stimulant_dependence
chr10_68572915	chr10_68475270_ENSG00000138346.15	0.677875	0.378882	Diastolic_blood_pressure
chr10_68572915	chr10_68521176_ENSG00000122912.15	0.744452	0.304348	Diastolic_blood_pressure
chr10_68583018	chr10_68475270_ENSG00000138346.15	0.383995	0.677019	Type_2_diabetes
chr10_68583018	chr10_68521176_ENSG00000122912.15	0.648958	0.440994	Type_2_diabetes
chr10_68586983	chr10_68475270_ENSG00000138346.15	0.36651	0.708075	Chronotype|Triglycerides
chr10_68586983	chr10_68521176_ENSG00000122912.15	0.644923	0.428571	Chronotype|Triglycerides
chr10_68622422	chr10_68475270_ENSG00000138346.15	0.484869	0.63354	Type_2_diabetes
chr10_68622422	chr10_68521176_ENSG00000122912.15	0.666443	0.416149	Type_2_diabetes
chr10_68638032	chr10_68475270_ENSG00000138346.15	0.400134	0.689441	Appendicular_lean_mass
chr10_68638032	chr10_68521176_ENSG00000122912.15	0.658373	0.459627	Appendicular_lean_mass
chr10_68644402	chr10_68475270_ENSG00000138346.15	0.642233	0.397516	Pulse_pressure
chr10_68644402	chr10_68521176_ENSG00000122912.15	0.68729	0.447205	Pulse_pressure
chr10_68692503	chr10_68756987_ENSG00000060339.14	0.197122	0.863354	Glycated_hemoglobin_levels
chr10_68939964	chr10_68873507_ENSG00000165732.13	0.423398	0.645963	Glycated_hemoglobin_levels
chr10_68939964	chr10_68898844_ENSG00000107625.13	0.431755	0.645963	Glycated_hemoglobin_levels
chr10_68939964	chr10_69016831_ENSG00000198954.8	0.243733	0.795031	Glycated_hemoglobin_levels
chr10_69085335	chr10_69056054_ENSG00000122862.5	0.345622	0.776398	Glycated_hemoglobin_levels
chr10_69129297	chr10_69201157_ENSG00000156502.14	0.564904	0.440994	Body_size_at_age_10
chr10_69147160	chr10_69201157_ENSG00000156502.14	0.923077	0.111801	Basophil_count
chr10_69172435	chr10_69201157_ENSG00000156502.14	0.903846	0.0434783	Glycated_hemoglobin_levels
chr10_69180045	chr10_69201157_ENSG00000156502.14	0.682692	0.36646	Immune_reponse_to_smallpox_(secreted_IL-1beta)
chr10_69191590	chr10_69201157_ENSG00000156502.14	0.603365	0.36646	Glycated_hemoglobin_levels
chr10_69204352	chr10_69201157_ENSG00000156502.14	0.730769	0.360248	Glycated_hemoglobin_levels
chr10_69208292	chr10_69201157_ENSG00000156502.14	0.0600962	0.944099	Alanine_aminotransferase_levels|Aspartate_aminotransferase_to_alanine_aminotransferase_ratio
chr10_69298258	chr10_69318587_ENSG00000156515.23	0.614865	0.434783	Glycated_hemoglobin_levels
chr10_69300854	chr10_69318587_ENSG00000156515.23	0.114865	0.84472	Glycated_hemoglobin_levels|Total_bilirubin_levels
chr10_69313959	chr10_69318587_ENSG00000156515.23	0.554054	0.515528	Glycated_hemoglobin_levels
chr10_69316145	chr10_69318587_ENSG00000156515.23	0.344595	0.689441	Glycated_hemoglobin_levels
chr10_69319812	chr10_69318587_ENSG00000156515.23	0.155405	0.850932	Glycated_hemoglobin_levels
chr10_69483278	chr10_69477780_ENSG00000099282.10	0.862745	0.304348	Neutrophil_count
chr10_69485520	chr10_69477780_ENSG00000099282.10	0.965686	0.0621118	Venous_thromboembolism
chr10_70245434	chr10_70132457_ENSG00000042286.15	0.0120805	0.993789	Blood_protein_levels
chr10_70245434	chr10_70140639_ENSG00000156521.14	0.791946	0.242236	Blood_protein_levels
chr10_70245434	chr10_70207835_ENSG00000180817.12	0.853691	0.161491	Blood_protein_levels
chr10_70266198	chr10_70132457_ENSG00000042286.15	0.167785	0.863354	Insulin-like_growth_factor_1_levels
chr10_70266198	chr10_70140639_ENSG00000156521.14	0.433557	0.583851	Insulin-like_growth_factor_1_levels
chr10_70266198	chr10_70207835_ENSG00000180817.12	0.421477	0.670807	Insulin-like_growth_factor_1_levels
chr10_71760875	chr10_71802391_ENSG00000107736.21	0.408638	0.689441	Myeloid_white_cell_count|Neutrophil_count|White_blood_cell_count
chr10_71765768	chr10_71802391_ENSG00000107736.21	0.0996678	0.906832	Monocyte_count
chr10_71769141	chr10_71802391_ENSG00000107736.21	0.152824	0.850932	Blood_protein_levels
chr10_71771312	chr10_71802391_ENSG00000107736.21	0.199336	0.819876	Blood_protein_levels
chr10_71778407	chr10_71802391_ENSG00000107736.21	0.870432	0.180124	Blood_protein_levels
chr10_71790360	chr10_71802391_ENSG00000107736.21	0.591362	0.503106	Blood_protein_levels
chr10_71806446	chr10_71802391_ENSG00000107736.21	0.956811	0.0745342	Progranulin_levels
chr10_71809561	chr10_71802391_ENSG00000107736.21	0.963455	0.068323	Blood_protein_levels
chr10_72008101	chr10_72000418_ENSG00000138303.18	0.712329	0.378882	Osteoarthritis_(with_total_hip_replacement)
chr10_72271555	chr10_72371341_ENSG00000166321.14	0.957272	0.0496894	Spherical_equivalent
chr10_72329606	chr10_72371341_ENSG00000166321.14	0.811832	0.204969	Cognitive_performance_(MTAG)
chr10_72340884	chr10_72371341_ENSG00000166321.14	0.825801	0.192547	Educational_attainment_(MTAG)
chr10_72558804	chr10_72501871_ENSG00000156026.14	0.749511	0.36646	Red_cell_distribution_width
chr10_72877568	chr10_72501871_ENSG00000156026.14	0.713633	0.409938	Triglyceride_levels
chr10_72944091	chr10_72501871_ENSG00000156026.14	0.701892	0.453416	Triglycerides
chr10_72951618	chr10_72501871_ENSG00000156026.14	0.746902	0.304348	Triglyceride_levels
chr10_72954419	chr10_72501871_ENSG00000156026.14	0.514025	0.571429	Triglyceride_levels
chr10_73256607	chr10_73609880_ENSG00000122882.11	0.591549	0.47205	Estimated_glomerular_filtration_rate
chr10_73437293	chr10_73609880_ENSG00000122882.11	0.726917	0.279503	Systolic_blood_pressure
chr10_73646383	chr10_73671917_ENSG00000196968.11	0.705	0.372671	Hypertrophic_cardiomyopathy|Hypertrophic_cardiomyopathy_(MTAG)
chr10_73646383	chr10_73759933_ENSG00000176986.16	0.838333	0.279503	Hypertrophic_cardiomyopathy|Hypertrophic_cardiomyopathy_(MTAG)
chr10_73646383	chr10_73799319_ENSG00000271848.2	0.93	0.0931677	Hypertrophic_cardiomyopathy|Hypertrophic_cardiomyopathy_(MTAG)
chr10_73650119	chr10_73671917_ENSG00000196968.11	0.703333	0.354037	Electrocardiogram_morphology_(amplitude_at_temporal_datapoints)
chr10_73650119	chr10_73759933_ENSG00000176986.16	0.873333	0.204969	Electrocardiogram_morphology_(amplitude_at_temporal_datapoints)
chr10_73650119	chr10_73799319_ENSG00000271848.2	0.891667	0.142857	Electrocardiogram_morphology_(amplitude_at_temporal_datapoints)
chr10_73654586	chr10_73671917_ENSG00000196968.11	0.721667	0.310559	Atrial_fibrillation
chr10_73654586	chr10_73759933_ENSG00000176986.16	0.841667	0.21118	Atrial_fibrillation
chr10_73654586	chr10_73799319_ENSG00000271848.2	0.926667	0.0931677	Atrial_fibrillation
chr10_73657491	chr10_73671917_ENSG00000196968.11	0.821667	0.15528	Heart_failure
chr10_73657491	chr10_73759933_ENSG00000176986.16	0.843333	0.167702	Heart_failure
chr10_73657491	chr10_73799319_ENSG00000271848.2	0.906667	0.124224	Heart_failure
chr10_73660356	chr10_73671917_ENSG00000196968.11	0.82	0.198758	Atrial_fibrillation
chr10_73660356	chr10_73759933_ENSG00000176986.16	0.845	0.149068	Atrial_fibrillation
chr10_73660356	chr10_73799319_ENSG00000271848.2	0.908333	0.0993789	Atrial_fibrillation
chr10_73661450	chr10_73671917_ENSG00000196968.11	0.635	0.378882	Atrial_fibrillation
chr10_73661450	chr10_73759933_ENSG00000176986.16	0.443333	0.57764	Atrial_fibrillation
chr10_73661450	chr10_73799319_ENSG00000271848.2	0.836667	0.167702	Atrial_fibrillation
chr10_73661688	chr10_73671917_ENSG00000196968.11	0.751667	0.273292	PR_interval
chr10_73661688	chr10_73759933_ENSG00000176986.16	0.858333	0.21118	PR_interval
chr10_73661688	chr10_73799319_ENSG00000271848.2	0.918333	0.111801	PR_interval
chr10_73710597	chr10_73671917_ENSG00000196968.11	0.788333	0.254658	Pulse_pressure|Systolic_blood_pressure
chr10_73710597	chr10_73759933_ENSG00000176986.16	0.931667	0.0559006	Pulse_pressure|Systolic_blood_pressure
chr10_73710597	chr10_73799319_ENSG00000271848.2	0.946667	0.0434783	Pulse_pressure|Systolic_blood_pressure
chr10_73820256	chr10_73671917_ENSG00000196968.11	0.808333	0.31677	FEV1|Lung_function_(FEV1/FVC)|Lung_function_(FVC)
chr10_73820256	chr10_73759933_ENSG00000176986.16	0.0233333	0.981366	FEV1|Lung_function_(FEV1/FVC)|Lung_function_(FVC)
chr10_73820256	chr10_73799319_ENSG00000271848.2	0.793333	0.223602	FEV1|Lung_function_(FEV1/FVC)|Lung_function_(FVC)
chr10_73838341	chr10_73671917_ENSG00000196968.11	0.921667	0.0993789	Liver_enzyme_levels_(gamma-glutamyl_transferase)|Type_2_diabetes
chr10_73838341	chr10_73759933_ENSG00000176986.16	0.236667	0.770186	Liver_enzyme_levels_(gamma-glutamyl_transferase)|Type_2_diabetes
chr10_73838341	chr10_73799319_ENSG00000271848.2	0.721667	0.298137	Liver_enzyme_levels_(gamma-glutamyl_transferase)|Type_2_diabetes
chr10_73839369	chr10_73671917_ENSG00000196968.11	0.918333	0.0807453	Psoriasis|Type_2_diabetes
chr10_73839369	chr10_73759933_ENSG00000176986.16	0.233333	0.776398	Psoriasis|Type_2_diabetes
chr10_73839369	chr10_73799319_ENSG00000271848.2	0.725	0.360248	Psoriasis|Type_2_diabetes
chr10_73847410	chr10_73671917_ENSG00000196968.11	0.646667	0.42236	Body_size_at_age_10
chr10_73847410	chr10_73759933_ENSG00000176986.16	0.0283333	0.981366	Body_size_at_age_10
chr10_73847410	chr10_73799319_ENSG00000271848.2	0.75	0.341615	Body_size_at_age_10
chr10_73879820	chr10_73671917_ENSG00000196968.11	0.575	0.490683	FEV1|Lung_function_(FEV1/FVC)|Peak_expiratory_flow
chr10_73879820	chr10_73759933_ENSG00000176986.16	0.953333	0.0310559	FEV1|Lung_function_(FEV1/FVC)|Peak_expiratory_flow
chr10_73879820	chr10_73799319_ENSG00000271848.2	0.871667	0.15528	FEV1|Lung_function_(FEV1/FVC)|Peak_expiratory_flow
chr10_73894114	chr10_73671917_ENSG00000196968.11	0.898333	0.124224	Psoriasis_vulgaris
chr10_73894114	chr10_73759933_ENSG00000176986.16	0.266667	0.763975	Psoriasis_vulgaris
chr10_73894114	chr10_73799319_ENSG00000271848.2	0.718333	0.347826	Psoriasis_vulgaris
chr10_73909432	chr10_73671917_ENSG00000196968.11	0.566667	0.515528	Crohn's_disease|Blood_protein_levels
chr10_73909432	chr10_73759933_ENSG00000176986.16	0.268333	0.695652	Crohn's_disease|Blood_protein_levels
chr10_73909432	chr10_73799319_ENSG00000271848.2	0.416667	0.652174	Crohn's_disease|Blood_protein_levels
chr10_73913343	chr10_73671917_ENSG00000196968.11	0.533333	0.534161	Blood_protein_levels|Inflammatory_bowel_disease
chr10_73913343	chr10_73759933_ENSG00000176986.16	0.255	0.763975	Blood_protein_levels|Inflammatory_bowel_disease
chr10_73913343	chr10_73799319_ENSG00000271848.2	0.38	0.695652	Blood_protein_levels|Inflammatory_bowel_disease
chr10_73922418	chr10_73671917_ENSG00000196968.11	0.841667	0.236025	Urokinase_plasminogen_activator_surface_receptor_levels
chr10_73922418	chr10_73759933_ENSG00000176986.16	0.166667	0.819876	Urokinase_plasminogen_activator_surface_receptor_levels
chr10_73922418	chr10_73799319_ENSG00000271848.2	0.685	0.385093	Urokinase_plasminogen_activator_surface_receptor_levels
chr10_73988215	chr10_74002102_ENSG00000035403.18	0.980676	0.0372671	Electrocardiogram_morphology_(amplitude_at_temporal_datapoints)
chr10_74287706	chr10_74309059_ENSG00000185009.12	0.61602	0.459627	Body_mass_index
chr10_74324353	chr10_74309059_ENSG00000185009.12	0.626755	0.391304	Adult_body_size
chr10_74536031	chr10_74309059_ENSG00000185009.12	0.998348	0.00621118	Primary_tooth_development_(number_of_teeth)|Permanent_tooth_development
chr10_74709093	chr10_74309059_ENSG00000185009.12	0.693642	0.267081	Lymphocyte_counts
chr10_74730578	chr10_74309059_ENSG00000185009.12	0.682081	0.391304	White_blood_cell_count
chr10_74743369	chr10_74309059_ENSG00000185009.12	0.678778	0.329193	White_blood_cell_count
chr10_75087732	chr10_75211047_ENSG00000156671.15	0.890079	0.136646	HDL_cholesterol_levels
chr10_75087732	chr10_75274305_ENSG00000165637.13	0.928622	0.0869565	HDL_cholesterol_levels
chr10_75091745	chr10_75211047_ENSG00000156671.15	0.921485	0.124224	Blood_protein_levels
chr10_75091745	chr10_75274305_ENSG00000165637.13	0.887937	0.10559	Blood_protein_levels
chr10_75101922	chr10_75211047_ENSG00000156671.15	0.89793	0.118012	Blood_protein_levels|Noncognitive_aspects_of_educational_attainment
chr10_75101922	chr10_75274305_ENSG00000165637.13	0.84868	0.161491	Blood_protein_levels|Noncognitive_aspects_of_educational_attainment
chr10_75160441	chr10_75211047_ENSG00000156671.15	0.929336	0.124224	Educational_attainment_(years_of_education)
chr10_75160441	chr10_75274305_ENSG00000165637.13	0.929336	0.068323	Educational_attainment_(years_of_education)
chr10_75185189	chr10_75211047_ENSG00000156671.15	0.908637	0.0869565	Age_of_smoking_initiation_(MTAG)|Smoking_initiation_(ever_regular_vs_never_regular)_(MTAG)
chr10_75185189	chr10_75274305_ENSG00000165637.13	0.908637	0.0993789	Age_of_smoking_initiation_(MTAG)|Smoking_initiation_(ever_regular_vs_never_regular)_(MTAG)
chr10_7846432	chr10_7781015_ENSG00000165629.20	0.740812	0.341615	Pentraxin-related_protein_PTX3_levels
chr10_7846432	chr10_7796969_ENSG00000151655.19	0.466151	0.614907	Pentraxin-related_protein_PTX3_levels
chr10_7871095	chr10_7980910_ENSG00000165632.8	0.996714	0.00621118	Red_blood_cell_count
chr10_7871095	chr10_8049695_ENSG00000107485.18	0.861993	0.173913	Red_blood_cell_count
chr10_7876738	chr10_7980910_ENSG00000165632.8	0.656079	0.434783	Protein_quantitative_trait_loci_(liver)
chr10_7876738	chr10_8049695_ENSG00000107485.18	0.315444	0.795031	Protein_quantitative_trait_loci_(liver)
chr10_792696	chr10_872970_ENSG00000205740.2	0.812727	0.248447	Prostate_cancer
chr10_79272775	chr10_79288854_ENSG00000108175.17	0.803922	0.285714	Crohn's_disease|Inflammatory_bowel_disease
chr10_79273128	chr10_79288854_ENSG00000108175.17	0.75	0.360248	Crohn's_disease_and_psoriasis
chr10_79283816	chr10_79288854_ENSG00000108175.17	0.828431	0.223602	Psoriasis_or_type_2_diabetes_(trans-disease_meta-analysis)(opposite_effect)
chr10_79285450	chr10_79288854_ENSG00000108175.17	0.985294	0.0248447	Lymphocyte_percentage_of_white_cells|Neutrophil_percentage_of_white_cells
chr10_79285523	chr10_79288854_ENSG00000108175.17	0.995098	0.0186335	Autoimmune_traits_(pleiotropy)|Neutrophil_count
chr10_79287818	chr10_79288854_ENSG00000108175.17	0.823529	0.229814	Granulocyte_count|Neutrophil_count
chr10_79288854	chr10_79288854_ENSG00000108175.17	1	0	Multiple_sclerosis
chr10_79293803	chr10_79288854_ENSG00000108175.17	0.926471	0.0993789	C-X-C_motif_chemokine_16_levels
chr10_79298270	chr10_79288854_ENSG00000108175.17	0.97549	0.0559006	Celiac_disease
chr10_79299578	chr10_79288854_ENSG00000108175.17	0.754902	0.248447	Multiple_sclerosis
chr10_79300560	chr10_79288854_ENSG00000108175.17	0.779412	0.31677	Multiple_sclerosis|Ankylosing_spondylitis|Crohn's_disease
chr10_79314368	chr10_79351280_ENSG00000108179.14	0.0131579	0.981366	Sex_hormone-binding_globulin_levels|Sex_hormone-binding_globulin_levels_adjusted_for_BMI
chr10_79318008	chr10_79351280_ENSG00000108179.14	0.763158	0.279503	Sex_hormone-binding_globulin_levels
chr10_79327082	chr10_79351280_ENSG00000108179.14	0.760526	0.267081	Sex_hormone-binding_globulin_levels
chr10_79336832	chr10_79351280_ENSG00000108179.14	0.852632	0.180124	Liver_enzyme_levels_(alkaline_phosphatase)
chr10_79349702	chr10_79351280_ENSG00000108179.14	0.647368	0.385093	Protein_quantitative_trait_loci_(liver)
chr10_79354304	chr10_79351280_ENSG00000108179.14	0.95	0.0496894	High_light_scatter_reticulocyte_count
chr10_79357481	chr10_79351280_ENSG00000108179.14	0.952632	0.0434783	High_light_scatter_reticulocyte_percentage_of_red_cells
chr10_79361940	chr10_79351280_ENSG00000108179.14	0.897368	0.149068	Height
chr10_79373073	chr10_79351280_ENSG00000108179.14	0.913158	0.130435	Height
chr10_79377440	chr10_79351280_ENSG00000108179.14	0.889474	0.15528	Mean_corpuscular_volume
chr10_79379706	chr10_79351280_ENSG00000108179.14	0.923684	0.111801	Height
chr10_7966120	chr10_7980910_ENSG00000165632.8	0.64184	0.42236	Protein_quantitative_trait_loci_(liver)
chr10_7966120	chr10_8049695_ENSG00000107485.18	0.141292	0.838509	Protein_quantitative_trait_loci_(liver)
chr10_79935194	chr10_79763879_ENSG00000122359.18	0.82983	0.223602	Chronic_obstructive_pulmonary_disease-related_biomarkers
chr10_79935194	chr10_79767535_ENSG00000225484.7	0.630962	0.403727	Chronic_obstructive_pulmonary_disease-related_biomarkers
chr10_80088158	chr10_80078900_ENSG00000230091.6	0.133816	0.89441	Chronic_obstructive_pulmonary_disease-related_biomarkers
chr10_80088158	chr10_80097159_ENSG00000133678.14	0.853526	0.186335	Chronic_obstructive_pulmonary_disease-related_biomarkers
chr10_80449476	chr10_80444864_ENSG00000122378.14	0.828025	0.204969	Estimated_glomerular_filtration_rate
chr10_80455532	chr10_80444864_ENSG00000122378.14	0.726115	0.397516	Pulse_pressure
chr10_80462942	chr10_80444864_ENSG00000122378.14	0.598726	0.559006	Noncognitive_aspects_of_educational_attainment
chr10_8046691	chr10_7980910_ENSG00000165632.8	0.524644	0.540373	Calcium_levels|Serum_phosphate_levels
chr10_8046691	chr10_8049695_ENSG00000107485.18	0.94414	0.118012	Calcium_levels|Serum_phosphate_levels
chr10_8047173	chr10_7980910_ENSG00000165632.8	0.706462	0.354037	Colorectal_cancer_(diet_interaction)
chr10_8047173	chr10_8049695_ENSG00000107485.18	0.990142	0.0186335	Colorectal_cancer_(diet_interaction)
chr10_80486993	chr10_80520204_ENSG00000108219.15	0.742515	0.459627	Intraocular_pressure
chr10_80489996	chr10_80520204_ENSG00000108219.15	0.808383	0.372671	Monocyte_count|Neutrophil_count|White_blood_cell_count
chr10_80491075	chr10_80520204_ENSG00000108219.15	0.850299	0.354037	Crohn's_disease|Inflammatory_bowel_disease
chr10_80494291	chr10_80520204_ENSG00000108219.15	0.658683	0.68323	Inflammatory_bowel_disease
chr10_80508189	chr10_80520204_ENSG00000108219.15	0.772455	0.47205	Monocyte_count
chr10_8051071	chr10_7980910_ENSG00000165632.8	0.612267	0.416149	Hodgkin's_lymphoma
chr10_8051071	chr10_8049695_ENSG00000107485.18	0.98138	0.0310559	Hodgkin's_lymphoma
chr10_80520381	chr10_80520204_ENSG00000108219.15	0.862275	0.217391	White_blood_cell_count
chr10_8053377	chr10_7980910_ENSG00000165632.8	0.691128	0.440994	Rheumatoid_arthritis|Medication_use_(adrenergics,_inhalants)
chr10_8053377	chr10_8049695_ENSG00000107485.18	0.975904	0.0559006	Rheumatoid_arthritis|Medication_use_(adrenergics,_inhalants)
chr10_8056756	chr10_7980910_ENSG00000165632.8	0.54874	0.57764	Multiple_sclerosis
chr10_8056756	chr10_8049695_ENSG00000107485.18	0.985761	0.0248447	Multiple_sclerosis
chr10_8058162	chr10_7980910_ENSG00000165632.8	0.556407	0.496894	Lymphocyte_counts
chr10_8058162	chr10_8049695_ENSG00000107485.18	0.967141	0.0621118	Lymphocyte_counts
chr10_8059464	chr10_7980910_ENSG00000165632.8	0.235487	0.776398	Rheumatoid_arthritis_(ACPA-positive)
chr10_8059464	chr10_8049695_ENSG00000107485.18	0.940854	0.10559	Rheumatoid_arthritis_(ACPA-positive)
chr10_8059964	chr10_7980910_ENSG00000165632.8	0.346112	0.670807	Hodgkin's_lymphoma|Nodular_sclerosis_Hodgkin_lymphoma
chr10_8059964	chr10_8049695_ENSG00000107485.18	0.77218	0.360248	Hodgkin's_lymphoma|Nodular_sclerosis_Hodgkin_lymphoma
chr10_8062245	chr10_7980910_ENSG00000165632.8	0.382256	0.63354	Acute_lymphoblastic_leukemia_(B-cell_precursor)|Acute_lymphoblastic_leukemia_(adolescents_and_young_adults)|B-cell_acute_lymphoblastic_leukaemia|B_cell_acute_lymphoblastic_leukaemia_(Philadelphia_chromosome_negative)|B_cell_acute_lymphoblastic_leukaemia_(hyperdiploid_negative)|Acute_lymphoblastic_leukemia_(B-cell_precursor)
chr10_8062245	chr10_8049695_ENSG00000107485.18	0.796276	0.254658	Acute_lymphoblastic_leukemia_(B-cell_precursor)|Acute_lymphoblastic_leukemia_(adolescents_and_young_adults)|B-cell_acute_lymphoblastic_leukaemia|B_cell_acute_lymphoblastic_leukaemia_(Philadelphia_chromosome_negative)|B_cell_acute_lymphoblastic_leukaemia_(hyperdiploid_negative)|Acute_lymphoblastic_leukemia_(B-cell_precursor)
chr10_8062759	chr10_7980910_ENSG00000165632.8	0.110624	0.881988	Rheumatoid_arthritis|Rheumatoid_arthritis
chr10_8062759	chr10_8049695_ENSG00000107485.18	0.938664	0.0621118	Rheumatoid_arthritis|Rheumatoid_arthritis
chr10_8066419	chr10_7980910_ENSG00000165632.8	0.0591457	0.906832	Type_1_diabetes
chr10_8066419	chr10_8049695_ENSG00000107485.18	0.94195	0.0745342	Type_1_diabetes
chr10_8073399	chr10_7980910_ENSG00000165632.8	0.0405257	0.919255	Eosinophil_counts|Asthma_(moderate_or_severe)
chr10_8073399	chr10_8049695_ENSG00000107485.18	0.922234	0.0745342	Eosinophil_counts|Asthma_(moderate_or_severe)
chr10_8076714	chr10_7980910_ENSG00000165632.8	0.112815	0.900621	Calcium_levels
chr10_8076714	chr10_8049695_ENSG00000107485.18	0.764513	0.360248	Calcium_levels
chr10_8078180	chr10_7980910_ENSG00000165632.8	0.43264	0.565217	Calcium_levels
chr10_8078180	chr10_8049695_ENSG00000107485.18	0.435926	0.552795	Calcium_levels
chr10_84214625	chr10_84173098_ENSG00000285972.1	0.179487	0.89441	Spherical_equivalent
chr10_84226798	chr10_84173098_ENSG00000285972.1	0.25641	0.745342	Spherical_equivalent_or_myopia_(age_of_diagnosis)
chr10_84255817	chr10_84173098_ENSG00000285972.1	0.312354	0.795031	Myopia_(age_of_diagnosis)
chr10_853131	chr10_872970_ENSG00000205740.2	0.374545	0.813665	Estimated_glomerular_filtration_rate|Estimated_glomerular_filtration_rate_in_non-diabetics|Glomerular_filtration_rate_(creatinine)|Chronic_kidney_disease|Estimated_glomerular_filtration_rate|Red_blood_cell_count
chr10_86352566	chr10_86369107_ENSG00000182771.19	0.916988	0.142857	Body_mass_index
chr10_86357561	chr10_86369107_ENSG00000182771.19	0.88417	0.161491	Type_2_diabetes
chr10_86504258	chr10_86369107_ENSG00000182771.19	0.184363	0.807453	Self-reported_math_ability_(MTAG)
chr10_86749331	chr10_86818330_ENSG00000107779.14	0.5	0.639752	PR_interval
chr10_86751546	chr10_86818330_ENSG00000107779.14	0.749443	0.360248	Apolipoprotein_A1_levels
chr10_87091942	chr10_87083452_ENSG00000148672.9	0.744275	0.291925	Red_blood_cell_count
chr10_87091942	chr10_87121419_ENSG00000223482.8	0.990458	0.0310559	Red_blood_cell_count
chr10_87091942	chr10_87136683_ENSG00000122376.11	0.0133588	1	Red_blood_cell_count
chr10_87120932	chr10_87083452_ENSG00000148672.9	0.751908	0.335404	Urate_levels
chr10_87120932	chr10_87121419_ENSG00000223482.8	0.998092	0.0186335	Urate_levels
chr10_87120932	chr10_87136683_ENSG00000122376.11	0.00572519	1	Urate_levels
chr10_87149044	chr10_87083452_ENSG00000148672.9	0.578244	0.571429	Urate_levels
chr10_87149044	chr10_87121419_ENSG00000223482.8	0.946565	0.0745342	Urate_levels
chr10_87149044	chr10_87136683_ENSG00000122376.11	0.326336	0.78882	Urate_levels
chr10_87149155	chr10_87083452_ENSG00000148672.9	0.790076	0.267081	Serum_uric_acid_levels
chr10_87149155	chr10_87121419_ENSG00000223482.8	0.240458	0.782609	Serum_uric_acid_levels
chr10_87149155	chr10_87136683_ENSG00000122376.11	0.312977	0.826087	Serum_uric_acid_levels
chr10_87170492	chr10_87083452_ENSG00000148672.9	0.673664	0.465839	Hemoglobin_levels
chr10_87170492	chr10_87121419_ENSG00000223482.8	0.019084	0.987578	Hemoglobin_levels
chr10_87170492	chr10_87136683_ENSG00000122376.11	0.950382	0.0745342	Hemoglobin_levels
chr10_87171980	chr10_87083452_ENSG00000148672.9	0.553435	0.521739	Urate_levels
chr10_87171980	chr10_87121419_ENSG00000223482.8	0.0725191	0.906832	Urate_levels
chr10_87171980	chr10_87136683_ENSG00000122376.11	0.103053	0.875776	Urate_levels
chr10_87180205	chr10_87083452_ENSG00000148672.9	0.753817	0.341615	Urate_levels
chr10_87180205	chr10_87121419_ENSG00000223482.8	0.977099	0.0434783	Urate_levels
chr10_87180205	chr10_87136683_ENSG00000122376.11	0.0248092	0.981366	Urate_levels
chr10_87182813	chr10_87083452_ENSG00000148672.9	0.541985	0.534161	Hemoglobin_concentration
chr10_87182813	chr10_87121419_ENSG00000223482.8	0.942748	0.0621118	Hemoglobin_concentration
chr10_87182813	chr10_87136683_ENSG00000122376.11	0.217557	0.863354	Hemoglobin_concentration
chr10_87191905	chr10_87083452_ENSG00000148672.9	0.540076	0.515528	Hematocrit
chr10_87191905	chr10_87121419_ENSG00000223482.8	0.948473	0.0745342	Hematocrit
chr10_87191905	chr10_87136683_ENSG00000122376.11	0.267176	0.84472	Hematocrit
chr10_87539952	chr10_87403961_ENSG00000224914.4	0.867318	0.167702	Blood_protein_levels
chr10_87843667	chr10_87917350_ENSG00000171862.11	0.714286	0.360248	Waist-to-hip_ratio_adjusted_for_BMI
chr10_87844975	chr10_87917350_ENSG00000171862.11	0.910412	0.0869565	Waist-hip_ratio
chr10_87879230	chr10_87917350_ENSG00000171862.11	0.978208	0.0434783	Neutrophil_count
chr10_87881465	chr10_87917350_ENSG00000171862.11	0.772397	0.267081	Sex_hormone-binding_globulin_levels_adjusted_for_BMI
chr10_87896399	chr10_87917350_ENSG00000171862.11	0.515738	0.565217	Basophil_count
chr10_87920874	chr10_87917350_ENSG00000171862.11	0.48184	0.571429	Fasting_insulin
chr10_87921701	chr10_87917350_ENSG00000171862.11	0.992736	0.00621118	White_blood_cell_count
chr10_87938433	chr10_87917350_ENSG00000171862.11	0.297821	0.757764	Eosinophil_counts
chr10_87939452	chr10_87917350_ENSG00000171862.11	0.912833	0.136646	Eosinophil_percentage_of_granulocytes|Eosinophil_percentage_of_white_cells|Neutrophil_percentage_of_granulocytes
chr10_87962974	chr10_87917350_ENSG00000171862.11	0.496368	0.627329	Type_2_diabetes
chr10_87972113	chr10_87917350_ENSG00000171862.11	0.169492	0.857143	Red_blood_cell_count
chr10_88005787	chr10_87917350_ENSG00000171862.11	0.389831	0.652174	Mean_corpuscular_volume
chr10_88264842	chr10_88255644_ENSG00000184719.12	0.885714	0.130435	Corneal_curvature
chr10_88275897	chr10_88255644_ENSG00000184719.12	0.742857	0.304348	Type_1_diabetes
chr10_88992261	chr10_88992261_ENSG00000107796.13	1	0	Chronic_lymphocytic_leukemia
chr10_88992261	chr10_89007223_ENSG00000026103.22	0.0781893	0.925466	Chronic_lymphocytic_leukemia
chr10_88992859	chr10_88992261_ENSG00000107796.13	0.995885	0.0248447	Mean_corpuscular_volume
chr10_88992859	chr10_89007223_ENSG00000026103.22	0.0617284	0.925466	Mean_corpuscular_volume
chr10_88999967	chr10_88992261_ENSG00000107796.13	0.880658	0.149068	Chronic_lymphocytic_leukemia
chr10_88999967	chr10_89007223_ENSG00000026103.22	0.604938	0.540373	Chronic_lymphocytic_leukemia
chr10_89000159	chr10_88992261_ENSG00000107796.13	0.658436	0.434783	Total_testosterone_levels
chr10_89000159	chr10_89007223_ENSG00000026103.22	0.621399	0.496894	Total_testosterone_levels
chr10_89009208	chr10_88992261_ENSG00000107796.13	0.222222	0.826087	Blood_protein_levels
chr10_89009208	chr10_89007223_ENSG00000026103.22	0.864198	0.204969	Blood_protein_levels
chr10_89010241	chr10_88992261_ENSG00000107796.13	0.218107	0.826087	Blood_protein_levels_in_cardiovascular_risk|Blood_protein_levels|Tumor_necrosis_factor_receptor_superfamily_member_6_levels
chr10_89010241	chr10_89007223_ENSG00000026103.22	0.860082	0.21118	Blood_protein_levels_in_cardiovascular_risk|Blood_protein_levels|Tumor_necrosis_factor_receptor_superfamily_member_6_levels
chr10_89023563	chr10_88992261_ENSG00000107796.13	0.576132	0.515528	Tumor_necrosis_factor_receptor_superfamily_member_6_levels
chr10_89023563	chr10_89007223_ENSG00000026103.22	0.893004	0.167702	Tumor_necrosis_factor_receptor_superfamily_member_6_levels
chr10_89024178	chr10_88992261_ENSG00000107796.13	0.596708	0.465839	Blood_protein_levels
chr10_89024178	chr10_89007223_ENSG00000026103.22	0.888889	0.118012	Blood_protein_levels
chr10_89307681	chr10_89397074_ENSG00000152778.9	0.731749	0.291925	Blood_protein_levels
chr10_89307681	chr10_89410942_ENSG00000107798.18	0.826825	0.217391	Blood_protein_levels
chr10_89635671	chr10_89648999_ENSG00000235100.4	0.950495	0.0807453	Hematocrit
chr10_89635671	chr10_89688499_ENSG00000138182.14	0.930693	0.0993789	Hematocrit
chr10_89638692	chr10_89648999_ENSG00000235100.4	0.748232	0.267081	Self-reported_math_ability
chr10_89638692	chr10_89688499_ENSG00000138182.14	0.166902	0.881988	Self-reported_math_ability
chr10_89648999	chr10_89648999_ENSG00000235100.4	1	0	Red_blood_cell_count
chr10_89648999	chr10_89688499_ENSG00000138182.14	0.685997	0.304348	Red_blood_cell_count
chr10_89687662	chr10_89648999_ENSG00000235100.4	0.995757	0.00621118	Red_blood_cell_count
chr10_89687662	chr10_89688499_ENSG00000138182.14	0.599717	0.521739	Red_blood_cell_count
chr10_89751225	chr10_89648999_ENSG00000235100.4	0.752475	0.329193	Highest_math_class_taken_(MTAG)
chr10_89751225	chr10_89688499_ENSG00000138182.14	0.0678925	0.956522	Highest_math_class_taken_(MTAG)
chr10_89777763	chr10_89648999_ENSG00000235100.4	0.992928	0.00621118	Red_blood_cell_count
chr10_89777763	chr10_89688499_ENSG00000138182.14	0.787836	0.248447	Red_blood_cell_count
chr10_89783381	chr10_89648999_ENSG00000235100.4	0.818953	0.186335	Self-reported_math_ability_(MTAG)
chr10_89783381	chr10_89688499_ENSG00000138182.14	0.0806223	0.944099	Self-reported_math_ability_(MTAG)
chr10_908336	chr10_872970_ENSG00000205740.2	0.0163636	1	Creatinine_levels|Cystatin_C_levels|Estimated_glomerular_filtration_rate|Urea_levels
chr10_91153016	chr10_91164088_ENSG00000286981.1	0.880597	0.21118	Lifetime_smoking_index
chr10_913171	chr10_872970_ENSG00000205740.2	0.86	0.198758	Sum_eosinophil_basophil_counts
chr10_914821	chr10_872970_ENSG00000205740.2	0.714545	0.403727	Basophil_count|Basophil_percentage_of_granulocytes|Basophil_percentage_of_white_cells|White_blood_cell_count_(basophil)
chr10_91856146	chr10_91796882_ENSG00000107854.6	0.185944	0.900621	Sex_hormone-binding_globulin_levels|Sex_hormone-binding_globulin_levels_adjusted_for_BMI
chr10_91869742	chr10_91796882_ENSG00000107854.6	0.17716	0.89441	Sex_hormone-binding_globulin_levels|Sex_hormone-binding_globulin_levels_adjusted_for_BMI
chr10_91872199	chr10_91796882_ENSG00000107854.6	0.183016	0.863354	Sex_hormone-binding_globulin_levels|Sex_hormone-binding_globulin_levels_adjusted_for_BMI
chr10_91882000	chr10_91796882_ENSG00000107854.6	0.190337	0.881988	Liver_enzyme_levels_(alkaline_phosphatase)
chr10_91884222	chr10_91796882_ENSG00000107854.6	0.22694	0.869565	Serum_alkaline_phosphatase_levels
chr10_91886511	chr10_91796882_ENSG00000107854.6	0.698389	0.329193	Bioavailable_testosterone_levels
chr10_91887655	chr10_91796882_ENSG00000107854.6	0.683748	0.372671	Bioavailable_testosterone_levels
chr10_91894624	chr10_91796882_ENSG00000107854.6	0.306003	0.726708	Sex_hormone-binding_globulin_levels
chr10_91906592	chr10_91796882_ENSG00000107854.6	0.978038	0.0372671	Blood_protein_levels
chr10_92026800	chr10_91994786_ENSG00000095564.14	0.513333	0.590062	Cigarettes_smoked_per_day_(MTAG)
chr10_92129053	chr10_92218052_ENSG00000107864.15	0.897196	0.149068	Chronotype
chr10_92196795	chr10_92218052_ENSG00000107864.15	0.705607	0.378882	Type_2_diabetes
chr10_92237938	chr10_92218052_ENSG00000107864.15	0.693925	0.403727	Waist-to-hip_ratio_adjusted_for_BMI
chr10_923437	chr10_872970_ENSG00000205740.2	0.841818	0.21118	Neutrophil_percentage_of_granulocytes
chr10_92354876	chr10_92218052_ENSG00000107864.15	0.796729	0.335404	Waist-hip_ratio
chr10_92755446	chr10_92831850_ENSG00000138190.17	0.836531	0.236025	Lymphocyte_counts
chr10_92761658	chr10_92831850_ENSG00000138190.17	0.846508	0.254658	Lymphocyte_counts
chr10_928930	chr10_872970_ENSG00000205740.2	0.843636	0.198758	Eosinophil_counts
chr10_92898450	chr10_92831850_ENSG00000138190.17	0.834229	0.167702	Type_2_diabetes
chr10_93012138	chr10_92831850_ENSG00000138190.17	0.0537222	0.937888	Apolipoprotein_B_levels|High_density_lipoprotein_cholesterol_levels|Triglyceride_levels
chr10_93016722	chr10_92831850_ENSG00000138190.17	0.71297	0.385093	Intraocular_pressure
chr10_93050908	chr10_92831850_ENSG00000138190.17	0.873369	0.204969	Sex_hormone-binding_globulin_levels|Sex_hormone-binding_globulin_levels_adjusted_for_BMI|Estimated_glomerular_filtration_rate
chr10_93063586	chr10_92831850_ENSG00000138190.17	0.871834	0.161491	Apolipoprotein_A1_levels
chr10_93072371	chr10_92831850_ENSG00000138190.17	0.677667	0.335404	Apolipoprotein_B_levels|Creatinine_levels|Direct_bilirubin_levels|Estimated_glomerular_filtration_rate|Gamma_glutamyl_transferase_levels|Insulin-like_growth_factor_1_levels|Low_density_lipoprotein_cholesterol_levels|Total_bilirubin_levels|Total_cholesterol_levels|Triglyceride_levels
chr10_93079885	chr10_92831850_ENSG00000138190.17	0.686109	0.403727	Estimated_glomerular_filtration_rate|Medication_use_(HMG_CoA_reductase_inhibitors)|Platelet_count|Plateletcrit|Sex_hormone-binding_globulin_levels|Sex_hormone-binding_globulin_levels_adjusted_for_BMI|Total_cholesterol_levels|Triglyceride_levels|Triglycerides|Urinary_albumin-to-creatinine_ratio|Apolipoprotein_B_levels|HDL_cholesterol_levels|High_density_lipoprotein_cholesterol_levels|LDL_cholester…
chr10_93079967	chr10_92831850_ENSG00000138190.17	0.739064	0.36646	Caffeine_consumption_from_coffee_or_tea|Liver_enzyme_levels_(gamma-glutamyl_transferase)|Serum_25-Hydroxyvitamin_D_levels|HDL_cholesterol_levels|HDL_cholesterol_levels_in_current_drinkers|HDL_cholesterol_levels_x_alcohol_consumption_(drinkers_vs_non-drinkers)_interaction_(2df)|HDL_cholesterol_levels_x_alcohol_consumption_(regular_vs_non-regular_drinkers)_interaction_(2df)|LDL_cholesterol|LDL_chol…
chr10_93081350	chr10_92831850_ENSG00000138190.17	0.539524	0.546584	Total_bilirubin_levels
chr10_93082289	chr10_92831850_ENSG00000138190.17	0.792786	0.254658	Blood_urea_nitrogen_levels
chr10_93082720	chr10_92831850_ENSG00000138190.17	0.737529	0.322981	Apolipoprotein_B_levels|Creatinine_levels|Cystatin_C_levels|Direct_bilirubin_levels|Gamma_glutamyl_transferase_levels|Insulin-like_growth_factor_1_levels|Low_density_lipoprotein_cholesterol_levels|Serum_total_protein_level|Total_bilirubin_levels|Total_cholesterol_levels|Triglyceride_levels
chr10_93703269	chr10_93700616_ENSG00000148690.12	0.452652	0.57764	Cerebrospinal_fluid_AB1-42_levels
chr10_93703269	chr10_93752447_ENSG00000095464.10	0.0738636	0.931677	Cerebrospinal_fluid_AB1-42_levels
chr10_93900201	chr10_93907513_ENSG00000176273.15	0.24	0.826087	Cannabis_dependence_symptom_count
chr10_94253193	chr10_94308723_ENSG00000138193.15	0.825263	0.279503	Lymphocyte_counts|Platelet_count
chr10_94253193	chr10_94361265_ENSG00000173145.11	0.804211	0.254658	Lymphocyte_counts|Platelet_count
chr10_94253193	chr10_94362786_ENSG00000119969.15	0.793684	0.236025	Lymphocyte_counts|Platelet_count
chr10_94263320	chr10_94308723_ENSG00000138193.15	0.869474	0.124224	Medication_use_(calcium_channel_blockers)|Systolic_blood_pressure|Glaucoma_(primary_open-angle)
chr10_94263320	chr10_94361265_ENSG00000173145.11	0.806316	0.229814	Medication_use_(calcium_channel_blockers)|Systolic_blood_pressure|Glaucoma_(primary_open-angle)
chr10_94263320	chr10_94362786_ENSG00000119969.15	0.795789	0.26087	Medication_use_(calcium_channel_blockers)|Systolic_blood_pressure|Glaucoma_(primary_open-angle)
chr10_94264600	chr10_94308723_ENSG00000138193.15	0.675789	0.409938	Appendicular_lean_mass
chr10_94264600	chr10_94361265_ENSG00000173145.11	0.576842	0.47205	Appendicular_lean_mass
chr10_94264600	chr10_94362786_ENSG00000119969.15	0.667368	0.354037	Appendicular_lean_mass
chr10_94265734	chr10_94308723_ENSG00000138193.15	0.566316	0.416149	Birth_weight|Offspring_birth_weight
chr10_94265734	chr10_94361265_ENSG00000173145.11	0.557895	0.47205	Birth_weight|Offspring_birth_weight
chr10_94265734	chr10_94362786_ENSG00000119969.15	0.610526	0.515528	Birth_weight|Offspring_birth_weight
chr10_94266818	chr10_94308723_ENSG00000138193.15	0.568421	0.540373	Appendicular_lean_mass
chr10_94266818	chr10_94361265_ENSG00000173145.11	0.56	0.559006	Appendicular_lean_mass
chr10_94266818	chr10_94362786_ENSG00000119969.15	0.612632	0.440994	Appendicular_lean_mass
chr10_94276549	chr10_94308723_ENSG00000138193.15	0.787368	0.279503	Vertical_cup-disc_ratio
chr10_94276549	chr10_94361265_ENSG00000173145.11	0.745263	0.354037	Vertical_cup-disc_ratio
chr10_94276549	chr10_94362786_ENSG00000119969.15	0.749474	0.285714	Vertical_cup-disc_ratio
chr10_94278645	chr10_94308723_ENSG00000138193.15	0.793684	0.304348	Vertical_cup-disc_ratio
chr10_94278645	chr10_94361265_ENSG00000173145.11	0.747368	0.341615	Vertical_cup-disc_ratio
chr10_94278645	chr10_94362786_ENSG00000119969.15	0.753684	0.322981	Vertical_cup-disc_ratio
chr10_94278929	chr10_94308723_ENSG00000138193.15	0.871579	0.192547	Appendicular_lean_mass|Platelet_count|Electrocardiogram_morphology_(amplitude_at_temporal_datapoints)
chr10_94278929	chr10_94361265_ENSG00000173145.11	0.808421	0.236025	Appendicular_lean_mass|Platelet_count|Electrocardiogram_morphology_(amplitude_at_temporal_datapoints)
chr10_94278929	chr10_94362786_ENSG00000119969.15	0.806316	0.229814	Appendicular_lean_mass|Platelet_count|Electrocardiogram_morphology_(amplitude_at_temporal_datapoints)
chr10_94279840	chr10_94308723_ENSG00000138193.15	0.661053	0.416149	Birth_weight|Calcium_levels|Cataracts|Monocyte_count|White_blood_cell_count|Alanine_aminotransferase_levels|Aspartate_aminotransferase_levels|Body_fat_percentage|Metabolic_biomarkers_(multivariate_analysis)|Vertical_cup-disc_ratio_(multi-trait_analysis)
chr10_94279840	chr10_94361265_ENSG00000173145.11	0.631579	0.503106	Birth_weight|Calcium_levels|Cataracts|Monocyte_count|White_blood_cell_count|Alanine_aminotransferase_levels|Aspartate_aminotransferase_levels|Body_fat_percentage|Metabolic_biomarkers_(multivariate_analysis)|Vertical_cup-disc_ratio_(multi-trait_analysis)
chr10_94279840	chr10_94362786_ENSG00000119969.15	0.983158	0.0248447	Birth_weight|Calcium_levels|Cataracts|Monocyte_count|White_blood_cell_count|Alanine_aminotransferase_levels|Aspartate_aminotransferase_levels|Body_fat_percentage|Metabolic_biomarkers_(multivariate_analysis)|Vertical_cup-disc_ratio_(multi-trait_analysis)
chr10_94280637	chr10_94308723_ENSG00000138193.15	0.795789	0.310559	Optic_cup_area
chr10_94280637	chr10_94361265_ENSG00000173145.11	0.785263	0.298137	Optic_cup_area
chr10_94280637	chr10_94362786_ENSG00000119969.15	0.76	0.310559	Optic_cup_area
chr10_94296872	chr10_94308723_ENSG00000138193.15	0.673684	0.403727	Pulse_pressure
chr10_94296872	chr10_94361265_ENSG00000173145.11	0.553684	0.509317	Pulse_pressure
chr10_94296872	chr10_94362786_ENSG00000119969.15	0.663158	0.36646	Pulse_pressure
chr10_94311804	chr10_94308723_ENSG00000138193.15	0.435789	0.708075	Basophil_count|Monocyte_count
chr10_94311804	chr10_94361265_ENSG00000173145.11	0.572632	0.565217	Basophil_count|Monocyte_count
chr10_94311804	chr10_94362786_ENSG00000119969.15	0.461053	0.546584	Basophil_count|Monocyte_count
chr10_94321383	chr10_94308723_ENSG00000138193.15	0.0757895	0.913043	Appendicular_lean_mass
chr10_94321383	chr10_94361265_ENSG00000173145.11	0.528421	0.534161	Appendicular_lean_mass
chr10_94321383	chr10_94362786_ENSG00000119969.15	0.673684	0.428571	Appendicular_lean_mass
chr10_94325620	chr10_94308723_ENSG00000138193.15	0.202105	0.838509	Appendicular_lean_mass|Appendicular_lean_mass
chr10_94325620	chr10_94361265_ENSG00000173145.11	0.296842	0.832298	Appendicular_lean_mass|Appendicular_lean_mass
chr10_94325620	chr10_94362786_ENSG00000119969.15	0.364211	0.732919	Appendicular_lean_mass|Appendicular_lean_mass
chr10_943497	chr10_872970_ENSG00000205740.2	0.745455	0.360248	Eosinophil_percentage_of_granulocytes
chr10_947789	chr10_872970_ENSG00000205740.2	0.747273	0.347826	Eosinophil_counts|Eosinophil_percentage_of_white_cells
chr10_95144300	chr10_95227346_ENSG00000173124.14	0.837283	0.186335	Serum_metabolite_levels
chr10_95240116	chr10_95264226_ENSG00000107438.9	0.417178	0.714286	Hemoglobin_concentration
chr10_95605406	chr10_95636346_ENSG00000059573.9	0.981703	0.0310559	PR_interval
chr10_95605406	chr10_95661909_ENSG00000119977.21	0.631546	0.428571	PR_interval
chr10_95628822	chr10_95636346_ENSG00000059573.9	0.994322	0.0124224	PR_interval
chr10_95628822	chr10_95661909_ENSG00000119977.21	0.673186	0.440994	PR_interval
chr10_95636205	chr10_95636346_ENSG00000059573.9	0.998107	0.00621118	Blood_metabolite_levels
chr10_95636205	chr10_95661909_ENSG00000119977.21	0.674448	0.341615	Blood_metabolite_levels
chr10_95764023	chr10_95636346_ENSG00000059573.9	0.844164	0.173913	Platelet_count
chr10_95764023	chr10_95661909_ENSG00000119977.21	0.0347003	0.975155	Platelet_count
chr10_95767330	chr10_95636346_ENSG00000059573.9	0.943849	0.0931677	Electrocardiogram_morphology_(amplitude_at_temporal_datapoints)
chr10_95767330	chr10_95661909_ENSG00000119977.21	0.618297	0.428571	Electrocardiogram_morphology_(amplitude_at_temporal_datapoints)
chr10_95786870	chr10_95636346_ENSG00000059573.9	0.0359621	0.987578	Protein_quantitative_trait_loci_(liver)
chr10_95786870	chr10_95661909_ENSG00000119977.21	0.457413	0.571429	Protein_quantitative_trait_loci_(liver)
chr10_95841162	chr10_95636346_ENSG00000059573.9	0.977287	0.0124224	Blood_protein_levels
chr10_95841162	chr10_95661909_ENSG00000119977.21	0.646688	0.385093	Blood_protein_levels
chr10_96044240	chr10_96058787_ENSG00000226688.7	0.915805	0.10559	Menopause_(age_at_onset)
chr10_96044240	chr10_96070958_ENSG00000177853.14	0.859675	0.161491	Menopause_(age_at_onset)
chr10_96097142	chr10_96058787_ENSG00000226688.7	0.645495	0.440994	Sex_hormone-binding_globulin_levels|Sex_hormone-binding_globulin_levels_adjusted_for_BMI
chr10_96097142	chr10_96070958_ENSG00000177853.14	0.793205	0.279503	Sex_hormone-binding_globulin_levels|Sex_hormone-binding_globulin_levels_adjusted_for_BMI
chr10_96102823	chr10_96058787_ENSG00000226688.7	0.60709	0.409938	Sex_hormone-binding_globulin_levels
chr10_96102823	chr10_96070958_ENSG00000177853.14	0.78582	0.26087	Sex_hormone-binding_globulin_levels
chr10_96181266	chr10_96058787_ENSG00000226688.7	0.0782866	0.900621	Age_at_first_sexual_intercourse
chr10_96181266	chr10_96070958_ENSG00000177853.14	0.642541	0.385093	Age_at_first_sexual_intercourse
chr10_96199124	chr10_96058787_ENSG00000226688.7	0.0753323	0.944099	Externalizing_behaviour_(multivariate_analysis)
chr10_96199124	chr10_96070958_ENSG00000177853.14	0.630724	0.42236	Externalizing_behaviour_(multivariate_analysis)
chr10_96609998	chr10_96549520_ENSG00000077147.16	0.794937	0.26087	Lymphocyte_counts
chr10_96609998	chr10_96563834_ENSG00000095587.9	0.881013	0.180124	Lymphocyte_counts
chr10_97206728	chr10_97234056_ENSG00000187122.17	0.790047	0.223602	Lymphocyte_percentage_of_white_cells
chr10_97209210	chr10_97234056_ENSG00000187122.17	0.782271	0.298137	Neutrophil_percentage_of_white_cells
chr10_97215008	chr10_97234056_ENSG00000187122.17	0.968896	0.0310559	Electrocardiogram_morphology_(amplitude_at_temporal_datapoints)
chr10_97238438	chr10_97234056_ENSG00000187122.17	0.905132	0.0931677	Adventurousness
chr10_97297164	chr10_97234056_ENSG00000187122.17	0.972006	0.0745342	Eosinophil_counts
chr10_97299888	chr10_97234056_ENSG00000187122.17	0.970451	0.0434783	Type_2_diabetes
chr10_97308981	chr10_97234056_ENSG00000187122.17	0.944012	0.111801	Neutrophil_count|White_blood_cell_count
chr10_97312750	chr10_97234056_ENSG00000187122.17	0.965785	0.0434783	Monocyte_count
chr10_97315202	chr10_97234056_ENSG00000187122.17	0.958009	0.0559006	Corneal_curvature
chr10_97324669	chr10_97234056_ENSG00000187122.17	0.950233	0.0807453	Lymphocyte_counts|White_blood_cell_count
chr10_97326875	chr10_97234056_ENSG00000187122.17	0.836703	0.192547	Liver_enzyme_levels_(alanine_transaminase)
chr10_97331612	chr10_97234056_ENSG00000187122.17	0.948678	0.0559006	Type_2_diabetes
chr10_97334679	chr10_97234056_ENSG00000187122.17	0.895801	0.149068	Liver_enzyme_levels_(gamma-glutamyl_transferase)
chr10_97336919	chr10_97234056_ENSG00000187122.17	0.433904	0.645963	Body_mass_index
chr10_98386327	chr10_98404568_ENSG00000119943.13	0.649412	0.440994	Urinary_metabolites
chr10_98387303	chr10_98404568_ENSG00000119943.13	0.792941	0.273292	Urinary_metabolites_(H-NMR_features)|Metabolite_levels
chr10_98388301	chr10_98404568_ENSG00000119943.13	0.811765	0.242236	Urinary_metabolites_(H-NMR_features)
chr10_98388419	chr10_98404568_ENSG00000119943.13	0.654118	0.509317	N6-methyllysine_levels|Urinary_metabolites_(H-NMR_features)|Trimethylamine_levels
chr10_98397096	chr10_98404568_ENSG00000119943.13	0.630588	0.490683	Metabolite_levels
chr10_98399379	chr10_98404568_ENSG00000119943.13	0.802353	0.198758	Blood_metabolite_levels
[truncated: 39,186 more rows]

## Sheet: RTC for top cis-ex-inQTLs
GWAS variant	top cis-QTL	RTC score	RTC p-value	GWAS traits significantly associated with that GWAS variant (p<1e-8)
[truncated: 31,865 more rows]
