# Supplementary material for: Disentangling genetic effects on transcriptional and post-transcriptional gene regulation through integrating exon and intron expression QTLs
Source: Nat Commun. 2024 May 6;15:3786. doi: 10.1038/s41467-024-48244-x (PMC11074126; doi:10.1038/s41467-024-48244-x)
Supplement: Supplementary file 10 — Supplementary Data 7 [file 41467_2024_48244_MOESM10_ESM.xlsx]

## Sheet: monogenicExonAnnotationGTF
chr1	ENSEMBL	exon	100152385	100152524	.	-	.	gene_id "ENSG00000122477.12";
chr1	ENSEMBL	exon	100155051	100155203	.	-	.	gene_id "ENSG00000122477.12";
chr1	ENSEMBL	exon	100156172	100156317	.	-	.	gene_id "ENSG00000122477.12";
chr1	ENSEMBL	exon	100158231	100158367	.	-	.	gene_id "ENSG00000122477.12";
chr1	ENSEMBL	exon	100159259	100159415	.	-	.	gene_id "ENSG00000122477.12";
chr1	ENSEMBL	exon	100160466	100160571	.	-	.	gene_id "ENSG00000122477.12";
chr1	ENSEMBL	exon	100168404	100168640	.	-	.	gene_id "ENSG00000122477.12";
chr1	ENSEMBL	exon	100178118	100178273	.	-	.	gene_id "ENSG00000122477.12";
chr1	ENSEMBL	exon	100872372	100874430	.	-	.	gene_id "ENSG00000162694.14";
chr1	ENSEMBL	exon	100877476	100877903	.	-	.	gene_id "ENSG00000162694.14";
chr1	ENSEMBL	exon	100888753	100888864	.	-	.	gene_id "ENSG00000162694.14";
chr1	ENSEMBL	exon	100894633	100894927	.	-	.	gene_id "ENSG00000162694.14";
chr1	ENSEMBL	exon	100990064	100990631	.	-	.	gene_id "ENSG00000117543.21";
chr1	ENSEMBL	exon	100995110	100995150	.	-	.	gene_id "ENSG00000117543.21";
chr1	ENSEMBL	exon	101133153	101133339	.	+	.	gene_id "ENSG00000252765.1";
chr1	ENSEMBL	exon	101803486	101804915	.	-	.	gene_id "ENSG00000118733.17";
chr1	ENSEMBL	exon	101806076	101806182	.	-	.	gene_id "ENSG00000118733.17";
chr1	ENSEMBL	exon	101812410	101813146	.	-	.	gene_id "ENSG00000118733.17";
chr1	ENSEMBL	exon	101825026	101825245	.	-	.	gene_id "ENSG00000118733.17";
chr1	ENSEMBL	exon	101830672	101830827	.	-	.	gene_id "ENSG00000118733.17";
chr1	ENSEMBL	exon	101836879	101837029	.	-	.	gene_id "ENSG00000118733.17";
chr1	ENSEMBL	exon	1020123	1020373	.	+	.	gene_id "ENSG00000188157.15";
chr1	ENSEMBL	exon	1022201	1022462	.	+	.	gene_id "ENSG00000188157.15";
chr1	ENSEMBL	exon	10232329	10232434	.	+	.	gene_id "ENSG00000054523.17";
chr1	ENSEMBL	exon	10256247	10256323	.	+	.	gene_id "ENSG00000054523.17";
chr1	ENSEMBL	exon	10258493	10258672	.	+	.	gene_id "ENSG00000054523.17";
chr1	ENSEMBL	exon	10261905	10261970	.	+	.	gene_id "ENSG00000054523.17";
chr1	ENSEMBL	exon	10267380	10267558	.	+	.	gene_id "ENSG00000054523.17";
chr1	ENSEMBL	exon	10268152	10268263	.	+	.	gene_id "ENSG00000054523.17";
chr1	ENSEMBL	exon	10271502	10271579	.	+	.	gene_id "ENSG00000054523.17";
chr1	ENSEMBL	exon	10272241	10272306	.	+	.	gene_id "ENSG00000054523.17";
chr1	ENSEMBL	exon	10273014	10273031	.	+	.	gene_id "ENSG00000054523.17";
chr1	ENSEMBL	exon	10275428	10275503	.	+	.	gene_id "ENSG00000054523.17";
chr1	ENSEMBL	exon	10276321	10276399	.	+	.	gene_id "ENSG00000054523.17";
chr1	ENSEMBL	exon	10277986	10278128	.	+	.	gene_id "ENSG00000054523.17";
chr1	ENSEMBL	exon	10279097	10279138	.	+	.	gene_id "ENSG00000054523.17";
chr1	ENSEMBL	exon	10282322	10282533	.	+	.	gene_id "ENSG00000054523.17";
chr1	ENSEMBL	exon	102876467	102878165	.	-	.	gene_id "ENSG00000060718.22";
chr1	ENSEMBL	exon	102879683	102879916	.	-	.	gene_id "ENSG00000060718.22";
chr1	ENSEMBL	exon	102881697	102881765	.	-	.	gene_id "ENSG00000060718.22";
chr1	ENSEMBL	exon	102883199	102883311	.	-	.	gene_id "ENSG00000060718.22";
chr1	ENSEMBL	exon	102886807	102887056	.	-	.	gene_id "ENSG00000060718.22";
chr1	ENSEMBL	exon	102888577	102888630	.	-	.	gene_id "ENSG00000060718.22";
chr1	ENSEMBL	exon	102888723	102888758	.	-	.	gene_id "ENSG00000060718.22";
chr1	ENSEMBL	exon	102888866	102888919	.	-	.	gene_id "ENSG00000060718.22";
chr1	ENSEMBL	exon	102889455	102889562	.	-	.	gene_id "ENSG00000060718.22";
chr1	ENSEMBL	exon	102890451	102890504	.	-	.	gene_id "ENSG00000060718.22";
chr1	ENSEMBL	exon	102898125	102898178	.	-	.	gene_id "ENSG00000060718.22";
chr1	ENSEMBL	exon	102898666	102898773	.	-	.	gene_id "ENSG00000060718.22";
chr1	ENSEMBL	exon	102898941	102898994	.	-	.	gene_id "ENSG00000060718.22";
chr1	ENSEMBL	exon	10291082	10291161	.	+	.	gene_id "ENSG00000054523.17";
chr1	ENSEMBL	exon	102912159	102912212	.	-	.	gene_id "ENSG00000060718.22";
chr1	ENSEMBL	exon	102913637	102913690	.	-	.	gene_id "ENSG00000060718.22";
chr1	ENSEMBL	exon	102914352	102914405	.	-	.	gene_id "ENSG00000060718.22";
chr1	ENSEMBL	exon	102914704	102914811	.	-	.	gene_id "ENSG00000060718.22";
chr1	ENSEMBL	exon	102915631	102915684	.	-	.	gene_id "ENSG00000060718.22";
chr1	ENSEMBL	exon	102920311	102920364	.	-	.	gene_id "ENSG00000060718.22";
chr1	ENSEMBL	exon	10292047	10292122	.	+	.	gene_id "ENSG00000054523.17";
chr1	ENSEMBL	exon	102921518	102921571	.	-	.	gene_id "ENSG00000060718.22";
chr1	ENSEMBL	exon	102923336	102923389	.	-	.	gene_id "ENSG00000060718.22";
chr1	ENSEMBL	exon	102934449	102934556	.	-	.	gene_id "ENSG00000060718.22";
chr1	ENSEMBL	exon	102935060	102935113	.	-	.	gene_id "ENSG00000060718.22";
chr1	ENSEMBL	exon	102939035	102939088	.	-	.	gene_id "ENSG00000060718.22";
chr1	ENSEMBL	exon	102940327	102940434	.	-	.	gene_id "ENSG00000060718.22";
chr1	ENSEMBL	exon	102946849	102946956	.	-	.	gene_id "ENSG00000060718.22";
chr1	ENSEMBL	exon	10295086	10295165	.	+	.	gene_id "ENSG00000054523.17";
chr1	ENSEMBL	exon	10295660	10295766	.	+	.	gene_id "ENSG00000054523.17";
chr1	ENSEMBL	exon	102961866	102961919	.	-	.	gene_id "ENSG00000060718.22";
chr1	ENSEMBL	exon	102962176	102962265	.	-	.	gene_id "ENSG00000060718.22";
chr1	ENSEMBL	exon	102962653	102962760	.	-	.	gene_id "ENSG00000060718.22";
chr1	ENSEMBL	exon	102965487	102965540	.	-	.	gene_id "ENSG00000060718.22";
chr1	ENSEMBL	exon	10296582	10296665	.	+	.	gene_id "ENSG00000054523.17";
chr1	ENSEMBL	exon	10296897	10297077	.	+	.	gene_id "ENSG00000054523.17";
chr1	ENSEMBL	exon	102970219	102970272	.	-	.	gene_id "ENSG00000060718.22";
chr1	ENSEMBL	exon	10297174	10297246	.	+	.	gene_id "ENSG00000054523.17";
chr1	ENSEMBL	exon	102974830	102974883	.	-	.	gene_id "ENSG00000060718.22";
chr1	ENSEMBL	exon	102978708	102978752	.	-	.	gene_id "ENSG00000060718.22";
chr1	ENSEMBL	exon	102978860	102978913	.	-	.	gene_id "ENSG00000060718.22";
chr1	ENSEMBL	exon	102979060	102979104	.	-	.	gene_id "ENSG00000060718.22";
chr1	ENSEMBL	exon	102979382	102979435	.	-	.	gene_id "ENSG00000060718.22";
chr1	ENSEMBL	exon	102984138	102984191	.	-	.	gene_id "ENSG00000060718.22";
chr1	ENSEMBL	exon	102987633	102987740	.	-	.	gene_id "ENSG00000060718.22";
chr1	ENSEMBL	exon	102989518	102989571	.	-	.	gene_id "ENSG00000060718.22";
chr1	ENSEMBL	exon	102995864	102995908	.	-	.	gene_id "ENSG00000060718.22";
chr1	ENSEMBL	exon	102995989	102996042	.	-	.	gene_id "ENSG00000060718.22";
chr1	ENSEMBL	exon	102997080	102997124	.	-	.	gene_id "ENSG00000060718.22";
chr1	ENSEMBL	exon	102998310	102998363	.	-	.	gene_id "ENSG00000060718.22";
chr1	ENSEMBL	exon	103001925	103001969	.	-	.	gene_id "ENSG00000060718.22";
chr1	ENSEMBL	exon	103002428	103002481	.	-	.	gene_id "ENSG00000060718.22";
chr1	ENSEMBL	exon	103002747	103002791	.	-	.	gene_id "ENSG00000060718.22";
chr1	ENSEMBL	exon	103003215	103003268	.	-	.	gene_id "ENSG00000060718.22";
chr1	ENSEMBL	exon	103004444	103004488	.	-	.	gene_id "ENSG00000060718.22";
chr1	ENSEMBL	exon	103004608	103004661	.	-	.	gene_id "ENSG00000060718.22";
chr1	ENSEMBL	exon	103005838	103005891	.	-	.	gene_id "ENSG00000060718.22";
chr1	ENSEMBL	exon	103006068	103006121	.	-	.	gene_id "ENSG00000060718.22";
chr1	ENSEMBL	exon	103006262	103006315	.	-	.	gene_id "ENSG00000060718.22";
chr1	ENSEMBL	exon	103008463	103008516	.	-	.	gene_id "ENSG00000060718.22";
chr1	ENSEMBL	exon	103012413	103012469	.	-	.	gene_id "ENSG00000060718.22";
chr1	ENSEMBL	exon	103014511	103014594	.	-	.	gene_id "ENSG00000060718.22";
chr1	ENSEMBL	exon	103015668	103015742	.	-	.	gene_id "ENSG00000060718.22";
chr1	ENSEMBL	exon	103017820	103017882	.	-	.	gene_id "ENSG00000060718.22";
chr1	ENSEMBL	exon	103018818	103018859	.	-	.	gene_id "ENSG00000060718.22";
chr1	ENSEMBL	exon	103021707	103021769	.	-	.	gene_id "ENSG00000060718.22";
chr1	ENSEMBL	exon	103022742	103022996	.	-	.	gene_id "ENSG00000060718.22";
chr1	ENSEMBL	exon	103025521	103025613	.	-	.	gene_id "ENSG00000060718.22";
chr1	ENSEMBL	exon	103025800	103025952	.	-	.	gene_id "ENSG00000060718.22";
chr1	ENSEMBL	exon	103031116	103031244	.	-	.	gene_id "ENSG00000060718.22";
chr1	ENSEMBL	exon	103074618	103074780	.	-	.	gene_id "ENSG00000060718.22";
chr1	ENSEMBL	exon	103078658	103078871	.	-	.	gene_id "ENSG00000060718.22";
chr1	ENSEMBL	exon	103082805	103082972	.	-	.	gene_id "ENSG00000060718.22";
chr1	ENSEMBL	exon	103108073	103108496	.	-	.	gene_id "ENSG00000060718.22";
chr1	ENSEMBL	exon	10320043	10320136	.	+	.	gene_id "ENSG00000054523.17";
chr1	ENSEMBL	exon	10321709	10321857	.	+	.	gene_id "ENSG00000054523.17";
chr1	ENSEMBL	exon	10323884	10324062	.	+	.	gene_id "ENSG00000054523.17";
chr1	ENSEMBL	exon	10324758	10324895	.	+	.	gene_id "ENSG00000054523.17";
chr1	ENSEMBL	exon	10326111	10326359	.	+	.	gene_id "ENSG00000054523.17";
chr1	ENSEMBL	exon	10334520	10334638	.	+	.	gene_id "ENSG00000054523.17";
chr1	ENSEMBL	exon	10336657	10336742	.	+	.	gene_id "ENSG00000054523.17";
chr1	ENSEMBL	exon	10337074	10337203	.	+	.	gene_id "ENSG00000054523.17";
chr1	ENSEMBL	exon	10337371	10337533	.	+	.	gene_id "ENSG00000054523.17";
chr1	ENSEMBL	exon	10339769	10339859	.	+	.	gene_id "ENSG00000054523.17";
chr1	ENSEMBL	exon	10342050	10342168	.	+	.	gene_id "ENSG00000054523.17";
chr1	ENSEMBL	exon	10343232	10343287	.	+	.	gene_id "ENSG00000054523.17";
chr1	ENSEMBL	exon	10345845	10345953	.	+	.	gene_id "ENSG00000054523.17";
chr1	ENSEMBL	exon	10347761	10347827	.	+	.	gene_id "ENSG00000054523.17";
chr1	ENSEMBL	exon	10348649	10348733	.	+	.	gene_id "ENSG00000054523.17";
chr1	ENSEMBL	exon	10352631	10352736	.	+	.	gene_id "ENSG00000054523.17";
chr1	ENSEMBL	exon	1035277	1035324	.	+	.	gene_id "ENSG00000188157.15";
chr1	ENSEMBL	exon	103571100	103571223	.	+	.	gene_id "ENSG00000240038.6";
chr1	ENSEMBL	exon	103571557	103571770	.	+	.	gene_id "ENSG00000240038.6";
chr1	ENSEMBL	exon	103572110	103572256	.	+	.	gene_id "ENSG00000240038.6";
chr1	ENSEMBL	exon	103573063	103573260	.	+	.	gene_id "ENSG00000240038.6";
chr1	ENSEMBL	exon	103573708	103573938	.	+	.	gene_id "ENSG00000240038.6";
chr1	ENSEMBL	exon	103574260	103574393	.	+	.	gene_id "ENSG00000240038.6";
chr1	ENSEMBL	exon	103575223	103575345	.	+	.	gene_id "ENSG00000240038.6";
chr1	ENSEMBL	exon	103575441	103575540	.	+	.	gene_id "ENSG00000240038.6";
chr1	ENSEMBL	exon	103577490	103577608	.	+	.	gene_id "ENSG00000240038.6";
chr1	ENSEMBL	exon	103577720	103577845	.	+	.	gene_id "ENSG00000240038.6";
chr1	ENSEMBL	exon	103579311	103579530	.	+	.	gene_id "ENSG00000240038.6";
chr1	ENSEMBL	exon	10360929	10361043	.	+	.	gene_id "ENSG00000054523.17";
chr1	ENSEMBL	exon	103616811	103617059	.	+	.	gene_id "ENSG00000243480.7";
chr1	ENSEMBL	exon	10361692	10361825	.	+	.	gene_id "ENSG00000054523.17";
chr1	ENSEMBL	exon	103617395	103617608	.	+	.	gene_id "ENSG00000243480.7";
chr1	ENSEMBL	exon	103617954	103618100	.	+	.	gene_id "ENSG00000243480.7";
chr1	ENSEMBL	exon	103618911	103619108	.	+	.	gene_id "ENSG00000243480.7";
chr1	ENSEMBL	exon	103619554	103619784	.	+	.	gene_id "ENSG00000243480.7";
chr1	ENSEMBL	exon	103620551	103620684	.	+	.	gene_id "ENSG00000243480.7";
chr1	ENSEMBL	exon	103621577	103621699	.	+	.	gene_id "ENSG00000243480.7";
chr1	ENSEMBL	exon	103621794	103621893	.	+	.	gene_id "ENSG00000243480.7";
chr1	ENSEMBL	exon	103623866	103623984	.	+	.	gene_id "ENSG00000243480.7";
chr1	ENSEMBL	exon	103624096	103624221	.	+	.	gene_id "ENSG00000243480.7";
chr1	ENSEMBL	exon	103625557	103625777	.	+	.	gene_id "ENSG00000243480.7";
chr1	ENSEMBL	exon	10363283	10363344	.	+	.	gene_id "ENSG00000054523.17";
chr1	ENSEMBL	exon	10365100	10365245	.	+	.	gene_id "ENSG00000054523.17";
chr1	ENSEMBL	exon	10365409	10365648	.	+	.	gene_id "ENSG00000054523.17";
chr1	ENSEMBL	exon	10368467	10368538	.	+	.	gene_id "ENSG00000054523.17";
chr1	ENSEMBL	exon	103687418	103687638	.	-	.	gene_id "ENSG00000174876.16";
chr1	ENSEMBL	exon	103688958	103689083	.	-	.	gene_id "ENSG00000174876.16";
chr1	ENSEMBL	exon	103689194	103689312	.	-	.	gene_id "ENSG00000174876.16";
chr1	ENSEMBL	exon	103691294	103691393	.	-	.	gene_id "ENSG00000174876.16";
chr1	ENSEMBL	exon	103691488	103691610	.	-	.	gene_id "ENSG00000174876.16";
chr1	ENSEMBL	exon	103692427	103692560	.	-	.	gene_id "ENSG00000174876.16";
chr1	ENSEMBL	exon	103693300	103693530	.	-	.	gene_id "ENSG00000174876.16";
chr1	ENSEMBL	exon	103693979	103694176	.	-	.	gene_id "ENSG00000174876.16";
chr1	ENSEMBL	exon	103694980	103695126	.	-	.	gene_id "ENSG00000174876.16";
chr1	ENSEMBL	exon	103695472	103695685	.	-	.	gene_id "ENSG00000174876.16";
chr1	ENSEMBL	exon	103696042	103696290	.	-	.	gene_id "ENSG00000174876.16";
chr1	ENSEMBL	exon	10371141	10371262	.	+	.	gene_id "ENSG00000054523.17";
chr1	ENSEMBL	exon	10374316	10374465	.	+	.	gene_id "ENSG00000054523.17";
chr1	ENSEMBL	exon	10374854	10375046	.	+	.	gene_id "ENSG00000054523.17";
chr1	ENSEMBL	exon	10375255	10375373	.	+	.	gene_id "ENSG00000054523.17";
chr1	ENSEMBL	exon	10378339	10381596	.	+	.	gene_id "ENSG00000054523.17";
chr1	ENSEMBL	exon	1040665	1040880	.	+	.	gene_id "ENSG00000188157.15";
chr1	ENSEMBL	exon	1041173	1041397	.	+	.	gene_id "ENSG00000188157.15";
chr1	ENSEMBL	exon	1041478	1041702	.	+	.	gene_id "ENSG00000188157.15";
chr1	ENSEMBL	exon	1041956	1042162	.	+	.	gene_id "ENSG00000188157.15";
chr1	ENSEMBL	exon	1043239	1043457	.	+	.	gene_id "ENSG00000188157.15";
chr1	ENSEMBL	exon	1043538	1043732	.	+	.	gene_id "ENSG00000188157.15";
chr1	ENSEMBL	exon	1043823	1044023	.	+	.	gene_id "ENSG00000188157.15";
chr1	ENSEMBL	exon	1044109	1044257	.	+	.	gene_id "ENSG00000188157.15";
chr1	ENSEMBL	exon	1044334	1044439	.	+	.	gene_id "ENSG00000188157.15";
chr1	ENSEMBL	exon	1045161	1045277	.	+	.	gene_id "ENSG00000188157.15";
chr1	ENSEMBL	exon	1045359	1045523	.	+	.	gene_id "ENSG00000188157.15";
chr1	ENSEMBL	exon	1045733	1045876	.	+	.	gene_id "ENSG00000188157.15";
chr1	ENSEMBL	exon	1045964	1046088	.	+	.	gene_id "ENSG00000188157.15";
chr1	ENSEMBL	exon	1046160	1046265	.	+	.	gene_id "ENSG00000188157.15";
chr1	ENSEMBL	exon	1046397	1046735	.	+	.	gene_id "ENSG00000188157.15";
chr1	ENSEMBL	exon	1046820	1046957	.	+	.	gene_id "ENSG00000188157.15";
chr1	ENSEMBL	exon	1047327	1047454	.	+	.	gene_id "ENSG00000188157.15";
chr1	ENSEMBL	exon	1047573	1047687	.	+	.	gene_id "ENSG00000188157.15";
chr1	ENSEMBL	exon	1047776	1047895	.	+	.	gene_id "ENSG00000188157.15";
chr1	ENSEMBL	exon	1048012	1048365	.	+	.	gene_id "ENSG00000188157.15";
chr1	ENSEMBL	exon	1048867	1049059	.	+	.	gene_id "ENSG00000188157.15";
chr1	ENSEMBL	exon	1049236	1049451	.	+	.	gene_id "ENSG00000188157.15";
chr1	ENSEMBL	exon	1049566	1049795	.	+	.	gene_id "ENSG00000188157.15";
chr1	ENSEMBL	exon	1049903	1050037	.	+	.	gene_id "ENSG00000188157.15";
chr1	ENSEMBL	exon	1050233	1050329	.	+	.	gene_id "ENSG00000188157.15";
chr1	ENSEMBL	exon	1050427	1050591	.	+	.	gene_id "ENSG00000188157.15";
chr1	ENSEMBL	exon	1050726	1050837	.	+	.	gene_id "ENSG00000188157.15";
chr1	ENSEMBL	exon	1051032	1051043	.	+	.	gene_id "ENSG00000188157.15";
chr1	ENSEMBL	exon	1051253	1051369	.	+	.	gene_id "ENSG00000188157.15";
chr1	ENSEMBL	exon	1051453	1051645	.	+	.	gene_id "ENSG00000188157.15";
chr1	ENSEMBL	exon	1051728	1051815	.	+	.	gene_id "ENSG00000188157.15";
chr1	ENSEMBL	exon	1051993	1052016	.	+	.	gene_id "ENSG00000188157.15";
chr1	ENSEMBL	exon	1053461	1053493	.	+	.	gene_id "ENSG00000188157.15";
chr1	ENSEMBL	exon	1053753	1053977	.	+	.	gene_id "ENSG00000188157.15";
chr1	ENSEMBL	exon	1054448	1054551	.	+	.	gene_id "ENSG00000188157.15";
chr1	ENSEMBL	exon	1054824	1055032	.	+	.	gene_id "ENSG00000188157.15";
chr1	ENSEMBL	exon	1056117	1056118	.	+	.	gene_id "ENSG00000188157.15";
chr1	ENSEMBL	exon	107140007	107140199	.	+	.	gene_id "ENSG00000162631.18";
chr1	ENSEMBL	exon	107148069	107148839	.	+	.	gene_id "ENSG00000162631.18";
chr1	ENSEMBL	exon	107324282	107324922	.	+	.	gene_id "ENSG00000162631.18";
chr1	ENSEMBL	exon	107395154	107395326	.	+	.	gene_id "ENSG00000162631.18";
chr1	ENSEMBL	exon	107407682	107407708	.	+	.	gene_id "ENSG00000162631.18";
chr1	ENSEMBL	exon	107418580	107418645	.	+	.	gene_id "ENSG00000162631.18";
chr1	ENSEMBL	exon	107421084	107421143	.	+	.	gene_id "ENSG00000162631.18";
chr1	ENSEMBL	exon	107430750	107430917	.	+	.	gene_id "ENSG00000162631.18";
chr1	ENSEMBL	exon	107436665	107436799	.	+	.	gene_id "ENSG00000162631.18";
chr1	ENSEMBL	exon	107480611	107481849	.	+	.	gene_id "ENSG00000162631.18";
chr1	ENSEMBL	exon	108223705	108223746	.	-	.	gene_id "ENSG00000196427.13";
chr1	ENSEMBL	exon	108226679	108226893	.	-	.	gene_id "ENSG00000196427.13";
chr1	ENSEMBL	exon	108228920	108229156	.	-	.	gene_id "ENSG00000196427.13";
chr1	ENSEMBL	exon	108232256	108232428	.	-	.	gene_id "ENSG00000196427.13";
chr1	ENSEMBL	exon	108233160	108233211	.	-	.	gene_id "ENSG00000196427.13";
chr1	ENSEMBL	exon	108234242	108234411	.	-	.	gene_id "ENSG00000196427.13";
chr1	ENSEMBL	exon	108235236	108235287	.	-	.	gene_id "ENSG00000196427.13";
chr1	ENSEMBL	exon	108236270	108236409	.	-	.	gene_id "ENSG00000196427.13";
chr1	ENSEMBL	exon	108237011	108237097	.	-	.	gene_id "ENSG00000196427.13";
chr1	ENSEMBL	exon	108237287	108237338	.	-	.	gene_id "ENSG00000196427.13";
chr1	ENSEMBL	exon	108238748	108238959	.	-	.	gene_id "ENSG00000196427.13";
chr1	ENSEMBL	exon	108239828	108239906	.	-	.	gene_id "ENSG00000196427.13";
chr1	ENSEMBL	exon	108240950	108241164	.	-	.	gene_id "ENSG00000196427.13";
chr1	ENSEMBL	exon	108242074	108242173	.	-	.	gene_id "ENSG00000196427.13";
chr1	ENSEMBL	exon	108243584	108243796	.	-	.	gene_id "ENSG00000196427.13";
chr1	ENSEMBL	exon	108243899	108244081	.	-	.	gene_id "ENSG00000196427.13";
chr1	ENSEMBL	exon	108450282	108450464	.	+	.	gene_id "ENSG00000186086.18";
chr1	ENSEMBL	exon	108450567	108450779	.	+	.	gene_id "ENSG00000186086.18";
chr1	ENSEMBL	exon	108452190	108452289	.	+	.	gene_id "ENSG00000186086.18";
chr1	ENSEMBL	exon	108453181	108453395	.	+	.	gene_id "ENSG00000186086.18";
chr1	ENSEMBL	exon	108454439	108454517	.	+	.	gene_id "ENSG00000186086.18";
chr1	ENSEMBL	exon	108455386	108455597	.	+	.	gene_id "ENSG00000186086.18";
chr1	ENSEMBL	exon	108457007	108457058	.	+	.	gene_id "ENSG00000186086.18";
chr1	ENSEMBL	exon	108457248	108457334	.	+	.	gene_id "ENSG00000186086.18";
chr1	ENSEMBL	exon	108457936	108458075	.	+	.	gene_id "ENSG00000186086.18";
chr1	ENSEMBL	exon	108459058	108459109	.	+	.	gene_id "ENSG00000186086.18";
chr1	ENSEMBL	exon	108459933	108460102	.	+	.	gene_id "ENSG00000186086.18";
chr1	ENSEMBL	exon	108461133	108461184	.	+	.	gene_id "ENSG00000186086.18";
chr1	ENSEMBL	exon	108461916	108462088	.	+	.	gene_id "ENSG00000186086.18";
chr1	ENSEMBL	exon	108465188	108465424	.	+	.	gene_id "ENSG00000186086.18";
chr1	ENSEMBL	exon	108467451	108467665	.	+	.	gene_id "ENSG00000186086.18";
chr1	ENSEMBL	exon	108470597	108470638	.	+	.	gene_id "ENSG00000186086.18";
chr1	ENSEMBL	exon	108648290	108648991	.	-	.	gene_id "ENSG00000162639.16";
chr1	ENSEMBL	exon	108650211	108650388	.	-	.	gene_id "ENSG00000162639.16";
chr1	ENSEMBL	exon	108651030	108651209	.	-	.	gene_id "ENSG00000162639.16";
chr1	ENSEMBL	exon	108654716	108654850	.	-	.	gene_id "ENSG00000162639.16";
chr1	ENSEMBL	exon	108655586	108655698	.	-	.	gene_id "ENSG00000162639.16";
chr1	ENSEMBL	exon	108657451	108657579	.	-	.	gene_id "ENSG00000162639.16";
chr1	ENSEMBL	exon	108659864	108659962	.	-	.	gene_id "ENSG00000162639.16";
chr1	ENSEMBL	exon	108660963	108661122	.	-	.	gene_id "ENSG00000162639.16";
chr1	ENSEMBL	exon	108970218	108971572	.	-	.	gene_id "ENSG00000085433.15";
chr1	ENSEMBL	exon	108974536	108974754	.	-	.	gene_id "ENSG00000085433.15";
chr1	ENSEMBL	exon	108981733	108981864	.	-	.	gene_id "ENSG00000085433.15";
chr1	ENSEMBL	exon	108982609	108982785	.	-	.	gene_id "ENSG00000085433.15";
chr1	ENSEMBL	exon	108983282	108983451	.	-	.	gene_id "ENSG00000085433.15";
chr1	ENSEMBL	exon	108986523	108986680	.	-	.	gene_id "ENSG00000085433.15";
chr1	ENSEMBL	exon	108991254	108991329	.	-	.	gene_id "ENSG00000085433.15";
chr1	ENSEMBL	exon	108995580	108995837	.	-	.	gene_id "ENSG00000085433.15";
chr1	ENSEMBL	exon	109002224	109002402	.	-	.	gene_id "ENSG00000085433.15";
chr1	ENSEMBL	exon	109004592	109004715	.	-	.	gene_id "ENSG00000085433.15";
chr1	ENSEMBL	exon	109010916	109011718	.	-	.	gene_id "ENSG00000085433.15";
chr1	ENSEMBL	exon	109013841	109013925	.	-	.	gene_id "ENSG00000085433.15";
chr1	ENSEMBL	exon	109023355	109023521	.	-	.	gene_id "ENSG00000085433.15";
chr1	ENSEMBL	exon	109041862	109042102	.	-	.	gene_id "ENSG00000085433.15";
chr1	ENSEMBL	exon	109279557	109280156	.	-	.	gene_id "ENSG00000134222.16";
chr1	ENSEMBL	exon	109280396	109280489	.	-	.	gene_id "ENSG00000134222.16";
chr1	ENSEMBL	exon	109280777	109281046	.	-	.	gene_id "ENSG00000134222.16";
chr1	ENSEMBL	exon	109281137	109281251	.	-	.	gene_id "ENSG00000134222.16";
chr1	ENSEMBL	exon	109281619	109282060	.	-	.	gene_id "ENSG00000134222.16";
chr1	ENSEMBL	exon	109282518	109282575	.	-	.	gene_id "ENSG00000134222.16";
chr1	ENSEMBL	exon	109282680	109282736	.	-	.	gene_id "ENSG00000134222.16";
chr1	ENSEMBL	exon	109283063	109283168	.	-	.	gene_id "ENSG00000134222.16";
chr1	ENSEMBL	exon	109309568	109314057	.	-	.	gene_id "ENSG00000134243.12";
chr1	ENSEMBL	exon	109314261	109314384	.	-	.	gene_id "ENSG00000134243.12";
chr1	ENSEMBL	exon	109314672	109314778	.	-	.	gene_id "ENSG00000134243.12";
chr1	ENSEMBL	exon	109316850	109316958	.	-	.	gene_id "ENSG00000134243.12";
chr1	ENSEMBL	exon	109317853	109317969	.	-	.	gene_id "ENSG00000134243.12";
chr1	ENSEMBL	exon	109322932	109323121	.	-	.	gene_id "ENSG00000134243.12";
chr1	ENSEMBL	exon	109324899	109325089	.	-	.	gene_id "ENSG00000134243.12";
chr1	ENSEMBL	exon	109326992	109327160	.	-	.	gene_id "ENSG00000134243.12";
chr1	ENSEMBL	exon	109327499	109327601	.	-	.	gene_id "ENSG00000134243.12";
chr1	ENSEMBL	exon	109336240	109336346	.	-	.	gene_id "ENSG00000134243.12";
chr1	ENSEMBL	exon	109340724	109340879	.	-	.	gene_id "ENSG00000134243.12";
chr1	ENSEMBL	exon	109342014	109342158	.	-	.	gene_id "ENSG00000134243.12";
chr1	ENSEMBL	exon	109345751	109345878	.	-	.	gene_id "ENSG00000134243.12";
chr1	ENSEMBL	exon	109347483	109347532	.	-	.	gene_id "ENSG00000134243.12";
chr1	ENSEMBL	exon	109350929	109351002	.	-	.	gene_id "ENSG00000134243.12";
chr1	ENSEMBL	exon	109354367	109354531	.	-	.	gene_id "ENSG00000134243.12";
chr1	ENSEMBL	exon	109355367	109355469	.	-	.	gene_id "ENSG00000134243.12";
chr1	ENSEMBL	exon	109367408	109367481	.	-	.	gene_id "ENSG00000134243.12";
chr1	ENSEMBL	exon	109369530	109369589	.	-	.	gene_id "ENSG00000134243.12";
chr1	ENSEMBL	exon	109393027	109393357	.	-	.	gene_id "ENSG00000134243.12";
chr1	ENSEMBL	exon	109402013	109402090	.	-	.	gene_id "ENSG00000143106.13";
chr1	ENSEMBL	exon	109409928	109410014	.	-	.	gene_id "ENSG00000143106.13";
chr1	ENSEMBL	exon	109411011	109411113	.	-	.	gene_id "ENSG00000143106.13";
chr1	ENSEMBL	exon	109411877	109411935	.	-	.	gene_id "ENSG00000143106.13";
chr1	ENSEMBL	exon	109412077	109412184	.	-	.	gene_id "ENSG00000143106.13";
chr1	ENSEMBL	exon	109413068	109413135	.	-	.	gene_id "ENSG00000143106.13";
chr1	ENSEMBL	exon	109415237	109415363	.	-	.	gene_id "ENSG00000143106.13";
chr1	ENSEMBL	exon	109421860	109421926	.	-	.	gene_id "ENSG00000143106.13";
chr1	ENSEMBL	exon	109425326	109426132	.	-	.	gene_id "ENSG00000143106.13";
chr1	ENSEMBL	exon	10946473	10946741	.	-	.	gene_id "ENSG00000175262.14";
chr1	ENSEMBL	exon	10947643	10948844	.	-	.	gene_id "ENSG00000175262.14";
chr1	ENSEMBL	exon	10949624	10949814	.	-	.	gene_id "ENSG00000175262.14";
chr1	ENSEMBL	exon	109539872	109539905	.	+	.	gene_id "ENSG00000156097.12";
chr1	ENSEMBL	exon	10954019	10954142	.	-	.	gene_id "ENSG00000175262.14";
chr1	ENSEMBL	exon	109543838	109544639	.	+	.	gene_id "ENSG00000156097.12";
chr1	ENSEMBL	exon	109545311	109545833	.	+	.	gene_id "ENSG00000156097.12";
chr1	ENSEMBL	exon	10954990	10955186	.	-	.	gene_id "ENSG00000175262.14";
chr1	ENSEMBL	exon	10957023	10957107	.	-	.	gene_id "ENSG00000175262.14";
chr1	ENSEMBL	exon	10957616	10957753	.	-	.	gene_id "ENSG00000175262.14";
chr1	ENSEMBL	exon	10958714	10958752	.	-	.	gene_id "ENSG00000175262.14";
chr1	ENSEMBL	exon	109619930	109620278	.	+	.	gene_id "ENSG00000116337.19";
chr1	ENSEMBL	exon	109620914	109621266	.	+	.	gene_id "ENSG00000116337.19";
chr1	ENSEMBL	exon	109625303	109625433	.	+	.	gene_id "ENSG00000116337.19";
chr1	ENSEMBL	exon	109625662	109625792	.	+	.	gene_id "ENSG00000116337.19";
chr1	ENSEMBL	exon	109626160	109626228	.	+	.	gene_id "ENSG00000116337.19";
chr1	ENSEMBL	exon	109626319	109626427	.	+	.	gene_id "ENSG00000116337.19";
chr1	ENSEMBL	exon	109626726	109626912	.	+	.	gene_id "ENSG00000116337.19";
chr1	ENSEMBL	exon	109627175	109627316	.	+	.	gene_id "ENSG00000116337.19";
chr1	ENSEMBL	exon	109627429	109627518	.	+	.	gene_id "ENSG00000116337.19";
chr1	ENSEMBL	exon	109627774	109627903	.	+	.	gene_id "ENSG00000116337.19";
chr1	ENSEMBL	exon	109628083	109628277	.	+	.	gene_id "ENSG00000116337.19";
chr1	ENSEMBL	exon	109628364	109628416	.	+	.	gene_id "ENSG00000116337.19";
chr1	ENSEMBL	exon	109630306	109630406	.	+	.	gene_id "ENSG00000116337.19";
chr1	ENSEMBL	exon	109630683	109630793	.	+	.	gene_id "ENSG00000116337.19";
chr1	ENSEMBL	exon	109630943	109632053	.	+	.	gene_id "ENSG00000116337.19";
chr1	ENSEMBL	exon	10964128	10964271	.	-	.	gene_id "ENSG00000175262.14";
chr1	ENSEMBL	exon	109656390	109656425	.	+	.	gene_id "ENSG00000168765.17";
chr1	ENSEMBL	exon	109656712	109656787	.	+	.	gene_id "ENSG00000168765.17";
chr1	ENSEMBL	exon	109657215	109657279	.	+	.	gene_id "ENSG00000168765.17";
chr1	ENSEMBL	exon	109657590	109657671	.	+	.	gene_id "ENSG00000168765.17";
chr1	ENSEMBL	exon	109657772	109657872	.	+	.	gene_id "ENSG00000168765.17";
chr1	ENSEMBL	exon	109658814	109658909	.	+	.	gene_id "ENSG00000168765.17";
chr1	ENSEMBL	exon	109659000	109659110	.	+	.	gene_id "ENSG00000168765.17";
chr1	ENSEMBL	exon	10966358	10966482	.	-	.	gene_id "ENSG00000175262.14";
chr1	ENSEMBL	exon	109674837	109675283	.	+	.	gene_id "ENSG00000213366.13";
chr1	ENSEMBL	exon	109681809	109681834	.	+	.	gene_id "ENSG00000213366.13";
chr1	ENSEMBL	exon	109683207	109683997	.	+	.	gene_id "ENSG00000213366.13";
chr1	ENSEMBL	exon	10969970	10970089	.	-	.	gene_id "ENSG00000175262.14";
chr1	ENSEMBL	exon	109712313	109712348	.	+	.	gene_id "ENSG00000134201.12";
chr1	ENSEMBL	exon	109712618	109712693	.	+	.	gene_id "ENSG00000134201.12";
chr1	ENSEMBL	exon	109713119	109713183	.	+	.	gene_id "ENSG00000134201.12";
chr1	ENSEMBL	exon	109713484	109713565	.	+	.	gene_id "ENSG00000134201.12";
chr1	ENSEMBL	exon	109713661	109713710	.	+	.	gene_id "ENSG00000134201.12";
chr1	ENSEMBL	exon	109713953	109714003	.	+	.	gene_id "ENSG00000134201.12";
chr1	ENSEMBL	exon	109714947	109715042	.	+	.	gene_id "ENSG00000134201.12";
chr1	ENSEMBL	exon	109715130	109715240	.	+	.	gene_id "ENSG00000134201.12";
chr1	ENSEMBL	exon	109717337	109717426	.	+	.	gene_id "ENSG00000134201.12";
chr1	ENSEMBL	exon	10976156	10976256	.	-	.	gene_id "ENSG00000175262.14";
chr1	ENSEMBL	exon	10982012	10982037	.	-	.	gene_id "ENSG00000175262.14";
chr1	ENSEMBL	exon	109984765	109985543	.	+	.	gene_id "ENSG00000168710.18";
chr1	ENSEMBL	exon	110009034	110009145	.	+	.	gene_id "ENSG00000168710.18";
chr1	ENSEMBL	exon	110011214	110011357	.	+	.	gene_id "ENSG00000168710.18";
chr1	ENSEMBL	exon	110012362	110012462	.	+	.	gene_id "ENSG00000168710.18";
chr1	ENSEMBL	exon	110012897	110012999	.	+	.	gene_id "ENSG00000168710.18";
chr1	ENSEMBL	exon	110014763	110014857	.	+	.	gene_id "ENSG00000168710.18";
chr1	ENSEMBL	exon	110015425	110015531	.	+	.	gene_id "ENSG00000168710.18";
chr1	ENSEMBL	exon	110016344	110016460	.	+	.	gene_id "ENSG00000168710.18";
chr1	ENSEMBL	exon	110016667	110016730	.	+	.	gene_id "ENSG00000168710.18";
chr1	ENSEMBL	exon	110017495	110017583	.	+	.	gene_id "ENSG00000168710.18";
chr1	ENSEMBL	exon	110017946	110018016	.	+	.	gene_id "ENSG00000168710.18";
chr1	ENSEMBL	exon	110018373	110018467	.	+	.	gene_id "ENSG00000168710.18";
chr1	ENSEMBL	exon	110018552	110018650	.	+	.	gene_id "ENSG00000168710.18";
chr1	ENSEMBL	exon	110019051	110019119	.	+	.	gene_id "ENSG00000168710.18";
chr1	ENSEMBL	exon	110019548	110019626	.	+	.	gene_id "ENSG00000168710.18";
chr1	ENSEMBL	exon	110020731	110020851	.	+	.	gene_id "ENSG00000168710.18";
chr1	ENSEMBL	exon	110021674	110023741	.	+	.	gene_id "ENSG00000168710.18";
chr1	ENSEMBL	exon	11012622	11012661	.	+	.	gene_id "ENSG00000120948.18";
chr1	ENSEMBL	exon	110339172	110342268	.	+	.	gene_id "ENSG00000162775.16";
chr1	ENSEMBL	exon	110345539	110345649	.	+	.	gene_id "ENSG00000162775.16";
chr1	ENSEMBL	exon	110346308	110346681	.	+	.	gene_id "ENSG00000162775.16";
chr1	ENSEMBL	exon	110764408	110764506	.	-	.	gene_id "ENSG00000199710.1";
chr1	ENSEMBL	exon	111041834	111041925	.	+	.	gene_id "ENSG00000252760.1";
chr1	ENSEMBL	exon	111117335	111118267	.	-	.	gene_id "ENSG00000156171.14";
chr1	ENSEMBL	exon	111118805	111118897	.	-	.	gene_id "ENSG00000156171.14";
chr1	ENSEMBL	exon	111119877	111119959	.	-	.	gene_id "ENSG00000156171.14";
chr1	ENSEMBL	exon	111120516	111120693	.	-	.	gene_id "ENSG00000156171.14";
chr1	ENSEMBL	exon	111124742	111124881	.	-	.	gene_id "ENSG00000156171.14";
chr1	ENSEMBL	exon	111126227	111126294	.	-	.	gene_id "ENSG00000156171.14";
chr1	ENSEMBL	exon	111131424	111131568	.	-	.	gene_id "ENSG00000156171.14";
chr1	ENSEMBL	exon	111137523	111137586	.	-	.	gene_id "ENSG00000156171.14";
chr1	ENSEMBL	exon	111147642	111148053	.	+	.	gene_id "ENSG00000134255.14";
chr1	ENSEMBL	exon	111159380	111159527	.	+	.	gene_id "ENSG00000134255.14";
chr1	ENSEMBL	exon	111161155	111161296	.	+	.	gene_id "ENSG00000134255.14";
chr1	ENSEMBL	exon	111174879	111174963	.	+	.	gene_id "ENSG00000134255.14";
chr1	ENSEMBL	exon	111182187	111182318	.	+	.	gene_id "ENSG00000134255.14";
chr1	ENSEMBL	exon	111182799	111182957	.	+	.	gene_id "ENSG00000134255.14";
chr1	ENSEMBL	exon	111183462	111183587	.	+	.	gene_id "ENSG00000134255.14";
chr1	ENSEMBL	exon	111184191	111184414	.	+	.	gene_id "ENSG00000134255.14";
chr1	ENSEMBL	exon	111185062	111185102	.	+	.	gene_id "ENSG00000134255.14";
chr1	ENSEMBL	exon	111310374	111310492	.	+	.	gene_id "ENSG00000134216.19";
chr1	ENSEMBL	exon	111311689	111311718	.	+	.	gene_id "ENSG00000134216.19";
chr1	ENSEMBL	exon	111312190	111312391	.	+	.	gene_id "ENSG00000134216.19";
chr1	ENSEMBL	exon	111314540	111314596	.	+	.	gene_id "ENSG00000134216.19";
chr1	ENSEMBL	exon	111315270	111315435	.	+	.	gene_id "ENSG00000134216.19";
chr1	ENSEMBL	exon	111775809	111776278	.	-	.	gene_id "ENSG00000171385.9";
chr1	ENSEMBL	exon	111777026	111777273	.	-	.	gene_id "ENSG00000171385.9";
chr1	ENSEMBL	exon	111780225	111780314	.	-	.	gene_id "ENSG00000171385.9";
chr1	ENSEMBL	exon	111780690	111780791	.	-	.	gene_id "ENSG00000171385.9";
chr1	ENSEMBL	exon	111786944	111787106	.	-	.	gene_id "ENSG00000171385.9";
chr1	ENSEMBL	exon	111981621	111982798	.	-	.	gene_id "ENSG00000171385.9";
chr1	ENSEMBL	exon	111988748	111989155	.	-	.	gene_id "ENSG00000171385.9";
chr1	ENSEMBL	exon	112371004	112371107	.	+	.	gene_id "ENSG00000238761.1";
chr1	ENSEMBL	exon	112701127	112701713	.	-	.	gene_id "ENSG00000155366.17";
chr1	ENSEMBL	exon	112702563	112702613	.	-	.	gene_id "ENSG00000155366.17";
chr1	ENSEMBL	exon	112911852	112914165	.	-	.	gene_id "ENSG00000155380.12";
chr1	ENSEMBL	exon	112917178	112918044	.	-	.	gene_id "ENSG00000155380.12";
chr1	ENSEMBL	exon	112921990	112922133	.	-	.	gene_id "ENSG00000155380.12";
chr1	ENSEMBL	exon	112929092	112929352	.	-	.	gene_id "ENSG00000155380.12";
chr1	ENSEMBL	exon	112955276	112956063	.	-	.	gene_id "ENSG00000155380.12";
chr1	ENSEMBL	exon	113697202	113697725	.	-	.	gene_id "ENSG00000116793.16";
chr1	ENSEMBL	exon	113698262	113698387	.	-	.	gene_id "ENSG00000116793.16";
chr1	ENSEMBL	exon	113699704	113699799	.	-	.	gene_id "ENSG00000116793.16";
chr1	ENSEMBL	exon	113700794	113700949	.	-	.	gene_id "ENSG00000116793.16";
chr1	ENSEMBL	exon	113704081	113704167	.	-	.	gene_id "ENSG00000116793.16";
chr1	ENSEMBL	exon	113704666	113704797	.	-	.	gene_id "ENSG00000116793.16";
chr1	ENSEMBL	exon	113705890	113706162	.	-	.	gene_id "ENSG00000116793.16";
chr1	ENSEMBL	exon	113706594	113706722	.	-	.	gene_id "ENSG00000116793.16";
chr1	ENSEMBL	exon	113710254	113710475	.	-	.	gene_id "ENSG00000116793.16";
chr1	ENSEMBL	exon	113711746	113711835	.	-	.	gene_id "ENSG00000116793.16";
chr1	ENSEMBL	exon	113711940	113712113	.	-	.	gene_id "ENSG00000116793.16";
chr1	ENSEMBL	exon	113713279	113713438	.	-	.	gene_id "ENSG00000116793.16";
chr1	ENSEMBL	exon	113724759	113724893	.	-	.	gene_id "ENSG00000116793.16";
chr1	ENSEMBL	exon	113726418	113726574	.	-	.	gene_id "ENSG00000116793.16";
chr1	ENSEMBL	exon	113738110	113738268	.	-	.	gene_id "ENSG00000116793.16";
chr1	ENSEMBL	exon	113738730	113738799	.	-	.	gene_id "ENSG00000116793.16";
chr1	ENSEMBL	exon	113757699	113757755	.	-	.	gene_id "ENSG00000116793.16";
chr1	ENSEMBL	exon	113758659	113759155	.	-	.	gene_id "ENSG00000116793.16";
chr1	ENSEMBL	exon	113761833	113766453	.	-	.	gene_id "ENSG00000081019.13";
chr1	ENSEMBL	exon	113767099	113767207	.	-	.	gene_id "ENSG00000081019.13";
chr1	ENSEMBL	exon	113768222	113768389	.	-	.	gene_id "ENSG00000081019.13";
chr1	ENSEMBL	exon	113777210	113777352	.	-	.	gene_id "ENSG00000081019.13";
chr1	ENSEMBL	exon	113777671	113777808	.	-	.	gene_id "ENSG00000081019.13";
chr1	ENSEMBL	exon	113797363	113798036	.	-	.	gene_id "ENSG00000081019.13";
chr1	ENSEMBL	exon	113811710	113812378	.	-	.	gene_id "ENSG00000081019.13";
chr1	ENSEMBL	exon	113812248	113812275	.	-	.	gene_id "ENSG00000081019.13";
chr1	ENSEMBL	exon	113929496	113929532	.	+	.	gene_id "ENSG00000163349.22";
chr1	ENSEMBL	exon	113940382	113941459	.	+	.	gene_id "ENSG00000163349.22";
chr1	ENSEMBL	exon	113952766	113952889	.	+	.	gene_id "ENSG00000163349.22";
chr1	ENSEMBL	exon	113954651	113954770	.	+	.	gene_id "ENSG00000163349.22";
chr1	ENSEMBL	exon	113955563	113955649	.	+	.	gene_id "ENSG00000163349.22";
chr1	ENSEMBL	exon	113956627	113956811	.	+	.	gene_id "ENSG00000163349.22";
chr1	ENSEMBL	exon	113957124	113957286	.	+	.	gene_id "ENSG00000163349.22";
chr1	ENSEMBL	exon	113958066	113958291	.	+	.	gene_id "ENSG00000163349.22";
chr1	ENSEMBL	exon	113962317	113962438	.	+	.	gene_id "ENSG00000163349.22";
chr1	ENSEMBL	exon	113966130	113966272	.	+	.	gene_id "ENSG00000163349.22";
chr1	ENSEMBL	exon	113967766	113967948	.	+	.	gene_id "ENSG00000163349.22";
chr1	ENSEMBL	exon	113968442	113968648	.	+	.	gene_id "ENSG00000163349.22";
chr1	ENSEMBL	exon	113969956	113970197	.	+	.	gene_id "ENSG00000163349.22";
chr1	ENSEMBL	exon	113971824	113971954	.	+	.	gene_id "ENSG00000163349.22";
chr1	ENSEMBL	exon	113973024	113977869	.	+	.	gene_id "ENSG00000163349.22";
chr1	ENSEMBL	exon	113979391	113979630	.	+	.	gene_id "ENSG00000116774.12";
chr1	ENSEMBL	exon	113980203	113980617	.	+	.	gene_id "ENSG00000116774.12";
chr1	ENSEMBL	exon	113980949	113982254	.	+	.	gene_id "ENSG00000116774.12";
chr1	ENSEMBL	exon	114089293	114092082	.	-	.	gene_id "ENSG00000134207.16";
chr1	ENSEMBL	exon	114093735	114093803	.	-	.	gene_id "ENSG00000134207.16";
chr1	ENSEMBL	exon	114097727	114097877	.	-	.	gene_id "ENSG00000134207.16";
chr1	ENSEMBL	exon	114099094	114099265	.	-	.	gene_id "ENSG00000134207.16";
chr1	ENSEMBL	exon	114103601	114103721	.	-	.	gene_id "ENSG00000134207.16";
chr1	ENSEMBL	exon	114137495	114138053	.	-	.	gene_id "ENSG00000134207.16";
chr1	ENSEMBL	exon	114139615	114139880	.	-	.	gene_id "ENSG00000134207.16";
chr1	ENSEMBL	exon	114153610	114153850	.	-	.	gene_id "ENSG00000134207.16";
chr1	ENSEMBL	exon	114582851	114583554	.	-	.	gene_id "ENSG00000175984.15";
chr1	ENSEMBL	exon	114584570	114585631	.	-	.	gene_id "ENSG00000175984.15";
chr1	ENSEMBL	exon	114587387	114587473	.	-	.	gene_id "ENSG00000175984.15";
chr1	ENSEMBL	exon	114587716	114587952	.	-	.	gene_id "ENSG00000175984.15";
chr1	ENSEMBL	exon	114594473	114594578	.	-	.	gene_id "ENSG00000175984.15";
chr1	ENSEMBL	exon	114595832	114595873	.	-	.	gene_id "ENSG00000175984.15";
chr1	ENSEMBL	exon	114599274	114599451	.	-	.	gene_id "ENSG00000175984.15";
chr1	ENSEMBL	exon	114600204	114600352	.	-	.	gene_id "ENSG00000175984.15";
chr1	ENSEMBL	exon	114600820	114600960	.	-	.	gene_id "ENSG00000175984.15";
chr1	ENSEMBL	exon	114601508	114601585	.	-	.	gene_id "ENSG00000175984.15";
chr1	ENSEMBL	exon	114602125	114602194	.	-	.	gene_id "ENSG00000175984.15";
chr1	ENSEMBL	exon	114604922	114605031	.	-	.	gene_id "ENSG00000175984.15";
chr1	ENSEMBL	exon	114608686	114608873	.	-	.	gene_id "ENSG00000175984.15";
chr1	ENSEMBL	exon	114611073	114611117	.	-	.	gene_id "ENSG00000175984.15";
chr1	ENSEMBL	exon	114618386	114618482	.	-	.	gene_id "ENSG00000175984.15";
chr1	ENSEMBL	exon	114621895	114622065	.	-	.	gene_id "ENSG00000175984.15";
chr1	ENSEMBL	exon	114622987	114623099	.	-	.	gene_id "ENSG00000175984.15";
chr1	ENSEMBL	exon	114623507	114623643	.	-	.	gene_id "ENSG00000175984.15";
chr1	ENSEMBL	exon	114625179	114626193	.	-	.	gene_id "ENSG00000175984.15";
chr1	ENSEMBL	exon	114697627	114697924	.	-	.	gene_id "ENSG00000242769.3";
chr1	ENSEMBL	exon	114716914	114718216	.	-	.	gene_id "ENSG00000009307.16";
chr1	ENSEMBL	exon	114718613	114718745	.	-	.	gene_id "ENSG00000009307.16";
chr1	ENSEMBL	exon	114719579	114719742	.	-	.	gene_id "ENSG00000009307.16";
chr1	ENSEMBL	exon	114720539	114720717	.	-	.	gene_id "ENSG00000009307.16";
chr1	ENSEMBL	exon	114723883	114724002	.	-	.	gene_id "ENSG00000009307.16";
chr1	ENSEMBL	exon	114725221	114725333	.	-	.	gene_id "ENSG00000009307.16";
chr1	ENSEMBL	exon	114726211	114726386	.	-	.	gene_id "ENSG00000009307.16";
chr1	ENSEMBL	exon	114726983	114727090	.	-	.	gene_id "ENSG00000009307.16";
chr1	ENSEMBL	exon	114730258	114730422	.	-	.	gene_id "ENSG00000009307.16";
chr1	ENSEMBL	exon	114730508	114730648	.	-	.	gene_id "ENSG00000009307.16";
chr1	ENSEMBL	exon	114732604	114732816	.	-	.	gene_id "ENSG00000009307.16";
chr1	ENSEMBL	exon	114733732	114733857	.	-	.	gene_id "ENSG00000009307.16";
chr1	ENSEMBL	exon	114733989	114734117	.	-	.	gene_id "ENSG00000009307.16";
chr1	ENSEMBL	exon	114734442	114734523	.	-	.	gene_id "ENSG00000009307.16";
chr1	ENSEMBL	exon	114736758	114736855	.	-	.	gene_id "ENSG00000009307.16";
chr1	ENSEMBL	exon	114737471	114737563	.	-	.	gene_id "ENSG00000009307.16";
chr1	ENSEMBL	exon	114737963	114738072	.	-	.	gene_id "ENSG00000009307.16";
chr1	ENSEMBL	exon	114739692	114739890	.	-	.	gene_id "ENSG00000009307.16";
chr1	ENSEMBL	exon	114741527	114741673	.	-	.	gene_id "ENSG00000009307.16";
chr1	ENSEMBL	exon	114749821	114750207	.	-	.	gene_id "ENSG00000009307.16";
chr1	ENSEMBL	exon	114757925	114758050	.	-	.	gene_id "ENSG00000009307.16";
chr1	ENSEMBL	exon	114854868	114855018	.	+	.	gene_id "ENSG00000198765.12";
chr1	ENSEMBL	exon	114855438	114855572	.	+	.	gene_id "ENSG00000198765.12";
chr1	ENSEMBL	exon	114856573	114856657	.	+	.	gene_id "ENSG00000198765.12";
chr1	ENSEMBL	exon	114857232	114857275	.	+	.	gene_id "ENSG00000198765.12";
chr1	ENSEMBL	exon	114857444	114857497	.	+	.	gene_id "ENSG00000198765.12";
chr1	ENSEMBL	exon	114858547	114858711	.	+	.	gene_id "ENSG00000198765.12";
chr1	ENSEMBL	exon	114859743	114859810	.	+	.	gene_id "ENSG00000198765.12";
chr1	ENSEMBL	exon	114860736	114860809	.	+	.	gene_id "ENSG00000198765.12";
chr1	ENSEMBL	exon	114874506	114874564	.	+	.	gene_id "ENSG00000198765.12";
chr1	ENSEMBL	exon	114876069	114876138	.	+	.	gene_id "ENSG00000198765.12";
chr1	ENSEMBL	exon	114876737	114876810	.	+	.	gene_id "ENSG00000198765.12";
chr1	ENSEMBL	exon	114878094	114878202	.	+	.	gene_id "ENSG00000198765.12";
chr1	ENSEMBL	exon	114885535	114885629	.	+	.	gene_id "ENSG00000198765.12";
chr1	ENSEMBL	exon	114886125	114886309	.	+	.	gene_id "ENSG00000198765.12";
chr1	ENSEMBL	exon	114887626	114887693	.	+	.	gene_id "ENSG00000198765.12";
chr1	ENSEMBL	exon	114895448	114895509	.	+	.	gene_id "ENSG00000198765.12";
chr1	ENSEMBL	exon	114910397	114910501	.	+	.	gene_id "ENSG00000198765.12";
chr1	ENSEMBL	exon	114911479	114911582	.	+	.	gene_id "ENSG00000198765.12";
chr1	ENSEMBL	exon	114913033	114913150	.	+	.	gene_id "ENSG00000198765.12";
chr1	ENSEMBL	exon	114913975	114914045	.	+	.	gene_id "ENSG00000198765.12";
chr1	ENSEMBL	exon	114923449	114923530	.	+	.	gene_id "ENSG00000198765.12";
chr1	ENSEMBL	exon	114926278	114926340	.	+	.	gene_id "ENSG00000198765.12";
chr1	ENSEMBL	exon	114926501	114926563	.	+	.	gene_id "ENSG00000198765.12";
chr1	ENSEMBL	exon	114944339	114944455	.	+	.	gene_id "ENSG00000198765.12";
chr1	ENSEMBL	exon	114944872	114944982	.	+	.	gene_id "ENSG00000198765.12";
chr1	ENSEMBL	exon	114946289	114946381	.	+	.	gene_id "ENSG00000198765.12";
chr1	ENSEMBL	exon	114947246	114947320	.	+	.	gene_id "ENSG00000198765.12";
chr1	ENSEMBL	exon	114977557	114977616	.	+	.	gene_id "ENSG00000198765.12";
chr1	ENSEMBL	exon	114981336	114981512	.	+	.	gene_id "ENSG00000198765.12";
chr1	ENSEMBL	exon	114984725	114984868	.	+	.	gene_id "ENSG00000198765.12";
chr1	ENSEMBL	exon	114994698	114994787	.	+	.	gene_id "ENSG00000198765.12";
chr1	ENSEMBL	exon	114994882	114995019	.	+	.	gene_id "ENSG00000198765.12";
chr1	ENSEMBL	exon	115606471	115606768	.	+	.	gene_id "ENSG00000239984.3";
chr1	ENSEMBL	exon	115621872	115622005	.	-	.	gene_id "ENSG00000207502.1";
chr1	ENSEMBL	exon	116278606	116278821	.	+	.	gene_id "ENSG00000221040.2";
chr1	ENSEMBL	exon	116373867	116374241	.	+	.	gene_id "ENSG00000163399.16";
chr1	ENSEMBL	exon	116383370	116383553	.	+	.	gene_id "ENSG00000163399.16";
chr1	ENSEMBL	exon	116384014	116384124	.	+	.	gene_id "ENSG00000163399.16";
chr1	ENSEMBL	exon	116384783	116384842	.	+	.	gene_id "ENSG00000163399.16";
chr1	ENSEMBL	exon	116387288	116387491	.	+	.	gene_id "ENSG00000163399.16";
chr1	ENSEMBL	exon	116388131	116388244	.	+	.	gene_id "ENSG00000163399.16";
chr1	ENSEMBL	exon	116388638	116388772	.	+	.	gene_id "ENSG00000163399.16";
chr1	ENSEMBL	exon	116388902	116389019	.	+	.	gene_id "ENSG00000163399.16";
chr1	ENSEMBL	exon	116389439	116389707	.	+	.	gene_id "ENSG00000163399.16";
chr1	ENSEMBL	exon	116390213	116390411	.	+	.	gene_id "ENSG00000163399.16";
chr1	ENSEMBL	exon	11655806	11656100	.	+	.	gene_id "ENSG00000132879.14";
chr1	ENSEMBL	exon	116574399	116577562	.	-	.	gene_id "ENSG00000143061.18";
chr1	ENSEMBL	exon	116579392	116579877	.	-	.	gene_id "ENSG00000143061.18";
chr1	ENSEMBL	exon	11658267	11658393	.	+	.	gene_id "ENSG00000132879.14";
chr1	ENSEMBL	exon	116584645	116585052	.	-	.	gene_id "ENSG00000143061.18";
chr1	ENSEMBL	exon	11658533	11658628	.	+	.	gene_id "ENSG00000132879.14";
chr1	ENSEMBL	exon	11658736	11658871	.	+	.	gene_id "ENSG00000132879.14";
chr1	ENSEMBL	exon	116588694	116589104	.	-	.	gene_id "ENSG00000143061.18";
chr1	ENSEMBL	exon	116599941	116600345	.	-	.	gene_id "ENSG00000143061.18";
chr1	ENSEMBL	exon	116603624	116604025	.	-	.	gene_id "ENSG00000143061.18";
chr1	ENSEMBL	exon	116606492	116606551	.	-	.	gene_id "ENSG00000143061.18";
chr1	ENSEMBL	exon	116607942	116608331	.	-	.	gene_id "ENSG00000143061.18";
chr1	ENSEMBL	exon	11661130	11663327	.	+	.	gene_id "ENSG00000132879.14";
chr1	ENSEMBL	exon	116613765	116614175	.	-	.	gene_id "ENSG00000143061.18";
chr1	ENSEMBL	exon	116616080	116616457	.	-	.	gene_id "ENSG00000143061.18";
chr1	ENSEMBL	exon	116666284	116666956	.	-	.	gene_id "ENSG00000143061.18";
chr1	ENSEMBL	exon	116667618	116667755	.	-	.	gene_id "ENSG00000143061.18";
chr1	ENSEMBL	exon	116671749	116671827	.	+	.	gene_id "ENSG00000211543.2";
chr1	ENSEMBL	exon	1167104	1167198	.	+	.	gene_id "ENSG00000207730.3";
chr1	ENSEMBL	exon	1167863	1167952	.	+	.	gene_id "ENSG00000207607.3";
chr1	ENSEMBL	exon	1169005	1169087	.	+	.	gene_id "ENSG00000198976.1";
chr1	ENSEMBL	exon	117001750	117001860	.	+	.	gene_id "ENSG00000134256.12";
chr1	ENSEMBL	exon	117009850	117010230	.	+	.	gene_id "ENSG00000134256.12";
chr1	ENSEMBL	exon	117011550	117011966	.	+	.	gene_id "ENSG00000134256.12";
chr1	ENSEMBL	exon	117013406	117013792	.	+	.	gene_id "ENSG00000134256.12";
chr1	ENSEMBL	exon	117017090	117017473	.	+	.	gene_id "ENSG00000134256.12";
chr1	ENSEMBL	exon	117018156	117018560	.	+	.	gene_id "ENSG00000134256.12";
chr1	ENSEMBL	exon	117021573	117021983	.	+	.	gene_id "ENSG00000134256.12";
chr1	ENSEMBL	exon	117143588	117145225	.	-	.	gene_id "ENSG00000134258.17";
chr1	ENSEMBL	exon	117147613	117147782	.	-	.	gene_id "ENSG00000134258.17";
chr1	ENSEMBL	exon	117153091	117153369	.	-	.	gene_id "ENSG00000134258.17";
chr1	ENSEMBL	exon	117156574	117156921	.	-	.	gene_id "ENSG00000134258.17";
chr1	ENSEMBL	exon	117156610	117156974	.	-	.	gene_id "ENSG00000134258.17";
chr1	ENSEMBL	exon	117156977	117157011	.	-	.	gene_id "ENSG00000134258.17";
chr1	ENSEMBL	exon	117170107	117170171	.	-	.	gene_id "ENSG00000134258.17";
chr1	ENSEMBL	exon	117203618	117203836	.	-	.	gene_id "ENSG00000134258.17";
chr1	ENSEMBL	exon	117210824	117210960	.	-	.	gene_id "ENSG00000134258.17";
chr1	ENSEMBL	exon	117243212	117243508	.	-	.	gene_id "ENSG00000277141.1";
chr1	ENSEMBL	exon	11761787	11762274	.	+	.	gene_id "ENSG00000215910.7";
chr1	ENSEMBL	exon	11764331	11764482	.	+	.	gene_id "ENSG00000215910.7";
chr1	ENSEMBL	exon	11765857	11766576	.	+	.	gene_id "ENSG00000215910.7";
chr1	ENSEMBL	exon	11766964	11767085	.	+	.	gene_id "ENSG00000215910.7";
chr1	ENSEMBL	exon	11767221	11767264	.	+	.	gene_id "ENSG00000215910.7";
chr1	ENSEMBL	exon	11768077	11768319	.	+	.	gene_id "ENSG00000215910.7";
chr1	ENSEMBL	exon	117688621	117688742	.	-	.	gene_id "ENSG00000212266.1";
chr1	ENSEMBL	exon	11771524	11771636	.	+	.	gene_id "ENSG00000215910.7";
chr1	ENSEMBL	exon	11772082	11772259	.	+	.	gene_id "ENSG00000215910.7";
chr1	ENSEMBL	exon	11775435	11775610	.	+	.	gene_id "ENSG00000215910.7";
chr1	ENSEMBL	exon	11776464	11776638	.	+	.	gene_id "ENSG00000215910.7";
chr1	ENSEMBL	exon	11779802	11780010	.	+	.	gene_id "ENSG00000215910.7";
chr1	ENSEMBL	exon	11782189	11782333	.	+	.	gene_id "ENSG00000215910.7";
chr1	ENSEMBL	exon	11784174	11784593	.	+	.	gene_id "ENSG00000215910.7";
chr1	ENSEMBL	exon	11785148	11785289	.	+	.	gene_id "ENSG00000215910.7";
chr1	ENSEMBL	exon	11789586	11790898	.	-	.	gene_id "ENSG00000177000.13";
chr1	ENSEMBL	exon	11791207	11791326	.	-	.	gene_id "ENSG00000177000.13";
chr1	ENSEMBL	exon	11792278	11792379	.	-	.	gene_id "ENSG00000177000.13";
chr1	ENSEMBL	exon	117929720	117929782	.	+	.	gene_id "ENSG00000065183.16";
chr1	ENSEMBL	exon	117933288	117933389	.	+	.	gene_id "ENSG00000065183.16";
chr1	ENSEMBL	exon	117933630	117933740	.	+	.	gene_id "ENSG00000065183.16";
chr1	ENSEMBL	exon	117934473	117934682	.	+	.	gene_id "ENSG00000065183.16";
chr1	ENSEMBL	exon	117936769	117936887	.	+	.	gene_id "ENSG00000065183.16";
chr1	ENSEMBL	exon	117938480	117938558	.	+	.	gene_id "ENSG00000065183.16";
chr1	ENSEMBL	exon	11793907	11794089	.	-	.	gene_id "ENSG00000177000.13";
chr1	ENSEMBL	exon	117939477	117939572	.	+	.	gene_id "ENSG00000065183.16";
chr1	ENSEMBL	exon	117940827	117940940	.	+	.	gene_id "ENSG00000065183.16";
chr1	ENSEMBL	exon	117941124	117941225	.	+	.	gene_id "ENSG00000065183.16";
chr1	ENSEMBL	exon	117941750	117941788	.	+	.	gene_id "ENSG00000065183.16";
chr1	ENSEMBL	exon	11794358	11794538	.	-	.	gene_id "ENSG00000177000.13";
chr1	ENSEMBL	exon	11794729	11794863	.	-	.	gene_id "ENSG00000177000.13";
chr1	ENSEMBL	exon	11795098	11795348	.	-	.	gene_id "ENSG00000177000.13";
chr1	ENSEMBL	exon	11796206	11796399	.	-	.	gene_id "ENSG00000177000.13";
chr1	ENSEMBL	exon	11800212	11800322	.	-	.	gene_id "ENSG00000177000.13";
chr1	ENSEMBL	exon	11801161	11801399	.	-	.	gene_id "ENSG00000177000.13";
chr1	ENSEMBL	exon	11802881	11803129	.	-	.	gene_id "ENSG00000177000.13";
chr1	ENSEMBL	exon	11803405	11803514	.	-	.	gene_id "ENSG00000177000.13";
chr1	ENSEMBL	exon	11807131	11807190	.	+	.	gene_id "ENSG00000011021.23";
chr1	ENSEMBL	exon	11816615	11816680	.	+	.	gene_id "ENSG00000011021.23";
chr1	ENSEMBL	exon	11819488	11819554	.	+	.	gene_id "ENSG00000011021.23";
chr1	ENSEMBL	exon	11822695	11822801	.	+	.	gene_id "ENSG00000011021.23";
chr1	ENSEMBL	exon	11823707	11823833	.	+	.	gene_id "ENSG00000011021.23";
chr1	ENSEMBL	exon	11824486	11824553	.	+	.	gene_id "ENSG00000011021.23";
chr1	ENSEMBL	exon	11826156	11826214	.	+	.	gene_id "ENSG00000011021.23";
chr1	ENSEMBL	exon	118264372	118264489	.	-	.	gene_id "ENSG00000222209.1";
chr1	ENSEMBL	exon	11827089	11827221	.	+	.	gene_id "ENSG00000011021.23";
chr1	ENSEMBL	exon	11828106	11828219	.	+	.	gene_id "ENSG00000011021.23";
chr1	ENSEMBL	exon	11828458	11828624	.	+	.	gene_id "ENSG00000011021.23";
chr1	ENSEMBL	exon	11829196	11829322	.	+	.	gene_id "ENSG00000011021.23";
chr1	ENSEMBL	exon	11833515	11833638	.	+	.	gene_id "ENSG00000011021.23";
chr1	ENSEMBL	exon	11833877	11834030	.	+	.	gene_id "ENSG00000011021.23";
chr1	ENSEMBL	exon	11834236	11834395	.	+	.	gene_id "ENSG00000011021.23";
chr1	ENSEMBL	exon	11834484	11834590	.	+	.	gene_id "ENSG00000011021.23";
chr1	ENSEMBL	exon	11835967	11836153	.	+	.	gene_id "ENSG00000011021.23";
chr1	ENSEMBL	exon	11836999	11837156	.	+	.	gene_id "ENSG00000011021.23";
chr1	ENSEMBL	exon	11837343	11837499	.	+	.	gene_id "ENSG00000011021.23";
chr1	ENSEMBL	exon	11838335	11838442	.	+	.	gene_id "ENSG00000011021.23";
chr1	ENSEMBL	exon	11838535	11838660	.	+	.	gene_id "ENSG00000011021.23";
chr1	ENSEMBL	exon	11840143	11843143	.	+	.	gene_id "ENSG00000011021.23";
chr1	ENSEMBL	exon	11920183	11920332	.	-	.	gene_id "ENSG00000116685.16";
chr1	ENSEMBL	exon	11922636	11923489	.	-	.	gene_id "ENSG00000116685.16";
chr1	ENSEMBL	exon	11925205	11926269	.	-	.	gene_id "ENSG00000116685.16";
chr1	ENSEMBL	exon	11926303	11926403	.	-	.	gene_id "ENSG00000116685.16";
chr1	ENSEMBL	exon	119368779	119368902	.	+	.	gene_id "ENSG00000116882.14";
chr1	ENSEMBL	exon	119380504	119380723	.	+	.	gene_id "ENSG00000116882.14";
chr1	ENSEMBL	exon	119381078	119381216	.	+	.	gene_id "ENSG00000116882.14";
chr1	ENSEMBL	exon	119382915	119383066	.	+	.	gene_id "ENSG00000116882.14";
chr1	ENSEMBL	exon	119384776	119385053	.	+	.	gene_id "ENSG00000116882.14";
chr1	ENSEMBL	exon	119386622	119386831	.	+	.	gene_id "ENSG00000116882.14";
chr1	ENSEMBL	exon	119392110	119392268	.	+	.	gene_id "ENSG00000116882.14";
chr1	ENSEMBL	exon	119392618	119392687	.	+	.	gene_id "ENSG00000116882.14";
chr1	ENSEMBL	exon	119393785	119394128	.	+	.	gene_id "ENSG00000116882.14";
chr1	ENSEMBL	exon	119414931	119415090	.	+	.	gene_id "ENSG00000203859.10";
chr1	ENSEMBL	exon	119415331	119415561	.	+	.	gene_id "ENSG00000203859.10";
chr1	ENSEMBL	exon	119419418	119419582	.	+	.	gene_id "ENSG00000203859.10";
chr1	ENSEMBL	exon	119421809	119423035	.	+	.	gene_id "ENSG00000203859.10";
chr1	ENSEMBL	exon	11980181	11980484	.	+	.	gene_id "ENSG00000116688.17";
chr1	ENSEMBL	exon	11989165	11989343	.	+	.	gene_id "ENSG00000116688.17";
chr1	ENSEMBL	exon	11992555	11992690	.	+	.	gene_id "ENSG00000116688.17";
chr1	ENSEMBL	exon	119950408	119950837	.	-	.	gene_id "ENSG00000134250.20";
chr1	ENSEMBL	exon	119953543	119953688	.	-	.	gene_id "ENSG00000134250.20";
chr1	ENSEMBL	exon	119955040	119955232	.	-	.	gene_id "ENSG00000134250.20";
chr1	ENSEMBL	exon	119959392	119959502	.	-	.	gene_id "ENSG00000134250.20";
chr1	ENSEMBL	exon	11996156	11996318	.	+	.	gene_id "ENSG00000116688.17";
chr1	ENSEMBL	exon	119963574	119963807	.	-	.	gene_id "ENSG00000134250.20";
chr1	ENSEMBL	exon	119965453	119965566	.	-	.	gene_id "ENSG00000134250.20";
chr1	ENSEMBL	exon	119966376	119966489	.	-	.	gene_id "ENSG00000134250.20";
chr1	ENSEMBL	exon	119967433	119967621	.	-	.	gene_id "ENSG00000134250.20";
chr1	ENSEMBL	exon	119968077	119968232	.	-	.	gene_id "ENSG00000134250.20";
chr1	ENSEMBL	exon	119969511	119969744	.	-	.	gene_id "ENSG00000134250.20";
chr1	ENSEMBL	exon	11997297	11997421	.	+	.	gene_id "ENSG00000116688.17";
chr1	ENSEMBL	exon	119986960	119987082	.	-	.	gene_id "ENSG00000134250.20";
chr1	ENSEMBL	exon	11998770	11998878	.	+	.	gene_id "ENSG00000116688.17";
chr1	ENSEMBL	exon	11998988	11999095	.	+	.	gene_id "ENSG00000116688.17";
chr1	ENSEMBL	exon	119992782	119996731	.	-	.	gene_id "ENSG00000134250.20";
chr1	ENSEMBL	exon	119996736	119996746	.	-	.	gene_id "ENSG00000134250.20";
chr1	ENSEMBL	exon	119996997	119997332	.	-	.	gene_id "ENSG00000134250.20";
chr1	ENSEMBL	exon	120005329	120005588	.	-	.	gene_id "ENSG00000134250.20";
chr1	ENSEMBL	exon	12001401	12001554	.	+	.	gene_id "ENSG00000116688.17";
chr1	ENSEMBL	exon	12001769	12001836	.	+	.	gene_id "ENSG00000116688.17";
chr1	ENSEMBL	exon	12001982	12002103	.	+	.	gene_id "ENSG00000116688.17";
chr1	ENSEMBL	exon	120029906	120029988	.	-	.	gene_id "ENSG00000134250.20";
chr1	ENSEMBL	exon	12003992	12004118	.	+	.	gene_id "ENSG00000116688.17";
chr1	ENSEMBL	exon	12004509	12004613	.	+	.	gene_id "ENSG00000116688.17";
chr1	ENSEMBL	exon	12004825	12004927	.	+	.	gene_id "ENSG00000116688.17";
chr1	ENSEMBL	exon	120051484	120051779	.	-	.	gene_id "ENSG00000134250.20";
chr1	ENSEMBL	exon	120054120	120054225	.	-	.	gene_id "ENSG00000134250.20";
chr1	ENSEMBL	exon	12005711	12005931	.	+	.	gene_id "ENSG00000116688.17";
chr1	ENSEMBL	exon	12006538	12006693	.	+	.	gene_id "ENSG00000116688.17";
chr1	ENSEMBL	exon	12007053	12007249	.	+	.	gene_id "ENSG00000116688.17";
chr1	ENSEMBL	exon	12009592	12009726	.	+	.	gene_id "ENSG00000116688.17";
chr1	ENSEMBL	exon	12011496	12013514	.	+	.	gene_id "ENSG00000116688.17";
chr1	ENSEMBL	exon	120126974	120127074	.	+	.	gene_id "ENSG00000207149.1";
chr1	ENSEMBL	exon	120354987	120355148	.	+	.	gene_id "ENSG00000273727.1";
chr1	ENSEMBL	exon	12036740	12037014	.	-	.	gene_id "ENSG00000243539.3";
chr1	ENSEMBL	exon	12063377	12063661	.	+	.	gene_id "ENSG00000120949.15";
chr1	ENSEMBL	exon	120725	120869	.	-	.	gene_id "ENSG00000238009.6";
chr1	ENSEMBL	exon	120805418	120805765	.	+	.	gene_id "ENSG00000273136.7";
chr1	ENSEMBL	exon	120807607	120807709	.	+	.	gene_id "ENSG00000273136.7";
chr1	ENSEMBL	exon	120808545	120808759	.	+	.	gene_id "ENSG00000273136.7";
chr1	ENSEMBL	exon	120809811	120809883	.	+	.	gene_id "ENSG00000273136.7";
chr1	ENSEMBL	exon	120810347	120810558	.	+	.	gene_id "ENSG00000273136.7";
chr1	ENSEMBL	exon	120811886	120812095	.	+	.	gene_id "ENSG00000273136.7";
chr1	ENSEMBL	exon	120813891	120813993	.	+	.	gene_id "ENSG00000273136.7";
chr1	ENSEMBL	exon	120814829	120815043	.	+	.	gene_id "ENSG00000273136.7";
chr1	ENSEMBL	exon	120816085	120816157	.	+	.	gene_id "ENSG00000273136.7";
chr1	ENSEMBL	exon	120816622	120816827	.	+	.	gene_id "ENSG00000273136.7";
chr1	ENSEMBL	exon	120818123	120818174	.	+	.	gene_id "ENSG00000273136.7";
chr1	ENSEMBL	exon	120822104	120822267	.	+	.	gene_id "ENSG00000273136.7";
chr1	ENSEMBL	exon	120823309	120823360	.	+	.	gene_id "ENSG00000273136.7";
chr1	ENSEMBL	exon	120823974	120824146	.	+	.	gene_id "ENSG00000273136.7";
chr1	ENSEMBL	exon	120824866	120824917	.	+	.	gene_id "ENSG00000273136.7";
chr1	ENSEMBL	exon	120830416	120830588	.	+	.	gene_id "ENSG00000273136.7";
chr1	ENSEMBL	exon	120831298	120831349	.	+	.	gene_id "ENSG00000273136.7";
chr1	ENSEMBL	exon	120831988	120832160	.	+	.	gene_id "ENSG00000273136.7";
chr1	ENSEMBL	exon	120832875	120832983	.	+	.	gene_id "ENSG00000273136.7";
chr1	ENSEMBL	exon	120833603	120833775	.	+	.	gene_id "ENSG00000273136.7";
chr1	ENSEMBL	exon	120834495	120834546	.	+	.	gene_id "ENSG00000273136.7";
chr1	ENSEMBL	exon	120834630	120834802	.	+	.	gene_id "ENSG00000273136.7";
chr1	ENSEMBL	exon	120836517	120836568	.	+	.	gene_id "ENSG00000273136.7";
chr1	ENSEMBL	exon	120837169	120837341	.	+	.	gene_id "ENSG00000273136.7";
chr1	ENSEMBL	exon	120838051	120838102	.	+	.	gene_id "ENSG00000273136.7";
chr1	ENSEMBL	exon	120838745	120838917	.	+	.	gene_id "ENSG00000273136.7";
chr1	ENSEMBL	exon	120839632	120839740	.	+	.	gene_id "ENSG00000273136.7";
chr1	ENSEMBL	exon	120840350	120841481	.	+	.	gene_id "ENSG00000273136.7";
chr1	ENSEMBL	exon	120874	120932	.	-	.	gene_id "ENSG00000238009.6";
chr1	ENSEMBL	exon	120913151	120913183	.	-	.	gene_id "ENSG00000281741.2";
chr1	ENSEMBL	exon	12097101	12097217	.	+	.	gene_id "ENSG00000120949.15";
chr1	ENSEMBL	exon	12104379	12104531	.	+	.	gene_id "ENSG00000120949.15";
chr1	ENSEMBL	exon	121087345	121087425	.	+	.	gene_id "ENSG00000198019.13";
chr1	ENSEMBL	exon	12109566	12109656	.	+	.	gene_id "ENSG00000120949.15";
chr1	ENSEMBL	exon	12110041	12110204	.	+	.	gene_id "ENSG00000120949.15";
chr1	ENSEMBL	exon	12111898	12112014	.	+	.	gene_id "ENSG00000120949.15";
chr1	ENSEMBL	exon	12115577	12115729	.	+	.	gene_id "ENSG00000120949.15";
chr1	ENSEMBL	exon	121187102	121187513	.	+	.	gene_id "ENSG00000171943.12";
chr1	ENSEMBL	exon	12123284	12123377	.	+	.	gene_id "ENSG00000120949.15";
chr1	ENSEMBL	exon	12123715	12123827	.	+	.	gene_id "ENSG00000120949.15";
chr1	ENSEMBL	exon	12125951	12126052	.	+	.	gene_id "ENSG00000120949.15";
chr1	ENSEMBL	exon	12126183	12126236	.	+	.	gene_id "ENSG00000120949.15";
chr1	ENSEMBL	exon	12135588	12135613	.	+	.	gene_id "ENSG00000120949.15";
chr1	ENSEMBL	exon	12138232	12138436	.	+	.	gene_id "ENSG00000120949.15";
chr1	ENSEMBL	exon	12142287	12144205	.	+	.	gene_id "ENSG00000120949.15";
chr1	ENSEMBL	exon	12166943	12166990	.	+	.	gene_id "ENSG00000283789.1";
chr1	ENSEMBL	exon	12167039	12167169	.	+	.	gene_id "ENSG00000028137.19";
chr1	ENSEMBL	exon	1216909	1217804	.	-	.	gene_id "ENSG00000078808.18";
chr1	ENSEMBL	exon	1218458	1218633	.	-	.	gene_id "ENSG00000078808.18";
chr1	ENSEMBL	exon	1218769	1218927	.	-	.	gene_id "ENSG00000078808.18";
chr1	ENSEMBL	exon	12188796	12188895	.	+	.	gene_id "ENSG00000028137.19";
chr1	ENSEMBL	exon	12190957	12191085	.	+	.	gene_id "ENSG00000028137.19";
chr1	ENSEMBL	exon	12191774	12191923	.	+	.	gene_id "ENSG00000028137.19";
chr1	ENSEMBL	exon	12192348	12192358	.	+	.	gene_id "ENSG00000028137.19";
chr1	ENSEMBL	exon	12221148	12221271	.	-	.	gene_id "ENSG00000252969.1";
chr1	ENSEMBL	exon	1223244	1223357	.	-	.	gene_id "ENSG00000078808.18";
chr1	ENSEMBL	exon	1223832	1223968	.	-	.	gene_id "ENSG00000078808.18";
chr1	ENSEMBL	exon	1228468	1228946	.	-	.	gene_id "ENSG00000078808.18";
chr1	ENSEMBL	exon	1231892	1232067	.	-	.	gene_id "ENSG00000078808.18";
chr1	ENSEMBL	exon	1253914	1255487	.	-	.	gene_id "ENSG00000160087.21";
chr1	ENSEMBL	exon	1256045	1256125	.	-	.	gene_id "ENSG00000160087.21";
chr1	ENSEMBL	exon	1256992	1257130	.	-	.	gene_id "ENSG00000160087.21";
chr1	ENSEMBL	exon	1257208	1257310	.	-	.	gene_id "ENSG00000160087.21";
chr1	ENSEMBL	exon	1263346	1263386	.	-	.	gene_id "ENSG00000160087.21";
chr1	ENSEMBL	exon	1267733	1267992	.	-	.	gene_id "ENSG00000160087.21";
chr1	ENSEMBL	exon	1273666	1273854	.	-	.	gene_id "ENSG00000160087.21";
chr1	ENSEMBL	exon	1281224	1281297	.	+	.	gene_id "ENSG00000162572.21";
chr1	ENSEMBL	exon	1281411	1281610	.	+	.	gene_id "ENSG00000162572.21";
chr1	ENSEMBL	exon	1282242	1282315	.	+	.	gene_id "ENSG00000162572.21";
chr1	ENSEMBL	exon	1283978	1284090	.	+	.	gene_id "ENSG00000162572.21";
chr1	ENSEMBL	exon	1285926	1286278	.	+	.	gene_id "ENSG00000162572.21";
chr1	ENSEMBL	exon	1286768	1286975	.	+	.	gene_id "ENSG00000162572.21";
chr1	ENSEMBL	exon	1287109	1287299	.	+	.	gene_id "ENSG00000162572.21";
chr1	ENSEMBL	exon	1287508	1287596	.	+	.	gene_id "ENSG00000162572.21";
chr1	ENSEMBL	exon	1287673	1287836	.	+	.	gene_id "ENSG00000162572.21";
chr1	ENSEMBL	exon	1287939	1288037	.	+	.	gene_id "ENSG00000162572.21";
chr1	ENSEMBL	exon	1290271	1290388	.	+	.	gene_id "ENSG00000162572.21";
chr1	ENSEMBL	exon	1290477	1290555	.	+	.	gene_id "ENSG00000162572.21";
chr1	ENSEMBL	exon	129055	129223	.	-	.	gene_id "ENSG00000238009.6";
chr1	ENSEMBL	exon	1290637	1290694	.	+	.	gene_id "ENSG00000162572.21";
chr1	ENSEMBL	exon	1290895	1290953	.	+	.	gene_id "ENSG00000162572.21";
chr1	ENSEMBL	exon	1291065	1291140	.	+	.	gene_id "ENSG00000162572.21";
chr1	ENSEMBL	exon	1291254	1292029	.	+	.	gene_id "ENSG00000162572.21";
chr1	ENSEMBL	exon	12916610	12916707	.	+	.	gene_id "ENSG00000204510.5";
chr1	ENSEMBL	exon	12917693	12917979	.	+	.	gene_id "ENSG00000204510.5";
chr1	ENSEMBL	exon	12918362	12918937	.	+	.	gene_id "ENSG00000204510.5";
chr1	ENSEMBL	exon	12919852	12920482	.	+	.	gene_id "ENSG00000204510.5";
chr1	ENSEMBL	exon	12922554	12922660	.	+	.	gene_id "ENSG00000207434.1";
chr1	ENSEMBL	exon	1293564	1293708	.	-	.	gene_id "ENSG00000131584.19";
chr1	ENSEMBL	exon	1293823	1293933	.	-	.	gene_id "ENSG00000131584.19";
chr1	ENSEMBL	exon	12938472	12939236	.	-	.	gene_id "ENSG00000232423.6";
chr1	ENSEMBL	exon	1294090	1294199	.	-	.	gene_id "ENSG00000131584.19";
chr1	ENSEMBL	exon	12940984	12941565	.	-	.	gene_id "ENSG00000232423.6";
chr1	ENSEMBL	exon	12942232	12942540	.	-	.	gene_id "ENSG00000232423.6";
chr1	ENSEMBL	exon	1294402	1294628	.	-	.	gene_id "ENSG00000131584.19";
chr1	ENSEMBL	exon	12945353	12945416	.	-	.	gene_id "ENSG00000232423.6";
chr1	ENSEMBL	exon	1295447	1295554	.	-	.	gene_id "ENSG00000131584.19";
chr1	ENSEMBL	exon	1295736	1295938	.	-	.	gene_id "ENSG00000131584.19";
chr1	ENSEMBL	exon	1296015	1296109	.	-	.	gene_id "ENSG00000131584.19";
chr1	ENSEMBL	exon	1296211	1296280	.	-	.	gene_id "ENSG00000131584.19";
chr1	ENSEMBL	exon	1296425	1296633	.	-	.	gene_id "ENSG00000131584.19";
chr1	ENSEMBL	exon	1297822	1297933	.	-	.	gene_id "ENSG00000131584.19";
chr1	ENSEMBL	exon	1298013	1298113	.	-	.	gene_id "ENSG00000131584.19";
chr1	ENSEMBL	exon	1298370	1298421	.	-	.	gene_id "ENSG00000131584.19";
chr1	ENSEMBL	exon	1298567	1298679	.	-	.	gene_id "ENSG00000131584.19";
chr1	ENSEMBL	exon	1299345	1299356	.	-	.	gene_id "ENSG00000131584.19";
chr1	ENSEMBL	exon	1299831	1299905	.	-	.	gene_id "ENSG00000131584.19";
chr1	ENSEMBL	exon	1299973	1300068	.	-	.	gene_id "ENSG00000131584.19";
chr1	ENSEMBL	exon	1300158	1300202	.	-	.	gene_id "ENSG00000131584.19";
chr1	ENSEMBL	exon	1300509	1300692	.	-	.	gene_id "ENSG00000131584.19";
chr1	ENSEMBL	exon	1301988	1302046	.	-	.	gene_id "ENSG00000131584.19";
chr1	ENSEMBL	exon	1302922	1302975	.	-	.	gene_id "ENSG00000131584.19";
chr1	ENSEMBL	exon	1303162	1303260	.	-	.	gene_id "ENSG00000131584.19";
chr1	ENSEMBL	exon	13068677	13068754	.	+	.	gene_id "ENSG00000229571.7";
chr1	ENSEMBL	exon	13073678	13073986	.	+	.	gene_id "ENSG00000229571.7";
chr1	ENSEMBL	exon	13074659	13075240	.	+	.	gene_id "ENSG00000229571.7";
chr1	ENSEMBL	exon	13076991	13077884	.	+	.	gene_id "ENSG00000229571.7";
chr1	ENSEMBL	exon	1311678	1311924	.	-	.	gene_id "ENSG00000127054.21";
chr1	ENSEMBL	exon	1312018	1312147	.	-	.	gene_id "ENSG00000127054.21";
chr1	ENSEMBL	exon	1312226	1312368	.	-	.	gene_id "ENSG00000127054.21";
chr1	ENSEMBL	exon	1312440	1312501	.	-	.	gene_id "ENSG00000127054.21";
chr1	ENSEMBL	exon	1312593	1312700	.	-	.	gene_id "ENSG00000127054.21";
chr1	ENSEMBL	exon	1312787	1312949	.	-	.	gene_id "ENSG00000127054.21";
chr1	ENSEMBL	exon	1313035	1313124	.	-	.	gene_id "ENSG00000127054.21";
chr1	ENSEMBL	exon	1313509	1313592	.	-	.	gene_id "ENSG00000127054.21";
chr1	ENSEMBL	exon	1313732	1313921	.	-	.	gene_id "ENSG00000127054.21";
chr1	ENSEMBL	exon	1314301	1314365	.	-	.	gene_id "ENSG00000127054.21";
chr1	ENSEMBL	exon	1314824	1314962	.	-	.	gene_id "ENSG00000127054.21";
chr1	ENSEMBL	exon	1315404	1315438	.	-	.	gene_id "ENSG00000127054.21";
chr1	ENSEMBL	exon	1315520	1315618	.	-	.	gene_id "ENSG00000127054.21";
chr1	ENSEMBL	exon	1319296	1319524	.	-	.	gene_id "ENSG00000127054.21";
chr1	ENSEMBL	exon	1320456	1320529	.	-	.	gene_id "ENSG00000127054.21";
chr1	ENSEMBL	exon	1320996	1321093	.	-	.	gene_id "ENSG00000127054.21";
chr1	ENSEMBL	exon	1321908	1321984	.	-	.	gene_id "ENSG00000127054.21";
chr1	ENSEMBL	exon	1322892	1323287	.	-	.	gene_id "ENSG00000127054.21";
chr1	ENSEMBL	exon	1324581	1324687	.	-	.	gene_id "ENSG00000127054.21";
chr1	ENSEMBL	exon	13279125	13279231	.	-	.	gene_id "ENSG00000207511.1";
chr1	ENSEMBL	exon	13281168	13281932	.	-	.	gene_id "ENSG00000182330.10";
chr1	ENSEMBL	exon	13282847	13283422	.	-	.	gene_id "ENSG00000182330.10";
chr1	ENSEMBL	exon	13283805	13284169	.	-	.	gene_id "ENSG00000182330.10";
chr1	ENSEMBL	exon	13285077	13285174	.	-	.	gene_id "ENSG00000182330.10";
chr1	ENSEMBL	exon	1335315	1336515	.	-	.	gene_id "ENSG00000107404.20";
chr1	ENSEMBL	exon	1337977	1338183	.	-	.	gene_id "ENSG00000107404.20";
chr1	ENSEMBL	exon	1338269	1338372	.	-	.	gene_id "ENSG00000107404.20";
chr1	ENSEMBL	exon	1340459	1340503	.	-	.	gene_id "ENSG00000107404.20";
chr1	ENSEMBL	exon	13410450	13410544	.	+	.	gene_id "ENSG00000204478.9";
chr1	ENSEMBL	exon	13416351	13416641	.	+	.	gene_id "ENSG00000204478.9";
chr1	ENSEMBL	exon	1341667	1341805	.	-	.	gene_id "ENSG00000107404.20";
chr1	ENSEMBL	exon	13418122	13418700	.	+	.	gene_id "ENSG00000204478.9";
chr1	ENSEMBL	exon	1342053	1342156	.	-	.	gene_id "ENSG00000107404.20";
chr1	ENSEMBL	exon	13420697	13421328	.	+	.	gene_id "ENSG00000204478.9";
chr1	ENSEMBL	exon	1342363	1342484	.	-	.	gene_id "ENSG00000107404.20";
chr1	ENSEMBL	exon	1342689	1342758	.	-	.	gene_id "ENSG00000107404.20";
chr1	ENSEMBL	exon	1348896	1349135	.	-	.	gene_id "ENSG00000107404.20";
chr1	ENSEMBL	exon	1352689	1353629	.	-	.	gene_id "ENSG00000162576.16";
chr1	ENSEMBL	exon	1353848	1353928	.	-	.	gene_id "ENSG00000162576.16";
chr1	ENSEMBL	exon	1354030	1354106	.	-	.	gene_id "ENSG00000162576.16";
chr1	ENSEMBL	exon	1354193	1354232	.	-	.	gene_id "ENSG00000162576.16";
chr1	ENSEMBL	exon	1354354	1354509	.	-	.	gene_id "ENSG00000162576.16";
chr1	ENSEMBL	exon	1354682	1355152	.	-	.	gene_id "ENSG00000162576.16";
chr1	ENSEMBL	exon	1355244	1355345	.	-	.	gene_id "ENSG00000162576.16";
chr1	ENSEMBL	exon	1356681	1356704	.	-	.	gene_id "ENSG00000162576.16";
chr1	ENSEMBL	exon	13583757	13584100	.	+	.	gene_id "ENSG00000162493.16";
chr1	ENSEMBL	exon	1358456	1358794	.	-	.	gene_id "ENSG00000162576.16";
chr1	ENSEMBL	exon	13607173	13607306	.	+	.	gene_id "ENSG00000162493.16";
chr1	ENSEMBL	exon	13610387	13610516	.	+	.	gene_id "ENSG00000162493.16";
chr1	ENSEMBL	exon	13613687	13613725	.	+	.	gene_id "ENSG00000162493.16";
chr1	ENSEMBL	exon	13614300	13614411	.	+	.	gene_id "ENSG00000162493.16";
chr1	ENSEMBL	exon	13615905	13617953	.	+	.	gene_id "ENSG00000162493.16";
chr1	ENSEMBL	exon	13623184	13623284	.	-	.	gene_id "ENSG00000222952.1";
chr1	ENSEMBL	exon	13696070	13696199	.	-	.	gene_id "ENSG00000253085.1";
chr1	ENSEMBL	exon	13704855	13705645	.	+	.	gene_id "ENSG00000116731.22";
chr1	ENSEMBL	exon	13715541	13715614	.	+	.	gene_id "ENSG00000116731.22";
chr1	ENSEMBL	exon	13731000	13731117	.	+	.	gene_id "ENSG00000116731.22";
chr1	ENSEMBL	exon	13732779	13732882	.	+	.	gene_id "ENSG00000116731.22";
chr1	ENSEMBL	exon	13742005	13742157	.	+	.	gene_id "ENSG00000116731.22";
chr1	ENSEMBL	exon	13749361	13749487	.	+	.	gene_id "ENSG00000116731.22";
chr1	ENSEMBL	exon	13773078	13773188	.	+	.	gene_id "ENSG00000116731.22";
chr1	ENSEMBL	exon	13778418	13782831	.	+	.	gene_id "ENSG00000116731.22";
chr1	ENSEMBL	exon	13786515	13788059	.	+	.	gene_id "ENSG00000116731.22";
chr1	ENSEMBL	exon	1386503	1387582	.	-	.	gene_id "ENSG00000221978.12";
chr1	ENSEMBL	exon	1387777	1387869	.	-	.	gene_id "ENSG00000221978.12";
chr1	ENSEMBL	exon	1387954	1388065	.	-	.	gene_id "ENSG00000221978.12";
chr1	ENSEMBL	exon	1388492	1388510	.	-	.	gene_id "ENSG00000221978.12";
chr1	ENSEMBL	exon	1388626	1388743	.	-	.	gene_id "ENSG00000221978.12";
chr1	ENSEMBL	exon	1388816	1388830	.	-	.	gene_id "ENSG00000221978.12";
chr1	ENSEMBL	exon	1390230	1390309	.	-	.	gene_id "ENSG00000221978.12";
chr1	ENSEMBL	exon	1390315	1390371	.	-	.	gene_id "ENSG00000221978.12";
chr1	ENSEMBL	exon	1390459	1390563	.	-	.	gene_id "ENSG00000221978.12";
chr1	ENSEMBL	exon	1390766	1390943	.	-	.	gene_id "ENSG00000221978.12";
chr1	ENSEMBL	exon	1418422	1419549	.	-	.	gene_id "ENSG00000235098.8";
chr1	ENSEMBL	exon	1420052	1420244	.	-	.	gene_id "ENSG00000235098.8";
chr1	ENSEMBL	exon	143439605	143439714	.	+	.	gene_id "ENSG00000252830.2";
chr1	ENSEMBL	exon	143652050	143652215	.	-	.	gene_id "ENSG00000202167.1";
chr1	ENSEMBL	exon	143699456	143699619	.	-	.	gene_id "ENSG00000207349.1";
chr1	ENSEMBL	exon	143720510	143720644	.	-	.	gene_id "ENSG00000252826.1";
chr1	ENSEMBL	exon	143729407	143729570	.	-	.	gene_id "ENSG00000206737.1";
chr1	ENSEMBL	exon	144265217	144265326	.	+	.	gene_id "ENSG00000276442.1";
chr1	ENSEMBL	exon	144412576	144412740	.	+	.	gene_id "ENSG00000207205.1";
chr1	ENSEMBL	exon	144421386	144423256	.	-	.	gene_id "ENSG00000266338.6";
chr1	ENSEMBL	exon	144423870	144423975	.	-	.	gene_id "ENSG00000266338.6";
chr1	ENSEMBL	exon	144424690	144424862	.	-	.	gene_id "ENSG00000266338.6";
chr1	ENSEMBL	exon	144425517	144425568	.	-	.	gene_id "ENSG00000266338.6";
chr1	ENSEMBL	exon	144426278	144426450	.	-	.	gene_id "ENSG00000266338.6";
chr1	ENSEMBL	exon	144427047	144427098	.	-	.	gene_id "ENSG00000266338.6";
chr1	ENSEMBL	exon	144427818	144427990	.	-	.	gene_id "ENSG00000266338.6";
chr1	ENSEMBL	exon	144428606	144428657	.	-	.	gene_id "ENSG00000266338.6";
chr1	ENSEMBL	exon	144429700	144429863	.	-	.	gene_id "ENSG00000266338.6";
chr1	ENSEMBL	exon	144433773	144433824	.	-	.	gene_id "ENSG00000266338.6";
chr1	ENSEMBL	exon	144435111	144435316	.	-	.	gene_id "ENSG00000266338.6";
chr1	ENSEMBL	exon	144435781	144435853	.	-	.	gene_id "ENSG00000266338.6";
chr1	ENSEMBL	exon	144436895	144437109	.	-	.	gene_id "ENSG00000266338.6";
chr1	ENSEMBL	exon	144437945	144438047	.	-	.	gene_id "ENSG00000266338.6";
chr1	ENSEMBL	exon	144439829	144440038	.	-	.	gene_id "ENSG00000266338.6";
chr1	ENSEMBL	exon	144440141	144440295	.	-	.	gene_id "ENSG00000266338.6";
chr1	ENSEMBL	exon	144440402	144440581	.	-	.	gene_id "ENSG00000266338.6";
chr1	ENSEMBL	exon	144448775	144448916	.	-	.	gene_id "ENSG00000266338.6";
chr1	ENSEMBL	exon	144450772	144450802	.	-	.	gene_id "ENSG00000266338.6";
chr1	ENSEMBL	exon	144456537	144456809	.	-	.	gene_id "ENSG00000266338.6";
chr1	ENSEMBL	exon	144523860	144524021	.	-	.	gene_id "ENSG00000275291.1";
chr1	ENSEMBL	exon	144551779	144551943	.	-	.	gene_id "ENSG00000278099.1";
chr1	ENSEMBL	exon	144560666	144560829	.	-	.	gene_id "ENSG00000277918.1";
chr1	ENSEMBL	exon	145092835	145093246	.	-	.	gene_id "ENSG00000196369.11";
chr1	ENSEMBL	exon	145289900	145291769	.	-	.	gene_id "ENSG00000162825.16";
chr1	ENSEMBL	exon	145292381	145292489	.	-	.	gene_id "ENSG00000162825.16";
chr1	ENSEMBL	exon	145293204	145293376	.	-	.	gene_id "ENSG00000162825.16";
chr1	ENSEMBL	exon	145294021	145294072	.	-	.	gene_id "ENSG00000162825.16";
chr1	ENSEMBL	exon	145294782	145294954	.	-	.	gene_id "ENSG00000162825.16";
chr1	ENSEMBL	exon	145295567	145295618	.	-	.	gene_id "ENSG00000162825.16";
chr1	ENSEMBL	exon	145296338	145296510	.	-	.	gene_id "ENSG00000162825.16";
chr1	ENSEMBL	exon	145297139	145297247	.	-	.	gene_id "ENSG00000162825.16";
chr1	ENSEMBL	exon	145297962	145298134	.	-	.	gene_id "ENSG00000162825.16";
chr1	ENSEMBL	exon	145298787	145298838	.	-	.	gene_id "ENSG00000162825.16";
chr1	ENSEMBL	exon	145299548	145299720	.	-	.	gene_id "ENSG00000162825.16";
chr1	ENSEMBL	exon	145300329	145300380	.	-	.	gene_id "ENSG00000162825.16";
chr1	ENSEMBL	exon	145301100	145301192	.	-	.	gene_id "ENSG00000162825.16";
chr1	ENSEMBL	exon	145302817	145302896	.	-	.	gene_id "ENSG00000162825.16";
chr1	ENSEMBL	exon	145303533	145303584	.	-	.	gene_id "ENSG00000162825.16";
chr1	ENSEMBL	exon	145304294	145304466	.	-	.	gene_id "ENSG00000162825.16";
chr1	ENSEMBL	exon	145305070	145305178	.	-	.	gene_id "ENSG00000162825.16";
chr1	ENSEMBL	exon	145305893	145306065	.	-	.	gene_id "ENSG00000162825.16";
chr1	ENSEMBL	exon	145306716	145306767	.	-	.	gene_id "ENSG00000162825.16";
chr1	ENSEMBL	exon	145307477	145307649	.	-	.	gene_id "ENSG00000162825.16";
chr1	ENSEMBL	exon	145308253	145308361	.	-	.	gene_id "ENSG00000162825.16";
chr1	ENSEMBL	exon	145309076	145309248	.	-	.	gene_id "ENSG00000162825.16";
chr1	ENSEMBL	exon	145309897	145309948	.	-	.	gene_id "ENSG00000162825.16";
chr1	ENSEMBL	exon	145310658	145310830	.	-	.	gene_id "ENSG00000162825.16";
chr1	ENSEMBL	exon	145311437	145311488	.	-	.	gene_id "ENSG00000162825.16";
chr1	ENSEMBL	exon	145312208	145312380	.	-	.	gene_id "ENSG00000162825.16";
chr1	ENSEMBL	exon	145313009	145313117	.	-	.	gene_id "ENSG00000162825.16";
chr1	ENSEMBL	exon	145313832	145314004	.	-	.	gene_id "ENSG00000162825.16";
chr1	ENSEMBL	exon	145314665	145314716	.	-	.	gene_id "ENSG00000162825.16";
chr1	ENSEMBL	exon	145315426	145315598	.	-	.	gene_id "ENSG00000162825.16";
chr1	ENSEMBL	exon	145316207	145316258	.	-	.	gene_id "ENSG00000162825.16";
chr1	ENSEMBL	exon	145316978	145317150	.	-	.	gene_id "ENSG00000162825.16";
chr1	ENSEMBL	exon	145317781	145317889	.	-	.	gene_id "ENSG00000162825.16";
chr1	ENSEMBL	exon	145318604	145318776	.	-	.	gene_id "ENSG00000162825.16";
chr1	ENSEMBL	exon	145319435	145319486	.	-	.	gene_id "ENSG00000162825.16";
chr1	ENSEMBL	exon	145320196	145320368	.	-	.	gene_id "ENSG00000162825.16";
chr1	ENSEMBL	exon	145320969	145321020	.	-	.	gene_id "ENSG00000162825.16";
chr1	ENSEMBL	exon	145321740	145321912	.	-	.	gene_id "ENSG00000162825.16";
chr1	ENSEMBL	exon	145322543	145322651	.	-	.	gene_id "ENSG00000162825.16";
chr1	ENSEMBL	exon	145323366	145323538	.	-	.	gene_id "ENSG00000162825.16";
chr1	ENSEMBL	exon	145324185	145324236	.	-	.	gene_id "ENSG00000162825.16";
chr1	ENSEMBL	exon	145324946	145325118	.	-	.	gene_id "ENSG00000162825.16";
chr1	ENSEMBL	exon	145325719	145325770	.	-	.	gene_id "ENSG00000162825.16";
chr1	ENSEMBL	exon	145326490	145326662	.	-	.	gene_id "ENSG00000162825.16";
chr1	ENSEMBL	exon	145327291	145327399	.	-	.	gene_id "ENSG00000162825.16";
chr1	ENSEMBL	exon	145328114	145328286	.	-	.	gene_id "ENSG00000162825.16";
chr1	ENSEMBL	exon	145328945	145328996	.	-	.	gene_id "ENSG00000162825.16";
chr1	ENSEMBL	exon	145329706	145329878	.	-	.	gene_id "ENSG00000162825.16";
chr1	ENSEMBL	exon	145330486	145330537	.	-	.	gene_id "ENSG00000162825.16";
chr1	ENSEMBL	exon	145331257	145331429	.	-	.	gene_id "ENSG00000162825.16";
chr1	ENSEMBL	exon	145332058	145332166	.	-	.	gene_id "ENSG00000162825.16";
chr1	ENSEMBL	exon	145332881	145333053	.	-	.	gene_id "ENSG00000162825.16";
chr1	ENSEMBL	exon	145333698	145333749	.	-	.	gene_id "ENSG00000162825.16";
chr1	ENSEMBL	exon	145334459	145334631	.	-	.	gene_id "ENSG00000162825.16";
chr1	ENSEMBL	exon	145335242	145335293	.	-	.	gene_id "ENSG00000162825.16";
chr1	ENSEMBL	exon	145336013	145336185	.	-	.	gene_id "ENSG00000162825.16";
chr1	ENSEMBL	exon	145336814	145336922	.	-	.	gene_id "ENSG00000162825.16";
chr1	ENSEMBL	exon	145337637	145337809	.	-	.	gene_id "ENSG00000162825.16";
chr1	ENSEMBL	exon	145338454	145338505	.	-	.	gene_id "ENSG00000162825.16";
chr1	ENSEMBL	exon	145339215	145339387	.	-	.	gene_id "ENSG00000162825.16";
chr1	ENSEMBL	exon	145339996	145340047	.	-	.	gene_id "ENSG00000162825.16";
chr1	ENSEMBL	exon	145340767	145340939	.	-	.	gene_id "ENSG00000162825.16";
chr1	ENSEMBL	exon	145341564	145341672	.	-	.	gene_id "ENSG00000162825.16";
chr1	ENSEMBL	exon	145342387	145342559	.	-	.	gene_id "ENSG00000162825.16";
chr1	ENSEMBL	exon	145343208	145343259	.	-	.	gene_id "ENSG00000162825.16";
chr1	ENSEMBL	exon	145343969	145344141	.	-	.	gene_id "ENSG00000162825.16";
chr1	ENSEMBL	exon	145344750	145344801	.	-	.	gene_id "ENSG00000162825.16";
chr1	ENSEMBL	exon	145345521	145345693	.	-	.	gene_id "ENSG00000162825.16";
chr1	ENSEMBL	exon	145346322	145346430	.	-	.	gene_id "ENSG00000162825.16";
chr1	ENSEMBL	exon	145347145	145347317	.	-	.	gene_id "ENSG00000162825.16";
chr1	ENSEMBL	exon	145347978	145348029	.	-	.	gene_id "ENSG00000162825.16";
chr1	ENSEMBL	exon	145348739	145348911	.	-	.	gene_id "ENSG00000162825.16";
chr1	ENSEMBL	exon	145349520	145349571	.	-	.	gene_id "ENSG00000162825.16";
chr1	ENSEMBL	exon	145350291	145350463	.	-	.	gene_id "ENSG00000162825.16";
chr1	ENSEMBL	exon	145351094	145351202	.	-	.	gene_id "ENSG00000162825.16";
chr1	ENSEMBL	exon	145351917	145352089	.	-	.	gene_id "ENSG00000162825.16";
chr1	ENSEMBL	exon	145352742	145352793	.	-	.	gene_id "ENSG00000162825.16";
chr1	ENSEMBL	exon	145353503	145353675	.	-	.	gene_id "ENSG00000162825.16";
chr1	ENSEMBL	exon	145354284	145354335	.	-	.	gene_id "ENSG00000162825.16";
chr1	ENSEMBL	exon	145355055	145355227	.	-	.	gene_id "ENSG00000162825.16";
chr1	ENSEMBL	exon	145355856	145355964	.	-	.	gene_id "ENSG00000162825.16";
chr1	ENSEMBL	exon	145356679	145356851	.	-	.	gene_id "ENSG00000162825.16";
chr1	ENSEMBL	exon	145357490	145357541	.	-	.	gene_id "ENSG00000162825.16";
chr1	ENSEMBL	exon	145358251	145358423	.	-	.	gene_id "ENSG00000162825.16";
chr1	ENSEMBL	exon	145359031	145359082	.	-	.	gene_id "ENSG00000162825.16";
chr1	ENSEMBL	exon	145359802	145359974	.	-	.	gene_id "ENSG00000162825.16";
chr1	ENSEMBL	exon	145360603	145360711	.	-	.	gene_id "ENSG00000162825.16";
chr1	ENSEMBL	exon	145361426	145361598	.	-	.	gene_id "ENSG00000162825.16";
chr1	ENSEMBL	exon	145362243	145362294	.	-	.	gene_id "ENSG00000162825.16";
chr1	ENSEMBL	exon	145363004	145363176	.	-	.	gene_id "ENSG00000162825.16";
chr1	ENSEMBL	exon	145363785	145363836	.	-	.	gene_id "ENSG00000162825.16";
chr1	ENSEMBL	exon	145364556	145364728	.	-	.	gene_id "ENSG00000162825.16";
chr1	ENSEMBL	exon	145365357	145365465	.	-	.	gene_id "ENSG00000162825.16";
chr1	ENSEMBL	exon	145366180	145366352	.	-	.	gene_id "ENSG00000162825.16";
chr1	ENSEMBL	exon	145367003	145367054	.	-	.	gene_id "ENSG00000162825.16";
chr1	ENSEMBL	exon	145367764	145367936	.	-	.	gene_id "ENSG00000162825.16";
chr1	ENSEMBL	exon	145368545	145368596	.	-	.	gene_id "ENSG00000162825.16";
chr1	ENSEMBL	exon	145369316	145369488	.	-	.	gene_id "ENSG00000162825.16";
chr1	ENSEMBL	exon	145370117	145370225	.	-	.	gene_id "ENSG00000162825.16";
chr1	ENSEMBL	exon	145370940	145371112	.	-	.	gene_id "ENSG00000162825.16";
chr1	ENSEMBL	exon	145371751	145371802	.	-	.	gene_id "ENSG00000162825.16";
chr1	ENSEMBL	exon	145372512	145372684	.	-	.	gene_id "ENSG00000162825.16";
chr1	ENSEMBL	exon	145373293	145373344	.	-	.	gene_id "ENSG00000162825.16";
chr1	ENSEMBL	exon	145374064	145374236	.	-	.	gene_id "ENSG00000162825.16";
chr1	ENSEMBL	exon	145374865	145374973	.	-	.	gene_id "ENSG00000162825.16";
chr1	ENSEMBL	exon	145375688	145375860	.	-	.	gene_id "ENSG00000162825.16";
chr1	ENSEMBL	exon	145376505	145376556	.	-	.	gene_id "ENSG00000162825.16";
chr1	ENSEMBL	exon	145377266	145377438	.	-	.	gene_id "ENSG00000162825.16";
chr1	ENSEMBL	exon	145378043	145378094	.	-	.	gene_id "ENSG00000162825.16";
chr1	ENSEMBL	exon	145378814	145378986	.	-	.	gene_id "ENSG00000162825.16";
chr1	ENSEMBL	exon	145379617	145379725	.	-	.	gene_id "ENSG00000162825.16";
chr1	ENSEMBL	exon	145380440	145380612	.	-	.	gene_id "ENSG00000162825.16";
chr1	ENSEMBL	exon	145381257	145381308	.	-	.	gene_id "ENSG00000162825.16";
chr1	ENSEMBL	exon	145382018	145382190	.	-	.	gene_id "ENSG00000162825.16";
chr1	ENSEMBL	exon	145382799	145382850	.	-	.	gene_id "ENSG00000162825.16";
chr1	ENSEMBL	exon	145383570	145383742	.	-	.	gene_id "ENSG00000162825.16";
chr1	ENSEMBL	exon	145384371	145384479	.	-	.	gene_id "ENSG00000162825.16";
chr1	ENSEMBL	exon	145385194	145385366	.	-	.	gene_id "ENSG00000162825.16";
chr1	ENSEMBL	exon	145386013	145386064	.	-	.	gene_id "ENSG00000162825.16";
chr1	ENSEMBL	exon	145386774	145386946	.	-	.	gene_id "ENSG00000162825.16";
chr1	ENSEMBL	exon	145387547	145387598	.	-	.	gene_id "ENSG00000162825.16";
chr1	ENSEMBL	exon	145388318	145388490	.	-	.	gene_id "ENSG00000162825.16";
chr1	ENSEMBL	exon	145389121	145389229	.	-	.	gene_id "ENSG00000162825.16";
chr1	ENSEMBL	exon	145389944	145390116	.	-	.	gene_id "ENSG00000162825.16";
chr1	ENSEMBL	exon	145390769	145390820	.	-	.	gene_id "ENSG00000162825.16";
chr1	ENSEMBL	exon	145391530	145391702	.	-	.	gene_id "ENSG00000162825.16";
chr1	ENSEMBL	exon	145392303	145392354	.	-	.	gene_id "ENSG00000162825.16";
chr1	ENSEMBL	exon	145393074	145393246	.	-	.	gene_id "ENSG00000162825.16";
chr1	ENSEMBL	exon	145393722	145393734	.	-	.	gene_id "ENSG00000162825.16";
chr1	ENSEMBL	exon	145393861	145393935	.	-	.	gene_id "ENSG00000162825.16";
chr1	ENSEMBL	exon	145394978	145395141	.	-	.	gene_id "ENSG00000162825.16";
chr1	ENSEMBL	exon	145399049	145399100	.	-	.	gene_id "ENSG00000162825.16";
chr1	ENSEMBL	exon	145400389	145400594	.	-	.	gene_id "ENSG00000162825.16";
chr1	ENSEMBL	exon	145401059	145401131	.	-	.	gene_id "ENSG00000162825.16";
chr1	ENSEMBL	exon	145402167	145402381	.	-	.	gene_id "ENSG00000162825.16";
chr1	ENSEMBL	exon	145403216	145403318	.	-	.	gene_id "ENSG00000162825.16";
chr1	ENSEMBL	exon	145405098	145405445	.	-	.	gene_id "ENSG00000162825.16";
chr1	ENSEMBL	exon	145405682	145405778	.	-	.	gene_id "ENSG00000162825.16";
chr1	ENSEMBL	exon	145431527	145431693	.	-	.	gene_id "ENSG00000270384.1";
chr1	ENSEMBL	exon	145465617	145465780	.	-	.	gene_id "ENSG00000270722.1";
chr1	ENSEMBL	exon	145670852	145671489	.	-	.	gene_id "ENSG00000174827.14";
chr1	ENSEMBL	exon	145672730	145673020	.	-	.	gene_id "ENSG00000174827.14";
chr1	ENSEMBL	exon	145673657	145673881	.	-	.	gene_id "ENSG00000174827.14";
chr1	ENSEMBL	exon	145678449	145678645	.	-	.	gene_id "ENSG00000174827.14";
chr1	ENSEMBL	exon	145686477	145686726	.	-	.	gene_id "ENSG00000174827.14";
chr1	ENSEMBL	exon	145687812	145688023	.	-	.	gene_id "ENSG00000174827.14";
chr1	ENSEMBL	exon	145707317	145707400	.	-	.	gene_id "ENSG00000174827.14";
chr1	ENSEMBL	exon	145728244	145728400	.	+	.	gene_id "ENSG00000117281.16";
chr1	ENSEMBL	exon	145730744	145731070	.	+	.	gene_id "ENSG00000117281.16";
chr1	ENSEMBL	exon	145735997	145736134	.	+	.	gene_id "ENSG00000117281.16";
chr1	ENSEMBL	exon	145738486	145738867	.	+	.	gene_id "ENSG00000117281.16";
chr1	ENSEMBL	exon	145866560	145866765	.	-	.	gene_id "ENSG00000198483.13";
chr1	ENSEMBL	exon	145867287	145867392	.	-	.	gene_id "ENSG00000198483.13";
chr1	ENSEMBL	exon	145867991	145868056	.	-	.	gene_id "ENSG00000198483.13";
chr1	ENSEMBL	exon	145868311	145868400	.	-	.	gene_id "ENSG00000198483.13";
chr1	ENSEMBL	exon	145871982	145873985	.	-	.	gene_id "ENSG00000198483.13";
chr1	ENSEMBL	exon	145874155	145874192	.	-	.	gene_id "ENSG00000198483.13";
chr1	ENSEMBL	exon	145874822	145875006	.	-	.	gene_id "ENSG00000198483.13";
chr1	ENSEMBL	exon	145876140	145876246	.	-	.	gene_id "ENSG00000198483.13";
chr1	ENSEMBL	exon	145876569	145876639	.	-	.	gene_id "ENSG00000198483.13";
chr1	ENSEMBL	exon	145876816	145876873	.	-	.	gene_id "ENSG00000198483.13";
chr1	ENSEMBL	exon	145877968	145877988	.	-	.	gene_id "ENSG00000198483.13";
chr1	ENSEMBL	exon	145885726	145885866	.	-	.	gene_id "ENSG00000198483.13";
chr1	ENSEMBL	exon	145891214	145892846	.	-	.	gene_id "ENSG00000143127.13";
chr1	ENSEMBL	exon	145893540	145893635	.	-	.	gene_id "ENSG00000143127.13";
chr1	ENSEMBL	exon	145895280	145895393	.	-	.	gene_id "ENSG00000143127.13";
chr1	ENSEMBL	exon	145895631	145895711	.	-	.	gene_id "ENSG00000143127.13";
chr1	ENSEMBL	exon	145895983	145896096	.	-	.	gene_id "ENSG00000143127.13";
chr1	ENSEMBL	exon	145896268	145896352	.	-	.	gene_id "ENSG00000143127.13";
chr1	ENSEMBL	exon	145896769	145896858	.	-	.	gene_id "ENSG00000143127.13";
chr1	ENSEMBL	exon	145897011	145897087	.	-	.	gene_id "ENSG00000143127.13";
chr1	ENSEMBL	exon	145897247	145897339	.	-	.	gene_id "ENSG00000143127.13";
chr1	ENSEMBL	exon	145897512	145897653	.	-	.	gene_id "ENSG00000143127.13";
chr1	ENSEMBL	exon	145897815	145897900	.	-	.	gene_id "ENSG00000143127.13";
chr1	ENSEMBL	exon	145898110	145898223	.	-	.	gene_id "ENSG00000143127.13";
chr1	ENSEMBL	exon	145898936	145899078	.	-	.	gene_id "ENSG00000143127.13";
chr1	ENSEMBL	exon	145899175	145899341	.	-	.	gene_id "ENSG00000143127.13";
chr1	ENSEMBL	exon	145900057	145900187	.	-	.	gene_id "ENSG00000143127.13";
chr1	ENSEMBL	exon	145900790	145900993	.	-	.	gene_id "ENSG00000143127.13";
chr1	ENSEMBL	exon	145901135	145901278	.	-	.	gene_id "ENSG00000143127.13";
chr1	ENSEMBL	exon	145901516	145901664	.	-	.	gene_id "ENSG00000143127.13";
chr1	ENSEMBL	exon	145901877	145902021	.	-	.	gene_id "ENSG00000143127.13";
chr1	ENSEMBL	exon	145902246	145902319	.	-	.	gene_id "ENSG00000143127.13";
chr1	ENSEMBL	exon	145902454	145902619	.	-	.	gene_id "ENSG00000143127.13";
chr1	ENSEMBL	exon	145902811	145902961	.	-	.	gene_id "ENSG00000143127.13";
chr1	ENSEMBL	exon	145904052	145904200	.	-	.	gene_id "ENSG00000143127.13";
chr1	ENSEMBL	exon	145904684	145904811	.	-	.	gene_id "ENSG00000143127.13";
chr1	ENSEMBL	exon	145909963	145910090	.	-	.	gene_id "ENSG00000143127.13";
chr1	ENSEMBL	exon	145911351	145912566	.	-	.	gene_id "ENSG00000131779.11";
chr1	ENSEMBL	exon	145916817	145917018	.	-	.	gene_id "ENSG00000131779.11";
chr1	ENSEMBL	exon	145917701	145917713	.	-	.	gene_id "ENSG00000131779.11";
chr1	ENSEMBL	exon	146066318	146066561	.	-	.	gene_id "ENSG00000271425.9";
chr1	ENSEMBL	exon	146067180	146067288	.	-	.	gene_id "ENSG00000271425.9";
chr1	ENSEMBL	exon	146068003	146068175	.	-	.	gene_id "ENSG00000271425.9";
chr1	ENSEMBL	exon	146068772	146068823	.	-	.	gene_id "ENSG00000271425.9";
chr1	ENSEMBL	exon	146069543	146069715	.	-	.	gene_id "ENSG00000271425.9";
chr1	ENSEMBL	exon	146070324	146070432	.	-	.	gene_id "ENSG00000271425.9";
chr1	ENSEMBL	exon	146071147	146071319	.	-	.	gene_id "ENSG00000271425.9";
chr1	ENSEMBL	exon	146071968	146072019	.	-	.	gene_id "ENSG00000271425.9";
chr1	ENSEMBL	exon	146072729	146072901	.	-	.	gene_id "ENSG00000271425.9";
chr1	ENSEMBL	exon	146073500	146073551	.	-	.	gene_id "ENSG00000271425.9";
chr1	ENSEMBL	exon	146074271	146074504	.	-	.	gene_id "ENSG00000271425.9";
chr1	ENSEMBL	exon	146074572	146074717	.	-	.	gene_id "ENSG00000271425.9";
chr1	ENSEMBL	exon	146075046	146075154	.	-	.	gene_id "ENSG00000271425.9";
chr1	ENSEMBL	exon	146075869	146076041	.	-	.	gene_id "ENSG00000271425.9";
chr1	ENSEMBL	exon	146076706	146076757	.	-	.	gene_id "ENSG00000271425.9";
chr1	ENSEMBL	exon	146077467	146077639	.	-	.	gene_id "ENSG00000271425.9";
chr1	ENSEMBL	exon	146078236	146078287	.	-	.	gene_id "ENSG00000271425.9";
chr1	ENSEMBL	exon	146079007	146079179	.	-	.	gene_id "ENSG00000271425.9";
chr1	ENSEMBL	exon	146079782	146079890	.	-	.	gene_id "ENSG00000271425.9";
chr1	ENSEMBL	exon	146080605	146080777	.	-	.	gene_id "ENSG00000271425.9";
chr1	ENSEMBL	exon	146081436	146081487	.	-	.	gene_id "ENSG00000271425.9";
chr1	ENSEMBL	exon	146082197	146082369	.	-	.	gene_id "ENSG00000271425.9";
chr1	ENSEMBL	exon	146082966	146083017	.	-	.	gene_id "ENSG00000271425.9";
chr1	ENSEMBL	exon	146083737	146083909	.	-	.	gene_id "ENSG00000271425.9";
chr1	ENSEMBL	exon	146084518	146084626	.	-	.	gene_id "ENSG00000271425.9";
chr1	ENSEMBL	exon	146085341	146085513	.	-	.	gene_id "ENSG00000271425.9";
chr1	ENSEMBL	exon	146086164	146086215	.	-	.	gene_id "ENSG00000271425.9";
chr1	ENSEMBL	exon	146086924	146087096	.	-	.	gene_id "ENSG00000271425.9";
chr1	ENSEMBL	exon	146087693	146087744	.	-	.	gene_id "ENSG00000271425.9";
chr1	ENSEMBL	exon	146088464	146088636	.	-	.	gene_id "ENSG00000271425.9";
chr1	ENSEMBL	exon	146089239	146089347	.	-	.	gene_id "ENSG00000271425.9";
chr1	ENSEMBL	exon	146090062	146090234	.	-	.	gene_id "ENSG00000271425.9";
chr1	ENSEMBL	exon	146090881	146090932	.	-	.	gene_id "ENSG00000271425.9";
chr1	ENSEMBL	exon	146091642	146091814	.	-	.	gene_id "ENSG00000271425.9";
chr1	ENSEMBL	exon	146092411	146092462	.	-	.	gene_id "ENSG00000271425.9";
chr1	ENSEMBL	exon	146093182	146093354	.	-	.	gene_id "ENSG00000271425.9";
chr1	ENSEMBL	exon	146093957	146094065	.	-	.	gene_id "ENSG00000271425.9";
chr1	ENSEMBL	exon	146094780	146094952	.	-	.	gene_id "ENSG00000271425.9";
chr1	ENSEMBL	exon	146095603	146095654	.	-	.	gene_id "ENSG00000271425.9";
chr1	ENSEMBL	exon	146096364	146096536	.	-	.	gene_id "ENSG00000271425.9";
chr1	ENSEMBL	exon	146097133	146097184	.	-	.	gene_id "ENSG00000271425.9";
chr1	ENSEMBL	exon	146097904	146098076	.	-	.	gene_id "ENSG00000271425.9";
chr1	ENSEMBL	exon	146098679	146098787	.	-	.	gene_id "ENSG00000271425.9";
chr1	ENSEMBL	exon	146099502	146099674	.	-	.	gene_id "ENSG00000271425.9";
chr1	ENSEMBL	exon	146100325	146100376	.	-	.	gene_id "ENSG00000271425.9";
chr1	ENSEMBL	exon	146101086	146101258	.	-	.	gene_id "ENSG00000271425.9";
chr1	ENSEMBL	exon	146101855	146101906	.	-	.	gene_id "ENSG00000271425.9";
chr1	ENSEMBL	exon	146102626	146102798	.	-	.	gene_id "ENSG00000271425.9";
chr1	ENSEMBL	exon	146103401	146103509	.	-	.	gene_id "ENSG00000271425.9";
chr1	ENSEMBL	exon	146104224	146104396	.	-	.	gene_id "ENSG00000271425.9";
chr1	ENSEMBL	exon	146105043	146105094	.	-	.	gene_id "ENSG00000271425.9";
chr1	ENSEMBL	exon	146105804	146105976	.	-	.	gene_id "ENSG00000271425.9";
chr1	ENSEMBL	exon	146106573	146106624	.	-	.	gene_id "ENSG00000271425.9";
chr1	ENSEMBL	exon	146107344	146107516	.	-	.	gene_id "ENSG00000271425.9";
chr1	ENSEMBL	exon	146108119	146108227	.	-	.	gene_id "ENSG00000271425.9";
chr1	ENSEMBL	exon	146108942	146109114	.	-	.	gene_id "ENSG00000271425.9";
chr1	ENSEMBL	exon	146109751	146109802	.	-	.	gene_id "ENSG00000271425.9";
chr1	ENSEMBL	exon	146110512	146110684	.	-	.	gene_id "ENSG00000271425.9";
chr1	ENSEMBL	exon	146111281	146111332	.	-	.	gene_id "ENSG00000271425.9";
chr1	ENSEMBL	exon	146112054	146112226	.	-	.	gene_id "ENSG00000271425.9";
chr1	ENSEMBL	exon	146112829	146112937	.	-	.	gene_id "ENSG00000271425.9";
chr1	ENSEMBL	exon	146113652	146113824	.	-	.	gene_id "ENSG00000271425.9";
chr1	ENSEMBL	exon	146114469	146114520	.	-	.	gene_id "ENSG00000271425.9";
chr1	ENSEMBL	exon	146115230	146115402	.	-	.	gene_id "ENSG00000271425.9";
chr1	ENSEMBL	exon	146115999	146116050	.	-	.	gene_id "ENSG00000271425.9";
chr1	ENSEMBL	exon	146116772	146116944	.	-	.	gene_id "ENSG00000271425.9";
chr1	ENSEMBL	exon	146117547	146117655	.	-	.	gene_id "ENSG00000271425.9";
chr1	ENSEMBL	exon	146118370	146118542	.	-	.	gene_id "ENSG00000271425.9";
chr1	ENSEMBL	exon	146119195	146119246	.	-	.	gene_id "ENSG00000271425.9";
chr1	ENSEMBL	exon	146119956	146120128	.	-	.	gene_id "ENSG00000271425.9";
chr1	ENSEMBL	exon	146120725	146120776	.	-	.	gene_id "ENSG00000271425.9";
chr1	ENSEMBL	exon	146121498	146121670	.	-	.	gene_id "ENSG00000271425.9";
chr1	ENSEMBL	exon	146122283	146122391	.	-	.	gene_id "ENSG00000271425.9";
chr1	ENSEMBL	exon	146123106	146123278	.	-	.	gene_id "ENSG00000271425.9";
chr1	ENSEMBL	exon	146123927	146123978	.	-	.	gene_id "ENSG00000271425.9";
chr1	ENSEMBL	exon	146124688	146124860	.	-	.	gene_id "ENSG00000271425.9";
chr1	ENSEMBL	exon	146125465	146125516	.	-	.	gene_id "ENSG00000271425.9";
chr1	ENSEMBL	exon	146126236	146126408	.	-	.	gene_id "ENSG00000271425.9";
chr1	ENSEMBL	exon	146127028	146127079	.	-	.	gene_id "ENSG00000271425.9";
chr1	ENSEMBL	exon	146128119	146128282	.	-	.	gene_id "ENSG00000271425.9";
chr1	ENSEMBL	exon	146132186	146132237	.	-	.	gene_id "ENSG00000271425.9";
chr1	ENSEMBL	exon	146133523	146133728	.	-	.	gene_id "ENSG00000271425.9";
chr1	ENSEMBL	exon	146134193	146134265	.	-	.	gene_id "ENSG00000271425.9";
chr1	ENSEMBL	exon	146135307	146135521	.	-	.	gene_id "ENSG00000271425.9";
chr1	ENSEMBL	exon	146136353	146136455	.	-	.	gene_id "ENSG00000271425.9";
chr1	ENSEMBL	exon	146138236	146138445	.	-	.	gene_id "ENSG00000271425.9";
chr1	ENSEMBL	exon	146139809	146140020	.	-	.	gene_id "ENSG00000271425.9";
chr1	ENSEMBL	exon	146140484	146140556	.	-	.	gene_id "ENSG00000271425.9";
chr1	ENSEMBL	exon	146141604	146141818	.	-	.	gene_id "ENSG00000271425.9";
chr1	ENSEMBL	exon	146142650	146142752	.	-	.	gene_id "ENSG00000271425.9";
chr1	ENSEMBL	exon	146144595	146144804	.	-	.	gene_id "ENSG00000271425.9";
chr1	ENSEMBL	exon	146288596	146288696	.	+	.	gene_id "ENSG00000201789.1";
chr1	ENSEMBL	exon	146409903	146410062	.	+	.	gene_id "ENSG00000274428.1";
chr1	ENSEMBL	exon	146949314	146949422	.	+	.	gene_id "ENSG00000268043.7";
chr1	ENSEMBL	exon	146951348	146951489	.	+	.	gene_id "ENSG00000268043.7";
chr1	ENSEMBL	exon	146959859	146960006	.	+	.	gene_id "ENSG00000268043.7";
chr1	ENSEMBL	exon	146959971	146960224	.	+	.	gene_id "ENSG00000268043.7";
chr1	ENSEMBL	exon	146960109	146960318	.	+	.	gene_id "ENSG00000268043.7";
chr1	ENSEMBL	exon	146962161	146962263	.	+	.	gene_id "ENSG00000268043.7";
chr1	ENSEMBL	exon	146963095	146963309	.	+	.	gene_id "ENSG00000268043.7";
chr1	ENSEMBL	exon	146964357	146964429	.	+	.	gene_id "ENSG00000268043.7";
chr1	ENSEMBL	exon	146964893	146965104	.	+	.	gene_id "ENSG00000268043.7";
chr1	ENSEMBL	exon	146966464	146966673	.	+	.	gene_id "ENSG00000268043.7";
chr1	ENSEMBL	exon	146968448	146968550	.	+	.	gene_id "ENSG00000268043.7";
chr1	ENSEMBL	exon	146969382	146969596	.	+	.	gene_id "ENSG00000268043.7";
chr1	ENSEMBL	exon	146970647	146970719	.	+	.	gene_id "ENSG00000268043.7";
chr1	ENSEMBL	exon	146971183	146971394	.	+	.	gene_id "ENSG00000268043.7";
chr1	ENSEMBL	exon	146972751	146972960	.	+	.	gene_id "ENSG00000268043.7";
chr1	ENSEMBL	exon	146974739	146974841	.	+	.	gene_id "ENSG00000268043.7";
chr1	ENSEMBL	exon	146975677	146975891	.	+	.	gene_id "ENSG00000268043.7";
chr1	ENSEMBL	exon	146976929	146977001	.	+	.	gene_id "ENSG00000268043.7";
chr1	ENSEMBL	exon	146977466	146977671	.	+	.	gene_id "ENSG00000268043.7";
chr1	ENSEMBL	exon	146978959	146979010	.	+	.	gene_id "ENSG00000268043.7";
chr1	ENSEMBL	exon	146982928	146983091	.	+	.	gene_id "ENSG00000268043.7";
chr1	ENSEMBL	exon	146984134	146984185	.	+	.	gene_id "ENSG00000268043.7";
chr1	ENSEMBL	exon	146984813	146984985	.	+	.	gene_id "ENSG00000268043.7";
chr1	ENSEMBL	exon	146985705	146985756	.	+	.	gene_id "ENSG00000268043.7";
chr1	ENSEMBL	exon	146986352	146986524	.	+	.	gene_id "ENSG00000268043.7";
chr1	ENSEMBL	exon	146987234	146987285	.	+	.	gene_id "ENSG00000268043.7";
chr1	ENSEMBL	exon	146987954	146988126	.	+	.	gene_id "ENSG00000268043.7";
chr1	ENSEMBL	exon	146988841	146988949	.	+	.	gene_id "ENSG00000268043.7";
chr1	ENSEMBL	exon	146989574	146989746	.	+	.	gene_id "ENSG00000268043.7";
chr1	ENSEMBL	exon	146990466	146990517	.	+	.	gene_id "ENSG00000268043.7";
chr1	ENSEMBL	exon	146991113	146991285	.	+	.	gene_id "ENSG00000268043.7";
chr1	ENSEMBL	exon	146991995	146992046	.	+	.	gene_id "ENSG00000268043.7";
chr1	ENSEMBL	exon	146992712	146992884	.	+	.	gene_id "ENSG00000268043.7";
chr1	ENSEMBL	exon	146993599	146993707	.	+	.	gene_id "ENSG00000268043.7";
chr1	ENSEMBL	exon	146994332	146996198	.	+	.	gene_id "ENSG00000268043.7";
chr1	ENSEMBL	exon	147079746	147079870	.	+	.	gene_id "ENSG00000201142.1";
chr1	ENSEMBL	exon	1471784	1472089	.	+	.	gene_id "ENSG00000160072.20";
chr1	ENSEMBL	exon	147689256	147689537	.	+	.	gene_id "ENSG00000277762.1";
chr1	ENSEMBL	exon	1477274	1477350	.	+	.	gene_id "ENSG00000160072.20";
chr1	ENSEMBL	exon	147756200	147757184	.	-	.	gene_id "ENSG00000265107.3";
chr1	ENSEMBL	exon	147758435	147759271	.	-	.	gene_id "ENSG00000265107.3";
chr1	ENSEMBL	exon	147773252	147773362	.	-	.	gene_id "ENSG00000265107.3";
chr1	ENSEMBL	exon	148038753	148038916	.	-	.	gene_id "ENSG00000206585.1";
chr1	ENSEMBL	exon	1480867	1480908	.	+	.	gene_id "ENSG00000160072.20";
chr1	ENSEMBL	exon	148102046	148103912	.	-	.	gene_id "ENSG00000263956.6";
chr1	ENSEMBL	exon	148104537	148104645	.	-	.	gene_id "ENSG00000263956.6";
chr1	ENSEMBL	exon	148105360	148105528	.	-	.	gene_id "ENSG00000263956.6";
chr1	ENSEMBL	exon	148106181	148106232	.	-	.	gene_id "ENSG00000263956.6";
chr1	ENSEMBL	exon	148106942	148107114	.	-	.	gene_id "ENSG00000263956.6";
chr1	ENSEMBL	exon	148107711	148107762	.	-	.	gene_id "ENSG00000263956.6";
chr1	ENSEMBL	exon	148108482	148108654	.	-	.	gene_id "ENSG00000263956.6";
chr1	ENSEMBL	exon	148109284	148109335	.	-	.	gene_id "ENSG00000263956.6";
chr1	ENSEMBL	exon	148110378	148110541	.	-	.	gene_id "ENSG00000263956.6";
chr1	ENSEMBL	exon	148114437	148114488	.	-	.	gene_id "ENSG00000263956.6";
chr1	ENSEMBL	exon	148115793	148115998	.	-	.	gene_id "ENSG00000263956.6";
chr1	ENSEMBL	exon	148116463	148116535	.	-	.	gene_id "ENSG00000263956.6";
chr1	ENSEMBL	exon	148117572	148117786	.	-	.	gene_id "ENSG00000263956.6";
chr1	ENSEMBL	exon	148118620	148118722	.	-	.	gene_id "ENSG00000263956.6";
chr1	ENSEMBL	exon	148120501	148120710	.	-	.	gene_id "ENSG00000263956.6";
chr1	ENSEMBL	exon	148122055	148122266	.	-	.	gene_id "ENSG00000263956.6";
chr1	ENSEMBL	exon	148122729	148122801	.	-	.	gene_id "ENSG00000263956.6";
chr1	ENSEMBL	exon	148123853	148124067	.	-	.	gene_id "ENSG00000263956.6";
chr1	ENSEMBL	exon	148124899	148125001	.	-	.	gene_id "ENSG00000263956.6";
chr1	ENSEMBL	exon	148126829	148127038	.	-	.	gene_id "ENSG00000263956.6";
chr1	ENSEMBL	exon	148126887	148127003	.	-	.	gene_id "ENSG00000263956.6";
chr1	ENSEMBL	exon	148127141	148127288	.	-	.	gene_id "ENSG00000263956.6";
chr1	ENSEMBL	exon	1482266	1482303	.	+	.	gene_id "ENSG00000160072.20";
chr1	ENSEMBL	exon	1482545	1482614	.	+	.	gene_id "ENSG00000160072.20";
chr1	ENSEMBL	exon	148263476	148263632	.	+	.	gene_id "ENSG00000199879.1";
chr1	ENSEMBL	exon	1485016	1485171	.	+	.	gene_id "ENSG00000160072.20";
chr1	ENSEMBL	exon	148522601	148522765	.	+	.	gene_id "ENSG00000274210.1";
chr1	ENSEMBL	exon	148531385	148533248	.	-	.	gene_id "ENSG00000270629.6";
chr1	ENSEMBL	exon	148533861	148533969	.	-	.	gene_id "ENSG00000270629.6";
chr1	ENSEMBL	exon	148534684	148534856	.	-	.	gene_id "ENSG00000270629.6";
chr1	ENSEMBL	exon	148535453	148535504	.	-	.	gene_id "ENSG00000270629.6";
chr1	ENSEMBL	exon	148536224	148536396	.	-	.	gene_id "ENSG00000270629.6";
chr1	ENSEMBL	exon	148537011	148537119	.	-	.	gene_id "ENSG00000270629.6";
chr1	ENSEMBL	exon	148537834	148538006	.	-	.	gene_id "ENSG00000270629.6";
chr1	ENSEMBL	exon	148538649	148538700	.	-	.	gene_id "ENSG00000270629.6";
chr1	ENSEMBL	exon	148539410	148539582	.	-	.	gene_id "ENSG00000270629.6";
chr1	ENSEMBL	exon	148540179	148540230	.	-	.	gene_id "ENSG00000270629.6";
chr1	ENSEMBL	exon	148540950	148541122	.	-	.	gene_id "ENSG00000270629.6";
chr1	ENSEMBL	exon	148541731	148541839	.	-	.	gene_id "ENSG00000270629.6";
chr1	ENSEMBL	exon	148542554	148542726	.	-	.	gene_id "ENSG00000270629.6";
chr1	ENSEMBL	exon	148543363	148543414	.	-	.	gene_id "ENSG00000270629.6";
chr1	ENSEMBL	exon	148544124	148544296	.	-	.	gene_id "ENSG00000270629.6";
chr1	ENSEMBL	exon	148544893	148544944	.	-	.	gene_id "ENSG00000270629.6";
chr1	ENSEMBL	exon	148545664	148545836	.	-	.	gene_id "ENSG00000270629.6";
chr1	ENSEMBL	exon	148546445	148546553	.	-	.	gene_id "ENSG00000270629.6";
chr1	ENSEMBL	exon	148547268	148547440	.	-	.	gene_id "ENSG00000270629.6";
chr1	ENSEMBL	exon	148548071	148548122	.	-	.	gene_id "ENSG00000270629.6";
chr1	ENSEMBL	exon	148548832	148549004	.	-	.	gene_id "ENSG00000270629.6";
chr1	ENSEMBL	exon	148549601	148549652	.	-	.	gene_id "ENSG00000270629.6";
chr1	ENSEMBL	exon	148550372	148550544	.	-	.	gene_id "ENSG00000270629.6";
chr1	ENSEMBL	exon	148551153	148551261	.	-	.	gene_id "ENSG00000270629.6";
chr1	ENSEMBL	exon	148551976	148552148	.	-	.	gene_id "ENSG00000270629.6";
chr1	ENSEMBL	exon	148552779	148552830	.	-	.	gene_id "ENSG00000270629.6";
chr1	ENSEMBL	exon	148553540	148553712	.	-	.	gene_id "ENSG00000270629.6";
chr1	ENSEMBL	exon	148554309	148554360	.	-	.	gene_id "ENSG00000270629.6";
chr1	ENSEMBL	exon	148555080	148555252	.	-	.	gene_id "ENSG00000270629.6";
chr1	ENSEMBL	exon	148555867	148555975	.	-	.	gene_id "ENSG00000270629.6";
chr1	ENSEMBL	exon	148556690	148556862	.	-	.	gene_id "ENSG00000270629.6";
chr1	ENSEMBL	exon	148557491	148557542	.	-	.	gene_id "ENSG00000270629.6";
chr1	ENSEMBL	exon	148558252	148558424	.	-	.	gene_id "ENSG00000270629.6";
chr1	ENSEMBL	exon	148559021	148559072	.	-	.	gene_id "ENSG00000270629.6";
chr1	ENSEMBL	exon	148559793	148559965	.	-	.	gene_id "ENSG00000270629.6";
chr1	ENSEMBL	exon	148560584	148560692	.	-	.	gene_id "ENSG00000270629.6";
chr1	ENSEMBL	exon	148561407	148561579	.	-	.	gene_id "ENSG00000270629.6";
chr1	ENSEMBL	exon	148562236	148562287	.	-	.	gene_id "ENSG00000270629.6";
chr1	ENSEMBL	exon	148562997	148563169	.	-	.	gene_id "ENSG00000270629.6";
chr1	ENSEMBL	exon	148563766	148563817	.	-	.	gene_id "ENSG00000270629.6";
chr1	ENSEMBL	exon	148564539	148564711	.	-	.	gene_id "ENSG00000270629.6";
chr1	ENSEMBL	exon	148565320	148565428	.	-	.	gene_id "ENSG00000270629.6";
chr1	ENSEMBL	exon	148566143	148566315	.	-	.	gene_id "ENSG00000270629.6";
chr1	ENSEMBL	exon	148566952	148567003	.	-	.	gene_id "ENSG00000270629.6";
chr1	ENSEMBL	exon	148567713	148567885	.	-	.	gene_id "ENSG00000270629.6";
chr1	ENSEMBL	exon	148568482	148568533	.	-	.	gene_id "ENSG00000270629.6";
chr1	ENSEMBL	exon	148569255	148569427	.	-	.	gene_id "ENSG00000270629.6";
chr1	ENSEMBL	exon	148570042	148570150	.	-	.	gene_id "ENSG00000270629.6";
chr1	ENSEMBL	exon	148570865	148571037	.	-	.	gene_id "ENSG00000270629.6";
chr1	ENSEMBL	exon	148573230	148573338	.	-	.	gene_id "ENSG00000270629.6";
chr1	ENSEMBL	exon	148574053	148574225	.	-	.	gene_id "ENSG00000270629.6";
chr1	ENSEMBL	exon	148574878	148574929	.	-	.	gene_id "ENSG00000270629.6";
chr1	ENSEMBL	exon	148575639	148575811	.	-	.	gene_id "ENSG00000270629.6";
chr1	ENSEMBL	exon	148576410	148576461	.	-	.	gene_id "ENSG00000270629.6";
chr1	ENSEMBL	exon	148577183	148577355	.	-	.	gene_id "ENSG00000270629.6";
chr1	ENSEMBL	exon	148577983	148578034	.	-	.	gene_id "ENSG00000270629.6";
chr1	ENSEMBL	exon	1485782	1485838	.	+	.	gene_id "ENSG00000160072.20";
chr1	ENSEMBL	exon	148579074	148579237	.	-	.	gene_id "ENSG00000270629.6";
chr1	ENSEMBL	exon	148583141	148583192	.	-	.	gene_id "ENSG00000270629.6";
chr1	ENSEMBL	exon	148584471	148584676	.	-	.	gene_id "ENSG00000270629.6";
chr1	ENSEMBL	exon	148585141	148585213	.	-	.	gene_id "ENSG00000270629.6";
chr1	ENSEMBL	exon	148586255	148586469	.	-	.	gene_id "ENSG00000270629.6";
chr1	ENSEMBL	exon	148587301	148587403	.	-	.	gene_id "ENSG00000270629.6";
chr1	ENSEMBL	exon	148589184	148589393	.	-	.	gene_id "ENSG00000270629.6";
chr1	ENSEMBL	exon	148590757	148590968	.	-	.	gene_id "ENSG00000270629.6";
chr1	ENSEMBL	exon	148591432	148591504	.	-	.	gene_id "ENSG00000270629.6";
chr1	ENSEMBL	exon	148592552	148592766	.	-	.	gene_id "ENSG00000270629.6";
chr1	ENSEMBL	exon	148593598	148593700	.	-	.	gene_id "ENSG00000270629.6";
chr1	ENSEMBL	exon	148595543	148595890	.	-	.	gene_id "ENSG00000270629.6";
chr1	ENSEMBL	exon	148595598	148595752	.	-	.	gene_id "ENSG00000270629.6";
chr1	ENSEMBL	exon	1486110	1486235	.	+	.	gene_id "ENSG00000160072.20";
chr1	ENSEMBL	exon	1486544	1486668	.	+	.	gene_id "ENSG00000160072.20";
chr1	ENSEMBL	exon	148739379	148739479	.	+	.	gene_id "ENSG00000252515.2";
chr1	ENSEMBL	exon	1487863	1487914	.	+	.	gene_id "ENSG00000160072.20";
chr1	ENSEMBL	exon	148889403	148889529	.	+	.	gene_id "ENSG00000178104.19";
chr1	ENSEMBL	exon	148889784	148889894	.	+	.	gene_id "ENSG00000178104.19";
chr1	ENSEMBL	exon	1489204	1489274	.	+	.	gene_id "ENSG00000160072.20";
chr1	ENSEMBL	exon	148929197	148929273	.	+	.	gene_id "ENSG00000178104.19";
chr1	ENSEMBL	exon	148931800	148931923	.	+	.	gene_id "ENSG00000178104.19";
chr1	ENSEMBL	exon	148932113	148932728	.	+	.	gene_id "ENSG00000178104.19";
chr1	ENSEMBL	exon	1490257	1490424	.	+	.	gene_id "ENSG00000160072.20";
chr1	ENSEMBL	exon	149054033	149055899	.	-	.	gene_id "ENSG00000269713.7";
chr1	ENSEMBL	exon	1490563	1490671	.	+	.	gene_id "ENSG00000160072.20";
chr1	ENSEMBL	exon	149056512	149056620	.	-	.	gene_id "ENSG00000269713.7";
chr1	ENSEMBL	exon	149057335	149057507	.	-	.	gene_id "ENSG00000269713.7";
chr1	ENSEMBL	exon	149058164	149058215	.	-	.	gene_id "ENSG00000269713.7";
chr1	ENSEMBL	exon	149058925	149059097	.	-	.	gene_id "ENSG00000269713.7";
chr1	ENSEMBL	exon	149059700	149059808	.	-	.	gene_id "ENSG00000269713.7";
chr1	ENSEMBL	exon	149060523	149060695	.	-	.	gene_id "ENSG00000269713.7";
chr1	ENSEMBL	exon	149061332	149061383	.	-	.	gene_id "ENSG00000269713.7";
chr1	ENSEMBL	exon	149062093	149062265	.	-	.	gene_id "ENSG00000269713.7";
chr1	ENSEMBL	exon	149062862	149062913	.	-	.	gene_id "ENSG00000269713.7";
chr1	ENSEMBL	exon	149063633	149063805	.	-	.	gene_id "ENSG00000269713.7";
chr1	ENSEMBL	exon	149064431	149064482	.	-	.	gene_id "ENSG00000269713.7";
chr1	ENSEMBL	exon	149065526	149065689	.	-	.	gene_id "ENSG00000269713.7";
chr1	ENSEMBL	exon	149069594	149069645	.	-	.	gene_id "ENSG00000269713.7";
chr1	ENSEMBL	exon	149070934	149071139	.	-	.	gene_id "ENSG00000269713.7";
chr1	ENSEMBL	exon	149071604	149071676	.	-	.	gene_id "ENSG00000269713.7";
chr1	ENSEMBL	exon	149072718	149072932	.	-	.	gene_id "ENSG00000269713.7";
chr1	ENSEMBL	exon	149073768	149073870	.	-	.	gene_id "ENSG00000269713.7";
chr1	ENSEMBL	exon	149075655	149075866	.	-	.	gene_id "ENSG00000269713.7";
chr1	ENSEMBL	exon	149077208	149077419	.	-	.	gene_id "ENSG00000269713.7";
chr1	ENSEMBL	exon	149077883	149077955	.	-	.	gene_id "ENSG00000269713.7";
chr1	ENSEMBL	exon	149079007	149079221	.	-	.	gene_id "ENSG00000269713.7";
chr1	ENSEMBL	exon	149080053	149080155	.	-	.	gene_id "ENSG00000269713.7";
chr1	ENSEMBL	exon	149081965	149082311	.	-	.	gene_id "ENSG00000269713.7";
chr1	ENSEMBL	exon	149162783	149162944	.	-	.	gene_id "ENSG00000201699.1";
chr1	ENSEMBL	exon	14929800	14930044	.	+	.	gene_id "ENSG00000189337.17";
chr1	ENSEMBL	exon	1495485	1496201	.	+	.	gene_id "ENSG00000160072.20";
chr1	ENSEMBL	exon	14960684	14960875	.	+	.	gene_id "ENSG00000189337.17";
chr1	ENSEMBL	exon	149811947	149812373	.	-	.	gene_id "ENSG00000203814.6";
chr1	ENSEMBL	exon	150067702	150067950	.	+	.	gene_id "ENSG00000136631.15";
chr1	ENSEMBL	exon	150068630	150068764	.	+	.	gene_id "ENSG00000136631.15";
chr1	ENSEMBL	exon	150072166	150072226	.	+	.	gene_id "ENSG00000136631.15";
chr1	ENSEMBL	exon	150076233	150076312	.	+	.	gene_id "ENSG00000136631.15";
chr1	ENSEMBL	exon	150076946	150076984	.	+	.	gene_id "ENSG00000136631.15";
chr1	ENSEMBL	exon	150077094	150077231	.	+	.	gene_id "ENSG00000136631.15";
chr1	ENSEMBL	exon	150077669	150077779	.	+	.	gene_id "ENSG00000136631.15";
chr1	ENSEMBL	exon	150081342	150081476	.	+	.	gene_id "ENSG00000136631.15";
chr1	ENSEMBL	exon	150081884	150081997	.	+	.	gene_id "ENSG00000136631.15";
chr1	ENSEMBL	exon	150082716	150082883	.	+	.	gene_id "ENSG00000136631.15";
chr1	ENSEMBL	exon	150091937	150092095	.	+	.	gene_id "ENSG00000136631.15";
chr1	ENSEMBL	exon	150092302	150092409	.	+	.	gene_id "ENSG00000136631.15";
chr1	ENSEMBL	exon	150093527	150093648	.	+	.	gene_id "ENSG00000136631.15";
chr1	ENSEMBL	exon	150110496	150110627	.	+	.	gene_id "ENSG00000136631.15";
chr1	ENSEMBL	exon	150142838	150142931	.	+	.	gene_id "ENSG00000136631.15";
chr1	ENSEMBL	exon	150144709	150145326	.	+	.	gene_id "ENSG00000136631.15";
chr1	ENSEMBL	exon	150211632	150211925	.	+	.	gene_id "ENSG00000266187.2";
chr1	ENSEMBL	exon	150218418	150220761	.	-	.	gene_id "ENSG00000143401.15";
chr1	ENSEMBL	exon	150223186	150223240	.	-	.	gene_id "ENSG00000143401.15";
chr1	ENSEMBL	exon	150226608	150226795	.	-	.	gene_id "ENSG00000143401.15";
chr1	ENSEMBL	exon	150229072	150229114	.	-	.	gene_id "ENSG00000143401.15";
chr1	ENSEMBL	exon	150235733	150236156	.	-	.	gene_id "ENSG00000143401.15";
chr1	ENSEMBL	exon	150236967	150237156	.	+	.	gene_id "ENSG00000222222.1";
chr1	ENSEMBL	exon	150265399	150266194	.	-	.	gene_id "ENSG00000117362.13";
chr1	ENSEMBL	exon	150266533	150266656	.	-	.	gene_id "ENSG00000117362.13";
chr1	ENSEMBL	exon	150267075	150267202	.	-	.	gene_id "ENSG00000117362.13";
chr1	ENSEMBL	exon	150267356	150267478	.	-	.	gene_id "ENSG00000117362.13";
chr1	ENSEMBL	exon	150267957	150267991	.	-	.	gene_id "ENSG00000117362.13";
chr1	ENSEMBL	exon	15034749	15034885	.	+	.	gene_id "ENSG00000189337.17";
chr1	ENSEMBL	exon	15043989	15044159	.	+	.	gene_id "ENSG00000189337.17";
chr1	ENSEMBL	exon	150487364	150487516	.	+	.	gene_id "ENSG00000143374.17";
chr1	ENSEMBL	exon	150487858	150488054	.	+	.	gene_id "ENSG00000143374.17";
chr1	ENSEMBL	exon	150488964	150488986	.	+	.	gene_id "ENSG00000143374.17";
chr1	ENSEMBL	exon	150490672	150490725	.	+	.	gene_id "ENSG00000143374.17";
chr1	ENSEMBL	exon	150492411	150492489	.	+	.	gene_id "ENSG00000143374.17";
chr1	ENSEMBL	exon	150497530	150497747	.	+	.	gene_id "ENSG00000143374.17";
chr1	ENSEMBL	exon	150498502	150498664	.	+	.	gene_id "ENSG00000143374.17";
chr1	ENSEMBL	exon	150498897	150499034	.	+	.	gene_id "ENSG00000143374.17";
chr1	ENSEMBL	exon	150499216	150499293	.	+	.	gene_id "ENSG00000143374.17";
chr1	ENSEMBL	exon	150504335	150504435	.	+	.	gene_id "ENSG00000143374.17";
chr1	ENSEMBL	exon	150504632	150504733	.	+	.	gene_id "ENSG00000143374.17";
chr1	ENSEMBL	exon	150504906	150504978	.	+	.	gene_id "ENSG00000143374.17";
chr1	ENSEMBL	exon	150505591	150505705	.	+	.	gene_id "ENSG00000143374.17";
chr1	ENSEMBL	exon	150506916	150507609	.	+	.	gene_id "ENSG00000143374.17";
chr1	ENSEMBL	exon	150557945	150558149	.	+	.	gene_id "ENSG00000143382.15";
chr1	ENSEMBL	exon	150558473	150558649	.	+	.	gene_id "ENSG00000143382.15";
chr1	ENSEMBL	exon	150558962	150559165	.	+	.	gene_id "ENSG00000143382.15";
chr1	ENSEMBL	exon	150559287	150559466	.	+	.	gene_id "ENSG00000143382.15";
chr1	ENSEMBL	exon	150559761	150559905	.	+	.	gene_id "ENSG00000143382.15";
chr1	ENSEMBL	exon	150560060	150560201	.	+	.	gene_id "ENSG00000143382.15";
chr1	ENSEMBL	exon	15056091	15056280	.	+	.	gene_id "ENSG00000189337.17";
chr1	ENSEMBL	exon	150561004	150561493	.	-	.	gene_id "ENSG00000203804.4";
chr1	ENSEMBL	exon	150574553	150577491	.	-	.	gene_id "ENSG00000143384.13";
chr1	ENSEMBL	exon	150578244	150578491	.	-	.	gene_id "ENSG00000143384.13";
chr1	ENSEMBL	exon	150578843	150578963	.	-	.	gene_id "ENSG00000143384.13";
chr1	ENSEMBL	exon	150579423	150579738	.	-	.	gene_id "ENSG00000143384.13";
chr1	ENSEMBL	exon	150600539	150600659	.	-	.	gene_id "ENSG00000253047.1";
chr1	ENSEMBL	exon	15060172	15060302	.	+	.	gene_id "ENSG00000189337.17";
chr1	ENSEMBL	exon	15063572	15063622	.	+	.	gene_id "ENSG00000189337.17";
chr1	ENSEMBL	exon	15065630	15068155	.	+	.	gene_id "ENSG00000189337.17";
chr1	ENSEMBL	exon	150965173	150965244	.	-	.	gene_id "ENSG00000143418.19";
chr1	ENSEMBL	exon	150966257	150966288	.	-	.	gene_id "ENSG00000143418.19";
chr1	ENSEMBL	exon	150966476	150966629	.	-	.	gene_id "ENSG00000143418.19";
chr1	ENSEMBL	exon	150966756	150966862	.	-	.	gene_id "ENSG00000143418.19";
chr1	ENSEMBL	exon	150967074	150967202	.	-	.	gene_id "ENSG00000143418.19";
chr1	ENSEMBL	exon	150967392	150967484	.	-	.	gene_id "ENSG00000143418.19";
chr1	ENSEMBL	exon	150967664	150967714	.	-	.	gene_id "ENSG00000143418.19";
chr1	ENSEMBL	exon	150967820	150967877	.	-	.	gene_id "ENSG00000143418.19";
chr1	ENSEMBL	exon	150968083	150968201	.	-	.	gene_id "ENSG00000143418.19";
chr1	ENSEMBL	exon	150968395	150968512	.	-	.	gene_id "ENSG00000143418.19";
chr1	ENSEMBL	exon	150968918	150969131	.	-	.	gene_id "ENSG00000143418.19";
chr1	ENSEMBL	exon	150996086	150996287	.	-	.	gene_id "ENSG00000143409.15";
chr1	ENSEMBL	exon	150996706	150997367	.	-	.	gene_id "ENSG00000143409.15";
chr1	ENSEMBL	exon	150997624	150997779	.	-	.	gene_id "ENSG00000143409.15";
chr1	ENSEMBL	exon	150998082	150998273	.	-	.	gene_id "ENSG00000143409.15";
chr1	ENSEMBL	exon	150999369	150999511	.	-	.	gene_id "ENSG00000143409.15";
chr1	ENSEMBL	exon	150999862	150999964	.	-	.	gene_id "ENSG00000143409.15";
chr1	ENSEMBL	exon	151000457	151000615	.	-	.	gene_id "ENSG00000143409.15";
chr1	ENSEMBL	exon	151001250	151001314	.	-	.	gene_id "ENSG00000143409.15";
chr1	ENSEMBL	exon	151001725	151001782	.	-	.	gene_id "ENSG00000143409.15";
chr1	ENSEMBL	exon	151002165	151002968	.	-	.	gene_id "ENSG00000143409.15";
chr1	ENSEMBL	exon	151006312	151006404	.	-	.	gene_id "ENSG00000143409.15";
chr1	ENSEMBL	exon	151051987	151053327	.	-	.	gene_id "ENSG00000197622.13";
chr1	ENSEMBL	exon	151054231	151054321	.	-	.	gene_id "ENSG00000197622.13";
chr1	ENSEMBL	exon	151055016	151055126	.	-	.	gene_id "ENSG00000197622.13";
chr1	ENSEMBL	exon	151055677	151055993	.	-	.	gene_id "ENSG00000197622.13";
chr1	ENSEMBL	exon	151056651	151056786	.	-	.	gene_id "ENSG00000197622.13";
chr1	ENSEMBL	exon	151059479	151059649	.	-	.	gene_id "ENSG00000197622.13";
chr1	ENSEMBL	exon	151131969	151132693	.	-	.	gene_id "ENSG00000143434.15";
chr1	ENSEMBL	exon	151132197	151132695	.	-	.	gene_id "ENSG00000143434.15";
chr1	ENSEMBL	exon	151135591	151135599	.	-	.	gene_id "ENSG00000143434.15";
chr1	ENSEMBL	exon	151136153	151136163	.	-	.	gene_id "ENSG00000143434.15";
chr1	ENSEMBL	exon	151136448	151136579	.	-	.	gene_id "ENSG00000143434.15";
chr1	ENSEMBL	exon	151136857	151137074	.	-	.	gene_id "ENSG00000143434.15";
chr1	ENSEMBL	exon	151137711	151137799	.	-	.	gene_id "ENSG00000143434.15";
chr1	ENSEMBL	exon	151137986	151138105	.	-	.	gene_id "ENSG00000143434.15";
chr1	ENSEMBL	exon	151138316	151138406	.	-	.	gene_id "ENSG00000143434.15";
chr1	ENSEMBL	exon	151138630	151138731	.	-	.	gene_id "ENSG00000143434.15";
chr1	ENSEMBL	exon	151139425	151139481	.	-	.	gene_id "ENSG00000143434.15";
chr1	ENSEMBL	exon	151139638	151139701	.	-	.	gene_id "ENSG00000143434.15";
chr1	ENSEMBL	exon	151139976	151140090	.	-	.	gene_id "ENSG00000143434.15";
chr1	ENSEMBL	exon	151142504	151142675	.	-	.	gene_id "ENSG00000143434.15";
chr1	ENSEMBL	exon	151144385	151144434	.	-	.	gene_id "ENSG00000143434.15";
chr1	ENSEMBL	exon	151146433	151146664	.	-	.	gene_id "ENSG00000143434.15";
chr1	ENSEMBL	exon	151176873	151176907	.	-	.	gene_id "ENSG00000163159.14";
chr1	ENSEMBL	exon	151184317	151184493	.	-	.	gene_id "ENSG00000163159.14";
chr1	ENSEMBL	exon	151185506	151185620	.	-	.	gene_id "ENSG00000163159.14";
chr1	ENSEMBL	exon	151185798	151185950	.	-	.	gene_id "ENSG00000163159.14";
chr1	ENSEMBL	exon	151190005	151190213	.	-	.	gene_id "ENSG00000163159.14";
chr1	ENSEMBL	exon	151540323	151540426	.	+	.	gene_id "ENSG00000143367.16";
chr1	ENSEMBL	exon	151562585	151562686	.	+	.	gene_id "ENSG00000143367.16";
chr1	ENSEMBL	exon	151563904	151563990	.	+	.	gene_id "ENSG00000143367.16";
chr1	ENSEMBL	exon	151564525	151564614	.	+	.	gene_id "ENSG00000143367.16";
chr1	ENSEMBL	exon	151566163	151566228	.	+	.	gene_id "ENSG00000143367.16";
chr1	ENSEMBL	exon	151569657	151569770	.	+	.	gene_id "ENSG00000143367.16";
chr1	ENSEMBL	exon	151574270	151574337	.	+	.	gene_id "ENSG00000143367.16";
chr1	ENSEMBL	exon	151582101	151583576	.	+	.	gene_id "ENSG00000143367.16";
chr1	ENSEMBL	exon	151747597	151747700	.	-	.	gene_id "ENSG00000206980.1";
chr1	ENSEMBL	exon	151771583	151771986	.	-	.	gene_id "ENSG00000182134.16";
chr1	ENSEMBL	exon	151774413	151774451	.	-	.	gene_id "ENSG00000182134.16";
chr1	ENSEMBL	exon	151774455	151774504	.	-	.	gene_id "ENSG00000182134.16";
chr1	ENSEMBL	exon	151774710	151774806	.	-	.	gene_id "ENSG00000182134.16";
chr1	ENSEMBL	exon	151775065	151775166	.	-	.	gene_id "ENSG00000182134.16";
chr1	ENSEMBL	exon	151775392	151775543	.	-	.	gene_id "ENSG00000182134.16";
chr1	ENSEMBL	exon	151775820	151775884	.	-	.	gene_id "ENSG00000182134.16";
chr1	ENSEMBL	exon	151776096	151776268	.	-	.	gene_id "ENSG00000182134.16";
chr1	ENSEMBL	exon	151776439	151776599	.	-	.	gene_id "ENSG00000182134.16";
chr1	ENSEMBL	exon	151778685	151779006	.	-	.	gene_id "ENSG00000182134.16";
chr1	ENSEMBL	exon	151779103	151779242	.	-	.	gene_id "ENSG00000182134.16";
chr1	ENSEMBL	exon	151779951	151780140	.	-	.	gene_id "ENSG00000182134.16";
chr1	ENSEMBL	exon	151781481	151781587	.	-	.	gene_id "ENSG00000182134.16";
chr1	ENSEMBL	exon	151782899	151783049	.	-	.	gene_id "ENSG00000182134.16";
chr1	ENSEMBL	exon	151790380	151790522	.	-	.	gene_id "ENSG00000182134.16";
chr1	ENSEMBL	exon	151841736	151841837	.	-	.	gene_id "ENSG00000201134.1";
chr1	ENSEMBL	exon	152106317	152113078	.	-	.	gene_id "ENSG00000159450.12";
chr1	ENSEMBL	exon	152113943	152114111	.	-	.	gene_id "ENSG00000159450.12";
chr1	ENSEMBL	exon	152115391	152115454	.	-	.	gene_id "ENSG00000159450.12";
chr1	ENSEMBL	exon	15214895	15215431	.	+	.	gene_id "ENSG00000171729.14";
chr1	ENSEMBL	exon	15219326	15220477	.	+	.	gene_id "ENSG00000171729.14";
chr1	ENSEMBL	exon	15247272	15247395	.	+	.	gene_id "ENSG00000142621.19";
chr1	ENSEMBL	exon	15251771	15251877	.	+	.	gene_id "ENSG00000142621.19";
chr1	ENSEMBL	exon	152709047	152709434	.	+	.	gene_id "ENSG00000187170.4";
chr1	ENSEMBL	exon	15272323	15272529	.	+	.	gene_id "ENSG00000142621.19";
chr1	ENSEMBL	exon	152787300	152787343	.	+	.	gene_id "ENSG00000186226.9";
chr1	ENSEMBL	exon	152787434	152787656	.	+	.	gene_id "ENSG00000186226.9";
chr1	ENSEMBL	exon	15289399	15289666	.	+	.	gene_id "ENSG00000142621.19";
chr1	ENSEMBL	exon	15296684	15296793	.	+	.	gene_id "ENSG00000142621.19";
chr1	ENSEMBL	exon	153001747	153001793	.	+	.	gene_id "ENSG00000163209.15";
chr1	ENSEMBL	exon	153002603	153002686	.	+	.	gene_id "ENSG00000163209.15";
chr1	ENSEMBL	exon	153003002	153003855	.	+	.	gene_id "ENSG00000163209.15";
chr1	ENSEMBL	exon	15301205	15301441	.	+	.	gene_id "ENSG00000142621.19";
chr1	ENSEMBL	exon	153012482	153012614	.	-	.	gene_id "ENSG00000252920.1";
chr1	ENSEMBL	exon	15308613	15308736	.	+	.	gene_id "ENSG00000142621.19";
chr1	ENSEMBL	exon	15313057	15313187	.	+	.	gene_id "ENSG00000142621.19";
chr1	ENSEMBL	exon	15316378	15316467	.	+	.	gene_id "ENSG00000142621.19";
chr1	ENSEMBL	exon	15317824	15317928	.	+	.	gene_id "ENSG00000142621.19";
chr1	ENSEMBL	exon	15324452	15324559	.	+	.	gene_id "ENSG00000142621.19";
chr1	ENSEMBL	exon	15345083	15345190	.	+	.	gene_id "ENSG00000142621.19";
chr1	ENSEMBL	exon	15345416	15345523	.	+	.	gene_id "ENSG00000142621.19";
chr1	ENSEMBL	exon	15349042	15349149	.	+	.	gene_id "ENSG00000142621.19";
chr1	ENSEMBL	exon	153500463	153500764	.	-	.	gene_id "ENSG00000263841.2";
chr1	ENSEMBL	exon	1535207	1535507	.	-	.	gene_id "ENSG00000205090.9";
chr1	ENSEMBL	exon	15352877	15352984	.	+	.	gene_id "ENSG00000142621.19";
chr1	ENSEMBL	exon	1535589	1535797	.	-	.	gene_id "ENSG00000205090.9";
chr1	ENSEMBL	exon	15358110	15358283	.	+	.	gene_id "ENSG00000142621.19";
chr1	ENSEMBL	exon	15360478	15360703	.	+	.	gene_id "ENSG00000142621.19";
chr1	ENSEMBL	exon	153618802	153619038	.	-	.	gene_id "ENSG00000189171.14";
chr1	ENSEMBL	exon	153626320	153626331	.	-	.	gene_id "ENSG00000189171.14";
chr1	ENSEMBL	exon	15362642	15362726	.	+	.	gene_id "ENSG00000142621.19";
chr1	ENSEMBL	exon	153636572	153636653	.	+	.	gene_id "ENSG00000160679.13";
chr1	ENSEMBL	exon	153638295	153638448	.	+	.	gene_id "ENSG00000160679.13";
chr1	ENSEMBL	exon	153642243	153642429	.	+	.	gene_id "ENSG00000160679.13";
chr1	ENSEMBL	exon	153643227	153643364	.	+	.	gene_id "ENSG00000160679.13";
chr1	ENSEMBL	exon	153645064	153646305	.	+	.	gene_id "ENSG00000160679.13";
chr1	ENSEMBL	exon	15365827	15365933	.	+	.	gene_id "ENSG00000142621.19";
chr1	ENSEMBL	exon	153661853	153662556	.	-	.	gene_id "ENSG00000143621.17";
chr1	ENSEMBL	exon	153662705	153662795	.	-	.	gene_id "ENSG00000143621.17";
chr1	ENSEMBL	exon	153663019	153663133	.	-	.	gene_id "ENSG00000143621.17";
chr1	ENSEMBL	exon	153663215	153663276	.	-	.	gene_id "ENSG00000143621.17";
chr1	ENSEMBL	exon	153664043	153664130	.	-	.	gene_id "ENSG00000143621.17";
chr1	ENSEMBL	exon	153664396	153664474	.	-	.	gene_id "ENSG00000143621.17";
chr1	ENSEMBL	exon	153665220	153665336	.	-	.	gene_id "ENSG00000143621.17";
chr1	ENSEMBL	exon	153665663	153665728	.	-	.	gene_id "ENSG00000143621.17";
chr1	ENSEMBL	exon	153667555	153667657	.	-	.	gene_id "ENSG00000143621.17";
chr1	ENSEMBL	exon	153668000	153668077	.	-	.	gene_id "ENSG00000143621.17";
chr1	ENSEMBL	exon	153668453	153668576	.	-	.	gene_id "ENSG00000143621.17";
chr1	ENSEMBL	exon	153669836	153669878	.	-	.	gene_id "ENSG00000143621.17";
chr1	ENSEMBL	exon	153670171	153670230	.	-	.	gene_id "ENSG00000143621.17";
chr1	ENSEMBL	exon	153670918	153671028	.	-	.	gene_id "ENSG00000143621.17";
chr1	ENSEMBL	exon	15367463	15367622	.	+	.	gene_id "ENSG00000142621.19";
chr1	ENSEMBL	exon	15369370	15369502	.	+	.	gene_id "ENSG00000142621.19";
chr1	ENSEMBL	exon	153704088	153704385	.	+	.	gene_id "ENSG00000242565.3";
chr1	ENSEMBL	exon	153726252	153726353	.	-	.	gene_id "ENSG00000199565.1";
chr1	ENSEMBL	exon	15374502	15374631	.	+	.	gene_id "ENSG00000142621.19";
chr1	ENSEMBL	exon	15375603	15375730	.	+	.	gene_id "ENSG00000142621.19";
chr1	ENSEMBL	exon	153785720	153785821	.	-	.	gene_id "ENSG00000207039.1";
chr1	ENSEMBL	exon	15380701	15380796	.	+	.	gene_id "ENSG00000142621.19";
chr1	ENSEMBL	exon	15381231	15381451	.	+	.	gene_id "ENSG00000142621.19";
chr1	ENSEMBL	exon	15382028	15382193	.	+	.	gene_id "ENSG00000142621.19";
chr1	ENSEMBL	exon	153959099	153959150	.	-	.	gene_id "ENSG00000143570.18";
chr1	ENSEMBL	exon	1539684	1539790	.	-	.	gene_id "ENSG00000205090.9";
chr1	ENSEMBL	exon	15397297	15398126	.	+	.	gene_id "ENSG00000142621.19";
chr1	ENSEMBL	exon	153992694	153992935	.	-	.	gene_id "ENSG00000143552.9";
chr1	ENSEMBL	exon	153993015	153993089	.	-	.	gene_id "ENSG00000143552.9";
chr1	ENSEMBL	exon	153995076	153995180	.	-	.	gene_id "ENSG00000143552.9";
chr1	ENSEMBL	exon	154009972	154010121	.	-	.	gene_id "ENSG00000143552.9";
chr1	ENSEMBL	exon	154012244	154012370	.	-	.	gene_id "ENSG00000143552.9";
chr1	ENSEMBL	exon	154018933	154019069	.	-	.	gene_id "ENSG00000143552.9";
chr1	ENSEMBL	exon	154022126	154022343	.	-	.	gene_id "ENSG00000143552.9";
chr1	ENSEMBL	exon	154023122	154023297	.	-	.	gene_id "ENSG00000143552.9";
chr1	ENSEMBL	exon	154025542	154025716	.	-	.	gene_id "ENSG00000143552.9";
chr1	ENSEMBL	exon	154027506	154027597	.	-	.	gene_id "ENSG00000143552.9";
chr1	ENSEMBL	exon	1540290	1540355	.	-	.	gene_id "ENSG00000205090.9";
chr1	ENSEMBL	exon	154029896	154030054	.	-	.	gene_id "ENSG00000143552.9";
chr1	ENSEMBL	exon	1540420	1540453	.	-	.	gene_id "ENSG00000205090.9";
chr1	ENSEMBL	exon	154046069	154046200	.	-	.	gene_id "ENSG00000143552.9";
chr1	ENSEMBL	exon	154046289	154046369	.	-	.	gene_id "ENSG00000143552.9";
chr1	ENSEMBL	exon	154054228	154054407	.	-	.	gene_id "ENSG00000143552.9";
chr1	ENSEMBL	exon	154054770	154054832	.	-	.	gene_id "ENSG00000143552.9";
chr1	ENSEMBL	exon	154056815	154056947	.	-	.	gene_id "ENSG00000143552.9";
chr1	ENSEMBL	exon	154058089	154058216	.	-	.	gene_id "ENSG00000143552.9";
chr1	ENSEMBL	exon	154058565	154058693	.	-	.	gene_id "ENSG00000143552.9";
chr1	ENSEMBL	exon	154060540	154060641	.	-	.	gene_id "ENSG00000143552.9";
chr1	ENSEMBL	exon	154060942	154061046	.	-	.	gene_id "ENSG00000143552.9";
chr1	ENSEMBL	exon	154061586	154061674	.	-	.	gene_id "ENSG00000143552.9";
chr1	ENSEMBL	exon	154070273	154070465	.	-	.	gene_id "ENSG00000143552.9";
chr1	ENSEMBL	exon	154089421	154089594	.	-	.	gene_id "ENSG00000143552.9";
chr1	ENSEMBL	exon	154094935	154095156	.	-	.	gene_id "ENSG00000143552.9";
chr1	ENSEMBL	exon	154099998	154100143	.	-	.	gene_id "ENSG00000143552.9";
chr1	ENSEMBL	exon	154104012	154104210	.	-	.	gene_id "ENSG00000143552.9";
chr1	ENSEMBL	exon	154117725	154117880	.	-	.	gene_id "ENSG00000143552.9";
chr1	ENSEMBL	exon	154118671	154118808	.	-	.	gene_id "ENSG00000143552.9";
chr1	ENSEMBL	exon	154126323	154126463	.	-	.	gene_id "ENSG00000143552.9";
chr1	ENSEMBL	exon	154127311	154127417	.	-	.	gene_id "ENSG00000143552.9";
chr1	ENSEMBL	exon	154129277	154129345	.	-	.	gene_id "ENSG00000143552.9";
chr1	ENSEMBL	exon	154135814	154135972	.	-	.	gene_id "ENSG00000143552.9";
chr1	ENSEMBL	exon	154138106	154138238	.	-	.	gene_id "ENSG00000143552.9";
chr1	ENSEMBL	exon	154139802	154139952	.	-	.	gene_id "ENSG00000143552.9";
chr1	ENSEMBL	exon	154141431	154141524	.	-	.	gene_id "ENSG00000143552.9";
chr1	ENSEMBL	exon	154143446	154143577	.	-	.	gene_id "ENSG00000143552.9";
chr1	ENSEMBL	exon	154152736	154152872	.	-	.	gene_id "ENSG00000143552.9";
chr1	ENSEMBL	exon	154154842	154155116	.	-	.	gene_id "ENSG00000143552.9";
chr1	ENSEMBL	exon	154155304	154157721	.	-	.	gene_id "ENSG00000143549.21";
chr1	ENSEMBL	exon	154170400	154170469	.	-	.	gene_id "ENSG00000143549.21";
chr1	ENSEMBL	exon	154172029	154172104	.	-	.	gene_id "ENSG00000143549.21";
chr1	ENSEMBL	exon	154172908	154172978	.	-	.	gene_id "ENSG00000143549.21";
chr1	ENSEMBL	exon	154173084	154173201	.	-	.	gene_id "ENSG00000143549.21";
chr1	ENSEMBL	exon	154176115	154176248	.	-	.	gene_id "ENSG00000143549.21";
chr1	ENSEMBL	exon	154182988	154183249	.	-	.	gene_id "ENSG00000143549.21";
chr1	ENSEMBL	exon	154220849	154220975	.	+	.	gene_id "ENSG00000143569.19";
chr1	ENSEMBL	exon	154225084	154225213	.	+	.	gene_id "ENSG00000143569.19";
chr1	ENSEMBL	exon	154227282	154227359	.	+	.	gene_id "ENSG00000143569.19";
chr1	ENSEMBL	exon	154228615	154228725	.	+	.	gene_id "ENSG00000143569.19";
chr1	ENSEMBL	exon	154234591	154234792	.	+	.	gene_id "ENSG00000143569.19";
chr1	ENSEMBL	exon	154235196	154235291	.	+	.	gene_id "ENSG00000143569.19";
chr1	ENSEMBL	exon	154236566	154236611	.	+	.	gene_id "ENSG00000143569.19";
chr1	ENSEMBL	exon	154237024	154237136	.	+	.	gene_id "ENSG00000143569.19";
chr1	ENSEMBL	exon	154241513	154241565	.	+	.	gene_id "ENSG00000143569.19";
chr1	ENSEMBL	exon	154243217	154243302	.	+	.	gene_id "ENSG00000143569.19";
chr1	ENSEMBL	exon	154246204	154246375	.	+	.	gene_id "ENSG00000143569.19";
chr1	ENSEMBL	exon	154249239	154249437	.	+	.	gene_id "ENSG00000143569.19";
chr1	ENSEMBL	exon	154251041	154251318	.	+	.	gene_id "ENSG00000143569.19";
chr1	ENSEMBL	exon	154251481	154251653	.	+	.	gene_id "ENSG00000143569.19";
chr1	ENSEMBL	exon	154253900	154254089	.	+	.	gene_id "ENSG00000143569.19";
chr1	ENSEMBL	exon	154254836	154254890	.	+	.	gene_id "ENSG00000143569.19";
chr1	ENSEMBL	exon	154255152	154255326	.	+	.	gene_id "ENSG00000143569.19";
chr1	ENSEMBL	exon	154255683	154255755	.	+	.	gene_id "ENSG00000143569.19";
chr1	ENSEMBL	exon	154257063	154257258	.	+	.	gene_id "ENSG00000143569.19";
chr1	ENSEMBL	exon	154257346	154257434	.	+	.	gene_id "ENSG00000143569.19";
chr1	ENSEMBL	exon	154258977	154259030	.	+	.	gene_id "ENSG00000143569.19";
chr1	ENSEMBL	exon	154259948	154260029	.	+	.	gene_id "ENSG00000143569.19";
chr1	ENSEMBL	exon	154260892	154261109	.	+	.	gene_id "ENSG00000143569.19";
chr1	ENSEMBL	exon	154261592	154261697	.	+	.	gene_id "ENSG00000143569.19";
chr1	ENSEMBL	exon	154263103	154263505	.	+	.	gene_id "ENSG00000143569.19";
chr1	ENSEMBL	exon	154266501	154266568	.	+	.	gene_id "ENSG00000143569.19";
chr1	ENSEMBL	exon	154268757	154268954	.	+	.	gene_id "ENSG00000143569.19";
chr1	ENSEMBL	exon	154270881	154271509	.	+	.	gene_id "ENSG00000143569.19";
chr1	ENSEMBL	exon	154288460	154288527	.	+	.	gene_id "ENSG00000252682.1";
chr1	ENSEMBL	exon	154295503	154295601	.	+	.	gene_id "ENSG00000212292.1";
chr1	ENSEMBL	exon	154297650	154297748	.	+	.	gene_id "ENSG00000222457.1";
chr1	ENSEMBL	exon	154327800	154327861	.	+	.	gene_id "ENSG00000143515.18";
chr1	ENSEMBL	exon	154328105	154328172	.	+	.	gene_id "ENSG00000143515.18";
chr1	ENSEMBL	exon	154330396	154330454	.	+	.	gene_id "ENSG00000143515.18";
chr1	ENSEMBL	exon	154330815	154330928	.	+	.	gene_id "ENSG00000143515.18";
chr1	ENSEMBL	exon	154331048	154331146	.	+	.	gene_id "ENSG00000143515.18";
chr1	ENSEMBL	exon	154331444	154331505	.	+	.	gene_id "ENSG00000143515.18";
chr1	ENSEMBL	exon	154331606	154331678	.	+	.	gene_id "ENSG00000143515.18";
chr1	ENSEMBL	exon	154331954	154332024	.	+	.	gene_id "ENSG00000143515.18";
chr1	ENSEMBL	exon	154332618	154332697	.	+	.	gene_id "ENSG00000143515.18";
chr1	ENSEMBL	exon	154334107	154334265	.	+	.	gene_id "ENSG00000143515.18";
chr1	ENSEMBL	exon	154334503	154334591	.	+	.	gene_id "ENSG00000143515.18";
chr1	ENSEMBL	exon	154337348	154337544	.	+	.	gene_id "ENSG00000143515.18";
chr1	ENSEMBL	exon	154340854	154341062	.	+	.	gene_id "ENSG00000143515.18";
chr1	ENSEMBL	exon	154342480	154342523	.	+	.	gene_id "ENSG00000143515.18";
chr1	ENSEMBL	exon	154342796	154342961	.	+	.	gene_id "ENSG00000143515.18";
chr1	ENSEMBL	exon	154343113	154343301	.	+	.	gene_id "ENSG00000143515.18";
chr1	ENSEMBL	exon	154343453	154343568	.	+	.	gene_id "ENSG00000143515.18";
chr1	ENSEMBL	exon	154343893	154344057	.	+	.	gene_id "ENSG00000143515.18";
chr1	ENSEMBL	exon	154344143	154344254	.	+	.	gene_id "ENSG00000143515.18";
chr1	ENSEMBL	exon	154344395	154344500	.	+	.	gene_id "ENSG00000143515.18";
chr1	ENSEMBL	exon	154344641	154344785	.	+	.	gene_id "ENSG00000143515.18";
chr1	ENSEMBL	exon	154344971	154345154	.	+	.	gene_id "ENSG00000143515.18";
chr1	ENSEMBL	exon	154345322	154345545	.	+	.	gene_id "ENSG00000143515.18";
chr1	ENSEMBL	exon	154345800	154345883	.	+	.	gene_id "ENSG00000143515.18";
chr1	ENSEMBL	exon	154346231	154346476	.	+	.	gene_id "ENSG00000143515.18";
chr1	ENSEMBL	exon	154346620	154346758	.	+	.	gene_id "ENSG00000143515.18";
chr1	ENSEMBL	exon	154348408	154348538	.	+	.	gene_id "ENSG00000143515.18";
chr1	ENSEMBL	exon	154348840	154351303	.	+	.	gene_id "ENSG00000143515.18";
chr1	ENSEMBL	exon	15438442	15438504	.	+	.	gene_id "ENSG00000162438.12";
chr1	ENSEMBL	exon	15442447	15442572	.	+	.	gene_id "ENSG00000162438.12";
chr1	ENSEMBL	exon	154429196	154429444	.	+	.	gene_id "ENSG00000160712.13";
chr1	ENSEMBL	exon	154430483	154430606	.	+	.	gene_id "ENSG00000160712.13";
chr1	ENSEMBL	exon	15443419	15443555	.	+	.	gene_id "ENSG00000162438.12";
chr1	ENSEMBL	exon	154434519	154434700	.	+	.	gene_id "ENSG00000160712.13";
chr1	ENSEMBL	exon	154434990	154435156	.	+	.	gene_id "ENSG00000160712.13";
chr1	ENSEMBL	exon	154435969	154436110	.	+	.	gene_id "ENSG00000160712.13";
chr1	ENSEMBL	exon	154437435	154437544	.	+	.	gene_id "ENSG00000160712.13";
chr1	ENSEMBL	exon	15445597	15445749	.	+	.	gene_id "ENSG00000162438.12";
chr1	ENSEMBL	exon	15446575	15449242	.	+	.	gene_id "ENSG00000162438.12";
chr1	ENSEMBL	exon	154697474	154708272	.	-	.	gene_id "ENSG00000143603.19";
chr1	ENSEMBL	exon	154713464	154713533	.	-	.	gene_id "ENSG00000143603.19";
chr1	ENSEMBL	exon	154714876	154715003	.	-	.	gene_id "ENSG00000143603.19";
chr1	ENSEMBL	exon	154725916	154726026	.	-	.	gene_id "ENSG00000143603.19";
chr1	ENSEMBL	exon	154733003	154733144	.	-	.	gene_id "ENSG00000143603.19";
chr1	ENSEMBL	exon	154737044	154737088	.	-	.	gene_id "ENSG00000143603.19";
chr1	ENSEMBL	exon	154771975	154772393	.	-	.	gene_id "ENSG00000143603.19";
chr1	ENSEMBL	exon	154822089	154822184	.	-	.	gene_id "ENSG00000143603.19";
chr1	ENSEMBL	exon	154869032	154870278	.	-	.	gene_id "ENSG00000143603.19";
chr1	ENSEMBL	exon	155002630	155002943	.	+	.	gene_id "ENSG00000160685.13";
chr1	ENSEMBL	exon	155010258	155010397	.	+	.	gene_id "ENSG00000160685.13";
chr1	ENSEMBL	exon	155010916	155011015	.	+	.	gene_id "ENSG00000160685.13";
chr1	ENSEMBL	exon	155014655	155015814	.	+	.	gene_id "ENSG00000160685.13";
chr1	ENSEMBL	exon	155016220	155018519	.	+	.	gene_id "ENSG00000160685.13";
chr1	ENSEMBL	exon	155120490	155120598	.	+	.	gene_id "ENSG00000202027.1";
chr1	ENSEMBL	exon	155135812	155135991	.	+	.	gene_id "ENSG00000169241.19";
chr1	ENSEMBL	exon	155136299	155136376	.	+	.	gene_id "ENSG00000169241.19";
chr1	ENSEMBL	exon	155136828	155136951	.	+	.	gene_id "ENSG00000169241.19";
chr1	ENSEMBL	exon	155137561	155137722	.	+	.	gene_id "ENSG00000169241.19";
chr1	ENSEMBL	exon	155137979	155138098	.	+	.	gene_id "ENSG00000169241.19";
chr1	ENSEMBL	exon	155138180	155138857	.	+	.	gene_id "ENSG00000169241.19";
chr1	ENSEMBL	exon	155187273	155187374	.	-	.	gene_id "ENSG00000185499.16";
chr1	ENSEMBL	exon	155187455	155187576	.	-	.	gene_id "ENSG00000185499.16";
chr1	ENSEMBL	exon	155187722	155187858	.	-	.	gene_id "ENSG00000185499.16";
chr1	ENSEMBL	exon	155188008	155188063	.	-	.	gene_id "ENSG00000185499.16";
chr1	ENSEMBL	exon	155188163	155188987	.	-	.	gene_id "ENSG00000185499.16";
chr1	ENSEMBL	exon	155188328	155188503	.	-	.	gene_id "ENSG00000185499.16";
chr1	ENSEMBL	exon	155189230	155190079	.	-	.	gene_id "ENSG00000185499.16";
chr1	ENSEMBL	exon	155190498	155190805	.	-	.	gene_id "ENSG00000185499.16";
chr1	ENSEMBL	exon	155190955	155191337	.	-	.	gene_id "ENSG00000185499.16";
chr1	ENSEMBL	exon	155191459	155192283	.	-	.	gene_id "ENSG00000185499.16";
chr1	ENSEMBL	exon	155191908	155192310	.	-	.	gene_id "ENSG00000185499.16";
chr1	ENSEMBL	exon	155192000	155192274	.	-	.	gene_id "ENSG00000185499.16";
chr1	ENSEMBL	exon	155192786	155192915	.	-	.	gene_id "ENSG00000185499.16";
chr1	ENSEMBL	exon	155206193	155206406	.	-	.	gene_id "ENSG00000169231.13";
chr1	ENSEMBL	exon	155207798	155207981	.	-	.	gene_id "ENSG00000169231.13";
chr1	ENSEMBL	exon	155247396	155247529	.	-	.	gene_id "ENSG00000160767.21";
chr1	ENSEMBL	exon	155251513	155251601	.	-	.	gene_id "ENSG00000160767.21";
chr1	ENSEMBL	exon	155251733	155251905	.	-	.	gene_id "ENSG00000160767.21";
chr1	ENSEMBL	exon	155253625	155253732	.	-	.	gene_id "ENSG00000160767.21";
chr1	ENSEMBL	exon	155254653	155255483	.	-	.	gene_id "ENSG00000160767.21";
chr1	ENSEMBL	exon	15526813	15526958	.	+	.	gene_id "ENSG00000116138.13";
chr1	ENSEMBL	exon	155308748	155308965	.	+	.	gene_id "ENSG00000160752.14";
chr1	ENSEMBL	exon	155312255	155312395	.	+	.	gene_id "ENSG00000160752.14";
chr1	ENSEMBL	exon	15534237	15534303	.	+	.	gene_id "ENSG00000116138.13";
chr1	ENSEMBL	exon	15536475	15536814	.	+	.	gene_id "ENSG00000116138.13";
chr1	ENSEMBL	exon	15544399	15544583	.	+	.	gene_id "ENSG00000116138.13";
chr1	ENSEMBL	exon	15546767	15546871	.	+	.	gene_id "ENSG00000116138.13";
chr1	ENSEMBL	exon	15548270	15548428	.	+	.	gene_id "ENSG00000116138.13";
chr1	ENSEMBL	exon	15559526	15559656	.	+	.	gene_id "ENSG00000116138.13";
chr1	ENSEMBL	exon	15562142	15562325	.	+	.	gene_id "ENSG00000116138.13";
chr1	ENSEMBL	exon	15563929	15564111	.	+	.	gene_id "ENSG00000116138.13";
chr1	ENSEMBL	exon	15564283	15564359	.	+	.	gene_id "ENSG00000116138.13";
chr1	ENSEMBL	exon	15565957	15565999	.	+	.	gene_id "ENSG00000116138.13";
chr1	ENSEMBL	exon	155660246	155660913	.	-	.	gene_id "ENSG00000163374.19";
chr1	ENSEMBL	exon	15566082	15566180	.	+	.	gene_id "ENSG00000116138.13";
chr1	ENSEMBL	exon	155661307	155661423	.	-	.	gene_id "ENSG00000163374.19";
chr1	ENSEMBL	exon	155668627	155668777	.	-	.	gene_id "ENSG00000163374.19";
chr1	ENSEMBL	exon	155670320	155670464	.	-	.	gene_id "ENSG00000163374.19";
chr1	ENSEMBL	exon	15567099	15567269	.	+	.	gene_id "ENSG00000116138.13";
chr1	ENSEMBL	exon	155672560	155672731	.	-	.	gene_id "ENSG00000163374.19";
chr1	ENSEMBL	exon	155675010	155675096	.	-	.	gene_id "ENSG00000163374.19";
chr1	ENSEMBL	exon	155676548	155676746	.	-	.	gene_id "ENSG00000163374.19";
chr1	ENSEMBL	exon	15567778	15571698	.	+	.	gene_id "ENSG00000116138.13";
chr1	ENSEMBL	exon	155679409	155679512	.	-	.	gene_id "ENSG00000163374.19";
chr1	ENSEMBL	exon	155680416	155680456	.	-	.	gene_id "ENSG00000163374.19";
chr1	ENSEMBL	exon	155689091	155689174	.	+	.	gene_id "ENSG00000132676.16";
chr1	ENSEMBL	exon	155709773	155709824	.	+	.	gene_id "ENSG00000132676.16";
chr1	ENSEMBL	exon	155721517	155721618	.	+	.	gene_id "ENSG00000132676.16";
chr1	ENSEMBL	exon	155725382	155725490	.	+	.	gene_id "ENSG00000132676.16";
chr1	ENSEMBL	exon	155725927	155726019	.	+	.	gene_id "ENSG00000132676.16";
chr1	ENSEMBL	exon	155727608	155727738	.	+	.	gene_id "ENSG00000132676.16";
chr1	ENSEMBL	exon	155729042	155729122	.	+	.	gene_id "ENSG00000132676.16";
chr1	ENSEMBL	exon	155729208	155729366	.	+	.	gene_id "ENSG00000132676.16";
chr1	ENSEMBL	exon	155731356	155731415	.	+	.	gene_id "ENSG00000132676.16";
chr1	ENSEMBL	exon	155731944	155732033	.	+	.	gene_id "ENSG00000132676.16";
chr1	ENSEMBL	exon	155736946	155737063	.	+	.	gene_id "ENSG00000132676.16";
chr1	ENSEMBL	exon	155738157	155738971	.	+	.	gene_id "ENSG00000132676.16";
chr1	ENSEMBL	exon	155750138	155750733	.	-	.	gene_id "ENSG00000116580.18";
chr1	ENSEMBL	exon	155751767	155751869	.	-	.	gene_id "ENSG00000116580.18";
chr1	ENSEMBL	exon	155751960	155752590	.	-	.	gene_id "ENSG00000116580.18";
chr1	ENSEMBL	exon	155753204	155753414	.	-	.	gene_id "ENSG00000116580.18";
chr1	ENSEMBL	exon	155754375	155754488	.	-	.	gene_id "ENSG00000116580.18";
chr1	ENSEMBL	exon	155756958	155757077	.	-	.	gene_id "ENSG00000116580.18";
chr1	ENSEMBL	exon	155757180	155757323	.	-	.	gene_id "ENSG00000116580.18";
chr1	ENSEMBL	exon	155757891	155758034	.	-	.	gene_id "ENSG00000116580.18";
chr1	ENSEMBL	exon	155760444	155760641	.	-	.	gene_id "ENSG00000116580.18";
chr1	ENSEMBL	exon	155762190	155762374	.	-	.	gene_id "ENSG00000116580.18";
chr1	ENSEMBL	exon	155763312	155763564	.	-	.	gene_id "ENSG00000116580.18";
chr1	ENSEMBL	exon	155764844	155764882	.	-	.	gene_id "ENSG00000116580.18";
chr1	ENSEMBL	exon	155764886	155766709	.	-	.	gene_id "ENSG00000116580.18";
chr1	ENSEMBL	exon	155767425	155767541	.	-	.	gene_id "ENSG00000116580.18";
chr1	ENSEMBL	exon	155771067	155771217	.	-	.	gene_id "ENSG00000116580.18";
chr1	ENSEMBL	exon	155773066	155773210	.	-	.	gene_id "ENSG00000116580.18";
chr1	ENSEMBL	exon	155775002	155775173	.	-	.	gene_id "ENSG00000116580.18";
chr1	ENSEMBL	exon	155776395	155776481	.	-	.	gene_id "ENSG00000116580.18";
chr1	ENSEMBL	exon	155777622	155777820	.	-	.	gene_id "ENSG00000116580.18";
chr1	ENSEMBL	exon	155783986	155784089	.	-	.	gene_id "ENSG00000116580.18";
chr1	ENSEMBL	exon	155785334	155785374	.	-	.	gene_id "ENSG00000116580.18";
chr1	ENSEMBL	exon	155795050	155795151	.	-	.	gene_id "ENSG00000116580.18";
chr1	ENSEMBL	exon	155804949	155805141	.	-	.	gene_id "ENSG00000116580.18";
chr1	ENSEMBL	exon	155813634	155813804	.	-	.	gene_id "ENSG00000116580.18";
chr1	ENSEMBL	exon	155814330	155814449	.	-	.	gene_id "ENSG00000116580.18";
chr1	ENSEMBL	exon	155815805	155815900	.	-	.	gene_id "ENSG00000116580.18";
chr1	ENSEMBL	exon	155816212	155816262	.	-	.	gene_id "ENSG00000116580.18";
chr1	ENSEMBL	exon	155820606	155820656	.	-	.	gene_id "ENSG00000116580.18";
chr1	ENSEMBL	exon	155821474	155821548	.	-	.	gene_id "ENSG00000116580.18";
chr1	ENSEMBL	exon	155822286	155822476	.	-	.	gene_id "ENSG00000116580.18";
chr1	ENSEMBL	exon	155826837	155827028	.	-	.	gene_id "ENSG00000116580.18";
chr1	ENSEMBL	exon	155853276	155853806	.	-	.	gene_id "ENSG00000116580.18";
chr1	ENSEMBL	exon	155857147	155857295	.	-	.	gene_id "ENSG00000116580.18";
chr1	ENSEMBL	exon	155859304	155859400	.	-	.	gene_id "ENSG00000116580.18";
chr1	ENSEMBL	exon	155894281	155894386	.	+	.	gene_id "ENSG00000283442.1";
chr1	ENSEMBL	exon	155947367	155948015	.	-	.	gene_id "ENSG00000116584.20";
chr1	ENSEMBL	exon	155950299	155950482	.	-	.	gene_id "ENSG00000116584.20";
chr1	ENSEMBL	exon	155950829	155950872	.	-	.	gene_id "ENSG00000116584.20";
chr1	ENSEMBL	exon	155950874	155951272	.	-	.	gene_id "ENSG00000116584.20";
chr1	ENSEMBL	exon	155951483	155951533	.	-	.	gene_id "ENSG00000116584.20";
chr1	ENSEMBL	exon	155951741	155951776	.	-	.	gene_id "ENSG00000116584.20";
chr1	ENSEMBL	exon	155951919	155951986	.	-	.	gene_id "ENSG00000116584.20";
chr1	ENSEMBL	exon	155952116	155952235	.	-	.	gene_id "ENSG00000116584.20";
chr1	ENSEMBL	exon	155952628	155952721	.	-	.	gene_id "ENSG00000116584.20";
chr1	ENSEMBL	exon	15608078	15608145	.	-	.	gene_id "ENSG00000252417.1";
chr1	ENSEMBL	exon	156114670	156115274	.	+	.	gene_id "ENSG00000160789.20";
chr1	ENSEMBL	exon	156130617	156130773	.	+	.	gene_id "ENSG00000160789.20";
chr1	ENSEMBL	exon	156134403	156134528	.	+	.	gene_id "ENSG00000160789.20";
chr1	ENSEMBL	exon	156134805	156134975	.	+	.	gene_id "ENSG00000160789.20";
chr1	ENSEMBL	exon	156135187	156135312	.	+	.	gene_id "ENSG00000160789.20";
chr1	ENSEMBL	exon	156135901	156136121	.	+	.	gene_id "ENSG00000160789.20";
chr1	ENSEMBL	exon	156136214	156136436	.	+	.	gene_id "ENSG00000160789.20";
chr1	ENSEMBL	exon	156136921	156137028	.	+	.	gene_id "ENSG00000160789.20";
chr1	ENSEMBL	exon	156137113	156137232	.	+	.	gene_id "ENSG00000160789.20";
chr1	ENSEMBL	exon	156137654	156137764	.	+	.	gene_id "ENSG00000160789.20";
chr1	ENSEMBL	exon	156138488	156138757	.	+	.	gene_id "ENSG00000160789.20";
chr1	ENSEMBL	exon	156139080	156140089	.	+	.	gene_id "ENSG00000160789.20";
chr1	ENSEMBL	exon	156153585	156153764	.	+	.	gene_id "ENSG00000196189.13";
chr1	ENSEMBL	exon	156154550	156154580	.	+	.	gene_id "ENSG00000196189.13";
chr1	ENSEMBL	exon	156154687	156154717	.	+	.	gene_id "ENSG00000196189.13";
chr1	ENSEMBL	exon	156156414	156156574	.	+	.	gene_id "ENSG00000196189.13";
chr1	ENSEMBL	exon	156158070	156158132	.	+	.	gene_id "ENSG00000196189.13";
chr1	ENSEMBL	exon	156158388	156158486	.	+	.	gene_id "ENSG00000196189.13";
chr1	ENSEMBL	exon	156158719	156158824	.	+	.	gene_id "ENSG00000196189.13";
chr1	ENSEMBL	exon	156160443	156160559	.	+	.	gene_id "ENSG00000196189.13";
chr1	ENSEMBL	exon	156160905	156161029	.	+	.	gene_id "ENSG00000196189.13";
chr1	ENSEMBL	exon	156161346	156161518	.	+	.	gene_id "ENSG00000196189.13";
chr1	ENSEMBL	exon	156162944	156163094	.	+	.	gene_id "ENSG00000196189.13";
chr1	ENSEMBL	exon	156172826	156173006	.	+	.	gene_id "ENSG00000196189.13";
chr1	ENSEMBL	exon	156174822	156174940	.	+	.	gene_id "ENSG00000196189.13";
chr1	ENSEMBL	exon	156175086	156175243	.	+	.	gene_id "ENSG00000196189.13";
chr1	ENSEMBL	exon	156175556	156175656	.	+	.	gene_id "ENSG00000196189.13";
chr1	ENSEMBL	exon	156176405	156177743	.	+	.	gene_id "ENSG00000196189.13";
chr1	ENSEMBL	exon	156192063	156192203	.	-	.	gene_id "ENSG00000252236.1";
chr1	ENSEMBL	exon	156193932	156194247	.	+	.	gene_id "ENSG00000160785.13";
chr1	ENSEMBL	exon	156199835	156200472	.	+	.	gene_id "ENSG00000160785.13";
chr1	ENSEMBL	exon	156207862	156208013	.	+	.	gene_id "ENSG00000160785.13";
chr1	ENSEMBL	exon	156210240	156212795	.	+	.	gene_id "ENSG00000160785.13";
chr1	ENSEMBL	exon	156243333	156244403	.	-	.	gene_id "ENSG00000160781.17";
chr1	ENSEMBL	exon	156244690	156244911	.	-	.	gene_id "ENSG00000160781.17";
chr1	ENSEMBL	exon	156245142	156245238	.	-	.	gene_id "ENSG00000160781.17";
chr1	ENSEMBL	exon	156245535	156245661	.	-	.	gene_id "ENSG00000160781.17";
chr1	ENSEMBL	exon	156245782	156246250	.	-	.	gene_id "ENSG00000160781.17";
chr1	ENSEMBL	exon	156246681	156246756	.	-	.	gene_id "ENSG00000160781.17";
chr1	ENSEMBL	exon	156247915	156248117	.	-	.	gene_id "ENSG00000160781.17";
chr1	ENSEMBL	exon	156293186	156293209	.	-	.	gene_id "ENSG00000198715.13";
chr1	ENSEMBL	exon	156293320	156293576	.	-	.	gene_id "ENSG00000198715.13";
chr1	ENSEMBL	exon	156294018	156294236	.	-	.	gene_id "ENSG00000198715.13";
chr1	ENSEMBL	exon	156294365	156294565	.	-	.	gene_id "ENSG00000198715.13";
chr1	ENSEMBL	exon	156294759	156295016	.	-	.	gene_id "ENSG00000198715.13";
chr1	ENSEMBL	exon	156295297	156295689	.	-	.	gene_id "ENSG00000198715.13";
chr1	ENSEMBL	exon	156404257	156404601	.	-	.	gene_id "ENSG00000125462.18";
chr1	ENSEMBL	exon	156407080	156407197	.	-	.	gene_id "ENSG00000125462.18";
chr1	ENSEMBL	exon	156407842	156407975	.	-	.	gene_id "ENSG00000125462.18";
chr1	ENSEMBL	exon	156414654	156414753	.	-	.	gene_id "ENSG00000125462.18";
chr1	ENSEMBL	exon	156416769	156416839	.	-	.	gene_id "ENSG00000125462.18";
chr1	ENSEMBL	exon	156466218	156466498	.	-	.	gene_id "ENSG00000116604.18";
chr1	ENSEMBL	exon	156467631	156467656	.	-	.	gene_id "ENSG00000116604.18";
chr1	ENSEMBL	exon	156467993	156468299	.	-	.	gene_id "ENSG00000116604.18";
chr1	ENSEMBL	exon	156468780	156469020	.	-	.	gene_id "ENSG00000116604.18";
chr1	ENSEMBL	exon	156477012	156477202	.	-	.	gene_id "ENSG00000116604.18";
chr1	ENSEMBL	exon	156479290	156479346	.	-	.	gene_id "ENSG00000116604.18";
chr1	ENSEMBL	exon	156480834	156480971	.	-	.	gene_id "ENSG00000116604.18";
chr1	ENSEMBL	exon	156482437	156482640	.	-	.	gene_id "ENSG00000116604.18";
chr1	ENSEMBL	exon	156483239	156483430	.	-	.	gene_id "ENSG00000116604.18";
chr1	ENSEMBL	exon	156500486	156500753	.	-	.	gene_id "ENSG00000116604.18";
chr1	ENSEMBL	exon	156705377	156705546	.	-	.	gene_id "ENSG00000143320.9";
chr1	ENSEMBL	exon	156705709	156705816	.	-	.	gene_id "ENSG00000143320.9";
chr1	ENSEMBL	exon	156742110	156743012	.	-	.	gene_id "ENSG00000143321.19";
chr1	ENSEMBL	exon	156743171	156743455	.	-	.	gene_id "ENSG00000143321.19";
chr1	ENSEMBL	exon	156743652	156743878	.	-	.	gene_id "ENSG00000143321.19";
chr1	ENSEMBL	exon	156744163	156744348	.	-	.	gene_id "ENSG00000143321.19";
chr1	ENSEMBL	exon	156745008	156745146	.	-	.	gene_id "ENSG00000143321.19";
chr1	ENSEMBL	exon	156745297	156745373	.	-	.	gene_id "ENSG00000143321.19";
chr1	ENSEMBL	exon	156806244	156806573	.	-	.	gene_id "ENSG00000027869.11";
chr1	ENSEMBL	exon	156807175	156807345	.	-	.	gene_id "ENSG00000027869.11";
chr1	ENSEMBL	exon	156809203	156809490	.	-	.	gene_id "ENSG00000027869.11";
chr1	ENSEMBL	exon	156809661	156809807	.	-	.	gene_id "ENSG00000027869.11";
chr1	ENSEMBL	exon	156813848	156814016	.	-	.	gene_id "ENSG00000027869.11";
chr1	ENSEMBL	exon	156814205	156814324	.	-	.	gene_id "ENSG00000027869.11";
chr1	ENSEMBL	exon	156815037	156815221	.	-	.	gene_id "ENSG00000027869.11";
chr1	ENSEMBL	exon	156893731	156893837	.	+	.	gene_id "ENSG00000187800.13";
chr1	ENSEMBL	exon	156903918	156904027	.	+	.	gene_id "ENSG00000187800.13";
chr1	ENSEMBL	exon	156904748	156904852	.	+	.	gene_id "ENSG00000187800.13";
chr1	ENSEMBL	exon	156905324	156905424	.	+	.	gene_id "ENSG00000187800.13";
chr1	ENSEMBL	exon	156906276	156906368	.	+	.	gene_id "ENSG00000187800.13";
chr1	ENSEMBL	exon	156906637	156906880	.	+	.	gene_id "ENSG00000187800.13";
chr1	ENSEMBL	exon	156907610	156907730	.	+	.	gene_id "ENSG00000187800.13";
chr1	ENSEMBL	exon	156907915	156908051	.	+	.	gene_id "ENSG00000187800.13";
chr1	ENSEMBL	exon	156908128	156908340	.	+	.	gene_id "ENSG00000187800.13";
chr1	ENSEMBL	exon	156908655	156908829	.	+	.	gene_id "ENSG00000187800.13";
chr1	ENSEMBL	exon	156908916	156909036	.	+	.	gene_id "ENSG00000187800.13";
chr1	ENSEMBL	exon	156909751	156909914	.	+	.	gene_id "ENSG00000187800.13";
chr1	ENSEMBL	exon	156910006	156910108	.	+	.	gene_id "ENSG00000187800.13";
chr1	ENSEMBL	exon	156910234	156910380	.	+	.	gene_id "ENSG00000187800.13";
chr1	ENSEMBL	exon	156910618	156910743	.	+	.	gene_id "ENSG00000187800.13";
chr1	ENSEMBL	exon	156912247	156912375	.	+	.	gene_id "ENSG00000187800.13";
chr1	ENSEMBL	exon	156912494	156912622	.	+	.	gene_id "ENSG00000187800.13";
chr1	ENSEMBL	exon	156912770	156912982	.	+	.	gene_id "ENSG00000187800.13";
chr1	ENSEMBL	exon	156913194	156913282	.	+	.	gene_id "ENSG00000187800.13";
chr1	ENSEMBL	exon	156913391	156913523	.	+	.	gene_id "ENSG00000187800.13";
chr1	ENSEMBL	exon	156913692	156913760	.	+	.	gene_id "ENSG00000187800.13";
chr1	ENSEMBL	exon	156913852	156914100	.	+	.	gene_id "ENSG00000187800.13";
chr1	ENSEMBL	exon	156914647	156916434	.	+	.	gene_id "ENSG00000187800.13";
chr1	ENSEMBL	exon	157993273	157993728	.	+	.	gene_id "ENSG00000183853.18";
chr1	ENSEMBL	exon	158084422	158084579	.	+	.	gene_id "ENSG00000183853.18";
chr1	ENSEMBL	exon	158086596	158086746	.	+	.	gene_id "ENSG00000183853.18";
chr1	ENSEMBL	exon	158087755	158087860	.	+	.	gene_id "ENSG00000183853.18";
chr1	ENSEMBL	exon	158088006	158088154	.	+	.	gene_id "ENSG00000183853.18";
chr1	ENSEMBL	exon	158088327	158088454	.	+	.	gene_id "ENSG00000183853.18";
chr1	ENSEMBL	exon	158089502	158089628	.	+	.	gene_id "ENSG00000183853.18";
chr1	ENSEMBL	exon	158089718	158089818	.	+	.	gene_id "ENSG00000183853.18";
chr1	ENSEMBL	exon	158091358	158091556	.	+	.	gene_id "ENSG00000183853.18";
chr1	ENSEMBL	exon	158093339	158093446	.	+	.	gene_id "ENSG00000183853.18";
chr1	ENSEMBL	exon	158093623	158093762	.	+	.	gene_id "ENSG00000183853.18";
chr1	ENSEMBL	exon	158094313	158094390	.	+	.	gene_id "ENSG00000183853.18";
chr1	ENSEMBL	exon	158094644	158100261	.	+	.	gene_id "ENSG00000183853.18";
chr1	ENSEMBL	exon	158353696	158354046	.	+	.	gene_id "ENSG00000158488.16";
chr1	ENSEMBL	exon	158355300	158355569	.	+	.	gene_id "ENSG00000158488.16";
chr1	ENSEMBL	exon	158355827	158356105	.	+	.	gene_id "ENSG00000158488.16";
chr1	ENSEMBL	exon	158356498	158356591	.	+	.	gene_id "ENSG00000158488.16";
chr1	ENSEMBL	exon	158356728	158357553	.	+	.	gene_id "ENSG00000158488.16";
chr1	ENSEMBL	exon	158419928	158420866	.	-	.	gene_id "ENSG00000180708.5";
chr1	ENSEMBL	exon	158465482	158466554	.	+	.	gene_id "ENSG00000173285.4";
chr1	ENSEMBL	exon	158547128	158548105	.	-	.	gene_id "ENSG00000197532.2";
chr1	ENSEMBL	exon	158562651	158563604	.	-	.	gene_id "ENSG00000186440.2";
chr1	ENSEMBL	exon	158606439	158607380	.	+	.	gene_id "ENSG00000198967.4";
chr1	ENSEMBL	exon	158717168	158718163	.	-	.	gene_id "ENSG00000203757.2";
chr1	ENSEMBL	exon	158765676	158766702	.	-	.	gene_id "ENSG00000197403.4";
chr1	ENSEMBL	exon	158776682	158777635	.	-	.	gene_id "ENSG00000188340.2";
chr1	ENSEMBL	exon	159009892	159010161	.	+	.	gene_id "ENSG00000163565.18";
chr1	ENSEMBL	exon	159014661	159014945	.	+	.	gene_id "ENSG00000163565.18";
chr1	ENSEMBL	exon	159015872	159015987	.	+	.	gene_id "ENSG00000163565.18";
chr1	ENSEMBL	exon	159016533	159016700	.	+	.	gene_id "ENSG00000163565.18";
chr1	ENSEMBL	exon	159018229	159018651	.	+	.	gene_id "ENSG00000163565.18";
chr1	ENSEMBL	exon	159020341	159020529	.	+	.	gene_id "ENSG00000163565.18";
chr1	ENSEMBL	exon	159032524	159032691	.	+	.	gene_id "ENSG00000163565.18";
chr1	ENSEMBL	exon	159045297	159045464	.	+	.	gene_id "ENSG00000163565.18";
chr1	ENSEMBL	exon	159051679	159052098	.	+	.	gene_id "ENSG00000163565.18";
chr1	ENSEMBL	exon	159052320	159052350	.	+	.	gene_id "ENSG00000163565.18";
chr1	ENSEMBL	exon	159053564	159053724	.	+	.	gene_id "ENSG00000163565.18";
chr1	ENSEMBL	exon	159054821	159055153	.	+	.	gene_id "ENSG00000163565.18";
chr1	ENSEMBL	exon	159313670	159314659	.	-	.	gene_id "ENSG00000196266.5";
chr1	ENSEMBL	exon	15941871	15942252	.	-	.	gene_id "ENSG00000116809.11";
chr1	ENSEMBL	exon	15942331	15942441	.	-	.	gene_id "ENSG00000116809.11";
chr1	ENSEMBL	exon	15942529	15942738	.	-	.	gene_id "ENSG00000116809.11";
chr1	ENSEMBL	exon	15943064	15943194	.	-	.	gene_id "ENSG00000116809.11";
chr1	ENSEMBL	exon	15943399	15943519	.	-	.	gene_id "ENSG00000116809.11";
chr1	ENSEMBL	exon	15943599	15943715	.	-	.	gene_id "ENSG00000116809.11";
chr1	ENSEMBL	exon	15943808	15943895	.	-	.	gene_id "ENSG00000116809.11";
chr1	ENSEMBL	exon	15944300	15944600	.	-	.	gene_id "ENSG00000116809.11";
chr1	ENSEMBL	exon	15944697	15944839	.	-	.	gene_id "ENSG00000116809.11";
chr1	ENSEMBL	exon	15944937	15945202	.	-	.	gene_id "ENSG00000116809.11";
chr1	ENSEMBL	exon	15945715	15945840	.	-	.	gene_id "ENSG00000116809.11";
chr1	ENSEMBL	exon	15946154	15946294	.	-	.	gene_id "ENSG00000116809.11";
chr1	ENSEMBL	exon	15946935	15947123	.	-	.	gene_id "ENSG00000116809.11";
chr1	ENSEMBL	exon	15948291	15948497	.	-	.	gene_id "ENSG00000116809.11";
chr1	ENSEMBL	exon	159712293	159712794	.	-	.	gene_id "ENSG00000132693.12";
chr1	ENSEMBL	exon	159713503	159713972	.	-	.	gene_id "ENSG00000132693.12";
chr1	ENSEMBL	exon	159714499	159714589	.	-	.	gene_id "ENSG00000132693.12";
chr1	ENSEMBL	exon	15973039	15973125	.	-	.	gene_id "ENSG00000116809.11";
[truncated: 342,410+ more rows]

## Sheet: monogenicIntronAnnotationGTF
chr1	HAVANA	intron10	12238	12602	.	+	.	gene_id "ENSG00000223972.5";
chr1	HAVANA	intron10	12732	12964	.	+	.	gene_id "ENSG00000223972.5";
chr1	HAVANA	intron10	13063	13210	.	+	.	gene_id "ENSG00000223972.5";
chr1	HAVANA	intron10	14512	14994	.	-	.	gene_id "ENSG00000227232.5";
chr1	HAVANA	intron10	15049	15785	.	-	.	gene_id "ENSG00000227232.5";
chr1	HAVANA	intron10	15958	16596	.	-	.	gene_id "ENSG00000227232.5";
chr1	HAVANA	intron10	16776	16847	.	-	.	gene_id "ENSG00000227232.5";
chr1	HAVANA	intron10	17066	17222	.	-	.	gene_id "ENSG00000227232.5";
chr1	HAVANA	intron10	17447	17595	.	-	.	gene_id "ENSG00000227232.5";
chr1	HAVANA	intron10	17753	17904	.	-	.	gene_id "ENSG00000227232.5";
chr1	HAVANA	intron10	18072	18257	.	-	.	gene_id "ENSG00000227232.5";
chr1	HAVANA	intron10	18377	24727	.	-	.	gene_id "ENSG00000227232.5";
chr1	HAVANA	intron10	24902	29523	.	-	.	gene_id "ENSG00000227232.5";
chr1	HAVANA	intron10	30050	30256	.	+	.	gene_id "ENSG00000243485.5";
chr1	HAVANA	intron10	30678	30965	.	+	.	gene_id "ENSG00000243485.5";
chr1	HAVANA	intron10	35185	35234	.	-	.	gene_id "ENSG00000237613.2";
chr1	HAVANA	intron10	35492	35710	.	-	.	gene_id "ENSG00000237613.2";
chr1	HAVANA	intron10	57664	58689	.	+	.	gene_id "ENSG00000240361.2";
chr1	HAVANA	intron10	58867	62905	.	+	.	gene_id "ENSG00000240361.2";
chr1	HAVANA	intron10	65444	65509	.	+	.	gene_id "ENSG00000186092.6";
chr1	HAVANA	intron10	65584	69026	.	+	.	gene_id "ENSG00000186092.6";
chr1	HAVANA	intron10	91640	92080	.	-	.	gene_id "ENSG00000238009.6";
chr1	HAVANA	intron10	92251	110942	.	-	.	gene_id "ENSG00000238009.6";
chr1	HAVANA	intron10	111368	112689	.	-	.	gene_id "ENSG00000238009.6";
chr1	HAVANA	intron10	112815	120710	.	-	.	gene_id "ENSG00000238009.6";
chr1	HAVANA	intron10	120943	129044	.	-	.	gene_id "ENSG00000238009.6";
chr1	HAVANA	intron10	129234	131024	.	-	.	gene_id "ENSG00000238009.6";
chr1	HAVANA	intron10	139858	140064	.	-	.	gene_id "ENSG00000239906.1";
chr1	HAVANA	intron10	143022	146375	.	-	.	gene_id "ENSG00000241860.7";
chr1	HAVANA	intron10	149718	155756	.	-	.	gene_id "ENSG00000241860.7";
chr1	HAVANA	intron10	155842	157773	.	-	.	gene_id "ENSG00000241860.7";
chr1	HAVANA	intron10	157898	160445	.	-	.	gene_id "ENSG00000241860.7";
chr1	HAVANA	intron10	161526	164252	.	-	.	gene_id "ENSG00000241860.7";
chr1	HAVANA	intron10	164802	165480	.	-	.	gene_id "ENSG00000241860.7";
chr1	HAVANA	intron10	165953	167118	.	-	.	gene_id "ENSG00000241860.7";
chr1	HAVANA	intron10	168176	168599	.	-	.	gene_id "ENSG00000241860.7";
chr1	HAVANA	intron10	168778	169038	.	-	.	gene_id "ENSG00000241860.7";
chr1	HAVANA	intron10	169275	172546	.	-	.	gene_id "ENSG00000241860.7";
chr1	HAVANA	intron10	172699	173742	.	-	.	gene_id "ENSG00000241860.7";
chr1	HAVANA	intron10	182757	183121	.	+	.	gene_id "ENSG00000279928.2";
chr1	HAVANA	intron10	183227	183483	.	+	.	gene_id "ENSG00000279928.2";
chr1	HAVANA	intron10	183582	183729	.	+	.	gene_id "ENSG00000279928.2";
chr1	HAVANA	intron10	183912	183970	.	+	.	gene_id "ENSG00000279928.2";
chr1	HAVANA	intron10	185361	185480	.	-	.	gene_id "ENSG00000279457.4";
chr1	HAVANA	intron10	185570	186306	.	-	.	gene_id "ENSG00000279457.4";
chr1	HAVANA	intron10	186480	187118	.	-	.	gene_id "ENSG00000279457.4";
chr1	HAVANA	intron10	187298	187365	.	-	.	gene_id "ENSG00000279457.4";
chr1	HAVANA	intron10	187588	187744	.	-	.	gene_id "ENSG00000279457.4";
chr1	HAVANA	intron10	187969	188119	.	-	.	gene_id "ENSG00000279457.4";
chr1	HAVANA	intron10	188277	188428	.	-	.	gene_id "ENSG00000279457.4";
chr1	HAVANA	intron10	188595	188780	.	-	.	gene_id "ENSG00000279457.4";
chr1	HAVANA	intron10	188913	195252	.	-	.	gene_id "ENSG00000279457.4";
chr1	HAVANA	intron10	259036	261539	.	-	.	gene_id "ENSG00000228463.10";
chr1	HAVANA	intron10	261645	263004	.	-	.	gene_id "ENSG00000228463.10";
chr1	HAVANA	intron10	268656	268656	.	-	.	gene_id "ENSG00000228463.10";
chr1	HAVANA	intron10	268827	289255	.	-	.	gene_id "ENSG00000228463.10";
chr1	HAVANA	intron10	289381	297334	.	-	.	gene_id "ENSG00000228463.10";
chr1	HAVANA	intron10	297513	347971	.	-	.	gene_id "ENSG00000228463.10";
chr1	HAVANA	intron10	348377	356674	.	-	.	gene_id "ENSG00000228463.10";
chr1	HAVANA	intron10	357597	358038	.	-	.	gene_id "ENSG00000228463.10";
chr1	HAVANA	intron10	358194	358856	.	-	.	gene_id "ENSG00000228463.10";
chr1	HAVANA	intron10	359682	360046	.	+	.	gene_id "ENSG00000236601.2";
chr1	HAVANA	intron10	360179	365160	.	+	.	gene_id "ENSG00000236601.2";
chr1	HAVANA	intron10	366162	368240	.	-	.	gene_id "ENSG00000237094.12";
chr1	HAVANA	intron10	368461	373133	.	-	.	gene_id "ENSG00000237094.12";
chr1	HAVANA	intron10	373334	379758	.	-	.	gene_id "ENSG00000237094.12";
chr1	HAVANA	intron10	379983	439869	.	-	.	gene_id "ENSG00000237094.12";
chr1	HAVANA	intron10	440233	450692	.	-	.	gene_id "ENSG00000237094.12";
chr1	HAVANA	intron10	451708	476353	.	-	.	gene_id "ENSG00000237094.12";
chr1	HAVANA	intron10	476956	484821	.	-	.	gene_id "ENSG00000237094.12";
chr1	HAVANA	intron10	485219	487100	.	-	.	gene_id "ENSG00000237094.12";
chr1	HAVANA	intron10	489907	491214	.	-	.	gene_id "ENSG00000237094.12";
chr1	HAVANA	intron10	493252	494371	.	-	.	gene_id "ENSG00000237094.12";
chr1	HAVANA	intron10	494909	494981	.	-	.	gene_id "ENSG00000237094.12";
chr1	HAVANA	intron10	495060	495266	.	-	.	gene_id "ENSG00000237094.12";
chr1	HAVANA	intron10	495487	496253	.	-	.	gene_id "ENSG00000237094.12";
chr1	HAVANA	intron10	496616	497098	.	-	.	gene_id "ENSG00000237094.12";
chr1	HAVANA	intron10	497310	498036	.	-	.	gene_id "ENSG00000237094.12";
chr1	HAVANA	intron10	498316	498388	.	-	.	gene_id "ENSG00000237094.12";
chr1	HAVANA	intron10	499380	501545	.	-	.	gene_id "ENSG00000237094.12";
chr1	HAVANA	intron10	501631	502176	.	-	.	gene_id "ENSG00000237094.12";
chr1	HAVANA	intron10	502254	502454	.	-	.	gene_id "ENSG00000237094.12";
chr1	HAVANA	intron10	502966	504459	.	-	.	gene_id "ENSG00000237094.12";
chr1	HAVANA	intron10	505114	514348	.	-	.	gene_id "ENSG00000237094.12";
chr1	HAVANA	intron10	514434	516365	.	-	.	gene_id "ENSG00000237094.12";
chr1	HAVANA	intron10	516490	517145	.	-	.	gene_id "ENSG00000237094.12";
chr1	HAVANA	intron10	517277	522848	.	-	.	gene_id "ENSG00000237094.12";
chr1	HAVANA	intron10	586369	586810	.	-	.	gene_id "ENSG00000230021.10";
chr1	HAVANA	intron10	586966	587628	.	-	.	gene_id "ENSG00000230021.10";
chr1	HAVANA	intron10	594769	597288	.	-	.	gene_id "ENSG00000230021.10";
chr1	HAVANA	intron10	598562	601387	.	-	.	gene_id "ENSG00000230021.10";
chr1	HAVANA	intron10	601588	607944	.	-	.	gene_id "ENSG00000230021.10";
chr1	HAVANA	intron10	608067	612730	.	-	.	gene_id "ENSG00000230021.10";
chr1	HAVANA	intron10	612875	627366	.	-	.	gene_id "ENSG00000230021.10";
chr1	HAVANA	intron10	627834	627950	.	-	.	gene_id "ENSG00000230021.10";
chr1	HAVANA	intron10	628234	628908	.	-	.	gene_id "ENSG00000230021.10";
chr1	HAVANA	intron10	629017	629061	.	-	.	gene_id "ENSG00000230021.10";
chr1	HAVANA	intron10	629434	629639	.	-	.	gene_id "ENSG00000230021.10";
chr1	HAVANA	intron10	630684	631073	.	-	.	gene_id "ENSG00000230021.10";
chr1	HAVANA	intron10	632617	632756	.	-	.	gene_id "ENSG00000230021.10";
chr1	HAVANA	intron10	633439	633534	.	-	.	gene_id "ENSG00000230021.10";
chr1	HAVANA	intron10	634923	674841	.	-	.	gene_id "ENSG00000230021.10";
chr1	HAVANA	intron10	675266	685668	.	-	.	gene_id "ENSG00000230021.10";
chr1	HAVANA	intron10	686684	698916	.	-	.	gene_id "ENSG00000230021.10";
chr1	HAVANA	intron10	698970	701925	.	-	.	gene_id "ENSG00000230021.10";
chr1	HAVANA	intron10	702351	703674	.	-	.	gene_id "ENSG00000230021.10";
chr1	HAVANA	intron10	703800	711700	.	-	.	gene_id "ENSG00000230021.10";
chr1	HAVANA	intron10	711933	720013	.	-	.	gene_id "ENSG00000230021.10";
chr1	HAVANA	intron10	720217	722091	.	-	.	gene_id "ENSG00000230021.10";
chr1	HAVANA	intron10	724904	725874	.	-	.	gene_id "ENSG00000230021.10";
chr1	HAVANA	intron10	778637	778746	.	-	.	gene_id "ENSG00000230021.10";
chr1	HAVANA	intron10	819838	825137	.	-	.	gene_id "ENSG00000230021.10";
chr1	HAVANA	intron10	828138	828992	.	+	.	gene_id "ENSG00000228794.10";
chr1	HAVANA	intron10	829115	831567	.	+	.	gene_id "ENSG00000228794.10";
chr1	HAVANA	intron10	831688	841189	.	+	.	gene_id "ENSG00000228794.10";
chr1	HAVANA	intron10	846376	847643	.	+	.	gene_id "ENSG00000228794.10";
chr1	HAVANA	intron10	849173	849473	.	+	.	gene_id "ENSG00000228794.10";
chr1	HAVANA	intron10	849613	850167	.	+	.	gene_id "ENSG00000228794.10";
chr1	HAVANA	intron10	850362	851337	.	+	.	gene_id "ENSG00000228794.10";
chr1	HAVANA	intron10	852777	853380	.	+	.	gene_id "ENSG00000228794.10";
chr1	HAVANA	intron10	861284	865249	.	+	.	gene_id "ENSG00000288531.1";
chr1	HAVANA	intron10	866731	867409	.	+	.	gene_id "ENSG00000288531.1";
chr1	HAVANA	intron10	868686	869517	.	-	.	gene_id "ENSG00000230368.2";
chr1	HAVANA	intron10	869586	870075	.	-	.	gene_id "ENSG00000230368.2";
chr1	HAVANA	intron10	870212	873291	.	-	.	gene_id "ENSG00000230368.2";
chr1	HAVANA	intron10	904968	911424	.	+	.	gene_id "ENSG00000272438.1";
chr1	HAVANA	intron10	914982	915739	.	+	.	gene_id "ENSG00000272438.1";
chr1	HAVANA	intron10	924959	925139	.	+	.	gene_id "ENSG00000187634.12";
chr1	HAVANA	intron10	925200	925720	.	+	.	gene_id "ENSG00000187634.12";
chr1	HAVANA	intron10	925811	925911	.	+	.	gene_id "ENSG00000187634.12";
chr1	HAVANA	intron10	926024	930144	.	+	.	gene_id "ENSG00000187634.12";
chr1	HAVANA	intron10	930347	931028	.	+	.	gene_id "ENSG00000187634.12";
chr1	HAVANA	intron10	931100	935761	.	+	.	gene_id "ENSG00000187634.12";
chr1	HAVANA	intron10	935907	939029	.	+	.	gene_id "ENSG00000187634.12";
chr1	HAVANA	intron10	939140	939261	.	+	.	gene_id "ENSG00000187634.12";
chr1	HAVANA	intron10	939471	940335	.	+	.	gene_id "ENSG00000187634.12";
chr1	HAVANA	intron10	940473	941065	.	+	.	gene_id "ENSG00000187634.12";
chr1	HAVANA	intron10	941317	942092	.	+	.	gene_id "ENSG00000187634.12";
chr1	HAVANA	intron10	943069	943242	.	+	.	gene_id "ENSG00000187634.12";
chr1	HAVANA	intron10	943388	943687	.	+	.	gene_id "ENSG00000187634.12";
chr1	HAVANA	intron10	944811	945031	.	-	.	gene_id "ENSG00000188976.11";
chr1	HAVANA	intron10	945157	945308	.	-	.	gene_id "ENSG00000188976.11";
chr1	HAVANA	intron10	945433	945507	.	-	.	gene_id "ENSG00000188976.11";
chr1	HAVANA	intron10	945664	946162	.	-	.	gene_id "ENSG00000188976.11";
chr1	HAVANA	intron10	946297	946391	.	-	.	gene_id "ENSG00000188976.11";
chr1	HAVANA	intron10	947071	948120	.	-	.	gene_id "ENSG00000188976.11";
chr1	HAVANA	intron10	948243	948479	.	-	.	gene_id "ENSG00000188976.11";
chr1	HAVANA	intron10	948614	951116	.	-	.	gene_id "ENSG00000188976.11";
chr1	HAVANA	intron10	951249	951989	.	-	.	gene_id "ENSG00000188976.11";
chr1	HAVANA	intron10	952150	952401	.	-	.	gene_id "ENSG00000188976.11";
chr1	HAVANA	intron10	952611	953164	.	-	.	gene_id "ENSG00000188976.11";
chr1	HAVANA	intron10	953299	953771	.	-	.	gene_id "ENSG00000188976.11";
chr1	HAVANA	intron10	953903	953993	.	-	.	gene_id "ENSG00000188976.11";
chr1	HAVANA	intron10	954534	955912	.	-	.	gene_id "ENSG00000188976.11";
chr1	HAVANA	intron10	956024	956084	.	-	.	gene_id "ENSG00000188976.11";
chr1	HAVANA	intron10	956226	956883	.	-	.	gene_id "ENSG00000188976.11";
chr1	HAVANA	intron10	957036	957088	.	-	.	gene_id "ENSG00000188976.11";
chr1	HAVANA	intron10	959092	959204	.	-	.	gene_id "ENSG00000188976.11";
chr1	HAVANA	intron10	960811	961282	.	+	.	gene_id "ENSG00000187961.14";
chr1	HAVANA	intron10	961761	961815	.	+	.	gene_id "ENSG00000187961.14";
chr1	HAVANA	intron10	962489	962693	.	+	.	gene_id "ENSG00000187961.14";
chr1	HAVANA	intron10	962928	963021	.	+	.	gene_id "ENSG00000187961.14";
chr1	HAVANA	intron10	963264	963326	.	+	.	gene_id "ENSG00000187961.14";
chr1	HAVANA	intron10	963515	963541	.	+	.	gene_id "ENSG00000187961.14";
chr1	HAVANA	intron10	964019	964096	.	+	.	gene_id "ENSG00000187961.14";
chr1	HAVANA	intron10	964191	964338	.	+	.	gene_id "ENSG00000187961.14";
chr1	HAVANA	intron10	964541	964952	.	+	.	gene_id "ENSG00000187961.14";
chr1	HAVANA	intron10	966625	966693	.	+	.	gene_id "ENSG00000187583.11";
chr1	HAVANA	intron10	966814	970266	.	+	.	gene_id "ENSG00000187583.11";
chr1	HAVANA	intron10	970434	970510	.	+	.	gene_id "ENSG00000187583.11";
chr1	HAVANA	intron10	970612	970675	.	+	.	gene_id "ENSG00000187583.11";
chr1	HAVANA	intron10	971017	971066	.	+	.	gene_id "ENSG00000187583.11";
chr1	HAVANA	intron10	971219	971313	.	+	.	gene_id "ENSG00000187583.11";
chr1	HAVANA	intron10	971534	972064	.	+	.	gene_id "ENSG00000187583.11";
chr1	HAVANA	intron10	972161	972277	.	+	.	gene_id "ENSG00000187583.11";
chr1	HAVANA	intron10	972435	972850	.	+	.	gene_id "ENSG00000187583.11";
chr1	HAVANA	intron10	973021	973175	.	+	.	gene_id "ENSG00000187583.11";
chr1	HAVANA	intron10	973337	973489	.	+	.	gene_id "ENSG00000187583.11";
chr1	HAVANA	intron10	973651	973822	.	+	.	gene_id "ENSG00000187583.11";
chr1	HAVANA	intron10	974062	974305	.	+	.	gene_id "ENSG00000187583.11";
chr1	HAVANA	intron10	974375	974431	.	+	.	gene_id "ENSG00000187583.11";
chr1	HAVANA	intron10	976280	976488	.	-	.	gene_id "ENSG00000187642.9";
chr1	HAVANA	intron10	976652	978870	.	-	.	gene_id "ENSG00000187642.9";
chr1	HAVANA	intron10	981040	981126	.	-	.	gene_id "ENSG00000187642.9";
chr1	HAVANA	intron10	981184	982054	.	-	.	gene_id "ENSG00000187642.9";
chr1	HAVANA	intron10	999443	999515	.	-	.	gene_id "ENSG00000188290.11";
chr1	HAVANA	intron10	1001292	1008075	.	+	.	gene_id "ENSG00000187608.10";
chr1	HAVANA	intron10	1008290	1011996	.	+	.	gene_id "ENSG00000187608.10";
chr1	HAVANA	intron10	1013194	1013486	.	+	.	gene_id "ENSG00000187608.10";
chr1	HAVANA	intron10	1013587	1013973	.	+	.	gene_id "ENSG00000187608.10";
chr1	HAVANA	intron10	1020384	1022190	.	+	.	gene_id "ENSG00000188157.15";
chr1	HAVANA	intron10	1022473	1034095	.	+	.	gene_id "ENSG00000188157.15";
chr1	HAVANA	intron10	1034714	1034856	.	+	.	gene_id "ENSG00000188157.15";
chr1	HAVANA	intron10	1035335	1040654	.	+	.	gene_id "ENSG00000188157.15";
chr1	HAVANA	intron10	1040891	1041162	.	+	.	gene_id "ENSG00000188157.15";
chr1	HAVANA	intron10	1041408	1041467	.	+	.	gene_id "ENSG00000188157.15";
chr1	HAVANA	intron10	1041713	1041945	.	+	.	gene_id "ENSG00000188157.15";
chr1	HAVANA	intron10	1042173	1043228	.	+	.	gene_id "ENSG00000188157.15";
chr1	HAVANA	intron10	1043468	1043527	.	+	.	gene_id "ENSG00000188157.15";
chr1	HAVANA	intron10	1043743	1043812	.	+	.	gene_id "ENSG00000188157.15";
chr1	HAVANA	intron10	1044034	1044098	.	+	.	gene_id "ENSG00000188157.15";
chr1	HAVANA	intron10	1044268	1044323	.	+	.	gene_id "ENSG00000188157.15";
chr1	HAVANA	intron10	1044450	1045150	.	+	.	gene_id "ENSG00000188157.15";
chr1	HAVANA	intron10	1045288	1045348	.	+	.	gene_id "ENSG00000188157.15";
chr1	HAVANA	intron10	1045534	1045722	.	+	.	gene_id "ENSG00000188157.15";
chr1	HAVANA	intron10	1045887	1045953	.	+	.	gene_id "ENSG00000188157.15";
chr1	HAVANA	intron10	1046099	1046149	.	+	.	gene_id "ENSG00000188157.15";
chr1	HAVANA	intron10	1046360	1046386	.	+	.	gene_id "ENSG00000188157.15";
chr1	HAVANA	intron10	1046746	1046809	.	+	.	gene_id "ENSG00000188157.15";
chr1	HAVANA	intron10	1046968	1047190	.	+	.	gene_id "ENSG00000188157.15";
chr1	HAVANA	intron10	1047698	1047765	.	+	.	gene_id "ENSG00000188157.15";
chr1	HAVANA	intron10	1047906	1048001	.	+	.	gene_id "ENSG00000188157.15";
chr1	HAVANA	intron10	1048376	1048518	.	+	.	gene_id "ENSG00000188157.15";
chr1	HAVANA	intron10	1049070	1049225	.	+	.	gene_id "ENSG00000188157.15";
chr1	HAVANA	intron10	1049462	1049555	.	+	.	gene_id "ENSG00000188157.15";
chr1	HAVANA	intron10	1049806	1049892	.	+	.	gene_id "ENSG00000188157.15";
chr1	HAVANA	intron10	1050048	1050222	.	+	.	gene_id "ENSG00000188157.15";
chr1	HAVANA	intron10	1050340	1050416	.	+	.	gene_id "ENSG00000188157.15";
chr1	HAVANA	intron10	1050602	1050715	.	+	.	gene_id "ENSG00000188157.15";
chr1	HAVANA	intron10	1050848	1051021	.	+	.	gene_id "ENSG00000188157.15";
chr1	HAVANA	intron10	1051054	1051242	.	+	.	gene_id "ENSG00000188157.15";
chr1	HAVANA	intron10	1051380	1051442	.	+	.	gene_id "ENSG00000188157.15";
chr1	HAVANA	intron10	1051656	1051717	.	+	.	gene_id "ENSG00000188157.15";
chr1	HAVANA	intron10	1051826	1051975	.	+	.	gene_id "ENSG00000188157.15";
chr1	HAVANA	intron10	1053988	1054437	.	+	.	gene_id "ENSG00000188157.15";
chr1	HAVANA	intron10	1054562	1054813	.	+	.	gene_id "ENSG00000188157.15";
chr1	HAVANA	intron10	1059857	1060266	.	+	.	gene_id "ENSG00000217801.10";
chr1	HAVANA	intron10	1060404	1061009	.	+	.	gene_id "ENSG00000217801.10";
chr1	HAVANA	intron10	1061128	1062207	.	+	.	gene_id "ENSG00000217801.10";
chr1	HAVANA	intron10	1063289	1063469	.	+	.	gene_id "ENSG00000217801.10";
chr1	HAVANA	intron10	1063577	1064199	.	+	.	gene_id "ENSG00000217801.10";
chr1	HAVANA	intron10	1064412	1064479	.	+	.	gene_id "ENSG00000217801.10";
chr1	HAVANA	intron10	1064600	1065341	.	+	.	gene_id "ENSG00000217801.10";
chr1	HAVANA	intron10	1065486	1065819	.	+	.	gene_id "ENSG00000217801.10";
chr1	HAVANA	intron10	1066470	1066576	.	+	.	gene_id "ENSG00000217801.10";
chr1	HAVANA	intron10	1066678	1067555	.	+	.	gene_id "ENSG00000217801.10";
chr1	HAVANA	intron10	1067657	1067858	.	+	.	gene_id "ENSG00000217801.10";
chr1	HAVANA	intron10	1068014	1068566	.	+	.	gene_id "ENSG00000217801.10";
chr1	HAVANA	intron10	1068735	1069197	.	+	.	gene_id "ENSG00000217801.10";
chr1	HAVANA	intron10	1072586	1074005	.	-	.	gene_id "ENSG00000237330.3";
chr1	HAVANA	intron10	1084517	1085240	.	-	.	gene_id "ENSG00000131591.17";
chr1	HAVANA	intron10	1085321	1085867	.	-	.	gene_id "ENSG00000131591.17";
chr1	HAVANA	intron10	1086023	1087128	.	-	.	gene_id "ENSG00000131591.17";
chr1	HAVANA	intron10	1087647	1090342	.	-	.	gene_id "ENSG00000131591.17";
chr1	HAVANA	intron10	1092305	1092555	.	-	.	gene_id "ENSG00000131591.17";
chr1	HAVANA	intron10	1092824	1097584	.	-	.	gene_id "ENSG00000131591.17";
chr1	HAVANA	intron10	1104599	1105945	.	-	.	gene_id "ENSG00000131591.17";
chr1	HAVANA	intron10	1106138	1106639	.	-	.	gene_id "ENSG00000131591.17";
chr1	HAVANA	intron10	1106882	1115011	.	-	.	gene_id "ENSG00000131591.17";
chr1	HAVANA	intron10	1115086	1116049	.	-	.	gene_id "ENSG00000131591.17";
chr1	HAVANA	intron10	1137121	1140814	.	+	.	gene_id "ENSG00000223823.1";
chr1	HAVANA	intron10	1141043	1142728	.	+	.	gene_id "ENSG00000223823.1";
chr1	HAVANA	intron10	1179556	1179646	.	+	.	gene_id "ENSG00000162571.14";
chr1	HAVANA	intron10	1179864	1180023	.	+	.	gene_id "ENSG00000162571.14";
chr1	HAVANA	intron10	1180351	1180472	.	+	.	gene_id "ENSG00000162571.14";
chr1	HAVANA	intron10	1180895	1181730	.	+	.	gene_id "ENSG00000162571.14";
chr1	HAVANA	intron10	1181826	1182350	.	+	.	gene_id "ENSG00000162571.14";
chr1	HAVANA	intron10	1182457	1182865	.	+	.	gene_id "ENSG00000162571.14";
chr1	HAVANA	intron10	1183058	1183909	.	+	.	gene_id "ENSG00000162571.14";
chr1	HAVANA	intron10	1184102	1184958	.	+	.	gene_id "ENSG00000162571.14";
chr1	HAVANA	intron10	1185875	1196375	.	+	.	gene_id "ENSG00000162571.14";
chr1	HAVANA	intron10	1196499	1196589	.	+	.	gene_id "ENSG00000162571.14";
chr1	HAVANA	intron10	1196727	1197082	.	+	.	gene_id "ENSG00000162571.14";
chr1	HAVANA	intron10	1197197	1197427	.	+	.	gene_id "ENSG00000162571.14";
chr1	HAVANA	intron10	1203979	1204023	.	-	.	gene_id "ENSG00000186891.14";
chr1	HAVANA	intron10	1204247	1204388	.	-	.	gene_id "ENSG00000186891.14";
chr1	HAVANA	intron10	1204497	1205359	.	-	.	gene_id "ENSG00000186891.14";
chr1	HAVANA	intron10	1205691	1206374	.	-	.	gene_id "ENSG00000186891.14";
chr1	HAVANA	intron10	1211843	1211931	.	-	.	gene_id "ENSG00000186827.11";
chr1	HAVANA	intron10	1212149	1212627	.	-	.	gene_id "ENSG00000186827.11";
chr1	HAVANA	intron10	1212715	1212981	.	-	.	gene_id "ENSG00000186827.11";
chr1	HAVANA	intron10	1213796	1213972	.	-	.	gene_id "ENSG00000186827.11";
chr1	HAVANA	intron10	1217815	1218447	.	-	.	gene_id "ENSG00000078808.18";
chr1	HAVANA	intron10	1221362	1223233	.	-	.	gene_id "ENSG00000078808.18";
chr1	HAVANA	intron10	1223368	1223821	.	-	.	gene_id "ENSG00000078808.18";
chr1	HAVANA	intron10	1223979	1227261	.	-	.	gene_id "ENSG00000078808.18";
chr1	HAVANA	intron10	1227330	1228457	.	-	.	gene_id "ENSG00000078808.18";
chr1	HAVANA	intron10	1228957	1231881	.	-	.	gene_id "ENSG00000078808.18";
chr1	HAVANA	intron10	1242657	1242824	.	-	.	gene_id "ENSG00000184163.3";
chr1	HAVANA	intron10	1243563	1243943	.	-	.	gene_id "ENSG00000184163.3";
chr1	HAVANA	intron10	1244286	1244370	.	-	.	gene_id "ENSG00000184163.3";
chr1	HAVANA	intron10	1244735	1246503	.	-	.	gene_id "ENSG00000184163.3";
chr1	HAVANA	intron10	1255498	1256034	.	-	.	gene_id "ENSG00000160087.21";
chr1	HAVANA	intron10	1256346	1256981	.	-	.	gene_id "ENSG00000160087.21";
chr1	HAVANA	intron10	1257141	1257197	.	-	.	gene_id "ENSG00000160087.21";
chr1	HAVANA	intron10	1257321	1262159	.	-	.	gene_id "ENSG00000160087.21";
chr1	HAVANA	intron10	1262401	1262842	.	-	.	gene_id "ENSG00000160087.21";
chr1	HAVANA	intron10	1263580	1264772	.	-	.	gene_id "ENSG00000160087.21";
chr1	HAVANA	intron10	1264841	1266087	.	-	.	gene_id "ENSG00000160087.21";
chr1	HAVANA	intron10	1266301	1267722	.	-	.	gene_id "ENSG00000160087.21";
chr1	HAVANA	intron10	1268003	1271499	.	-	.	gene_id "ENSG00000160087.21";
chr1	HAVANA	intron10	1271648	1272842	.	-	.	gene_id "ENSG00000160087.21";
chr1	HAVANA	intron10	1275310	1279057	.	+	.	gene_id "ENSG00000230415.1";
chr1	HAVANA	intron10	1279404	1280300	.	+	.	gene_id "ENSG00000230415.1";
chr1	HAVANA	intron10	1281621	1281914	.	+	.	gene_id "ENSG00000162572.21";
chr1	HAVANA	intron10	1282021	1282098	.	+	.	gene_id "ENSG00000162572.21";
chr1	HAVANA	intron10	1282330	1283967	.	+	.	gene_id "ENSG00000162572.21";
chr1	HAVANA	intron10	1284101	1285560	.	+	.	gene_id "ENSG00000162572.21";
chr1	HAVANA	intron10	1285675	1285915	.	+	.	gene_id "ENSG00000162572.21";
chr1	HAVANA	intron10	1286289	1286757	.	+	.	gene_id "ENSG00000162572.21";
chr1	HAVANA	intron10	1286986	1287098	.	+	.	gene_id "ENSG00000162572.21";
chr1	HAVANA	intron10	1287310	1287497	.	+	.	gene_id "ENSG00000162572.21";
chr1	HAVANA	intron10	1287847	1287928	.	+	.	gene_id "ENSG00000162572.21";
chr1	HAVANA	intron10	1288048	1290260	.	+	.	gene_id "ENSG00000162572.21";
chr1	HAVANA	intron10	1290399	1290466	.	+	.	gene_id "ENSG00000162572.21";
chr1	HAVANA	intron10	1290566	1290626	.	+	.	gene_id "ENSG00000162572.21";
chr1	HAVANA	intron10	1290705	1290884	.	+	.	gene_id "ENSG00000162572.21";
chr1	HAVANA	intron10	1290964	1291054	.	+	.	gene_id "ENSG00000162572.21";
chr1	HAVANA	intron10	1291151	1291243	.	+	.	gene_id "ENSG00000162572.21";
chr1	HAVANA	intron10	1293719	1293812	.	-	.	gene_id "ENSG00000131584.19";
chr1	HAVANA	intron10	1293944	1294079	.	-	.	gene_id "ENSG00000131584.19";
chr1	HAVANA	intron10	1294210	1294391	.	-	.	gene_id "ENSG00000131584.19";
chr1	HAVANA	intron10	1294639	1294707	.	-	.	gene_id "ENSG00000131584.19";
chr1	HAVANA	intron10	1295019	1295436	.	-	.	gene_id "ENSG00000131584.19";
chr1	HAVANA	intron10	1295565	1295725	.	-	.	gene_id "ENSG00000131584.19";
chr1	HAVANA	intron10	1295949	1296004	.	-	.	gene_id "ENSG00000131584.19";
chr1	HAVANA	intron10	1296181	1296200	.	-	.	gene_id "ENSG00000131584.19";
chr1	HAVANA	intron10	1296291	1296414	.	-	.	gene_id "ENSG00000131584.19";
chr1	HAVANA	intron10	1296644	1297811	.	-	.	gene_id "ENSG00000131584.19";
chr1	HAVANA	intron10	1297944	1298002	.	-	.	gene_id "ENSG00000131584.19";
chr1	HAVANA	intron10	1298276	1298359	.	-	.	gene_id "ENSG00000131584.19";
chr1	HAVANA	intron10	1298432	1298556	.	-	.	gene_id "ENSG00000131584.19";
chr1	HAVANA	intron10	1299916	1299962	.	-	.	gene_id "ENSG00000131584.19";
chr1	HAVANA	intron10	1300079	1300147	.	-	.	gene_id "ENSG00000131584.19";
chr1	HAVANA	intron10	1300213	1300498	.	-	.	gene_id "ENSG00000131584.19";
chr1	HAVANA	intron10	1300703	1301437	.	-	.	gene_id "ENSG00000131584.19";
chr1	HAVANA	intron10	1302057	1302911	.	-	.	gene_id "ENSG00000131584.19";
chr1	HAVANA	intron10	1302986	1303151	.	-	.	gene_id "ENSG00000131584.19";
chr1	HAVANA	intron10	1305940	1307061	.	-	.	gene_id "ENSG00000131584.19";
chr1	HAVANA	intron10	1307167	1307326	.	-	.	gene_id "ENSG00000131584.19";
chr1	HAVANA	intron10	1307394	1307758	.	-	.	gene_id "ENSG00000131584.19";
chr1	HAVANA	intron10	1307941	1308596	.	-	.	gene_id "ENSG00000131584.19";
chr1	HAVANA	intron10	1309862	1310025	.	+	.	gene_id "ENSG00000169972.12";
chr1	HAVANA	intron10	1311082	1311319	.	+	.	gene_id "ENSG00000169972.12";
chr1	HAVANA	intron10	1311935	1312007	.	-	.	gene_id "ENSG00000127054.21";
chr1	HAVANA	intron10	1312158	1312215	.	-	.	gene_id "ENSG00000127054.21";
chr1	HAVANA	intron10	1313603	1313721	.	-	.	gene_id "ENSG00000127054.21";
chr1	HAVANA	intron10	1315708	1316146	.	-	.	gene_id "ENSG00000127054.21";
chr1	HAVANA	intron10	1317461	1317570	.	-	.	gene_id "ENSG00000127054.21";
chr1	HAVANA	intron10	1321107	1321897	.	-	.	gene_id "ENSG00000127054.21";
chr1	HAVANA	intron10	1321995	1322760	.	-	.	gene_id "ENSG00000127054.21";
chr1	HAVANA	intron10	1323298	1324570	.	-	.	gene_id "ENSG00000127054.21";
chr1	HAVANA	intron10	1325113	1325230	.	+	.	gene_id "ENSG00000224051.7";
chr1	HAVANA	intron10	1325606	1326825	.	+	.	gene_id "ENSG00000224051.7";
chr1	HAVANA	intron10	1327043	1327230	.	+	.	gene_id "ENSG00000224051.7";
chr1	HAVANA	intron10	1331547	1331627	.	+	.	gene_id "ENSG00000169962.5";
chr1	HAVANA	intron10	1331949	1332013	.	+	.	gene_id "ENSG00000169962.5";
chr1	HAVANA	intron10	1332817	1332910	.	+	.	gene_id "ENSG00000169962.5";
chr1	HAVANA	intron10	1333135	1333248	.	+	.	gene_id "ENSG00000169962.5";
chr1	HAVANA	intron10	1333390	1333495	.	+	.	gene_id "ENSG00000169962.5";
chr1	HAVANA	intron10	1336526	1337007	.	-	.	gene_id "ENSG00000107404.20";
chr1	HAVANA	intron10	1337066	1337966	.	-	.	gene_id "ENSG00000107404.20";
chr1	HAVANA	intron10	1338194	1338258	.	-	.	gene_id "ENSG00000107404.20";
chr1	HAVANA	intron10	1338447	1338511	.	-	.	gene_id "ENSG00000107404.20";
chr1	HAVANA	intron10	1338664	1339276	.	-	.	gene_id "ENSG00000107404.20";
chr1	HAVANA	intron10	1339823	1340027	.	-	.	gene_id "ENSG00000107404.20";
chr1	HAVANA	intron10	1340201	1340236	.	-	.	gene_id "ENSG00000107404.20";
chr1	HAVANA	intron10	1340376	1340399	.	-	.	gene_id "ENSG00000107404.20";
chr1	HAVANA	intron10	1340514	1341656	.	-	.	gene_id "ENSG00000107404.20";
chr1	HAVANA	intron10	1342167	1342352	.	-	.	gene_id "ENSG00000107404.20";
chr1	HAVANA	intron10	1342495	1342678	.	-	.	gene_id "ENSG00000107404.20";
chr1	HAVANA	intron10	1342769	1348885	.	-	.	gene_id "ENSG00000107404.20";
chr1	HAVANA	intron10	1353957	1354019	.	-	.	gene_id "ENSG00000162576.16";
chr1	HAVANA	intron10	1354117	1354182	.	-	.	gene_id "ENSG00000162576.16";
chr1	HAVANA	intron10	1354520	1354671	.	-	.	gene_id "ENSG00000162576.16";
chr1	HAVANA	intron10	1355763	1356670	.	-	.	gene_id "ENSG00000162576.16";
chr1	HAVANA	intron10	1356715	1358445	.	-	.	gene_id "ENSG00000162576.16";
chr1	HAVANA	intron10	1358805	1361231	.	-	.	gene_id "ENSG00000162576.16";
chr1	HAVANA	intron10	1373913	1373989	.	-	.	gene_id "ENSG00000175756.13";
chr1	HAVANA	intron10	1387593	1387766	.	-	.	gene_id "ENSG00000221978.12";
chr1	HAVANA	intron10	1387880	1387943	.	-	.	gene_id "ENSG00000221978.12";
chr1	HAVANA	intron10	1388754	1388805	.	-	.	gene_id "ENSG00000221978.12";
chr1	HAVANA	intron10	1388841	1388939	.	-	.	gene_id "ENSG00000221978.12";
chr1	HAVANA	intron10	1389058	1389335	.	-	.	gene_id "ENSG00000221978.12";
chr1	HAVANA	intron10	1389484	1390219	.	-	.	gene_id "ENSG00000221978.12";
chr1	HAVANA	intron10	1390382	1390448	.	-	.	gene_id "ENSG00000221978.12";
chr1	HAVANA	intron10	1390574	1390755	.	-	.	gene_id "ENSG00000221978.12";
chr1	HAVANA	intron10	1392814	1393069	.	-	.	gene_id "ENSG00000221978.12";
chr1	HAVANA	intron10	1393471	1395174	.	-	.	gene_id "ENSG00000221978.12";
chr1	HAVANA	intron10	1395548	1398222	.	-	.	gene_id "ENSG00000221978.12";
chr1	HAVANA	intron10	1398377	1398586	.	-	.	gene_id "ENSG00000221978.12";
chr1	HAVANA	intron10	1398967	1398977	.	-	.	gene_id "ENSG00000221978.12";
chr1	HAVANA	intron10	1402612	1405098	.	-	.	gene_id "ENSG00000242485.6";
chr1	HAVANA	intron10	1407030	1407120	.	-	.	gene_id "ENSG00000242485.6";
chr1	HAVANA	intron10	1419560	1420041	.	-	.	gene_id "ENSG00000235098.8";
chr1	HAVANA	intron10	1421770	1422458	.	+	.	gene_id "ENSG00000225905.1";
chr1	HAVANA	intron10	1426396	1427543	.	+	.	gene_id "ENSG00000205116.3";
chr1	HAVANA	intron10	1430965	1431794	.	-	.	gene_id "ENSG00000225285.1";
chr1	HAVANA	intron10	1431854	1434167	.	-	.	gene_id "ENSG00000225285.1";
chr1	HAVANA	intron10	1435157	1435512	.	+	.	gene_id "ENSG00000179403.12";
chr1	HAVANA	intron10	1435832	1436796	.	+	.	gene_id "ENSG00000179403.12";
chr1	HAVANA	intron10	1437495	1439070	.	+	.	gene_id "ENSG00000179403.12";
chr1	HAVANA	intron10	1450769	1452035	.	+	.	gene_id "ENSG00000215915.10";
chr1	HAVANA	intron10	1452133	1452354	.	+	.	gene_id "ENSG00000215915.10";
chr1	HAVANA	intron10	1452445	1454334	.	+	.	gene_id "ENSG00000215915.10";
chr1	HAVANA	intron10	1454511	1455449	.	+	.	gene_id "ENSG00000215915.10";
chr1	HAVANA	intron10	1455530	1455780	.	+	.	gene_id "ENSG00000215915.10";
chr1	HAVANA	intron10	1455927	1456214	.	+	.	gene_id "ENSG00000215915.10";
chr1	HAVANA	intron10	1456360	1457118	.	+	.	gene_id "ENSG00000215915.10";
chr1	HAVANA	intron10	1457191	1459150	.	+	.	gene_id "ENSG00000215915.10";
chr1	HAVANA	intron10	1459242	1460739	.	+	.	gene_id "ENSG00000215915.10";
chr1	HAVANA	intron10	1460928	1462472	.	+	.	gene_id "ENSG00000215915.10";
chr1	HAVANA	intron10	1462719	1468373	.	+	.	gene_id "ENSG00000215915.10";
chr1	HAVANA	intron10	1472100	1477263	.	+	.	gene_id "ENSG00000160072.20";
chr1	HAVANA	intron10	1477361	1478015	.	+	.	gene_id "ENSG00000160072.20";
chr1	HAVANA	intron10	1478756	1479038	.	+	.	gene_id "ENSG00000160072.20";
chr1	HAVANA	intron10	1479119	1480856	.	+	.	gene_id "ENSG00000160072.20";
chr1	HAVANA	intron10	1480947	1482127	.	+	.	gene_id "ENSG00000160072.20";
chr1	HAVANA	intron10	1482314	1482534	.	+	.	gene_id "ENSG00000160072.20";
chr1	HAVANA	intron10	1482673	1483474	.	+	.	gene_id "ENSG00000160072.20";
chr1	HAVANA	intron10	1485182	1485771	.	+	.	gene_id "ENSG00000160072.20";
chr1	HAVANA	intron10	1486246	1486533	.	+	.	gene_id "ENSG00000160072.20";
chr1	HAVANA	intron10	1486679	1487852	.	+	.	gene_id "ENSG00000160072.20";
chr1	HAVANA	intron10	1487925	1489193	.	+	.	gene_id "ENSG00000160072.20";
chr1	HAVANA	intron10	1490682	1495474	.	+	.	gene_id "ENSG00000160072.20";
chr1	HAVANA	intron10	1503672	1509194	.	+	.	gene_id "ENSG00000284740.1";
chr1	HAVANA	intron10	1512484	1512519	.	+	.	gene_id "ENSG00000197785.14";
chr1	HAVANA	intron10	1512701	1516001	.	+	.	gene_id "ENSG00000197785.14";
chr1	HAVANA	intron10	1516099	1517059	.	+	.	gene_id "ENSG00000197785.14";
chr1	HAVANA	intron10	1517786	1518910	.	+	.	gene_id "ENSG00000197785.14";
chr1	HAVANA	intron10	1519001	1519481	.	+	.	gene_id "ENSG00000197785.14";
chr1	HAVANA	intron10	1519582	1520130	.	+	.	gene_id "ENSG00000197785.14";
chr1	HAVANA	intron10	1520317	1520537	.	+	.	gene_id "ENSG00000197785.14";
chr1	HAVANA	intron10	1520628	1522733	.	+	.	gene_id "ENSG00000197785.14";
chr1	HAVANA	intron10	1522910	1523500	.	+	.	gene_id "ENSG00000197785.14";
chr1	HAVANA	intron10	1523578	1523828	.	+	.	gene_id "ENSG00000197785.14";
chr1	HAVANA	intron10	1523975	1524262	.	+	.	gene_id "ENSG00000197785.14";
chr1	HAVANA	intron10	1524408	1525229	.	+	.	gene_id "ENSG00000197785.14";
chr1	HAVANA	intron10	1525302	1526450	.	+	.	gene_id "ENSG00000197785.14";
chr1	HAVANA	intron10	1526542	1527150	.	+	.	gene_id "ENSG00000197785.14";
chr1	HAVANA	intron10	1527249	1527684	.	+	.	gene_id "ENSG00000197785.14";
chr1	HAVANA	intron10	1527873	1529212	.	+	.	gene_id "ENSG00000197785.14";
chr1	HAVANA	intron10	1529342	1533915	.	+	.	gene_id "ENSG00000197785.14";
chr1	HAVANA	intron10	1535518	1535578	.	-	.	gene_id "ENSG00000205090.9";
chr1	HAVANA	intron10	1535808	1539045	.	-	.	gene_id "ENSG00000205090.9";
chr1	HAVANA	intron10	1539801	1540279	.	-	.	gene_id "ENSG00000205090.9";
chr1	HAVANA	intron10	1542178	1543858	.	-	.	gene_id "ENSG00000160075.12";
chr1	HAVANA	intron10	1543998	1544627	.	-	.	gene_id "ENSG00000160075.12";
chr1	HAVANA	intron10	1546498	1560837	.	-	.	gene_id "ENSG00000160075.12";
chr1	HAVANA	intron10	1564927	1574101	.	-	.	gene_id "ENSG00000160075.12";
chr1	HAVANA	intron10	1574864	1574964	.	+	.	gene_id "ENSG00000215014.5";
chr1	HAVANA	intron10	1600593	1600646	.	+	.	gene_id "ENSG00000286989.1";
chr1	HAVANA	intron10	1600717	1601182	.	+	.	gene_id "ENSG00000286989.1";
chr1	HAVANA	intron10	1615796	1615868	.	+	.	gene_id "ENSG00000197530.12";
chr1	HAVANA	intron10	1616111	1616263	.	+	.	gene_id "ENSG00000197530.12";
chr1	HAVANA	intron10	1619221	1623111	.	+	.	gene_id "ENSG00000197530.12";
chr1	HAVANA	intron10	1623710	1623763	.	+	.	gene_id "ENSG00000197530.12";
chr1	HAVANA	intron10	1624220	1624733	.	+	.	gene_id "ENSG00000197530.12";
chr1	HAVANA	intron10	1624912	1624954	.	+	.	gene_id "ENSG00000197530.12";
chr1	HAVANA	intron10	1625196	1625275	.	+	.	gene_id "ENSG00000197530.12";
chr1	HAVANA	intron10	1626765	1626826	.	+	.	gene_id "ENSG00000197530.12";
chr1	HAVANA	intron10	1627218	1627285	.	+	.	gene_id "ENSG00000197530.12";
chr1	HAVANA	intron10	1627841	1628008	.	+	.	gene_id "ENSG00000197530.12";
chr1	HAVANA	intron10	1628733	1629023	.	+	.	gene_id "ENSG00000197530.12";
chr1	HAVANA	intron10	1629322	1629374	.	+	.	gene_id "ENSG00000197530.12";
chr1	HAVANA	intron10	1629715	1630281	.	+	.	gene_id "ENSG00000197530.12";
chr1	HAVANA	intron10	1632385	1632699	.	+	.	gene_id "ENSG00000189409.14";
chr1	HAVANA	intron10	1632924	1632970	.	+	.	gene_id "ENSG00000189409.14";
chr1	HAVANA	intron10	1634339	1634440	.	+	.	gene_id "ENSG00000189409.14";
chr1	HAVANA	intron10	1634797	1635148	.	+	.	gene_id "ENSG00000189409.14";
chr1	HAVANA	intron10	1635867	1635926	.	-	.	gene_id "ENSG00000248333.8";
chr1	HAVANA	intron10	1636137	1636322	.	-	.	gene_id "ENSG00000248333.8";
chr1	HAVANA	intron10	1636492	1636671	.	-	.	gene_id "ENSG00000248333.8";
chr1	HAVANA	intron10	1636809	1636886	.	-	.	gene_id "ENSG00000248333.8";
chr1	HAVANA	intron10	1637015	1637070	.	-	.	gene_id "ENSG00000248333.8";
chr1	HAVANA	intron10	1637213	1637397	.	-	.	gene_id "ENSG00000248333.8";
chr1	HAVANA	intron10	1637524	1637751	.	-	.	gene_id "ENSG00000248333.8";
chr1	HAVANA	intron10	1637894	1638489	.	-	.	gene_id "ENSG00000248333.8";
chr1	HAVANA	intron10	1638601	1640266	.	-	.	gene_id "ENSG00000248333.8";
chr1	HAVANA	intron10	1640463	1641037	.	-	.	gene_id "ENSG00000248333.8";
chr1	HAVANA	intron10	1641124	1641651	.	-	.	gene_id "ENSG00000248333.8";
chr1	HAVANA	intron10	1641831	1641895	.	-	.	gene_id "ENSG00000248333.8";
chr1	HAVANA	intron10	1642012	1642336	.	-	.	gene_id "ENSG00000248333.8";
chr1	HAVANA	intron10	1642519	1645115	.	-	.	gene_id "ENSG00000248333.8";
chr1	HAVANA	intron10	1645315	1645449	.	-	.	gene_id "ENSG00000248333.8";
chr1	HAVANA	intron10	1645519	1645568	.	-	.	gene_id "ENSG00000248333.8";
chr1	HAVANA	intron10	1645654	1645762	.	-	.	gene_id "ENSG00000248333.8";
chr1	HAVANA	intron10	1645895	1645942	.	-	.	gene_id "ENSG00000248333.8";
chr1	HAVANA	intron10	1646059	1646100	.	-	.	gene_id "ENSG00000248333.8";
chr1	HAVANA	intron10	1646189	1649488	.	-	.	gene_id "ENSG00000248333.8";
chr1	HAVANA	intron10	1649648	1652428	.	-	.	gene_id "ENSG00000248333.8";
chr1	HAVANA	intron10	1652577	1655358	.	-	.	gene_id "ENSG00000248333.8";
chr1	HAVANA	intron10	1655495	1657245	.	-	.	gene_id "ENSG00000248333.8";
chr1	HAVANA	intron10	1657313	1657364	.	-	.	gene_id "ENSG00000248333.8";
chr1	HAVANA	intron10	1657509	1658903	.	-	.	gene_id "ENSG00000248333.8";
chr1	HAVANA	intron10	1659463	1659528	.	+	.	gene_id "ENSG00000272004.1";
chr1	HAVANA	intron10	1666030	1668316	.	-	.	gene_id "ENSG00000189339.12";
chr1	HAVANA	intron10	1668483	1669653	.	-	.	gene_id "ENSG00000189339.12";
chr1	HAVANA	intron10	1670162	1670414	.	-	.	gene_id "ENSG00000189339.12";
chr1	HAVANA	intron10	1671640	1671989	.	-	.	gene_id "ENSG00000189339.12";
chr1	HAVANA	intron10	1674398	1675452	.	-	.	gene_id "ENSG00000189339.12";
chr1	HAVANA	intron10	1675601	1676053	.	-	.	gene_id "ENSG00000189339.12";
chr1	HAVANA	intron10	1676210	1676367	.	-	.	gene_id "ENSG00000189339.12";
chr1	HAVANA	intron10	1676857	1690965	.	-	.	gene_id "ENSG00000189339.12";
chr1	HAVANA	intron10	1691404	1692438	.	-	.	gene_id "ENSG00000189339.12";
chr1	HAVANA	intron10	1700083	1700129	.	+	.	gene_id "ENSG00000215914.4";
chr1	HAVANA	intron10	1700290	1700336	.	+	.	gene_id "ENSG00000215914.4";
chr1	HAVANA	intron10	1700525	1700896	.	+	.	gene_id "ENSG00000215914.4";
chr1	HAVANA	intron10	1701082	1701137	.	+	.	gene_id "ENSG00000215914.4";
chr1	HAVANA	intron10	1701269	1701350	.	+	.	gene_id "ENSG00000215914.4";
chr1	HAVANA	intron10	1701498	1701597	.	+	.	gene_id "ENSG00000215914.4";
chr1	HAVANA	intron10	1724368	1724511	.	-	.	gene_id "ENSG00000268575.1";
chr1	HAVANA	intron10	1737699	1738310	.	-	.	gene_id "ENSG00000215790.7";
chr1	HAVANA	intron10	1738459	1738911	.	-	.	gene_id "ENSG00000215790.7";
chr1	HAVANA	intron10	1739068	1739225	.	-	.	gene_id "ENSG00000215790.7";
chr1	HAVANA	intron10	1739715	1744240	.	-	.	gene_id "ENSG00000215790.7";
chr1	HAVANA	intron10	1744679	1745713	.	-	.	gene_id "ENSG00000215790.7";
chr1	HAVANA	intron10	1753071	1753556	.	-	.	gene_id "ENSG00000008130.15";
chr1	HAVANA	intron10	1753660	1754040	.	-	.	gene_id "ENSG00000008130.15";
chr1	HAVANA	intron10	1754394	1754533	.	-	.	gene_id "ENSG00000008130.15";
chr1	HAVANA	intron10	1754907	1755363	.	-	.	gene_id "ENSG00000008130.15";
chr1	HAVANA	intron10	1755487	1755993	.	-	.	gene_id "ENSG00000008130.15";
chr1	HAVANA	intron10	1756354	1756492	.	-	.	gene_id "ENSG00000008130.15";
chr1	HAVANA	intron10	1757321	1758354	.	-	.	gene_id "ENSG00000008130.15";
chr1	HAVANA	intron10	1758586	1759090	.	-	.	gene_id "ENSG00000008130.15";
chr1	HAVANA	intron10	1759254	1759723	.	-	.	gene_id "ENSG00000008130.15";
chr1	HAVANA	intron10	1759913	1761654	.	-	.	gene_id "ENSG00000008130.15";
chr1	HAVANA	intron10	1762046	1765217	.	-	.	gene_id "ENSG00000008130.15";
chr1	HAVANA	intron10	1765457	1778278	.	-	.	gene_id "ENSG00000008130.15";
chr1	HAVANA	intron10	1778481	1778735	.	-	.	gene_id "ENSG00000008130.15";
chr1	HAVANA	intron10	1778801	1779146	.	-	.	gene_id "ENSG00000008130.15";
chr1	HAVANA	intron10	1779207	1779894	.	-	.	gene_id "ENSG00000008130.15";
chr1	HAVANA	intron10	1780080	1780271	.	-	.	gene_id "ENSG00000008130.15";
chr1	HAVANA	intron10	1787064	1787311	.	-	.	gene_id "ENSG00000078369.18";
chr1	HAVANA	intron10	1787448	1787976	.	-	.	gene_id "ENSG00000078369.18";
chr1	HAVANA	intron10	1789280	1790384	.	-	.	gene_id "ENSG00000078369.18";
chr1	HAVANA	intron10	1790607	1793234	.	-	.	gene_id "ENSG00000078369.18";
chr1	HAVANA	intron10	1794208	1804408	.	-	.	gene_id "ENSG00000078369.18";
chr1	HAVANA	intron10	1804592	1806464	.	-	.	gene_id "ENSG00000078369.18";
chr1	HAVANA	intron10	1806549	1815745	.	-	.	gene_id "ENSG00000078369.18";
chr1	HAVANA	intron10	1815873	1817676	.	-	.	gene_id "ENSG00000078369.18";
chr1	HAVANA	intron10	1818397	1824977	.	-	.	gene_id "ENSG00000078369.18";
chr1	HAVANA	intron10	1825565	1832221	.	-	.	gene_id "ENSG00000078369.18";
chr1	HAVANA	intron10	1832296	1839179	.	-	.	gene_id "ENSG00000078369.18";
chr1	HAVANA	intron10	1839249	1839618	.	-	.	gene_id "ENSG00000078369.18";
chr1	HAVANA	intron10	1839693	1890353	.	-	.	gene_id "ENSG00000078369.18";
chr1	HAVANA	intron10	1890412	1890809	.	-	.	gene_id "ENSG00000078369.18";
chr1	HAVANA	intron10	1891862	1892123	.	+	.	gene_id "ENSG00000231050.1";
chr1	HAVANA	intron10	1916907	1916963	.	+	.	gene_id "ENSG00000169885.10";
chr1	HAVANA	intron10	1917085	1917136	.	+	.	gene_id "ENSG00000169885.10";
chr1	HAVANA	intron10	1918173	1918242	.	-	.	gene_id "ENSG00000178821.13";
chr1	HAVANA	intron10	1922399	1922578	.	-	.	gene_id "ENSG00000142609.18";
chr1	HAVANA	intron10	1922734	1922974	.	-	.	gene_id "ENSG00000142609.18";
chr1	HAVANA	intron10	1923156	1923356	.	-	.	gene_id "ENSG00000142609.18";
chr1	HAVANA	intron10	1923510	1923764	.	-	.	gene_id "ENSG00000142609.18";
chr1	HAVANA	intron10	1923940	1924380	.	-	.	gene_id "ENSG00000142609.18";
chr1	HAVANA	intron10	1924531	1925772	.	-	.	gene_id "ENSG00000142609.18";
chr1	HAVANA	intron10	1925949	1926217	.	-	.	gene_id "ENSG00000142609.18";
chr1	HAVANA	intron10	1926358	1926446	.	-	.	gene_id "ENSG00000142609.18";
chr1	HAVANA	intron10	1926523	1926641	.	-	.	gene_id "ENSG00000142609.18";
chr1	HAVANA	intron10	1927940	1928773	.	-	.	gene_id "ENSG00000142609.18";
chr1	HAVANA	intron10	1928893	1930049	.	-	.	gene_id "ENSG00000142609.18";
chr1	HAVANA	intron10	1930347	1938844	.	-	.	gene_id "ENSG00000142609.18";
chr1	HAVANA	intron10	1938999	1939583	.	-	.	gene_id "ENSG00000142609.18";
chr1	HAVANA	intron10	1939778	1940305	.	-	.	gene_id "ENSG00000142609.18";
chr1	HAVANA	intron10	1940414	1942017	.	-	.	gene_id "ENSG00000142609.18";
chr1	HAVANA	intron10	1942167	1944320	.	-	.	gene_id "ENSG00000142609.18";
chr1	HAVANA	intron10	1944463	1946306	.	-	.	gene_id "ENSG00000142609.18";
chr1	HAVANA	intron10	1946450	1946979	.	-	.	gene_id "ENSG00000142609.18";
chr1	HAVANA	intron10	1947065	1953302	.	-	.	gene_id "ENSG00000142609.18";
chr1	HAVANA	intron10	1955861	1956609	.	-	.	gene_id "ENSG00000142609.18";
chr1	HAVANA	intron10	1956795	1959109	.	-	.	gene_id "ENSG00000142609.18";
chr1	HAVANA	intron10	1959220	1959953	.	-	.	gene_id "ENSG00000142609.18";
chr1	HAVANA	intron10	1960119	1963738	.	-	.	gene_id "ENSG00000142609.18";
chr1	HAVANA	intron10	1963878	1964877	.	-	.	gene_id "ENSG00000142609.18";
chr1	HAVANA	intron10	1965072	1966360	.	-	.	gene_id "ENSG00000142609.18";
chr1	HAVANA	intron10	1966537	1968624	.	-	.	gene_id "ENSG00000142609.18";
chr1	HAVANA	intron10	1968844	1970648	.	-	.	gene_id "ENSG00000142609.18";
chr1	HAVANA	intron10	1970827	1971969	.	-	.	gene_id "ENSG00000142609.18";
chr1	HAVANA	intron10	1972093	1972926	.	-	.	gene_id "ENSG00000142609.18";
chr1	HAVANA	intron10	1973058	1974014	.	-	.	gene_id "ENSG00000142609.18";
chr1	HAVANA	intron10	1974209	1983660	.	-	.	gene_id "ENSG00000142609.18";
chr1	HAVANA	intron10	1985123	1985328	.	-	.	gene_id "ENSG00000142609.18";
chr1	HAVANA	intron10	1985501	1986926	.	-	.	gene_id "ENSG00000142609.18";
chr1	HAVANA	intron10	1987046	1987951	.	-	.	gene_id "ENSG00000142609.18";
chr1	HAVANA	intron10	1988144	1988501	.	-	.	gene_id "ENSG00000142609.18";
chr1	HAVANA	intron10	1988666	1988878	.	-	.	gene_id "ENSG00000142609.18";
chr1	HAVANA	intron10	1988984	1990879	.	-	.	gene_id "ENSG00000142609.18";
chr1	HAVANA	intron10	1990986	2003690	.	-	.	gene_id "ENSG00000142609.18";
chr1	HAVANA	intron10	2015011	2015354	.	-	.	gene_id "ENSG00000233542.2";
chr1	HAVANA	intron10	2019502	2022304	.	+	.	gene_id "ENSG00000187730.9";
chr1	HAVANA	intron10	2022402	2023550	.	+	.	gene_id "ENSG00000187730.9";
chr1	HAVANA	intron10	2024234	2024259	.	+	.	gene_id "ENSG00000187730.9";
chr1	HAVANA	intron10	2025065	2025323	.	+	.	gene_id "ENSG00000187730.9";
chr1	HAVANA	intron10	2025443	2025507	.	+	.	gene_id "ENSG00000187730.9";
chr1	HAVANA	intron10	2025803	2026517	.	+	.	gene_id "ENSG00000187730.9";
chr1	HAVANA	intron10	2028303	2028908	.	+	.	gene_id "ENSG00000187730.9";
chr1	HAVANA	intron10	2029419	2029540	.	+	.	gene_id "ENSG00000187730.9";
chr1	HAVANA	intron10	2049479	2049587	.	-	.	gene_id "ENSG00000226969.1";
chr1	HAVANA	intron10	2049677	2049857	.	-	.	gene_id "ENSG00000226969.1";
chr1	HAVANA	intron10	2050712	2050797	.	+	.	gene_id "ENSG00000067606.17";
chr1	HAVANA	intron10	2051023	2055430	.	+	.	gene_id "ENSG00000067606.17";
chr1	HAVANA	intron10	2055887	2056473	.	+	.	gene_id "ENSG00000067606.17";
chr1	HAVANA	intron10	2056584	2059530	.	+	.	gene_id "ENSG00000067606.17";
chr1	HAVANA	intron10	2059602	2071288	.	+	.	gene_id "ENSG00000067606.17";
chr1	HAVANA	intron10	2071547	2073451	.	+	.	gene_id "ENSG00000067606.17";
chr1	HAVANA	intron10	2073940	2073975	.	+	.	gene_id "ENSG00000067606.17";
chr1	HAVANA	intron10	2074286	2074677	.	+	.	gene_id "ENSG00000067606.17";
chr1	HAVANA	intron10	2074778	2074844	.	+	.	gene_id "ENSG00000067606.17";
chr1	HAVANA	intron10	2075144	2075233	.	+	.	gene_id "ENSG00000067606.17";
chr1	HAVANA	intron10	2075390	2082237	.	+	.	gene_id "ENSG00000067606.17";
chr1	HAVANA	intron10	2082471	2098336	.	+	.	gene_id "ENSG00000067606.17";
chr1	HAVANA	intron10	2098566	2104705	.	+	.	gene_id "ENSG00000067606.17";
chr1	HAVANA	intron10	2104906	2111643	.	+	.	gene_id "ENSG00000067606.17";
chr1	HAVANA	intron10	2111828	2116194	.	+	.	gene_id "ENSG00000067606.17";
chr1	HAVANA	intron10	2116321	2133627	.	+	.	gene_id "ENSG00000067606.17";
chr1	HAVANA	intron10	2134011	2134802	.	+	.	gene_id "ENSG00000067606.17";
chr1	HAVANA	intron10	2135097	2135251	.	+	.	gene_id "ENSG00000067606.17";
chr1	HAVANA	intron10	2135358	2141083	.	+	.	gene_id "ENSG00000067606.17";
chr1	HAVANA	intron10	2145280	2145327	.	+	.	gene_id "ENSG00000067606.17";
chr1	HAVANA	intron10	2145522	2146016	.	+	.	gene_id "ENSG00000067606.17";
chr1	HAVANA	intron10	2146119	2148861	.	+	.	gene_id "ENSG00000067606.17";
chr1	HAVANA	intron10	2148935	2150779	.	+	.	gene_id "ENSG00000067606.17";
chr1	HAVANA	intron10	2150990	2155984	.	+	.	gene_id "ENSG00000067606.17";
chr1	HAVANA	intron10	2156739	2168837	.	+	.	gene_id "ENSG00000067606.17";
chr1	HAVANA	intron10	2169615	2171542	.	+	.	gene_id "ENSG00000067606.17";
chr1	HAVANA	intron10	2171656	2172044	.	+	.	gene_id "ENSG00000067606.17";
chr1	HAVANA	intron10	2172201	2172290	.	+	.	gene_id "ENSG00000067606.17";
chr1	HAVANA	intron10	2172399	2173886	.	+	.	gene_id "ENSG00000067606.17";
chr1	HAVANA	intron10	2174027	2174743	.	+	.	gene_id "ENSG00000067606.17";
chr1	HAVANA	intron10	2174844	2175213	.	+	.	gene_id "ENSG00000067606.17";
chr1	HAVANA	intron10	2175324	2181793	.	+	.	gene_id "ENSG00000067606.17";
chr1	HAVANA	intron10	2184390	2184460	.	+	.	gene_id "ENSG00000067606.17";
chr1	HAVANA	intron10	2185524	2185993	.	-	.	gene_id "ENSG00000162585.17";
chr1	HAVANA	intron10	2186260	2186827	.	-	.	gene_id "ENSG00000162585.17";
chr1	HAVANA	intron10	2187217	2189533	.	-	.	gene_id "ENSG00000162585.17";
chr1	HAVANA	intron10	2193921	2193987	.	-	.	gene_id "ENSG00000162585.17";
chr1	HAVANA	intron10	2194224	2194677	.	-	.	gene_id "ENSG00000162585.17";
chr1	HAVANA	intron10	2194786	2197996	.	-	.	gene_id "ENSG00000162585.17";
chr1	HAVANA	intron10	2201236	2203425	.	-	.	gene_id "ENSG00000162585.17";
chr1	HAVANA	intron10	2203893	2206294	.	-	.	gene_id "ENSG00000162585.17";
chr1	HAVANA	intron10	2206435	2206504	.	-	.	gene_id "ENSG00000162585.17";
chr1	HAVANA	intron10	2206678	2207545	.	-	.	gene_id "ENSG00000162585.17";
chr1	HAVANA	intron10	2207744	2212160	.	-	.	gene_id "ENSG00000162585.17";
chr1	HAVANA	intron10	2212469	2212522	.	-	.	gene_id "ENSG00000162585.17";
chr1	HAVANA	intron10	2212721	2220524	.	+	.	gene_id "ENSG00000234396.3";
chr1	HAVANA	intron10	2229746	2232468	.	+	.	gene_id "ENSG00000157933.10";
chr1	HAVANA	intron10	2232680	2247985	.	+	.	gene_id "ENSG00000157933.10";
chr1	HAVANA	intron10	2248082	2302967	.	+	.	gene_id "ENSG00000157933.10";
chr1	HAVANA	intron10	2303114	2303274	.	+	.	gene_id "ENSG00000157933.10";
chr1	HAVANA	intron10	2303411	2303635	.	+	.	gene_id "ENSG00000157933.10";
chr1	HAVANA	intron10	2304119	2304282	.	+	.	gene_id "ENSG00000157933.10";
chr1	HAVANA	intron10	2304596	2306009	.	+	.	gene_id "ENSG00000157933.10";
chr1	HAVANA	intron10	2306261	2306566	.	+	.	gene_id "ENSG00000157933.10";
chr1	HAVANA	intron10	2316009	2316381	.	+	.	gene_id "ENSG00000287356.1";
chr1	HAVANA	intron10	2317022	2317600	.	+	.	gene_id "ENSG00000287356.1";
chr1	HAVANA	intron10	2317740	2318979	.	+	.	gene_id "ENSG00000287356.1";
chr1	HAVANA	intron10	2323086	2324086	.	-	.	gene_id "ENSG00000116151.14";
chr1	HAVANA	intron10	2324154	2326190	.	-	.	gene_id "ENSG00000116151.14";
chr1	HAVANA	intron10	2326704	2332115	.	-	.	gene_id "ENSG00000116151.14";
chr1	HAVANA	intron10	2332764	2336458	.	-	.	gene_id "ENSG00000116151.14";
chr1	HAVANA	intron10	2336559	2336706	.	-	.	gene_id "ENSG00000116151.14";
chr1	HAVANA	intron10	2336861	2350403	.	-	.	gene_id "ENSG00000116151.14";
chr1	HAVANA	intron10	2352831	2355164	.	-	.	gene_id "ENSG00000116151.14";
chr1	HAVANA	intron10	2355475	2357421	.	-	.	gene_id "ENSG00000116151.14";
chr1	HAVANA	intron10	2357609	2358581	.	-	.	gene_id "ENSG00000116151.14";
chr1	HAVANA	intron10	2358726	2363050	.	-	.	gene_id "ENSG00000116151.14";
chr1	HAVANA	intron10	2363639	2371154	.	-	.	gene_id "ENSG00000116151.14";
chr1	HAVANA	intron10	2372602	2374450	.	-	.	gene_id "ENSG00000116151.14";
chr1	HAVANA	intron10	2374568	2374842	.	-	.	gene_id "ENSG00000116151.14";
chr1	HAVANA	intron10	2379238	2384967	.	-	.	gene_id "ENSG00000116151.14";
chr1	HAVANA	intron10	2385169	2385361	.	-	.	gene_id "ENSG00000116151.14";
chr1	HAVANA	intron10	2388520	2389914	.	-	.	gene_id "ENSG00000116151.14";
chr1	HAVANA	intron10	2390007	2391447	.	-	.	gene_id "ENSG00000116151.14";
chr1	HAVANA	intron10	2391969	2393163	.	+	.	gene_id "ENSG00000157916.20";
chr1	HAVANA	intron10	2393242	2393994	.	+	.	gene_id "ENSG00000157916.20";
chr1	HAVANA	intron10	2396378	2397105	.	+	.	gene_id "ENSG00000157916.20";
chr1	HAVANA	intron10	2397231	2399404	.	+	.	gene_id "ENSG00000157916.20";
chr1	HAVANA	intron10	2399525	2400846	.	+	.	gene_id "ENSG00000157916.20";
chr1	HAVANA	intron10	2400946	2401940	.	+	.	gene_id "ENSG00000157916.20";
chr1	HAVANA	intron10	2402353	2403024	.	+	.	gene_id "ENSG00000157916.20";
chr1	HAVANA	intron10	2405845	2406473	.	-	.	gene_id "ENSG00000157911.11";
chr1	HAVANA	intron10	2406630	2406709	.	-	.	gene_id "ENSG00000157911.11";
chr1	HAVANA	intron10	2406966	2408441	.	-	.	gene_id "ENSG00000157911.11";
chr1	HAVANA	intron10	2408869	2409667	.	-	.	gene_id "ENSG00000157911.11";
chr1	HAVANA	intron10	2410015	2410250	.	-	.	gene_id "ENSG00000157911.11";
chr1	HAVANA	intron10	2410462	2410619	.	-	.	gene_id "ENSG00000157911.11";
chr1	HAVANA	intron10	2410879	2412380	.	-	.	gene_id "ENSG00000157911.11";
chr1	HAVANA	intron10	2412575	2413586	.	-	.	gene_id "ENSG00000157911.11";
chr1	HAVANA	intron10	2426048	2430327	.	+	.	gene_id "ENSG00000149527.18";
chr1	HAVANA	intron10	2430640	2467448	.	+	.	gene_id "ENSG00000149527.18";
chr1	HAVANA	intron10	2467673	2476278	.	+	.	gene_id "ENSG00000149527.18";
chr1	HAVANA	intron10	2476723	2478465	.	+	.	gene_id "ENSG00000149527.18";
chr1	HAVANA	intron10	2478633	2479079	.	+	.	gene_id "ENSG00000149527.18";
chr1	HAVANA	intron10	2479989	2480172	.	+	.	gene_id "ENSG00000149527.18";
chr1	HAVANA	intron10	2480323	2484437	.	+	.	gene_id "ENSG00000149527.18";
chr1	HAVANA	intron10	2484629	2486896	.	+	.	gene_id "ENSG00000149527.18";
chr1	HAVANA	intron10	2487011	2487162	.	+	.	gene_id "ENSG00000149527.18";
chr1	HAVANA	intron10	2487387	2487587	.	+	.	gene_id "ENSG00000149527.18";
chr1	HAVANA	intron10	2487729	2489196	.	+	.	gene_id "ENSG00000149527.18";
chr1	HAVANA	intron10	2489389	2489749	.	+	.	gene_id "ENSG00000149527.18";
chr1	HAVANA	intron10	2489878	2491181	.	+	.	gene_id "ENSG00000149527.18";
chr1	HAVANA	intron10	2491346	2492299	.	+	.	gene_id "ENSG00000149527.18";
chr1	HAVANA	intron10	2493259	2493436	.	+	.	gene_id "ENSG00000149527.18";
chr1	HAVANA	intron10	2494480	2494845	.	+	.	gene_id "ENSG00000149527.18";
chr1	HAVANA	intron10	2494959	2495477	.	+	.	gene_id "ENSG00000149527.18";
chr1	HAVANA	intron10	2495581	2496596	.	+	.	gene_id "ENSG00000149527.18";
chr1	HAVANA	intron10	2496715	2496817	.	+	.	gene_id "ENSG00000149527.18";
chr1	HAVANA	intron10	2497021	2497491	.	+	.	gene_id "ENSG00000149527.18";
chr1	HAVANA	intron10	2497620	2497771	.	+	.	gene_id "ENSG00000149527.18";
chr1	HAVANA	intron10	2498839	2499073	.	+	.	gene_id "ENSG00000149527.18";
chr1	HAVANA	intron10	2499241	2499630	.	+	.	gene_id "ENSG00000149527.18";
chr1	HAVANA	intron10	2509071	2509782	.	-	.	gene_id "ENSG00000157881.16";
chr1	HAVANA	intron10	2509941	2510046	.	-	.	gene_id "ENSG00000157881.16";
chr1	HAVANA	intron10	2510168	2510282	.	-	.	gene_id "ENSG00000157881.16";
chr1	HAVANA	intron10	2510793	2511327	.	-	.	gene_id "ENSG00000157881.16";
chr1	HAVANA	intron10	2511398	2511617	.	-	.	gene_id "ENSG00000157881.16";
chr1	HAVANA	intron10	2511694	2512395	.	-	.	gene_id "ENSG00000157881.16";
chr1	HAVANA	intron10	2513050	2513991	.	-	.	gene_id "ENSG00000157881.16";
chr1	HAVANA	intron10	2514100	2514343	.	-	.	gene_id "ENSG00000157881.16";
chr1	HAVANA	intron10	2514477	2515247	.	-	.	gene_id "ENSG00000157881.16";
chr1	HAVANA	intron10	2515412	2515551	.	-	.	gene_id "ENSG00000157881.16";
chr1	HAVANA	intron10	2515948	2518153	.	-	.	gene_id "ENSG00000157881.16";
chr1	HAVANA	intron10	2518275	2518505	.	-	.	gene_id "ENSG00000157881.16";
chr1	HAVANA	intron10	2518608	2519132	.	-	.	gene_id "ENSG00000157881.16";
chr1	HAVANA	intron10	2519335	2519790	.	-	.	gene_id "ENSG00000157881.16";
chr1	HAVANA	intron10	2519965	2520311	.	-	.	gene_id "ENSG00000157881.16";
chr1	HAVANA	intron10	2520425	2520712	.	-	.	gene_id "ENSG00000157881.16";
chr1	HAVANA	intron10	2520917	2521090	.	-	.	gene_id "ENSG00000157881.16";
chr1	HAVANA	intron10	2521952	2525590	.	-	.	gene_id "ENSG00000157881.16";
chr1	HAVANA	intron10	2526198	2526453	.	-	.	gene_id "ENSG00000157881.16";
chr1	HAVANA	intron10	2529760	2529835	.	-	.	gene_id "ENSG00000197921.6";
chr1	HAVANA	intron10	2530022	2530063	.	-	.	gene_id "ENSG00000197921.6";
chr1	HAVANA	intron10	2530264	2545958	.	+	.	gene_id "ENSG00000272449.2";
chr1	HAVANA	intron10	2550742	2550981	.	-	.	gene_id "ENSG00000238164.6";
chr1	HAVANA	intron10	2554307	2554713	.	-	.	gene_id "ENSG00000238164.6";
chr1	HAVANA	intron10	2557032	2557715	.	+	.	gene_id "ENSG00000157873.17";
chr1	HAVANA	intron10	2557845	2558332	.	+	.	gene_id "ENSG00000157873.17";
chr1	HAVANA	intron10	2559989	2560543	.	+	.	gene_id "ENSG00000157873.17";
chr1	HAVANA	intron10	2563840	2565042	.	+	.	gene_id "ENSG00000157873.17";
chr1	HAVANA	intron10	2566616	2567855	.	+	.	gene_id "ENSG00000225931.3";
chr1	HAVANA	intron10	2568065	2568966	.	+	.	gene_id "ENSG00000225931.3";
chr1	HAVANA	intron10	2581661	2583359	.	+	.	gene_id "ENSG00000228037.1";
chr1	HAVANA	intron10	2583506	2584114	.	+	.	gene_id "ENSG00000228037.1";
chr1	HAVANA	intron10	2586602	2586739	.	+	.	gene_id "ENSG00000157870.17";
chr1	HAVANA	intron10	2586959	2587031	.	+	.	gene_id "ENSG00000157870.17";
chr1	HAVANA	intron10	2587306	2587730	.	+	.	gene_id "ENSG00000157870.17";
chr1	HAVANA	intron10	2587803	2588325	.	+	.	gene_id "ENSG00000157870.17";
chr1	HAVANA	intron10	2589051	2589399	.	+	.	gene_id "ENSG00000157870.17";
chr1	HAVANA	intron10	2591470	2591546	.	-	.	gene_id "ENSG00000142606.16";
chr1	HAVANA	intron10	2591644	2591683	.	-	.	gene_id "ENSG00000142606.16";
chr1	HAVANA	intron10	2592038	2592644	.	-	.	gene_id "ENSG00000142606.16";
chr1	HAVANA	intron10	2592977	2593803	.	-	.	gene_id "ENSG00000142606.16";
chr1	HAVANA	intron10	2594084	2594374	.	-	.	gene_id "ENSG00000142606.16";
chr1	HAVANA	intron10	2594454	2594779	.	-	.	gene_id "ENSG00000142606.16";
chr1	HAVANA	intron10	2594904	2595265	.	-	.	gene_id "ENSG00000142606.16";
chr1	HAVANA	intron10	2595370	2595998	.	-	.	gene_id "ENSG00000142606.16";
chr1	HAVANA	intron10	2596118	2596550	.	-	.	gene_id "ENSG00000142606.16";
chr1	HAVANA	intron10	2596700	2598196	.	-	.	gene_id "ENSG00000142606.16";
chr1	HAVANA	intron10	2598311	2598643	.	-	.	gene_id "ENSG00000142606.16";
chr1	HAVANA	intron10	2598801	2603873	.	-	.	gene_id "ENSG00000142606.16";
chr1	HAVANA	intron10	2603984	2604136	.	-	.	gene_id "ENSG00000142606.16";
chr1	HAVANA	intron10	2604292	2605547	.	-	.	gene_id "ENSG00000142606.16";
chr1	HAVANA	intron10	2605634	2606237	.	-	.	gene_id "ENSG00000142606.16";
chr1	HAVANA	intron10	2606377	2606963	.	-	.	gene_id "ENSG00000142606.16";
chr1	HAVANA	intron10	2607080	2609328	.	-	.	gene_id "ENSG00000142606.16";
chr1	HAVANA	intron10	2609430	2609659	.	-	.	gene_id "ENSG00000142606.16";
chr1	HAVANA	intron10	2609842	2611270	.	-	.	gene_id "ENSG00000142606.16";
chr1	HAVANA	intron10	2611412	2612116	.	-	.	gene_id "ENSG00000142606.16";
chr1	HAVANA	intron10	2612215	2629320	.	-	.	gene_id "ENSG00000142606.16";
chr1	HAVANA	intron10	2629532	2629747	.	-	.	gene_id "ENSG00000142606.16";
chr1	HAVANA	intron10	2630208	2632567	.	-	.	gene_id "ENSG00000142606.16";
chr1	HAVANA	intron10	2633017	2635975	.	+	.	gene_id "ENSG00000237058.1";
chr1	HAVANA	intron10	2641906	2644253	.	-	.	gene_id "ENSG00000215912.12";
chr1	HAVANA	intron10	2644489	2645282	.	-	.	gene_id "ENSG00000215912.12";
chr1	HAVANA	intron10	2645574	2768090	.	-	.	gene_id "ENSG00000215912.12";
chr1	HAVANA	intron10	2784734	2785808	.	-	.	gene_id "ENSG00000215912.12";
chr1	HAVANA	intron10	2786034	2787470	.	-	.	gene_id "ENSG00000215912.12";
chr1	HAVANA	intron10	2787717	2789492	.	-	.	gene_id "ENSG00000215912.12";
chr1	HAVANA	intron10	2790357	2800033	.	-	.	gene_id "ENSG00000215912.12";
chr1	HAVANA	intron10	2800879	2801566	.	-	.	gene_id "ENSG00000215912.12";
chr1	HAVANA	intron10	2812009	2812224	.	-	.	gene_id "ENSG00000233234.1";
chr1	HAVANA	intron10	2814999	2817490	.	+	.	gene_id "ENSG00000287396.1";
chr1	HAVANA	intron10	2961596	2961661	.	-	.	gene_id "ENSG00000284745.1";
chr1	HAVANA	intron10	2962111	2963253	.	-	.	gene_id "ENSG00000284745.1";
chr1	HAVANA	intron10	2963426	2968552	.	-	.	gene_id "ENSG00000284745.1";
chr1	HAVANA	intron10	3064313	3067326	.	-	.	gene_id "ENSG00000177133.11";
chr1	HAVANA	intron10	3068059	3068211	.	-	.	gene_id "ENSG00000177133.11";
chr1	HAVANA	intron10	3069307	3127964	.	+	.	gene_id "ENSG00000142611.17";
chr1	HAVANA	intron10	3128046	3132926	.	+	.	gene_id "ENSG00000142611.17";
chr1	HAVANA	intron10	3133710	3186114	.	+	.	gene_id "ENSG00000142611.17";
chr1	HAVANA	intron10	3186602	3205977	.	+	.	gene_id "ENSG00000142611.17";
chr1	HAVANA	intron10	3208675	3237920	.	+	.	gene_id "ENSG00000142611.17";
chr1	HAVANA	intron10	3238106	3244076	.	+	.	gene_id "ENSG00000142611.17";
chr1	HAVANA	intron10	3244148	3306635	.	+	.	gene_id "ENSG00000142611.17";
chr1	HAVANA	intron10	3310097	3313051	.	+	.	gene_id "ENSG00000142611.17";
chr1	HAVANA	intron10	3323150	3367814	.	+	.	gene_id "ENSG00000142611.17";
chr1	HAVANA	intron10	3373929	3385138	.	+	.	gene_id "ENSG00000142611.17";
chr1	HAVANA	intron10	3385297	3386665	.	+	.	gene_id "ENSG00000142611.17";
chr1	HAVANA	intron10	3386929	3396480	.	+	.	gene_id "ENSG00000142611.17";
chr1	HAVANA	intron10	3396604	3402780	.	+	.	gene_id "ENSG00000142611.17";
chr1	HAVANA	intron10	3403009	3404728	.	+	.	gene_id "ENSG00000142611.17";
chr1	HAVANA	intron10	3404897	3405484	.	+	.	gene_id "ENSG00000142611.17";
chr1	HAVANA	intron10	3405659	3411373	.	+	.	gene_id "ENSG00000142611.17";
chr1	HAVANA	intron10	3412811	3414549	.	+	.	gene_id "ENSG00000142611.17";
chr1	HAVANA	intron10	3414658	3417817	.	+	.	gene_id "ENSG00000142611.17";
chr1	HAVANA	intron10	3418008	3418656	.	+	.	gene_id "ENSG00000142611.17";
chr1	HAVANA	intron10	3418755	3424908	.	+	.	gene_id "ENSG00000142611.17";
chr1	HAVANA	intron10	3425070	3425205	.	+	.	gene_id "ENSG00000142611.17";
chr1	HAVANA	intron10	3425761	3426040	.	+	.	gene_id "ENSG00000142611.17";
chr1	HAVANA	intron10	3426236	3430861	.	+	.	gene_id "ENSG00000142611.17";
chr1	HAVANA	intron10	3431119	3431955	.	+	.	gene_id "ENSG00000142611.17";
chr1	HAVANA	intron10	3432151	3433666	.	+	.	gene_id "ENSG00000142611.17";
chr1	HAVANA	intron10	3454822	3463055	.	+	.	gene_id "ENSG00000130762.15";
chr1	HAVANA	intron10	3463683	3465994	.	+	.	gene_id "ENSG00000130762.15";
chr1	HAVANA	intron10	3466204	3466960	.	+	.	gene_id "ENSG00000130762.15";
chr1	HAVANA	intron10	3467348	3468533	.	+	.	gene_id "ENSG00000130762.15";
chr1	HAVANA	intron10	3468947	3469422	.	+	.	gene_id "ENSG00000130762.15";
chr1	HAVANA	intron10	3469604	3471596	.	+	.	gene_id "ENSG00000130762.15";
chr1	HAVANA	intron10	3471802	3472758	.	+	.	gene_id "ENSG00000130762.15";
chr1	HAVANA	intron10	3473241	3473382	.	+	.	gene_id "ENSG00000130762.15";
chr1	HAVANA	intron10	3474468	3474697	.	+	.	gene_id "ENSG00000130762.15";
chr1	HAVANA	intron10	3474793	3475959	.	+	.	gene_id "ENSG00000130762.15";
chr1	HAVANA	intron10	3476073	3477864	.	+	.	gene_id "ENSG00000130762.15";
chr1	HAVANA	intron10	3478623	3479506	.	+	.	gene_id "ENSG00000130762.15";
chr1	HAVANA	intron10	3479601	3479801	.	+	.	gene_id "ENSG00000130762.15";
chr1	HAVANA	intron10	3479924	3480437	.	+	.	gene_id "ENSG00000130762.15";
chr1	HAVANA	intron10	3490600	3490901	.	-	.	gene_id "ENSG00000162591.16";
chr1	HAVANA	intron10	3490970	3492628	.	-	.	gene_id "ENSG00000162591.16";
chr1	HAVANA	intron10	3493497	3493760	.	-	.	gene_id "ENSG00000162591.16";
chr1	HAVANA	intron10	3493910	3493985	.	-	.	gene_id "ENSG00000162591.16";
chr1	HAVANA	intron10	3494255	3494360	.	-	.	gene_id "ENSG00000162591.16";
chr1	HAVANA	intron10	3494752	3495879	.	-	.	gene_id "ENSG00000162591.16";
chr1	HAVANA	intron10	3496029	3496644	.	-	.	gene_id "ENSG00000162591.16";
chr1	HAVANA	intron10	3496794	3496977	.	-	.	gene_id "ENSG00000162591.16";
chr1	HAVANA	intron10	3497130	3497222	.	-	.	gene_id "ENSG00000162591.16";
chr1	HAVANA	intron10	3497372	3497480	.	-	.	gene_id "ENSG00000162591.16";
chr1	HAVANA	intron10	3497632	3498360	.	-	.	gene_id "ENSG00000162591.16";
chr1	HAVANA	intron10	3498510	3498687	.	-	.	gene_id "ENSG00000162591.16";
chr1	HAVANA	intron10	3498837	3499127	.	-	.	gene_id "ENSG00000162591.16";
chr1	HAVANA	intron10	3499277	3499577	.	-	.	gene_id "ENSG00000162591.16";
chr1	HAVANA	intron10	3499727	3499785	.	-	.	gene_id "ENSG00000162591.16";
chr1	HAVANA	intron10	3499935	3500622	.	-	.	gene_id "ENSG00000162591.16";
chr1	HAVANA	intron10	3500775	3500955	.	-	.	gene_id "ENSG00000162591.16";
chr1	HAVANA	intron10	3501105	3501166	.	-	.	gene_id "ENSG00000162591.16";
chr1	HAVANA	intron10	3501319	3501785	.	-	.	gene_id "ENSG00000162591.16";
chr1	HAVANA	intron10	3501932	3505197	.	-	.	gene_id "ENSG00000162591.16";
chr1	HAVANA	intron10	3505353	3505411	.	-	.	gene_id "ENSG00000162591.16";
chr1	HAVANA	intron10	3505567	3506097	.	-	.	gene_id "ENSG00000162591.16";
chr1	HAVANA	intron10	3506247	3507784	.	-	.	gene_id "ENSG00000162591.16";
chr1	HAVANA	intron10	3507934	3508547	.	-	.	gene_id "ENSG00000162591.16";
chr1	HAVANA	intron10	3508700	3509064	.	-	.	gene_id "ENSG00000162591.16";
chr1	HAVANA	intron10	3509256	3509859	.	-	.	gene_id "ENSG00000162591.16";
chr1	HAVANA	intron10	3510003	3510772	.	-	.	gene_id "ENSG00000162591.16";
chr1	HAVANA	intron10	3510913	3511539	.	-	.	gene_id "ENSG00000162591.16";
chr1	HAVANA	intron10	3511698	3511995	.	-	.	gene_id "ENSG00000162591.16";
chr1	HAVANA	intron10	3512139	3514539	.	-	.	gene_id "ENSG00000162591.16";
chr1	HAVANA	intron10	3514683	3515391	.	-	.	gene_id "ENSG00000162591.16";
chr1	HAVANA	intron10	3515538	3524113	.	-	.	gene_id "ENSG00000162591.16";
chr1	HAVANA	intron10	3524257	3531069	.	-	.	gene_id "ENSG00000162591.16";
chr1	HAVANA	intron10	3531459	3546987	.	-	.	gene_id "ENSG00000162591.16";
chr1	HAVANA	intron10	3547134	3560684	.	-	.	gene_id "ENSG00000162591.16";
chr1	HAVANA	intron10	3560801	3579814	.	-	.	gene_id "ENSG00000162591.16";
chr1	HAVANA	intron10	3579940	3595327	.	-	.	gene_id "ENSG00000162591.16";
chr1	HAVANA	intron10	3595458	3602455	.	-	.	gene_id "ENSG00000162591.16";
chr1	HAVANA	intron10	3602611	3611127	.	-	.	gene_id "ENSG00000162591.16";
chr1	HAVANA	intron10	3623567	3624297	.	-	.	gene_id "ENSG00000238260.1";
chr1	HAVANA	intron10	3624461	3624621	.	-	.	gene_id "ENSG00000238260.1";
chr1	HAVANA	intron10	3625284	3625413	.	+	.	gene_id "ENSG00000158109.15";
chr1	HAVANA	intron10	3625526	3625702	.	+	.	gene_id "ENSG00000158109.15";
chr1	HAVANA	intron10	3625900	3627489	.	+	.	gene_id "ENSG00000158109.15";
chr1	HAVANA	intron10	3627664	3628398	.	+	.	gene_id "ENSG00000158109.15";
chr1	HAVANA	intron10	3631668	3631875	.	-	.	gene_id "ENSG00000116213.16";
chr1	HAVANA	intron10	3637109	3638739	.	-	.	gene_id "ENSG00000116213.16";
chr1	HAVANA	intron10	3639636	3646655	.	-	.	gene_id "ENSG00000116213.16";
chr1	HAVANA	intron10	3646793	3647235	.	-	.	gene_id "ENSG00000116213.16";
chr1	HAVANA	intron10	3647571	3649920	.	-	.	gene_id "ENSG00000116213.16";
chr1	HAVANA	intron10	3650114	3652515	.	-	.	gene_id "ENSG00000116213.16";
chr1	HAVANA	intron10	3652762	3658937	.	+	.	gene_id "ENSG00000078900.15";
chr1	HAVANA	intron10	3668773	3682322	.	+	.	gene_id "ENSG00000078900.15";
chr1	HAVANA	intron10	3682441	3683049	.	+	.	gene_id "ENSG00000078900.15";
chr1	HAVANA	intron10	3683191	3690661	.	+	.	gene_id "ENSG00000078900.15";
chr1	HAVANA	intron10	3690955	3698035	.	+	.	gene_id "ENSG00000078900.15";
chr1	HAVANA	intron10	3698162	3707538	.	+	.	gene_id "ENSG00000078900.15";
chr1	HAVANA	intron10	3708545	3712199	.	+	.	gene_id "ENSG00000078900.15";
chr1	HAVANA	intron10	3714299	3722010	.	+	.	gene_id "ENSG00000078900.15";
chr1	HAVANA	intron10	3722218	3723343	.	+	.	gene_id "ENSG00000078900.15";
chr1	HAVANA	intron10	3723480	3727104	.	+	.	gene_id "ENSG00000078900.15";
chr1	HAVANA	intron10	3727235	3727467	.	+	.	gene_id "ENSG00000078900.15";
chr1	HAVANA	intron10	3727781	3728118	.	+	.	gene_id "ENSG00000078900.15";
chr1	HAVANA	intron10	3728228	3729316	.	+	.	gene_id "ENSG00000078900.15";
chr1	HAVANA	intron10	3729762	3729989	.	+	.	gene_id "ENSG00000078900.15";
chr1	HAVANA	intron10	3730159	3730916	.	+	.	gene_id "ENSG00000078900.15";
chr1	HAVANA	intron10	3731076	3731452	.	+	.	gene_id "ENSG00000078900.15";
chr1	HAVANA	intron10	3731567	3732736	.	+	.	gene_id "ENSG00000078900.15";
chr1	HAVANA	intron10	3742994	3743050	.	-	.	gene_id "ENSG00000227372.12";
chr1	HAVANA	intron10	3743382	3745370	.	-	.	gene_id "ENSG00000227372.12";
chr1	HAVANA	intron10	3747374	3747803	.	+	.	gene_id "ENSG00000162592.10";
chr1	HAVANA	intron10	3747969	3751321	.	+	.	gene_id "ENSG00000162592.10";
chr1	HAVANA	intron10	3751468	3752434	.	+	.	gene_id "ENSG00000162592.10";
chr1	HAVANA	intron10	3752810	3754107	.	+	.	gene_id "ENSG00000162592.10";
chr1	HAVANA	intron10	3754252	3755446	.	+	.	gene_id "ENSG00000162592.10";
chr1	HAVANA	intron10	3757200	3761270	.	+	.	gene_id "ENSG00000162592.10";
chr1	HAVANA	intron10	3761441	3762609	.	+	.	gene_id "ENSG00000162592.10";
chr1	HAVANA	intron10	3762723	3762956	.	+	.	gene_id "ENSG00000162592.10";
chr1	HAVANA	intron10	3763485	3763695	.	+	.	gene_id "ENSG00000162592.10";
chr1	HAVANA	intron10	3763847	3766524	.	+	.	gene_id "ENSG00000162592.10";
chr1	HAVANA	intron10	3766623	3767222	.	+	.	gene_id "ENSG00000162592.10";
chr1	HAVANA	intron10	3767456	3769772	.	+	.	gene_id "ENSG00000162592.10";
chr1	HAVANA	intron10	3769898	3771390	.	+	.	gene_id "ENSG00000162592.10";
chr1	HAVANA	intron10	3773192	3775288	.	+	.	gene_id "ENSG00000235169.9";
chr1	HAVANA	intron10	3775681	3775784	.	+	.	gene_id "ENSG00000235169.9";
chr1	HAVANA	intron10	3781347	3781501	.	-	.	gene_id "ENSG00000130764.10";
chr1	HAVANA	intron10	3781612	3782650	.	-	.	gene_id "ENSG00000130764.10";
chr1	HAVANA	intron10	3782774	3782814	.	-	.	gene_id "ENSG00000130764.10";
chr1	HAVANA	intron10	3783112	3783759	.	-	.	gene_id "ENSG00000130764.10";
chr1	HAVANA	intron10	3783922	3783985	.	-	.	gene_id "ENSG00000130764.10";
chr1	HAVANA	intron10	3784186	3785007	.	-	.	gene_id "ENSG00000130764.10";
chr1	HAVANA	intron10	3785539	3786838	.	-	.	gene_id "ENSG00000130764.10";
chr1	HAVANA	intron10	3787321	3795851	.	-	.	gene_id "ENSG00000130764.10";
chr1	HAVANA	intron10	3815528	3816138	.	-	.	gene_id "ENSG00000116198.13";
chr1	HAVANA	intron10	3816469	3822765	.	-	.	gene_id "ENSG00000116198.13";
chr1	HAVANA	intron10	3823252	3823413	.	-	.	gene_id "ENSG00000116198.13";
chr1	HAVANA	intron10	3823573	3825747	.	-	.	gene_id "ENSG00000116198.13";
chr1	HAVANA	intron10	3825877	3826359	.	-	.	gene_id "ENSG00000116198.13";
chr1	HAVANA	intron10	3826447	3826697	.	-	.	gene_id "ENSG00000116198.13";
chr1	HAVANA	intron10	3826755	3829255	.	-	.	gene_id "ENSG00000116198.13";
chr1	HAVANA	intron10	3829384	3829681	.	-	.	gene_id "ENSG00000116198.13";
chr1	HAVANA	intron10	3830008	3831035	.	-	.	gene_id "ENSG00000116198.13";
chr1	HAVANA	intron10	3831235	3833660	.	-	.	gene_id "ENSG00000116198.13";
chr1	HAVANA	intron10	3834046	3834914	.	-	.	gene_id "ENSG00000116198.13";
chr1	HAVANA	intron10	3835103	3836484	.	-	.	gene_id "ENSG00000116198.13";
chr1	HAVANA	intron10	3836703	3836904	.	-	.	gene_id "ENSG00000116198.13";
chr1	HAVANA	intron10	3837147	3837281	.	-	.	gene_id "ENSG00000116198.13";
chr1	HAVANA	intron10	3837530	3838953	.	-	.	gene_id "ENSG00000116198.13";
chr1	HAVANA	intron10	3839130	3839597	.	-	.	gene_id "ENSG00000116198.13";
chr1	HAVANA	intron10	3839787	3843098	.	-	.	gene_id "ENSG00000116198.13";
chr1	HAVANA	intron10	3843334	3844896	.	-	.	gene_id "ENSG00000116198.13";
chr1	HAVANA	intron10	3844994	3845278	.	-	.	gene_id "ENSG00000116198.13";
chr1	HAVANA	intron10	3845362	3847464	.	-	.	gene_id "ENSG00000116198.13";
chr1	HAVANA	intron10	3847715	3848597	.	-	.	gene_id "ENSG00000116198.13";
chr1	HAVANA	intron10	3848792	3852284	.	-	.	gene_id "ENSG00000116198.13";
chr1	HAVANA	intron10	3852432	3856878	.	-	.	gene_id "ENSG00000116198.13";
chr1	HAVANA	intron10	3857728	3858707	.	+	.	gene_id "ENSG00000169598.16";
chr1	HAVANA	intron10	3858877	3860409	.	+	.	gene_id "ENSG00000169598.16";
chr1	HAVANA	intron10	3860517	3865632	.	+	.	gene_id "ENSG00000169598.16";
chr1	HAVANA	intron10	3866011	3866273	.	+	.	gene_id "ENSG00000169598.16";
chr1	HAVANA	intron10	3866409	3867652	.	+	.	gene_id "ENSG00000169598.16";
chr1	HAVANA	intron10	3868064	3869594	.	+	.	gene_id "ENSG00000169598.16";
chr1	HAVANA	intron10	3869786	3872461	.	+	.	gene_id "ENSG00000169598.16";
chr1	HAVANA	intron10	3872583	3873003	.	+	.	gene_id "ENSG00000169598.16";
chr1	HAVANA	intron10	3873148	3883496	.	+	.	gene_id "ENSG00000169598.16";
chr1	HAVANA	intron10	3890084	3890558	.	-	.	gene_id "ENSG00000198912.11";
chr1	HAVANA	intron10	3893007	3895284	.	-	.	gene_id "ENSG00000198912.11";
chr1	HAVANA	intron10	3896194	3900161	.	-	.	gene_id "ENSG00000198912.11";
chr1	HAVANA	intron10	3900642	3903954	.	+	.	gene_id "ENSG00000236423.6";
chr1	HAVANA	intron10	3904047	3905220	.	+	.	gene_id "ENSG00000236423.6";
chr1	HAVANA	intron10	3905543	3913681	.	+	.	gene_id "ENSG00000236423.6";
chr1	HAVANA	intron10	3914301	3914384	.	+	.	gene_id "ENSG00000236423.6";
chr1	HAVANA	intron10	3940709	3940983	.	+	.	gene_id "ENSG00000233304.7";
chr1	HAVANA	intron10	3941154	3944546	.	+	.	gene_id "ENSG00000233304.7";
chr1	HAVANA	intron10	3949877	3952242	.	+	.	gene_id "ENSG00000233304.7";
chr1	HAVANA	intron10	3976206	3976871	.	+	.	gene_id "ENSG00000284668.2";
chr1	HAVANA	intron10	3977168	3995631	.	+	.	gene_id "ENSG00000284668.2";
chr1	HAVANA	intron10	3995702	3995774	.	+	.	gene_id "ENSG00000284668.2";
chr1	HAVANA	intron10	3995841	3996796	.	+	.	gene_id "ENSG00000284668.2";
chr1	HAVANA	intron10	3996943	3998045	.	+	.	gene_id "ENSG00000284668.2";
chr1	HAVANA	intron10	3998866	4012220	.	+	.	gene_id "ENSG00000284668.2";
chr1	HAVANA	intron10	4016717	4018467	.	-	.	gene_id "ENSG00000284703.1";
chr1	HAVANA	intron10	4412643	4415542	.	+	.	gene_id "ENSG00000235054.4";
chr1	HAVANA	intron10	4415598	4416300	.	+	.	gene_id "ENSG00000235054.4";
chr1	HAVANA	intron10	4416559	4416711	.	+	.	gene_id "ENSG00000235054.4";
chr1	HAVANA	intron10	4416892	4417787	.	+	.	gene_id "ENSG00000235054.4";
chr1	HAVANA	intron10	4418118	4422749	.	+	.	gene_id "ENSG00000235054.4";
chr1	HAVANA	intron10	4423198	4423337	.	+	.	gene_id "ENSG00000235054.4";
chr1	HAVANA	intron10	4423459	4423983	.	+	.	gene_id "ENSG00000235054.4";
chr1	HAVANA	intron10	4482361	4484183	.	-	.	gene_id "ENSG00000284694.1";
chr1	HAVANA	intron10	4552060	4552094	.	-	.	gene_id "ENSG00000227169.2";
chr1	HAVANA	intron10	4571640	4572459	.	+	.	gene_id "ENSG00000232596.3";
chr1	HAVANA	intron10	4572603	4575311	.	+	.	gene_id "ENSG00000232596.3";
chr1	HAVANA	intron10	4575461	4582266	.	+	.	gene_id "ENSG00000232596.3";
chr1	HAVANA	intron10	4582585	4583072	.	+	.	gene_id "ENSG00000232596.3";
chr1	HAVANA	intron10	4583189	4583328	.	+	.	gene_id "ENSG00000232596.3";
chr1	HAVANA	intron10	4583719	4583886	.	+	.	gene_id "ENSG00000232596.3";
chr1	HAVANA	intron10	4585105	4593041	.	+	.	gene_id "ENSG00000232596.3";
chr1	HAVANA	intron10	4655465	4711144	.	+	.	gene_id "ENSG00000196581.11";
chr1	HAVANA	intron10	4711197	4711889	.	+	.	gene_id "ENSG00000196581.11";
chr1	HAVANA	intron10	4712710	4730210	.	+	.	gene_id "ENSG00000196581.11";
chr1	HAVANA	intron10	4734993	4769842	.	+	.	gene_id "ENSG00000196581.11";
chr1	HAVANA	intron10	4769951	4772269	.	+	.	gene_id "ENSG00000196581.11";
chr1	HAVANA	intron10	4772536	4774416	.	+	.	gene_id "ENSG00000196581.11";
chr1	HAVANA	intron10	4774569	4777390	.	+	.	gene_id "ENSG00000196581.11";
chr1	HAVANA	intron10	4777805	4782534	.	+	.	gene_id "ENSG00000196581.11";
chr1	HAVANA	intron10	4964100	4964407	.	-	.	gene_id "ENSG00000284739.1";
chr1	HAVANA	intron10	4964564	4973096	.	-	.	gene_id "ENSG00000284739.1";
chr1	HAVANA	intron10	4973558	4974284	.	+	.	gene_id "ENSG00000284674.1";
chr1	HAVANA	intron10	4974392	4974827	.	+	.	gene_id "ENSG00000284674.1";
chr1	HAVANA	intron10	4974956	4976951	.	+	.	gene_id "ENSG00000284674.1";
chr1	HAVANA	intron10	4977102	4980470	.	+	.	gene_id "ENSG00000284674.1";
chr1	HAVANA	intron10	5086580	5088240	.	-	.	gene_id "ENSG00000231510.1";
chr1	HAVANA	intron10	5088384	5090569	.	-	.	gene_id "ENSG00000231510.1";
chr1	HAVANA	intron10	5090638	5090722	.	-	.	gene_id "ENSG00000231510.1";
chr1	HAVANA	intron10	5302015	5303317	.	-	.	gene_id "ENSG00000284616.1";
chr1	HAVANA	intron10	5303404	5304390	.	-	.	gene_id "ENSG00000284616.1";
chr1	HAVANA	intron10	5305040	5306931	.	-	.	gene_id "ENSG00000284616.1";
chr1	HAVANA	intron10	5478852	5480776	.	-	.	gene_id "ENSG00000284692.2";
chr1	HAVANA	intron10	5482039	5489784	.	-	.	gene_id "ENSG00000284692.2";
chr1	HAVANA	intron10	5491592	5492477	.	-	.	gene_id "ENSG00000284692.2";
chr1	HAVANA	intron10	5492618	5492744	.	-	.	gene_id "ENSG00000284692.2";
chr1	HAVANA	intron10	5562265	5563159	.	-	.	gene_id "ENSG00000236948.2";
chr1	HAVANA	intron10	5563366	5564070	.	-	.	gene_id "ENSG00000236948.2";
chr1	HAVANA	intron10	5564144	5587357	.	-	.	gene_id "ENSG00000236948.2";
chr1	HAVANA	intron10	5587586	5668130	.	-	.	gene_id "ENSG00000236948.2";
chr1	HAVANA	intron10	5866469	5867019	.	-	.	gene_id "ENSG00000131697.18";
chr1	HAVANA	intron10	5867663	5867729	.	-	.	gene_id "ENSG00000131697.18";
chr1	HAVANA	intron10	5868386	5873241	.	-	.	gene_id "ENSG00000131697.18";
chr1	HAVANA	intron10	5873852	5874460	.	-	.	gene_id "ENSG00000131697.18";
chr1	HAVANA	intron10	5874668	5874863	.	-	.	gene_id "ENSG00000131697.18";
chr1	HAVANA	intron10	5875111	5875943	.	-	.	gene_id "ENSG00000131697.18";
chr1	HAVANA	intron10	5876089	5876375	.	-	.	gene_id "ENSG00000131697.18";
chr1	HAVANA	intron10	5876534	5876868	.	-	.	gene_id "ENSG00000131697.18";
chr1	HAVANA	intron10	5877477	5879335	.	-	.	gene_id "ENSG00000131697.18";
chr1	HAVANA	intron10	5879643	5880103	.	-	.	gene_id "ENSG00000131697.18";
chr1	HAVANA	intron10	5882860	5886484	.	-	.	gene_id "ENSG00000131697.18";
chr1	HAVANA	intron10	5886983	5887275	.	-	.	gene_id "ENSG00000131697.18";
chr1	HAVANA	intron10	5887477	5888449	.	-	.	gene_id "ENSG00000131697.18";
chr1	HAVANA	intron10	5888621	5890857	.	-	.	gene_id "ENSG00000131697.18";
chr1	HAVANA	intron10	5891039	5904606	.	-	.	gene_id "ENSG00000131697.18";
chr1	HAVANA	intron10	5904815	5905281	.	-	.	gene_id "ENSG00000131697.18";
chr1	HAVANA	intron10	5905494	5905621	.	-	.	gene_id "ENSG00000131697.18";
chr1	HAVANA	intron10	5905794	5907104	.	-	.	gene_id "ENSG00000131697.18";
chr1	HAVANA	intron10	5907233	5909141	.	-	.	gene_id "ENSG00000131697.18";
chr1	HAVANA	intron10	5909224	5927638	.	-	.	gene_id "ENSG00000131697.18";
chr1	HAVANA	intron10	5927798	5933136	.	-	.	gene_id "ENSG00000131697.18";
chr1	HAVANA	intron10	5933340	5947093	.	-	.	gene_id "ENSG00000131697.18";
chr1	HAVANA	intron10	5947241	5948059	.	-	.	gene_id "ENSG00000131697.18";
chr1	HAVANA	intron10	5948262	5952689	.	-	.	gene_id "ENSG00000131697.18";
chr1	HAVANA	intron10	5952847	5961783	.	-	.	gene_id "ENSG00000131697.18";
chr1	HAVANA	intron10	5961960	5967288	.	-	.	gene_id "ENSG00000131697.18";
chr1	HAVANA	intron10	5967374	5969076	.	-	.	gene_id "ENSG00000131697.18";
chr1	HAVANA	intron10	5969270	5978259	.	-	.	gene_id "ENSG00000131697.18";
chr1	HAVANA	intron10	5978424	5986144	.	-	.	gene_id "ENSG00000131697.18";
chr1	HAVANA	intron10	5986338	5990926	.	-	.	gene_id "ENSG00000131697.18";
chr1	HAVANA	intron10	5992799	5995852	.	+	.	gene_id "ENSG00000069424.15";
chr1	HAVANA	intron10	5996095	6007428	.	+	.	gene_id "ENSG00000069424.15";
chr1	HAVANA	intron10	6007671	6018624	.	+	.	gene_id "ENSG00000069424.15";
chr1	HAVANA	intron10	6018979	6026002	.	+	.	gene_id "ENSG00000069424.15";
chr1	HAVANA	intron10	6026456	6027286	.	+	.	gene_id "ENSG00000069424.15";
chr1	HAVANA	intron10	6027470	6034272	.	+	.	gene_id "ENSG00000069424.15";
chr1	HAVANA	intron10	6035183	6035906	.	+	.	gene_id "ENSG00000069424.15";
chr1	HAVANA	intron10	6036059	6040506	.	+	.	gene_id "ENSG00000069424.15";
chr1	HAVANA	intron10	6040656	6041157	.	+	.	gene_id "ENSG00000069424.15";
chr1	HAVANA	intron10	6041773	6041820	.	+	.	gene_id "ENSG00000069424.15";
chr1	HAVANA	intron10	6041883	6045910	.	+	.	gene_id "ENSG00000069424.15";
chr1	HAVANA	intron10	6046368	6051500	.	+	.	gene_id "ENSG00000069424.15";
chr1	HAVANA	intron10	6051765	6065742	.	+	.	gene_id "ENSG00000069424.15";
chr1	HAVANA	intron10	6066287	6072744	.	+	.	gene_id "ENSG00000069424.15";
chr1	HAVANA	intron10	6072809	6073343	.	+	.	gene_id "ENSG00000069424.15";
chr1	HAVANA	intron10	6074802	6082184	.	+	.	gene_id "ENSG00000069424.15";
chr1	HAVANA	intron10	6082827	6085193	.	+	.	gene_id "ENSG00000069424.15";
chr1	HAVANA	intron10	6086382	6087456	.	+	.	gene_id "ENSG00000069424.15";
chr1	HAVANA	intron10	6089062	6090285	.	+	.	gene_id "ENSG00000069424.15";
chr1	HAVANA	intron10	6090486	6090719	.	+	.	gene_id "ENSG00000069424.15";
chr1	HAVANA	intron10	6091180	6091252	.	+	.	gene_id "ENSG00000069424.15";
chr1	HAVANA	intron10	6091318	6091852	.	+	.	gene_id "ENSG00000069424.15";
chr1	HAVANA	intron10	6092198	6094305	.	+	.	gene_id "ENSG00000069424.15";
chr1	HAVANA	intron10	6095454	6095519	.	+	.	gene_id "ENSG00000069424.15";
chr1	HAVANA	intron10	6096767	6097258	.	+	.	gene_id "ENSG00000069424.15";
chr1	HAVANA	intron10	6105438	6106223	.	-	.	gene_id "ENSG00000116254.18";
chr1	HAVANA	intron10	6106298	6106384	.	-	.	gene_id "ENSG00000116254.18";
chr1	HAVANA	intron10	6106520	6106605	.	-	.	gene_id "ENSG00000116254.18";
chr1	HAVANA	intron10	6106790	6109784	.	-	.	gene_id "ENSG00000116254.18";
chr1	HAVANA	intron10	6110001	6110383	.	-	.	gene_id "ENSG00000116254.18";
chr1	HAVANA	intron10	6110537	6111764	.	-	.	gene_id "ENSG00000116254.18";
chr1	HAVANA	intron10	6111894	6112129	.	-	.	gene_id "ENSG00000116254.18";
chr1	HAVANA	intron10	6112288	6112898	.	-	.	gene_id "ENSG00000116254.18";
chr1	HAVANA	intron10	6113009	6113300	.	-	.	gene_id "ENSG00000116254.18";
chr1	HAVANA	intron10	6113427	6121094	.	-	.	gene_id "ENSG00000116254.18";
chr1	HAVANA	intron10	6121248	6121483	.	-	.	gene_id "ENSG00000116254.18";
chr1	HAVANA	intron10	6121584	6123937	.	-	.	gene_id "ENSG00000116254.18";
chr1	HAVANA	intron10	6124118	6124506	.	-	.	gene_id "ENSG00000116254.18";
chr1	HAVANA	intron10	6124672	6125089	.	-	.	gene_id "ENSG00000116254.18";
chr1	HAVANA	intron10	6125244	6125513	.	-	.	gene_id "ENSG00000116254.18";
chr1	HAVANA	intron10	6125623	6125755	.	-	.	gene_id "ENSG00000116254.18";
chr1	HAVANA	intron10	6125869	6126561	.	-	.	gene_id "ENSG00000116254.18";
chr1	HAVANA	intron10	6126757	6127072	.	-	.	gene_id "ENSG00000116254.18";
chr1	HAVANA	intron10	6127175	6128035	.	-	.	gene_id "ENSG00000116254.18";
chr1	HAVANA	intron10	6128229	6128488	.	-	.	gene_id "ENSG00000116254.18";
chr1	HAVANA	intron10	6128620	6128827	.	-	.	gene_id "ENSG00000116254.18";
chr1	HAVANA	intron10	6129080	6130137	.	-	.	gene_id "ENSG00000116254.18";
chr1	HAVANA	intron10	6130339	6131620	.	-	.	gene_id "ENSG00000116254.18";
chr1	HAVANA	intron10	6131759	6134117	.	-	.	gene_id "ENSG00000116254.18";
chr1	HAVANA	intron10	6134270	6134707	.	-	.	gene_id "ENSG00000116254.18";
chr1	HAVANA	intron10	6134870	6135219	.	-	.	gene_id "ENSG00000116254.18";
chr1	HAVANA	intron10	6135414	6136506	.	-	.	gene_id "ENSG00000116254.18";
chr1	HAVANA	intron10	6136649	6136717	.	-	.	gene_id "ENSG00000116254.18";
chr1	HAVANA	intron10	6136876	6142117	.	-	.	gene_id "ENSG00000116254.18";
chr1	HAVANA	intron10	6142339	6142403	.	-	.	gene_id "ENSG00000116254.18";
chr1	HAVANA	intron10	6142616	6143812	.	-	.	gene_id "ENSG00000116254.18";
chr1	HAVANA	intron10	6143942	6144013	.	-	.	gene_id "ENSG00000116254.18";
chr1	HAVANA	intron10	6144166	6146201	.	-	.	gene_id "ENSG00000116254.18";
chr1	HAVANA	intron10	6146434	6146654	.	-	.	gene_id "ENSG00000116254.18";
chr1	HAVANA	intron10	6146882	6148843	.	-	.	gene_id "ENSG00000116254.18";
chr1	HAVANA	intron10	6149086	6149235	.	-	.	gene_id "ENSG00000116254.18";
chr1	HAVANA	intron10	6149423	6151021	.	-	.	gene_id "ENSG00000116254.18";
chr1	HAVANA	intron10	6151166	6152401	.	-	.	gene_id "ENSG00000116254.18";
chr1	HAVANA	intron10	6152547	6154649	.	-	.	gene_id "ENSG00000116254.18";
chr1	HAVANA	intron10	6154909	6155588	.	-	.	gene_id "ENSG00000116254.18";
chr1	HAVANA	intron10	6155728	6159325	.	-	.	gene_id "ENSG00000116254.18";
chr1	HAVANA	intron10	6180332	6181258	.	-	.	gene_id "ENSG00000285629.1";
chr1	HAVANA	intron10	6181497	6185009	.	-	.	gene_id "ENSG00000285629.1";
chr1	HAVANA	intron10	6199606	6200478	.	-	.	gene_id "ENSG00000116251.11";
chr1	HAVANA	intron10	6200853	6203356	.	-	.	gene_id "ENSG00000116251.11";
chr1	HAVANA	intron10	6203505	6204829	.	-	.	gene_id "ENSG00000116251.11";
chr1	HAVANA	intron10	6209550	6209913	.	+	.	gene_id "ENSG00000158286.13";
chr1	HAVANA	intron10	6209981	6210212	.	+	.	gene_id "ENSG00000158286.13";
chr1	HAVANA	intron10	6210306	6210359	.	+	.	gene_id "ENSG00000158286.13";
chr1	HAVANA	intron10	6211129	6211856	.	+	.	gene_id "ENSG00000158286.13";
chr1	HAVANA	intron10	6212064	6212207	.	+	.	gene_id "ENSG00000158286.13";
chr1	HAVANA	intron10	6212427	6212671	.	+	.	gene_id "ENSG00000158286.13";
chr1	HAVANA	intron10	6213194	6218278	.	+	.	gene_id "ENSG00000158286.13";
chr1	HAVANA	intron10	6218380	6219225	.	+	.	gene_id "ENSG00000158286.13";
chr1	HAVANA	intron10	6225273	6231891	.	-	.	gene_id "ENSG00000116237.16";
chr1	HAVANA	intron10	6232130	6233463	.	-	.	gene_id "ENSG00000116237.16";
chr1	HAVANA	intron10	6233654	6234394	.	-	.	gene_id "ENSG00000116237.16";
chr1	HAVANA	intron10	6234522	6234691	.	-	.	gene_id "ENSG00000116237.16";
chr1	HAVANA	intron10	6235973	6236229	.	+	.	gene_id "ENSG00000225077.3";
chr1	HAVANA	intron10	6236347	6236955	.	+	.	gene_id "ENSG00000225077.3";
chr1	HAVANA	intron10	6237161	6237234	.	+	.	gene_id "ENSG00000225077.3";
chr1	HAVANA	intron10	6237356	6237459	.	+	.	gene_id "ENSG00000225077.3";
chr1	HAVANA	intron10	6237859	6238210	.	+	.	gene_id "ENSG00000225077.3";
chr1	HAVANA	intron10	6244252	6244340	.	+	.	gene_id "ENSG00000173673.8";
chr1	HAVANA	intron10	6244457	6244537	.	+	.	gene_id "ENSG00000173673.8";
chr1	HAVANA	intron10	6244640	6245099	.	+	.	gene_id "ENSG00000173673.8";
chr1	HAVANA	intron10	6250014	6250429	.	-	.	gene_id "ENSG00000158292.7";
chr1	HAVANA	intron10	6250635	6251327	.	-	.	gene_id "ENSG00000158292.7";
chr1	HAVANA	intron10	6251541	6253707	.	-	.	gene_id "ENSG00000158292.7";
chr1	HAVANA	intron10	6254158	6254539	.	-	.	gene_id "ENSG00000158292.7";
chr1	HAVANA	intron10	6255025	6260814	.	-	.	gene_id "ENSG00000158292.7";
chr1	HAVANA	intron10	6264706	6281091	.	-	.	gene_id "ENSG00000097021.19";
chr1	HAVANA	intron10	6281297	6282713	.	-	.	gene_id "ENSG00000097021.19";
chr1	HAVANA	intron10	6282899	6294853	.	-	.	gene_id "ENSG00000097021.19";
chr1	HAVANA	intron10	6295515	6318481	.	-	.	gene_id "ENSG00000097021.19";
chr1	HAVANA	intron10	6318589	6327288	.	-	.	gene_id "ENSG00000097021.19";
chr1	HAVANA	intron10	6327424	6333466	.	-	.	gene_id "ENSG00000097021.19";
chr1	HAVANA	intron10	6333579	6339422	.	-	.	gene_id "ENSG00000097021.19";
chr1	HAVANA	intron10	6339600	6349738	.	-	.	gene_id "ENSG00000097021.19";
chr1	HAVANA	intron10	6349877	6352214	.	-	.	gene_id "ENSG00000097021.19";
chr1	HAVANA	intron10	6352260	6358815	.	-	.	gene_id "ENSG00000097021.19";
chr1	HAVANA	intron10	6359355	6360559	.	-	.	gene_id "ENSG00000097021.19";
chr1	HAVANA	intron10	6360718	6385483	.	-	.	gene_id "ENSG00000097021.19";
chr1	HAVANA	intron10	6385824	6393246	.	-	.	gene_id "ENSG00000097021.19";
chr1	HAVANA	intron10	6413293	6415221	.	-	.	gene_id "ENSG00000069812.11";
chr1	HAVANA	intron10	6419351	6419596	.	-	.	gene_id "ENSG00000069812.11";
chr1	HAVANA	intron10	6419713	6419765	.	-	.	gene_id "ENSG00000069812.11";
chr1	HAVANA	intron10	6419930	6424467	.	-	.	gene_id "ENSG00000069812.11";
chr1	HAVANA	intron10	6425260	6428215	.	+	.	gene_id "ENSG00000187017.17";
chr1	HAVANA	intron10	6428430	6429833	.	+	.	gene_id "ENSG00000187017.17";
chr1	HAVANA	intron10	6429897	6437289	.	+	.	gene_id "ENSG00000187017.17";
chr1	HAVANA	intron10	6437517	6437557	.	+	.	gene_id "ENSG00000187017.17";
chr1	HAVANA	intron10	6437758	6440243	.	+	.	gene_id "ENSG00000187017.17";
chr1	HAVANA	intron10	6440451	6440615	.	+	.	gene_id "ENSG00000187017.17";
chr1	HAVANA	intron10	6440833	6440923	.	+	.	gene_id "ENSG00000187017.17";
chr1	HAVANA	intron10	6441076	6443033	.	+	.	gene_id "ENSG00000187017.17";
chr1	HAVANA	intron10	6447007	6447320	.	+	.	gene_id "ENSG00000187017.17";
chr1	HAVANA	intron10	6447470	6448032	.	+	.	gene_id "ENSG00000187017.17";
chr1	HAVANA	intron10	6448128	6448456	.	+	.	gene_id "ENSG00000187017.17";
chr1	HAVANA	intron10	6448572	6448630	.	+	.	gene_id "ENSG00000187017.17";
chr1	HAVANA	intron10	6449102	6450363	.	+	.	gene_id "ENSG00000187017.17";
chr1	HAVANA	intron10	6450481	6451306	.	+	.	gene_id "ENSG00000187017.17";
chr1	HAVANA	intron10	6451381	6451592	.	+	.	gene_id "ENSG00000187017.17";
chr1	HAVANA	intron10	6452107	6454423	.	+	.	gene_id "ENSG00000187017.17";
chr1	HAVANA	intron10	6456682	6457173	.	+	.	gene_id "ENSG00000187017.17";
chr1	HAVANA	intron10	6457285	6457350	.	+	.	gene_id "ENSG00000187017.17";
chr1	HAVANA	intron10	6457383	6459986	.	+	.	gene_id "ENSG00000187017.17";
chr1	HAVANA	intron10	6461773	6461983	.	-	.	gene_id "ENSG00000215788.10";
chr1	HAVANA	intron10	6462185	6462308	.	-	.	gene_id "ENSG00000215788.10";
chr1	HAVANA	intron10	6462677	6462852	.	-	.	gene_id "ENSG00000215788.10";
chr1	HAVANA	intron10	6464730	6465077	.	-	.	gene_id "ENSG00000215788.10";
chr1	HAVANA	intron10	6465283	6465429	.	-	.	gene_id "ENSG00000215788.10";
chr1	HAVANA	intron10	6467583	6467814	.	-	.	gene_id "ENSG00000171680.22";
chr1	HAVANA	intron10	6468597	6469031	.	-	.	gene_id "ENSG00000171680.22";
chr1	HAVANA	intron10	6469252	6469324	.	-	.	gene_id "ENSG00000171680.22";
chr1	HAVANA	intron10	6469461	6469533	.	-	.	gene_id "ENSG00000171680.22";
chr1	HAVANA	intron10	6469687	6470225	.	-	.	gene_id "ENSG00000171680.22";
chr1	HAVANA	intron10	6470366	6470495	.	-	.	gene_id "ENSG00000171680.22";
chr1	HAVANA	intron10	6470654	6470724	.	-	.	gene_id "ENSG00000171680.22";
chr1	HAVANA	intron10	6470895	6470979	.	-	.	gene_id "ENSG00000171680.22";
chr1	HAVANA	intron10	6471648	6471747	.	-	.	gene_id "ENSG00000171680.22";
chr1	HAVANA	intron10	6471819	6472516	.	-	.	gene_id "ENSG00000171680.22";
chr1	HAVANA	intron10	6472633	6472975	.	-	.	gene_id "ENSG00000171680.22";
chr1	HAVANA	intron10	6473185	6473240	.	-	.	gene_id "ENSG00000171680.22";
chr1	HAVANA	intron10	6473465	6474002	.	-	.	gene_id "ENSG00000171680.22";
chr1	HAVANA	intron10	6474175	6474440	.	-	.	gene_id "ENSG00000171680.22";
chr1	HAVANA	intron10	6475149	6475451	.	-	.	gene_id "ENSG00000171680.22";
chr1	HAVANA	intron10	6475533	6475920	.	-	.	gene_id "ENSG00000171680.22";
chr1	HAVANA	intron10	6476047	6477518	.	-	.	gene_id "ENSG00000171680.22";
chr1	HAVANA	intron10	6477669	6485313	.	-	.	gene_id "ENSG00000171680.22";
chr1	HAVANA	intron10	6485480	6485825	.	-	.	gene_id "ENSG00000171680.22";
chr1	HAVANA	intron10	6485965	6490434	.	-	.	gene_id "ENSG00000171680.22";
chr1	HAVANA	intron10	6490591	6491626	.	-	.	gene_id "ENSG00000171680.22";
chr1	HAVANA	intron10	6491711	6496482	.	-	.	gene_id "ENSG00000171680.22";
chr1	HAVANA	intron10	6496707	6496948	.	-	.	gene_id "ENSG00000171680.22";
chr1	HAVANA	intron10	6497107	6497309	.	-	.	gene_id "ENSG00000171680.22";
chr1	HAVANA	intron10	6497401	6506015	.	-	.	gene_id "ENSG00000171680.22";
chr1	HAVANA	intron10	6506169	6519434	.	-	.	gene_id "ENSG00000171680.22";
chr1	HAVANA	intron10	6526014	6526685	.	-	.	gene_id "ENSG00000162408.11";
chr1	HAVANA	intron10	6526840	6528983	.	-	.	gene_id "ENSG00000162408.11";
chr1	HAVANA	intron10	6529182	6531957	.	-	.	gene_id "ENSG00000162408.11";
chr1	HAVANA	intron10	6532090	6532218	.	-	.	gene_id "ENSG00000162408.11";
chr1	HAVANA	intron10	6532771	6533269	.	-	.	gene_id "ENSG00000162408.11";
chr1	HAVANA	intron10	6533452	6540853	.	-	.	gene_id "ENSG00000162408.11";
chr1	HAVANA	intron10	6540965	6541819	.	-	.	gene_id "ENSG00000162408.11";
chr1	HAVANA	intron10	6541938	6544815	.	-	.	gene_id "ENSG00000162408.11";
chr1	HAVANA	intron10	6545191	6547904	.	-	.	gene_id "ENSG00000162408.11";
chr1	HAVANA	intron10	6548620	6549245	.	-	.	gene_id "ENSG00000162408.11";
chr1	HAVANA	intron10	6549709	6550385	.	-	.	gene_id "ENSG00000162408.11";
chr1	HAVANA	intron10	6550626	6554096	.	-	.	gene_id "ENSG00000162408.11";
chr1	HAVANA	intron10	6555575	6570898	.	+	.	gene_id "ENSG00000173662.21";
chr1	HAVANA	intron10	6571226	6574620	.	+	.	gene_id "ENSG00000173662.21";
chr1	HAVANA	intron10	6575403	6576404	.	+	.	gene_id "ENSG00000173662.21";
chr1	HAVANA	intron10	6576638	6576939	.	+	.	gene_id "ENSG00000173662.21";
chr1	HAVANA	intron10	6577081	6578642	.	+	.	gene_id "ENSG00000173662.21";
chr1	HAVANA	intron10	6580147	6580530	.	+	.	gene_id "ENSG00000204859.13";
chr1	HAVANA	intron10	6581310	6582047	.	+	.	gene_id "ENSG00000204859.13";
chr1	HAVANA	intron10	6582310	6585291	.	+	.	gene_id "ENSG00000204859.13";
chr1	HAVANA	intron10	6587302	6587467	.	+	.	gene_id "ENSG00000204859.13";
chr1	HAVANA	intron10	6587643	6588049	.	+	.	gene_id "ENSG00000204859.13";
chr1	HAVANA	intron10	6595568	6599036	.	-	.	gene_id "ENSG00000162413.16";
chr1	HAVANA	intron10	6599463	6599739	.	-	.	gene_id "ENSG00000162413.16";
chr1	HAVANA	intron10	6599827	6601786	.	-	.	gene_id "ENSG00000162413.16";
chr1	HAVANA	intron10	6603012	6603443	.	-	.	gene_id "ENSG00000162413.16";
chr1	HAVANA	intron10	6603695	6613730	.	-	.	gene_id "ENSG00000162413.16";
chr1	HAVANA	intron10	6614608	6616746	.	+	.	gene_id "ENSG00000116273.6";
chr1	HAVANA	intron10	6616869	6619792	.	+	.	gene_id "ENSG00000116273.6";
chr1	HAVANA	intron10	6620348	6621400	.	+	.	gene_id "ENSG00000116273.6";
chr1	HAVANA	intron10	6624965	6625139	.	+	.	gene_id "ENSG00000041988.15";
chr1	HAVANA	intron10	6625303	6627752	.	+	.	gene_id "ENSG00000041988.15";
chr1	HAVANA	intron10	6628702	6629632	.	+	.	gene_id "ENSG00000041988.15";
chr1	HAVANA	intron10	6629735	6630277	.	+	.	gene_id "ENSG00000041988.15";
chr1	HAVANA	intron10	6630364	6632359	.	+	.	gene_id "ENSG00000041988.15";
chr1	HAVANA	intron10	6633576	6634009	.	+	.	gene_id "ENSG00000041988.15";
chr1	HAVANA	intron10	6635711	6636106	.	-	.	gene_id "ENSG00000007923.16";
chr1	HAVANA	intron10	6636257	6637187	.	-	.	gene_id "ENSG00000007923.16";
chr1	HAVANA	intron10	6637351	6637436	.	-	.	gene_id "ENSG00000007923.16";
chr1	HAVANA	intron10	6638375	6639891	.	-	.	gene_id "ENSG00000007923.16";
chr1	HAVANA	intron10	6640068	6644547	.	-	.	gene_id "ENSG00000007923.16";
chr1	HAVANA	intron10	6644685	6645030	.	-	.	gene_id "ENSG00000007923.16";
chr1	HAVANA	intron10	6645137	6645778	.	-	.	gene_id "ENSG00000007923.16";
chr1	HAVANA	intron10	6645989	6651006	.	-	.	gene_id "ENSG00000007923.16";
chr1	HAVANA	intron10	6651191	6651518	.	-	.	gene_id "ENSG00000007923.16";
chr1	HAVANA	intron10	6651613	6652818	.	-	.	gene_id "ENSG00000007923.16";
chr1	HAVANA	intron10	6652962	6653798	.	-	.	gene_id "ENSG00000007923.16";
chr1	HAVANA	intron10	6654050	6654097	.	-	.	gene_id "ENSG00000007923.16";
chr1	HAVANA	intron10	6654298	6667698	.	-	.	gene_id "ENSG00000007923.16";
chr1	HAVANA	intron10	6667821	6668114	.	-	.	gene_id "ENSG00000007923.16";
chr1	HAVANA	intron10	6668221	6670450	.	-	.	gene_id "ENSG00000007923.16";
chr1	HAVANA	intron10	6670921	6678383	.	-	.	gene_id "ENSG00000007923.16";
chr1	HAVANA	intron10	6678478	6680897	.	-	.	gene_id "ENSG00000007923.16";
chr1	HAVANA	intron10	6681048	6701718	.	-	.	gene_id "ENSG00000007923.16";
chr1	HAVANA	intron10	6724866	6725926	.	+	.	gene_id "ENSG00000228750.7";
chr1	HAVANA	intron10	6727623	6729709	.	+	.	gene_id "ENSG00000228750.7";
chr1	HAVANA	intron10	6768773	6769716	.	+	.	gene_id "ENSG00000284744.1";
chr1	HAVANA	intron10	6769787	6769900	.	+	.	gene_id "ENSG00000284744.1";
chr1	HAVANA	intron10	6784056	6784138	.	-	.	gene_id "ENSG00000237436.1";
chr1	HAVANA	intron10	6784234	6784647	.	-	.	gene_id "ENSG00000237436.1";
chr1	HAVANA	intron10	6785586	6806972	.	+	.	gene_id "ENSG00000171735.19";
chr1	HAVANA	intron10	6807099	6820170	.	+	.	gene_id "ENSG00000171735.19";
chr1	HAVANA	intron10	6820261	6825081	.	+	.	gene_id "ENSG00000171735.19";
chr1	HAVANA	intron10	6825221	6834332	.	+	.	gene_id "ENSG00000171735.19";
chr1	HAVANA	intron10	6834619	6853037	.	+	.	gene_id "ENSG00000171735.19";
chr1	HAVANA	intron10	6853200	6871746	.	+	.	gene_id "ENSG00000171735.19";
chr1	HAVANA	intron10	6872064	6874045	.	+	.	gene_id "ENSG00000171735.19";
chr1	HAVANA	intron10	6874434	6886229	.	+	.	gene_id "ENSG00000171735.19";
chr1	HAVANA	intron10	6886357	6887643	.	+	.	gene_id "ENSG00000171735.19";
chr1	HAVANA	intron10	6888212	7008375	.	+	.	gene_id "ENSG00000171735.19";
chr1	HAVANA	intron10	7014280	7091293	.	+	.	gene_id "ENSG00000171735.19";
chr1	HAVANA	intron10	7091382	7219349	.	+	.	gene_id "ENSG00000171735.19";
chr1	HAVANA	intron10	7219535	7249480	.	+	.	gene_id "ENSG00000171735.19";
chr1	HAVANA	intron10	7249637	7368931	.	+	.	gene_id "ENSG00000171735.19";
chr1	HAVANA	intron10	7370281	7382486	.	+	.	gene_id "ENSG00000171735.19";
chr1	HAVANA	intron10	7389755	7441095	.	+	.	gene_id "ENSG00000171735.19";
chr1	HAVANA	intron10	7441555	7467819	.	+	.	gene_id "ENSG00000171735.19";
chr1	HAVANA	intron10	7467912	7640389	.	+	.	gene_id "ENSG00000171735.19";
chr1	HAVANA	intron10	7640564	7661715	.	+	.	gene_id "ENSG00000171735.19";
chr1	HAVANA	intron10	7661877	7663342	.	+	.	gene_id "ENSG00000171735.19";
chr1	HAVANA	intron10	7665210	7670900	.	+	.	gene_id "ENSG00000171735.19";
chr1	HAVANA	intron10	7671048	7677588	.	+	.	gene_id "ENSG00000171735.19";
chr1	HAVANA	intron10	7677744	7693123	.	+	.	gene_id "ENSG00000171735.19";
chr1	HAVANA	intron10	7694845	7698302	.	+	.	gene_id "ENSG00000171735.19";
chr1	HAVANA	intron10	7698873	7700703	.	+	.	gene_id "ENSG00000171735.19";
chr1	HAVANA	intron10	7700971	7732437	.	+	.	gene_id "ENSG00000171735.19";
chr1	HAVANA	intron10	7732610	7736333	.	+	.	gene_id "ENSG00000171735.19";
chr1	HAVANA	intron10	7736551	7736920	.	+	.	gene_id "ENSG00000171735.19";
chr1	HAVANA	intron10	7737020	7737244	.	+	.	gene_id "ENSG00000171735.19";
chr1	HAVANA	intron10	7737581	7737948	.	+	.	gene_id "ENSG00000171735.19";
chr1	HAVANA	intron10	7738493	7744824	.	+	.	gene_id "ENSG00000171735.19";
chr1	HAVANA	intron10	7745033	7745834	.	+	.	gene_id "ENSG00000171735.19";
chr1	HAVANA	intron10	7746102	7747699	.	+	.	gene_id "ENSG00000171735.19";
chr1	HAVANA	intron10	7747792	7749760	.	+	.	gene_id "ENSG00000171735.19";
chr1	HAVANA	intron10	7749802	7751188	.	+	.	gene_id "ENSG00000171735.19";
chr1	HAVANA	intron10	7751403	7752448	.	+	.	gene_id "ENSG00000171735.19";
chr1	HAVANA	intron10	7752544	7755627	.	+	.	gene_id "ENSG00000171735.19";
chr1	HAVANA	intron10	7755679	7766448	.	+	.	gene_id "ENSG00000171735.19";
chr1	HAVANA	intron10	7771396	7772696	.	+	.	gene_id "ENSG00000049245.13";
chr1	HAVANA	intron10	7773209	7773431	.	+	.	gene_id "ENSG00000049245.13";
chr1	HAVANA	intron10	7773522	7776372	.	+	.	gene_id "ENSG00000049245.13";
chr1	HAVANA	intron10	7776786	7777086	.	+	.	gene_id "ENSG00000049245.13";
chr1	HAVANA	intron10	7777329	7778107	.	+	.	gene_id "ENSG00000049245.13";
chr1	HAVANA	intron10	7778180	7779615	.	+	.	gene_id "ENSG00000049245.13";
chr1	HAVANA	intron10	7784387	7784418	.	+	.	gene_id "ENSG00000049246.14";
chr1	HAVANA	intron10	7784479	7784643	.	+	.	gene_id "ENSG00000049246.14";
chr1	HAVANA	intron10	7785016	7785430	.	+	.	gene_id "ENSG00000049246.14";
chr1	HAVANA	intron10	7785597	7786710	.	+	.	gene_id "ENSG00000049246.14";
chr1	HAVANA	intron10	7786847	7787187	.	+	.	gene_id "ENSG00000049246.14";
chr1	HAVANA	intron10	7787257	7787311	.	+	.	gene_id "ENSG00000049246.14";
chr1	HAVANA	intron10	7788581	7793946	.	+	.	gene_id "ENSG00000049246.14";
chr1	HAVANA	intron10	7794019	7798514	.	+	.	gene_id "ENSG00000049246.14";
chr1	HAVANA	intron10	7798684	7801102	.	+	.	gene_id "ENSG00000049246.14";
chr1	HAVANA	intron10	7801202	7803036	.	+	.	gene_id "ENSG00000049246.14";
chr1	HAVANA	intron10	7803164	7803681	.	+	.	gene_id "ENSG00000049246.14";
chr1	HAVANA	intron10	7803969	7808882	.	+	.	gene_id "ENSG00000049246.14";
chr1	HAVANA	intron10	7809009	7809882	.	+	.	gene_id "ENSG00000049246.14";
chr1	HAVANA	intron10	7827826	7829823	.	+	.	gene_id "ENSG00000049246.14";
chr1	HAVANA	intron10	7830172	7835751	.	+	.	gene_id "ENSG00000049246.14";
chr1	HAVANA	intron10	7835956	7836797	.	+	.	gene_id "ENSG00000049246.14";
chr1	HAVANA	intron10	7837160	7842661	.	+	.	gene_id "ENSG00000049246.14";
chr1	HAVANA	intron10	7845178	7846681	.	-	.	gene_id "ENSG00000049247.13";
chr1	HAVANA	intron10	7846777	7847603	.	-	.	gene_id "ENSG00000049247.13";
chr1	HAVANA	intron10	7847893	7849629	.	-	.	gene_id "ENSG00000049247.13";
chr1	HAVANA	intron10	7849694	7850801	.	-	.	gene_id "ENSG00000049247.13";
chr1	HAVANA	intron10	7850933	7852890	.	-	.	gene_id "ENSG00000049247.13";
chr1	HAVANA	intron10	7853129	7853296	.	-	.	gene_id "ENSG00000049247.13";
chr1	HAVANA	intron10	7920934	7921789	.	-	.	gene_id "ENSG00000049249.9";
chr1	HAVANA	intron10	7922032	7933116	.	-	.	gene_id "ENSG00000049249.9";
chr1	HAVANA	intron10	7933307	7935002	.	-	.	gene_id "ENSG00000049249.9";
chr1	HAVANA	intron10	7935154	7936449	.	-	.	gene_id "ENSG00000049249.9";
chr1	HAVANA	intron10	7936574	7937679	.	-	.	gene_id "ENSG00000049249.9";
chr1	HAVANA	intron10	7937767	7938182	.	-	.	gene_id "ENSG00000049249.9";
chr1	HAVANA	intron10	7938341	7938710	.	-	.	gene_id "ENSG00000049249.9";
chr1	HAVANA	intron10	7938839	7939884	.	-	.	gene_id "ENSG00000049249.9";
chr1	HAVANA	intron10	7940089	7940773	.	-	.	gene_id "ENSG00000049249.9";
chr1	HAVANA	intron10	7940944	7942371	.	-	.	gene_id "ENSG00000049249.9";
chr1	HAVANA	intron10	7942727	7943128	.	-	.	gene_id "ENSG00000049249.9";
chr1	HAVANA	intron10	7954334	7961652	.	+	.	gene_id "ENSG00000116288.13";
chr1	HAVANA	intron10	7961804	7961883	.	+	.	gene_id "ENSG00000116288.13";
chr1	HAVANA	intron10	7962112	7962752	.	+	.	gene_id "ENSG00000116288.13";
chr1	HAVANA	intron10	7962886	7965313	.	+	.	gene_id "ENSG00000116288.13";
chr1	HAVANA	intron10	7965436	7969074	.	+	.	gene_id "ENSG00000116288.13";
chr1	HAVANA	intron10	7969159	7969334	.	+	.	gene_id "ENSG00000116288.13";
chr1	HAVANA	intron10	7969415	7970883	.	+	.	gene_id "ENSG00000116288.13";
chr1	HAVANA	intron10	7971532	7971618	.	+	.	gene_id "ENSG00000116288.13";
chr1	HAVANA	intron10	7971968	7977641	.	+	.	gene_id "ENSG00000116288.13";
chr1	HAVANA	intron10	7977749	7982880	.	+	.	gene_id "ENSG00000116288.13";
chr1	HAVANA	intron10	7982984	7984853	.	+	.	gene_id "ENSG00000116288.13";
chr1	HAVANA	intron10	7991458	7994536	.	+	.	gene_id "ENSG00000284747.1";
chr1	HAVANA	intron10	7994675	7996310	.	+	.	gene_id "ENSG00000284747.1";
chr1	HAVANA	intron10	7996454	7998186	.	+	.	gene_id "ENSG00000284747.1";
chr1	HAVANA	intron10	8000739	8001904	.	+	.	gene_id "ENSG00000284747.1";
chr1	HAVANA	intron10	8002972	8003977	.	+	.	gene_id "ENSG00000284747.1";
chr1	HAVANA	intron10	8005313	8011716	.	-	.	gene_id "ENSG00000116285.13";
chr1	HAVANA	intron10	8015411	8015484	.	-	.	gene_id "ENSG00000116285.13";
chr1	HAVANA	intron10	8015703	8026147	.	-	.	gene_id "ENSG00000116285.13";
chr1	HAVANA	intron10	8027432	8029216	.	+	.	gene_id "ENSG00000238290.1";
chr1	HAVANA	intron10	8029368	8057244	.	+	.	gene_id "ENSG00000238290.1";
chr1	HAVANA	intron10	8058464	8121463	.	+	.	gene_id "ENSG00000238290.1";
chr1	HAVANA	intron10	8190342	8191205	.	+	.	gene_id "ENSG00000229305.1";
chr1	HAVANA	intron10	8191506	8192171	.	+	.	gene_id "ENSG00000229305.1";
chr1	HAVANA	intron10	8192265	8192546	.	+	.	gene_id "ENSG00000229305.1";
chr1	HAVANA	intron10	8201579	8202418	.	+	.	gene_id "ENSG00000227634.3";
chr1	HAVANA	intron10	8202887	8206433	.	+	.	gene_id "ENSG00000227634.3";
chr1	HAVANA	intron10	8206598	8208656	.	+	.	gene_id "ENSG00000227634.3";
chr1	HAVANA	intron10	8208884	8210476	.	+	.	gene_id "ENSG00000227634.3";
chr1	HAVANA	intron10	8210606	8214614	.	+	.	gene_id "ENSG00000227634.3";
chr1	HAVANA	intron10	8214689	8215068	.	+	.	gene_id "ENSG00000227634.3";
chr1	HAVANA	intron10	8218544	8220386	.	-	.	gene_id "ENSG00000233645.1";
chr1	HAVANA	intron10	8318197	8324295	.	+	.	gene_id "ENSG00000162426.14";
chr1	HAVANA	intron10	8324737	8325287	.	+	.	gene_id "ENSG00000162426.14";
chr1	HAVANA	intron10	8325401	8325807	.	+	.	gene_id "ENSG00000162426.14";
chr1	HAVANA	intron10	8326053	8328056	.	+	.	gene_id "ENSG00000162426.14";
chr1	HAVANA	intron10	8328190	8330127	.	+	.	gene_id "ENSG00000162426.14";
chr1	HAVANA	intron10	8330947	8335426	.	+	.	gene_id "ENSG00000162426.14";
chr1	HAVANA	intron10	8335601	8336068	.	+	.	gene_id "ENSG00000162426.14";
chr1	HAVANA	intron10	8336120	8337805	.	+	.	gene_id "ENSG00000162426.14";
chr1	HAVANA	intron10	8338003	8339482	.	+	.	gene_id "ENSG00000162426.14";
chr1	HAVANA	intron10	8339709	8343736	.	+	.	gene_id "ENSG00000162426.14";
chr1	HAVANA	intron10	8355131	8355408	.	-	.	gene_id "ENSG00000142599.19";
chr1	HAVANA	intron10	8355610	8356089	.	-	.	gene_id "ENSG00000142599.19";
chr1	HAVANA	intron10	8356257	8358185	.	-	.	gene_id "ENSG00000142599.19";
chr1	HAVANA	intron10	8358927	8359753	.	-	.	gene_id "ENSG00000142599.19";
chr1	HAVANA	intron10	8359997	8360101	.	-	.	gene_id "ENSG00000142599.19";
chr1	HAVANA	intron10	8361501	8361752	.	-	.	gene_id "ENSG00000142599.19";
chr1	HAVANA	intron10	8361887	8362672	.	-	.	gene_id "ENSG00000142599.19";
chr1	HAVANA	intron10	8362855	8363699	.	-	.	gene_id "ENSG00000142599.19";
chr1	HAVANA	intron10	8364266	8364735	.	-	.	gene_id "ENSG00000142599.19";
chr1	HAVANA	intron10	8364849	8365801	.	-	.	gene_id "ENSG00000142599.19";
chr1	HAVANA	intron10	8365985	8422716	.	-	.	gene_id "ENSG00000142599.19";
chr1	HAVANA	intron10	8422818	8423156	.	-	.	gene_id "ENSG00000142599.19";
chr1	HAVANA	intron10	8423430	8423550	.	-	.	gene_id "ENSG00000142599.19";
chr1	HAVANA	intron10	8423677	8424004	.	-	.	gene_id "ENSG00000142599.19";
chr1	HAVANA	intron10	8424245	8424644	.	-	.	gene_id "ENSG00000142599.19";
chr1	HAVANA	intron10	8435014	8436759	.	-	.	gene_id "ENSG00000142599.19";
chr1	HAVANA	intron10	8438311	8464959	.	-	.	gene_id "ENSG00000142599.19";
chr1	HAVANA	intron10	8466034	8495052	.	-	.	gene_id "ENSG00000142599.19";
chr1	HAVANA	intron10	8495173	8497394	.	-	.	gene_id "ENSG00000142599.19";
chr1	HAVANA	intron10	8497540	8508616	.	-	.	gene_id "ENSG00000142599.19";
chr1	HAVANA	intron10	8508686	8511784	.	-	.	gene_id "ENSG00000142599.19";
chr1	HAVANA	intron10	8511930	8512652	.	-	.	gene_id "ENSG00000142599.19";
chr1	HAVANA	intron10	8513022	8519699	.	-	.	gene_id "ENSG00000142599.19";
chr1	HAVANA	intron10	8519803	8525748	.	-	.	gene_id "ENSG00000142599.19";
chr1	HAVANA	intron10	8526050	8541203	.	-	.	gene_id "ENSG00000142599.19";
chr1	HAVANA	intron10	8541329	8556464	.	-	.	gene_id "ENSG00000142599.19";
chr1	HAVANA	intron10	8556582	8557407	.	-	.	gene_id "ENSG00000142599.19";
chr1	HAVANA	intron10	8557534	8590774	.	-	.	gene_id "ENSG00000142599.19";
chr1	HAVANA	intron10	8590852	8614550	.	-	.	gene_id "ENSG00000142599.19";
chr1	HAVANA	intron10	8614697	8624299	.	-	.	gene_id "ENSG00000142599.19";
chr1	HAVANA	intron10	8624391	8655962	.	-	.	gene_id "ENSG00000142599.19";
chr1	HAVANA	intron10	8656452	8703044	.	-	.	gene_id "ENSG00000142599.19";
chr1	HAVANA	intron10	8703230	8750429	.	-	.	gene_id "ENSG00000142599.19";
chr1	HAVANA	intron10	8751088	8753420	.	-	.	gene_id "ENSG00000142599.19";
chr1	HAVANA	intron10	8753849	8786200	.	-	.	gene_id "ENSG00000142599.19";
chr1	HAVANA	intron10	8786924	8792393	.	-	.	gene_id "ENSG00000142599.19";
chr1	HAVANA	intron10	8792599	8796560	.	-	.	gene_id "ENSG00000142599.19";
chr1	HAVANA	intron10	8796684	8798474	.	-	.	gene_id "ENSG00000142599.19";
chr1	HAVANA	intron10	8799507	8805849	.	-	.	gene_id "ENSG00000142599.19";
chr1	HAVANA	intron10	8807062	8817149	.	-	.	gene_id "ENSG00000142599.19";
chr1	HAVANA	intron10	8817651	8826045	.	-	.	gene_id "ENSG00000142599.19";
chr1	HAVANA	intron10	8826242	8831006	.	-	.	gene_id "ENSG00000142599.19";
chr1	HAVANA	intron10	8831376	8848006	.	-	.	gene_id "ENSG00000142599.19";
chr1	HAVANA	intron10	8861440	8862876	.	-	.	gene_id "ENSG00000074800.16";
chr1	HAVANA	intron10	8862956	8863103	.	-	.	gene_id "ENSG00000074800.16";
chr1	HAVANA	intron10	8863354	8863880	.	-	.	gene_id "ENSG00000074800.16";
chr1	HAVANA	intron10	8864103	8865274	.	-	.	gene_id "ENSG00000074800.16";
chr1	HAVANA	intron10	8865493	8865998	.	-	.	gene_id "ENSG00000074800.16";
chr1	HAVANA	intron10	8866084	8866268	.	-	.	gene_id "ENSG00000074800.16";
chr1	HAVANA	intron10	8866601	8867106	.	-	.	gene_id "ENSG00000074800.16";
chr1	HAVANA	intron10	8867261	8867977	.	-	.	gene_id "ENSG00000074800.16";
chr1	HAVANA	intron10	8868068	8870161	.	-	.	gene_id "ENSG00000074800.16";
chr1	HAVANA	intron10	8870419	8870441	.	-	.	gene_id "ENSG00000074800.16";
chr1	HAVANA	intron10	8871997	8873762	.	-	.	gene_id "ENSG00000074800.16";
chr1	HAVANA	intron10	8873984	8874813	.	-	.	gene_id "ENSG00000074800.16";
chr1	HAVANA	intron10	8874928	8875777	.	-	.	gene_id "ENSG00000074800.16";
chr1	HAVANA	intron10	8876042	8876188	.	-	.	gene_id "ENSG00000074800.16";
chr1	HAVANA	intron10	8876313	8877497	.	-	.	gene_id "ENSG00000074800.16";
chr1	HAVANA	intron10	8878044	8878204	.	-	.	gene_id "ENSG00000074800.16";
chr1	HAVANA	intron10	8878278	8878569	.	-	.	gene_id "ENSG00000074800.16";
chr1	HAVANA	intron10	8879191	8879554	.	+	.	gene_id "ENSG00000230679.1";
chr1	HAVANA	intron10	8945976	8949252	.	+	.	gene_id "ENSG00000131686.15";
chr1	HAVANA	intron10	8949453	8951412	.	+	.	gene_id "ENSG00000131686.15";
chr1	HAVANA	intron10	8952662	8957126	.	+	.	gene_id "ENSG00000131686.15";
chr1	HAVANA	intron10	8957296	8958899	.	+	.	gene_id "ENSG00000131686.15";
chr1	HAVANA	intron10	8959013	8962576	.	+	.	gene_id "ENSG00000131686.15";
chr1	HAVANA	intron10	8962667	8967648	.	+	.	gene_id "ENSG00000131686.15";
chr1	HAVANA	intron10	8967827	8970856	.	+	.	gene_id "ENSG00000131686.15";
chr1	HAVANA	intron10	8970992	8974336	.	+	.	gene_id "ENSG00000131686.15";
chr1	HAVANA	intron10	8974455	8974611	.	+	.	gene_id "ENSG00000131686.15";
chr1	HAVANA	intron10	9003529	9004741	.	-	.	gene_id "ENSG00000197241.3";
chr1	HAVANA	intron10	9004890	9007299	.	-	.	gene_id "ENSG00000197241.3";
chr1	HAVANA	intron10	9007396	9010132	.	-	.	gene_id "ENSG00000197241.3";
chr1	HAVANA	intron10	9010255	9013514	.	-	.	gene_id "ENSG00000197241.3";
chr1	HAVANA	intron10	9013646	9014670	.	-	.	gene_id "ENSG00000197241.3";
chr1	HAVANA	intron10	9014879	9015106	.	-	.	gene_id "ENSG00000197241.3";
chr1	HAVANA	intron10	9015253	9018212	.	-	.	gene_id "ENSG00000197241.3";
chr1	HAVANA	intron10	9018386	9019198	.	-	.	gene_id "ENSG00000197241.3";
chr1	HAVANA	intron10	9019344	9022907	.	-	.	gene_id "ENSG00000197241.3";
chr1	HAVANA	intron10	9023089	9024965	.	-	.	gene_id "ENSG00000197241.3";
chr1	HAVANA	intron10	9025085	9026284	.	-	.	gene_id "ENSG00000197241.3";
chr1	HAVANA	intron10	9037800	9037886	.	-	.	gene_id "ENSG00000142583.18";
chr1	HAVANA	intron10	9038035	9038420	.	-	.	gene_id "ENSG00000142583.18";
chr1	HAVANA	intron10	9038517	9038817	.	-	.	gene_id "ENSG00000142583.18";
chr1	HAVANA	intron10	9038940	9039541	.	-	.	gene_id "ENSG00000142583.18";
chr1	HAVANA	intron10	9039998	9040053	.	-	.	gene_id "ENSG00000142583.18";
chr1	HAVANA	intron10	9041948	9047599	.	-	.	gene_id "ENSG00000142583.18";
chr1	HAVANA	intron10	9047745	9057437	.	-	.	gene_id "ENSG00000142583.18";
chr1	HAVANA	intron10	9057619	9058141	.	-	.	gene_id "ENSG00000142583.18";
chr1	HAVANA	intron10	9058261	9069493	.	-	.	gene_id "ENSG00000142583.18";
chr1	HAVANA	intron10	9069646	9069687	.	-	.	gene_id "ENSG00000142583.18";
chr1	HAVANA	intron10	9069862	9071662	.	-	.	gene_id "ENSG00000142583.18";
chr1	HAVANA	intron10	9071738	9072038	.	-	.	gene_id "ENSG00000142583.18";
chr1	HAVANA	intron10	9072276	9072293	.	-	.	gene_id "ENSG00000142583.18";
chr1	HAVANA	intron10	9072396	9073065	.	-	.	gene_id "ENSG00000142583.18";
chr1	HAVANA	intron10	9073133	9082695	.	-	.	gene_id "ENSG00000142583.18";
chr1	HAVANA	intron10	9082880	9085003	.	-	.	gene_id "ENSG00000142583.18";
chr1	HAVANA	intron10	9085177	9088361	.	-	.	gene_id "ENSG00000142583.18";
chr1	HAVANA	intron10	9104645	9105475	.	-	.	gene_id "ENSG00000180758.12";
chr1	HAVANA	intron10	9105691	9111158	.	-	.	gene_id "ENSG00000180758.12";
chr1	HAVANA	intron10	9111500	9128634	.	-	.	gene_id "ENSG00000180758.12";
chr1	HAVANA	intron10	9151846	9179620	.	-	.	gene_id "ENSG00000228526.7";
chr1	HAVANA	intron10	9196285	9196901	.	-	.	gene_id "ENSG00000228526.7";
chr1	HAVANA	intron10	9235077	9239833	.	+	.	gene_id "ENSG00000049239.13";
chr1	HAVANA	intron10	9240029	9244914	.	+	.	gene_id "ENSG00000049239.13";
chr1	HAVANA	intron10	9245572	9246955	.	+	.	gene_id "ENSG00000049239.13";
chr1	HAVANA	intron10	9247094	9262048	.	+	.	gene_id "ENSG00000049239.13";
chr1	HAVANA	intron10	9262339	9263498	.	+	.	gene_id "ENSG00000049239.13";
chr1	HAVANA	intron10	9293082	9294517	.	+	.	gene_id "ENSG00000171621.14";
chr1	HAVANA	intron10	9294605	9351420	.	+	.	gene_id "ENSG00000171621.14";
chr1	HAVANA	intron10	9351621	9355696	.	+	.	gene_id "ENSG00000171621.14";
chr1	HAVANA	intron10	9356596	9367437	.	+	.	gene_id "ENSG00000171621.14";
chr1	HAVANA	intron10	9427392	9428831	.	-	.	gene_id "ENSG00000284693.1";
chr1	HAVANA	intron10	9429086	9437658	.	-	.	gene_id "ENSG00000284693.1";
chr1	HAVANA	intron10	9437789	9440448	.	-	.	gene_id "ENSG00000284693.1";
chr1	HAVANA	intron10	9501559	9503210	.	-	.	gene_id "ENSG00000235263.1";
chr1	HAVANA	intron10	9539758	9553615	.	+	.	gene_id "ENSG00000171612.7";
chr1	HAVANA	intron10	9553816	9567273	.	+	.	gene_id "ENSG00000171612.7";
chr1	HAVANA	intron10	9567372	9570247	.	+	.	gene_id "ENSG00000171612.7";
chr1	HAVANA	intron10	9570369	9573335	.	+	.	gene_id "ENSG00000171612.7";
chr1	HAVANA	intron10	9573423	9576416	.	+	.	gene_id "ENSG00000171612.7";
chr1	HAVANA	intron10	9576996	9579943	.	+	.	gene_id "ENSG00000171612.7";
chr1	HAVANA	intron10	9580245	9582288	.	+	.	gene_id "ENSG00000171612.7";
chr1	HAVANA	intron10	9589054	9595879	.	+	.	gene_id "ENSG00000188807.13";
chr1	HAVANA	intron10	9596021	9596848	.	+	.	gene_id "ENSG00000188807.13";
chr1	HAVANA	intron10	9597064	9598438	.	+	.	gene_id "ENSG00000188807.13";
chr1	HAVANA	intron10	9598636	9601094	.	+	.	gene_id "ENSG00000188807.13";
chr1	HAVANA	intron10	9601465	9602058	.	+	.	gene_id "ENSG00000188807.13";
chr1	HAVANA	intron10	9604965	9606203	.	+	.	gene_id "ENSG00000188807.13";
chr1	HAVANA	intron10	9606649	9607546	.	+	.	gene_id "ENSG00000188807.13";
chr1	HAVANA	intron10	9607800	9609829	.	+	.	gene_id "ENSG00000188807.13";
chr1	HAVANA	intron10	9609922	9610495	.	+	.	gene_id "ENSG00000188807.13";
chr1	HAVANA	intron10	9610816	9611004	.	+	.	gene_id "ENSG00000188807.13";
chr1	HAVANA	intron10	9611084	9611742	.	+	.	gene_id "ENSG00000188807.13";
chr1	HAVANA	intron10	9611901	9612975	.	+	.	gene_id "ENSG00000188807.13";
chr1	HAVANA	intron10	9651813	9652609	.	+	.	gene_id "ENSG00000171608.16";
chr1	HAVANA	intron10	9654587	9660827	.	+	.	gene_id "ENSG00000171608.16";
chr1	HAVANA	intron10	9662627	9672425	.	+	.	gene_id "ENSG00000171608.16";
chr1	HAVANA	intron10	9687556	9688165	.	+	.	gene_id "ENSG00000171608.16";
chr1	HAVANA	intron10	9688324	9691456	.	+	.	gene_id "ENSG00000171608.16";
chr1	HAVANA	intron10	9691582	9691664	.	+	.	gene_id "ENSG00000171608.16";
chr1	HAVANA	intron10	9691957	9710187	.	+	.	gene_id "ENSG00000171608.16";
chr1	HAVANA	intron10	9710291	9710413	.	+	.	gene_id "ENSG00000171608.16";
chr1	HAVANA	intron10	9710607	9715530	.	+	.	gene_id "ENSG00000171608.16";
chr1	HAVANA	intron10	9715780	9715838	.	+	.	gene_id "ENSG00000171608.16";
chr1	HAVANA	intron10	9716174	9716265	.	+	.	gene_id "ENSG00000171608.16";
chr1	HAVANA	intron10	9716630	9716948	.	+	.	gene_id "ENSG00000171608.16";
chr1	HAVANA	intron10	9717119	9717526	.	+	.	gene_id "ENSG00000171608.16";
chr1	HAVANA	intron10	9717637	9718683	.	+	.	gene_id "ENSG00000171608.16";
chr1	HAVANA	intron10	9718926	9719910	.	+	.	gene_id "ENSG00000171608.16";
chr1	HAVANA	intron10	9720028	9720101	.	+	.	gene_id "ENSG00000171608.16";
chr1	HAVANA	intron10	9720253	9720423	.	+	.	gene_id "ENSG00000171608.16";
chr1	HAVANA	intron10	9720672	9720731	.	+	.	gene_id "ENSG00000171608.16";
chr1	HAVANA	intron10	9720920	9721114	.	+	.	gene_id "ENSG00000171608.16";
chr1	HAVANA	intron10	9721259	9721433	.	+	.	gene_id "ENSG00000171608.16";
chr1	HAVANA	intron10	9721598	9721750	.	+	.	gene_id "ENSG00000171608.16";
chr1	HAVANA	intron10	9721871	9721964	.	+	.	gene_id "ENSG00000171608.16";
chr1	HAVANA	intron10	9722164	9722233	.	+	.	gene_id "ENSG00000171608.16";
chr1	HAVANA	intron10	9722367	9722517	.	+	.	gene_id "ENSG00000171608.16";
chr1	HAVANA	intron10	9722617	9723114	.	+	.	gene_id "ENSG00000171608.16";
chr1	HAVANA	intron10	9723303	9723958	.	+	.	gene_id "ENSG00000171608.16";
chr1	HAVANA	intron10	9724103	9724265	.	+	.	gene_id "ENSG00000171608.16";
chr1	HAVANA	intron10	9724432	9724793	.	+	.	gene_id "ENSG00000171608.16";
chr1	HAVANA	intron10	9724947	9726898	.	+	.	gene_id "ENSG00000171608.16";
chr1	HAVANA	intron10	9730716	9731111	.	-	.	gene_id "ENSG00000171603.18";
chr1	HAVANA	intron10	9731401	9731750	.	-	.	gene_id "ENSG00000171603.18";
chr1	HAVANA	intron10	9731907	9733390	.	-	.	gene_id "ENSG00000171603.18";
chr1	HAVANA	intron10	9733557	9733961	.	-	.	gene_id "ENSG00000171603.18";
chr1	HAVANA	intron10	9734153	9734937	.	-	.	gene_id "ENSG00000171603.18";
chr1	HAVANA	intron10	9735185	9735456	.	-	.	gene_id "ENSG00000171603.18";
chr1	HAVANA	intron10	9735626	9735874	.	-	.	gene_id "ENSG00000171603.18";
chr1	HAVANA	intron10	9736053	9737487	.	-	.	gene_id "ENSG00000171603.18";
chr1	HAVANA	intron10	9737565	9741083	.	-	.	gene_id "ENSG00000171603.18";
chr1	HAVANA	intron10	9741267	9743873	.	-	.	gene_id "ENSG00000171603.18";
chr1	HAVANA	intron10	9744016	9744384	.	-	.	gene_id "ENSG00000171603.18";
chr1	HAVANA	intron10	9744654	9746878	.	-	.	gene_id "ENSG00000171603.18";
chr1	HAVANA	intron10	9747023	9749450	.	-	.	gene_id "ENSG00000171603.18";
chr1	HAVANA	intron10	9749657	9749753	.	-	.	gene_id "ENSG00000171603.18";
chr1	HAVANA	intron10	9750178	9751462	.	-	.	gene_id "ENSG00000171603.18";
chr1	HAVANA	intron10	9751692	9755103	.	-	.	gene_id "ENSG00000171603.18";
chr1	HAVANA	intron10	9755320	9756470	.	-	.	gene_id "ENSG00000171603.18";
chr1	HAVANA	intron10	9756521	9773261	.	-	.	gene_id "ENSG00000171603.18";
chr1	HAVANA	intron10	9773405	9780821	.	-	.	gene_id "ENSG00000171603.18";
chr1	HAVANA	intron10	9781241	9823632	.	-	.	gene_id "ENSG00000171603.18";
chr1	HAVANA	intron10	9850787	9871176	.	-	.	gene_id "ENSG00000178585.15";
chr1	HAVANA	intron10	9871288	9871958	.	-	.	gene_id "ENSG00000178585.15";
chr1	HAVANA	intron10	9872099	9877894	.	-	.	gene_id "ENSG00000178585.15";
chr1	HAVANA	intron10	9878000	9878129	.	-	.	gene_id "ENSG00000178585.15";
chr1	HAVANA	intron10	9878187	9883694	.	-	.	gene_id "ENSG00000178585.15";
chr1	HAVANA	intron10	9883749	9892998	.	-	.	gene_id "ENSG00000178585.15";
chr1	HAVANA	intron10	9893248	9900613	.	-	.	gene_id "ENSG00000178585.15";
chr1	HAVANA	intron10	9908035	9910084	.	-	.	gene_id "ENSG00000178585.15";
chr1	HAVANA	intron10	9922369	9926282	.	-	.	gene_id "ENSG00000162441.12";
chr1	HAVANA	intron10	9930468	9931880	.	-	.	gene_id "ENSG00000162441.12";
chr1	HAVANA	intron10	9932191	9932792	.	-	.	gene_id "ENSG00000162441.12";
chr1	HAVANA	intron10	9932909	9934751	.	-	.	gene_id "ENSG00000162441.12";
chr1	HAVANA	intron10	9934871	9935481	.	-	.	gene_id "ENSG00000162441.12";
chr1	HAVANA	intron10	9935638	9936508	.	-	.	gene_id "ENSG00000162441.12";
chr1	HAVANA	intron10	9936638	9942613	.	-	.	gene_id "ENSG00000162441.12";
chr1	HAVANA	intron10	9942793	9942922	.	-	.	gene_id "ENSG00000162441.12";
chr1	HAVANA	intron10	9943408	9943417	.	+	.	gene_id "ENSG00000228150.1";
chr1	HAVANA	intron10	9949985	9950571	.	+	.	gene_id "ENSG00000173614.14";
chr1	HAVANA	intron10	9960788	9967370	.	+	.	gene_id "ENSG00000173614.14";
chr1	HAVANA	intron10	9967469	9972007	.	+	.	gene_id "ENSG00000173614.14";
chr1	HAVANA	intron10	9972514	9975581	.	+	.	gene_id "ENSG00000173614.14";
chr1	HAVANA	intron10	9975786	9981020	.	+	.	gene_id "ENSG00000173614.14";
chr1	HAVANA	intron10	9981181	9981245	.	+	.	gene_id "ENSG00000173614.14";
chr1	HAVANA	intron10	9981777	9982290	.	+	.	gene_id "ENSG00000173614.14";
chr1	HAVANA	intron10	9997342	10004082	.	+	.	gene_id "ENSG00000162444.12";
chr1	HAVANA	intron10	10004318	10007559	.	+	.	gene_id "ENSG00000162444.12";
chr1	HAVANA	intron10	10007759	10008162	.	+	.	gene_id "ENSG00000162444.12";
chr1	HAVANA	intron10	10008285	10015771	.	+	.	gene_id "ENSG00000162444.12";
chr1	HAVANA	intron10	10033705	10054444	.	+	.	gene_id "ENSG00000130939.20";
chr1	HAVANA	intron10	10054782	10058660	.	+	.	gene_id "ENSG00000130939.20";
chr1	HAVANA	intron10	10059659	10072017	.	+	.	gene_id "ENSG00000130939.20";
chr1	HAVANA	intron10	10072225	10072443	.	+	.	gene_id "ENSG00000130939.20";
chr1	HAVANA	intron10	10073129	10095450	.	+	.	gene_id "ENSG00000130939.20";
chr1	HAVANA	intron10	10095607	10100850	.	+	.	gene_id "ENSG00000130939.20";
chr1	HAVANA	intron10	10101206	10102937	.	+	.	gene_id "ENSG00000130939.20";
chr1	HAVANA	intron10	10103196	10105505	.	+	.	gene_id "ENSG00000130939.20";
chr1	HAVANA	intron10	10105755	10106186	.	+	.	gene_id "ENSG00000130939.20";
chr1	HAVANA	intron10	10106594	10107211	.	+	.	gene_id "ENSG00000130939.20";
chr1	HAVANA	intron10	10107385	10117448	.	+	.	gene_id "ENSG00000130939.20";
chr1	HAVANA	intron10	10117611	10119502	.	+	.	gene_id "ENSG00000130939.20";
chr1	HAVANA	intron10	10119624	10121951	.	+	.	gene_id "ENSG00000130939.20";
chr1	HAVANA	intron10	10122087	10126783	.	+	.	gene_id "ENSG00000130939.20";
chr1	HAVANA	intron10	10126888	10128328	.	+	.	gene_id "ENSG00000130939.20";
chr1	HAVANA	intron10	10129459	10130489	.	+	.	gene_id "ENSG00000130939.20";
chr1	HAVANA	intron10	10130627	10130704	.	+	.	gene_id "ENSG00000130939.20";
chr1	HAVANA	intron10	10130824	10132358	.	+	.	gene_id "ENSG00000130939.20";
chr1	HAVANA	intron10	10132493	10134977	.	+	.	gene_id "ENSG00000130939.20";
chr1	HAVANA	intron10	10135197	10137056	.	+	.	gene_id "ENSG00000130939.20";
chr1	HAVANA	intron10	10137216	10144929	.	+	.	gene_id "ENSG00000130939.20";
chr1	HAVANA	intron10	10145610	10146952	.	+	.	gene_id "ENSG00000130939.20";
chr1	HAVANA	intron10	10147101	10149173	.	+	.	gene_id "ENSG00000130939.20";
chr1	HAVANA	intron10	10149293	10151315	.	+	.	gene_id "ENSG00000130939.20";
chr1	HAVANA	intron10	10151572	10158343	.	+	.	gene_id "ENSG00000130939.20";
chr1	HAVANA	intron10	10158493	10161131	.	+	.	gene_id "ENSG00000130939.20";
chr1	HAVANA	intron10	10161297	10163257	.	+	.	gene_id "ENSG00000130939.20";
chr1	HAVANA	intron10	10163385	10166233	.	+	.	gene_id "ENSG00000130939.20";
chr1	HAVANA	intron10	10166353	10168125	.	+	.	gene_id "ENSG00000130939.20";
chr1	HAVANA	intron10	10168281	10170945	.	+	.	gene_id "ENSG00000130939.20";
chr1	HAVANA	intron10	10171340	10178633	.	+	.	gene_id "ENSG00000130939.20";
chr1	HAVANA	intron10	10178829	10179005	.	+	.	gene_id "ENSG00000130939.20";
chr1	HAVANA	intron10	10179178	10179405	.	+	.	gene_id "ENSG00000130939.20";
chr1	HAVANA	intron10	10179573	10179884	.	+	.	gene_id "ENSG00000130939.20";
chr1	HAVANA	intron10	10210889	10211605	.	+	.	gene_id "ENSG00000054523.17";
chr1	HAVANA	intron10	10211749	10227707	.	+	.	gene_id "ENSG00000054523.17";
chr1	HAVANA	intron10	10227814	10230753	.	+	.	gene_id "ENSG00000054523.17";
chr1	HAVANA	intron10	10231008	10232239	.	+	.	gene_id "ENSG00000054523.17";
chr1	HAVANA	intron10	10232445	10256236	.	+	.	gene_id "ENSG00000054523.17";
chr1	HAVANA	intron10	10256334	10258482	.	+	.	gene_id "ENSG00000054523.17";
chr1	HAVANA	intron10	10258683	10261894	.	+	.	gene_id "ENSG00000054523.17";
chr1	HAVANA	intron10	10261981	10267369	.	+	.	gene_id "ENSG00000054523.17";
chr1	HAVANA	intron10	10267569	10268141	.	+	.	gene_id "ENSG00000054523.17";
chr1	HAVANA	intron10	10268274	10271491	.	+	.	gene_id "ENSG00000054523.17";
chr1	HAVANA	intron10	10271590	10272230	.	+	.	gene_id "ENSG00000054523.17";
chr1	HAVANA	intron10	10272317	10273003	.	+	.	gene_id "ENSG00000054523.17";
chr1	HAVANA	intron10	10273042	10275417	.	+	.	gene_id "ENSG00000054523.17";
chr1	HAVANA	intron10	10275514	10276310	.	+	.	gene_id "ENSG00000054523.17";
chr1	HAVANA	intron10	10276410	10277975	.	+	.	gene_id "ENSG00000054523.17";
chr1	HAVANA	intron10	10278139	10278547	.	+	.	gene_id "ENSG00000054523.17";
chr1	HAVANA	intron10	10279149	10282311	.	+	.	gene_id "ENSG00000054523.17";
chr1	HAVANA	intron10	10282544	10291071	.	+	.	gene_id "ENSG00000054523.17";
chr1	HAVANA	intron10	10291172	10292036	.	+	.	gene_id "ENSG00000054523.17";
chr1	HAVANA	intron10	10292345	10295075	.	+	.	gene_id "ENSG00000054523.17";
chr1	HAVANA	intron10	10295176	10295649	.	+	.	gene_id "ENSG00000054523.17";
chr1	HAVANA	intron10	10295777	10296571	.	+	.	gene_id "ENSG00000054523.17";
chr1	HAVANA	intron10	10296676	10296886	.	+	.	gene_id "ENSG00000054523.17";
chr1	HAVANA	intron10	10297088	10297163	.	+	.	gene_id "ENSG00000054523.17";
chr1	HAVANA	intron10	10297257	10298955	.	+	.	gene_id "ENSG00000054523.17";
chr1	HAVANA	intron10	10299083	10303152	.	+	.	gene_id "ENSG00000054523.17";
chr1	HAVANA	intron10	10308608	10320032	.	+	.	gene_id "ENSG00000054523.17";
chr1	HAVANA	intron10	10320147	10321698	.	+	.	gene_id "ENSG00000054523.17";
chr1	HAVANA	intron10	10321868	10323873	.	+	.	gene_id "ENSG00000054523.17";
chr1	HAVANA	intron10	10324073	10324747	.	+	.	gene_id "ENSG00000054523.17";
chr1	HAVANA	intron10	10324906	10326100	.	+	.	gene_id "ENSG00000054523.17";
chr1	HAVANA	intron10	10326370	10334509	.	+	.	gene_id "ENSG00000054523.17";
chr1	HAVANA	intron10	10334649	10336646	.	+	.	gene_id "ENSG00000054523.17";
chr1	HAVANA	intron10	10336753	10337063	.	+	.	gene_id "ENSG00000054523.17";
chr1	HAVANA	intron10	10337214	10337360	.	+	.	gene_id "ENSG00000054523.17";
chr1	HAVANA	intron10	10337544	10339758	.	+	.	gene_id "ENSG00000054523.17";
chr1	HAVANA	intron10	10339870	10342039	.	+	.	gene_id "ENSG00000054523.17";
chr1	HAVANA	intron10	10342179	10343221	.	+	.	gene_id "ENSG00000054523.17";
chr1	HAVANA	intron10	10343298	10344764	.	+	.	gene_id "ENSG00000054523.17";
chr1	HAVANA	intron10	10344928	10345610	.	+	.	gene_id "ENSG00000054523.17";
chr1	HAVANA	intron10	10345964	10347750	.	+	.	gene_id "ENSG00000054523.17";
chr1	HAVANA	intron10	10347838	10348638	.	+	.	gene_id "ENSG00000054523.17";
chr1	HAVANA	intron10	10348744	10352620	.	+	.	gene_id "ENSG00000054523.17";
chr1	HAVANA	intron10	10352747	10355359	.	+	.	gene_id "ENSG00000054523.17";
chr1	HAVANA	intron10	10355407	10360918	.	+	.	gene_id "ENSG00000054523.17";
chr1	HAVANA	intron10	10361054	10361681	.	+	.	gene_id "ENSG00000054523.17";
chr1	HAVANA	intron10	10361836	10363272	.	+	.	gene_id "ENSG00000054523.17";
chr1	HAVANA	intron10	10363355	10365089	.	+	.	gene_id "ENSG00000054523.17";
chr1	HAVANA	intron10	10365659	10368456	.	+	.	gene_id "ENSG00000054523.17";
chr1	HAVANA	intron10	10368549	10371130	.	+	.	gene_id "ENSG00000054523.17";
chr1	HAVANA	intron10	10371273	10374305	.	+	.	gene_id "ENSG00000054523.17";
chr1	HAVANA	intron10	10374476	10374843	.	+	.	gene_id "ENSG00000054523.17";
chr1	HAVANA	intron10	10375057	10375244	.	+	.	gene_id "ENSG00000054523.17";
chr1	HAVANA	intron10	10375384	10376534	.	+	.	gene_id "ENSG00000054523.17";
chr1	HAVANA	intron10	10382035	10382225	.	-	.	gene_id "ENSG00000284735.1";
chr1	HAVANA	intron10	10383116	10384617	.	-	.	gene_id "ENSG00000284735.1";
chr1	HAVANA	intron10	10384982	10386092	.	-	.	gene_id "ENSG00000284735.1";
chr1	HAVANA	intron10	10395534	10395607	.	+	.	gene_id "ENSG00000284642.1";
chr1	HAVANA	intron10	10396387	10396812	.	+	.	gene_id "ENSG00000284642.1";
chr1	HAVANA	intron10	10398762	10399033	.	+	.	gene_id "ENSG00000142657.21";
chr1	HAVANA	intron10	10399136	10399487	.	+	.	gene_id "ENSG00000142657.21";
chr1	HAVANA	intron10	10400019	10400365	.	+	.	gene_id "ENSG00000142657.21";
chr1	HAVANA	intron10	10400583	10403060	.	+	.	gene_id "ENSG00000142657.21";
chr1	HAVANA	intron10	10403147	10404150	.	+	.	gene_id "ENSG00000142657.21";
chr1	HAVANA	intron10	10404290	10408060	.	+	.	gene_id "ENSG00000142657.21";
chr1	HAVANA	intron10	10408151	10411407	.	+	.	gene_id "ENSG00000142657.21";
chr1	HAVANA	intron10	10411563	10412823	.	+	.	gene_id "ENSG00000142657.21";
chr1	HAVANA	intron10	10413262	10415281	.	+	.	gene_id "ENSG00000142657.21";
chr1	HAVANA	intron10	10415403	10416976	.	+	.	gene_id "ENSG00000142657.21";
chr1	HAVANA	intron10	10417128	10417365	.	+	.	gene_id "ENSG00000142657.21";
chr1	HAVANA	intron10	10417520	10418801	.	+	.	gene_id "ENSG00000142657.21";
chr1	HAVANA	intron10	10418936	10419406	.	+	.	gene_id "ENSG00000142657.21";
chr1	HAVANA	intron10	10442819	10450020	.	+	.	gene_id "ENSG00000251503.8";
chr1	HAVANA	intron10	10461713	10462457	.	-	.	gene_id "ENSG00000160049.12";
chr1	HAVANA	intron10	10463220	10463420	.	-	.	gene_id "ENSG00000160049.12";
chr1	HAVANA	intron10	10463631	10467179	.	-	.	gene_id "ENSG00000160049.12";
chr1	HAVANA	intron10	10467343	10469166	.	-	.	gene_id "ENSG00000160049.12";
chr1	HAVANA	intron10	10469349	10472287	.	-	.	gene_id "ENSG00000160049.12";
chr1	HAVANA	intron10	10472591	10474939	.	+	.	gene_id "ENSG00000142655.13";
chr1	HAVANA	intron10	10475013	10495263	.	+	.	gene_id "ENSG00000142655.13";
chr1	HAVANA	intron10	10495332	10517017	.	+	.	gene_id "ENSG00000142655.13";
chr1	HAVANA	intron10	10517142	10535877	.	+	.	gene_id "ENSG00000142655.13";
chr1	HAVANA	intron10	10536071	10536202	.	+	.	gene_id "ENSG00000142655.13";
chr1	HAVANA	intron10	10536583	10599227	.	+	.	gene_id "ENSG00000142655.13";
chr1	HAVANA	intron10	10599377	10612221	.	+	.	gene_id "ENSG00000142655.13";
chr1	HAVANA	intron10	10616453	10616825	.	+	.	gene_id "ENSG00000142655.13";
chr1	HAVANA	intron10	10617126	10618321	.	+	.	gene_id "ENSG00000142655.13";
chr1	HAVANA	intron10	10618428	10623008	.	+	.	gene_id "ENSG00000142655.13";
chr1	HAVANA	intron10	10623297	10624329	.	+	.	gene_id "ENSG00000142655.13";
chr1	HAVANA	intron10	10624448	10627261	.	+	.	gene_id "ENSG00000142655.13";
chr1	HAVANA	intron10	10627374	10629520	.	+	.	gene_id "ENSG00000142655.13";
chr1	HAVANA	intron10	10654334	10654408	.	-	.	gene_id "ENSG00000130940.15";
chr1	HAVANA	intron10	10654602	10655638	.	-	.	gene_id "ENSG00000130940.15";
chr1	HAVANA	intron10	10655824	10656635	.	-	.	gene_id "ENSG00000130940.15";
chr1	HAVANA	intron10	10656747	10657996	.	-	.	gene_id "ENSG00000130940.15";
chr1	HAVANA	intron10	10658587	10659691	.	-	.	gene_id "ENSG00000130940.15";
chr1	HAVANA	intron10	10661409	10665072	.	-	.	gene_id "ENSG00000130940.15";
chr1	HAVANA	intron10	10665582	10693863	.	-	.	gene_id "ENSG00000130940.15";
chr1	HAVANA	intron10	10693923	10694286	.	-	.	gene_id "ENSG00000130940.15";
chr1	HAVANA	intron10	10694490	10704185	.	-	.	gene_id "ENSG00000130940.15";
chr1	HAVANA	intron10	10704573	10705481	.	-	.	gene_id "ENSG00000130940.15";
chr1	HAVANA	intron10	10705586	10760690	.	-	.	gene_id "ENSG00000130940.15";
chr1	HAVANA	intron10	10760868	10796553	.	-	.	gene_id "ENSG00000130940.15";
chr1	HAVANA	intron10	10946752	10947632	.	-	.	gene_id "ENSG00000175262.14";
chr1	HAVANA	intron10	10949825	10954008	.	-	.	gene_id "ENSG00000175262.14";
chr1	HAVANA	intron10	10954153	10954979	.	-	.	gene_id "ENSG00000175262.14";
chr1	HAVANA	intron10	10955197	10957012	.	-	.	gene_id "ENSG00000175262.14";
chr1	HAVANA	intron10	10957118	10957574	.	-	.	gene_id "ENSG00000175262.14";
chr1	HAVANA	intron10	10957764	10958703	.	-	.	gene_id "ENSG00000175262.14";
chr1	HAVANA	intron10	10958763	10964117	.	-	.	gene_id "ENSG00000175262.14";
chr1	HAVANA	intron10	10964282	10966347	.	-	.	gene_id "ENSG00000175262.14";
chr1	HAVANA	intron10	10966493	10969959	.	-	.	gene_id "ENSG00000175262.14";
chr1	HAVANA	intron10	10970100	10976145	.	-	.	gene_id "ENSG00000175262.14";
chr1	HAVANA	intron10	10976267	10982001	.	-	.	gene_id "ENSG00000175262.14";
chr1	HAVANA	intron10	10991102	10991407	.	-	.	gene_id "ENSG00000215785.2";
chr1	HAVANA	intron10	11025750	11026522	.	+	.	gene_id "ENSG00000277726.4";
chr1	HAVANA	intron10	11030529	11030737	.	-	.	gene_id "ENSG00000009724.17";
chr1	HAVANA	intron10	11030893	11034817	.	-	.	gene_id "ENSG00000009724.17";
chr1	HAVANA	intron10	11034917	11037682	.	-	.	gene_id "ENSG00000009724.17";
chr1	HAVANA	intron10	11037822	11042864	.	-	.	gene_id "ENSG00000009724.17";
chr1	HAVANA	intron10	11043209	11043328	.	-	.	gene_id "ENSG00000009724.17";
chr1	HAVANA	intron10	11043546	11044787	.	-	.	gene_id "ENSG00000009724.17";
chr1	HAVANA	intron10	11046744	11046880	.	-	.	gene_id "ENSG00000009724.17";
chr1	HAVANA	intron10	11047130	11047192	.	-	.	gene_id "ENSG00000009724.17";
chr1	HAVANA	intron10	11055215	11055770	.	-	.	gene_id "ENSG00000116649.10";
chr1	HAVANA	intron10	11055937	11056000	.	-	.	gene_id "ENSG00000116649.10";
chr1	HAVANA	intron10	11056105	11056593	.	-	.	gene_id "ENSG00000116649.10";
chr1	HAVANA	intron10	11056768	11058699	.	-	.	gene_id "ENSG00000116649.10";
chr1	HAVANA	intron10	11058903	11059214	.	-	.	gene_id "ENSG00000116649.10";
chr1	HAVANA	intron10	11059697	11059766	.	-	.	gene_id "ENSG00000116649.10";
chr1	HAVANA	intron10	11066759	11067997	.	-	.	gene_id "ENSG00000171824.14";
chr1	HAVANA	intron10	11068095	11068470	.	-	.	gene_id "ENSG00000171824.14";
chr1	HAVANA	intron10	11073098	11073923	.	-	.	gene_id "ENSG00000171824.14";
chr1	HAVANA	intron10	11074019	11074220	.	-	.	gene_id "ENSG00000171824.14";
chr1	HAVANA	intron10	11074337	11076831	.	-	.	gene_id "ENSG00000171824.14";
chr1	HAVANA	intron10	11077662	11079700	.	-	.	gene_id "ENSG00000171824.14";
chr1	HAVANA	intron10	11079833	11080488	.	-	.	gene_id "ENSG00000171824.14";
chr1	HAVANA	intron10	11080923	11081071	.	-	.	gene_id "ENSG00000171824.14";
chr1	HAVANA	intron10	11081249	11082523	.	-	.	gene_id "ENSG00000171824.14";
chr1	HAVANA	intron10	11082634	11082677	.	-	.	gene_id "ENSG00000171824.14";
chr1	HAVANA	intron10	11082889	11087437	.	-	.	gene_id "ENSG00000171824.14";
chr1	HAVANA	intron10	11087602	11087789	.	-	.	gene_id "ENSG00000171824.14";
chr1	HAVANA	intron10	11087921	11088112	.	-	.	gene_id "ENSG00000171824.14";
chr1	HAVANA	intron10	11088209	11090543	.	-	.	gene_id "ENSG00000171824.14";
chr1	HAVANA	intron10	11090679	11091003	.	-	.	gene_id "ENSG00000171824.14";
chr1	HAVANA	intron10	11091190	11091482	.	-	.	gene_id "ENSG00000171824.14";
chr1	HAVANA	intron10	11091608	11095405	.	-	.	gene_id "ENSG00000171824.14";
chr1	HAVANA	intron10	11095558	11095747	.	-	.	gene_id "ENSG00000171824.14";
chr1	HAVANA	intron10	11095892	11098009	.	-	.	gene_id "ENSG00000171824.14";
chr1	HAVANA	intron10	11098167	11099674	.	-	.	gene_id "ENSG00000171824.14";
chr1	HAVANA	intron10	11099921	11101790	.	+	.	gene_id "ENSG00000230337.1";
chr1	HAVANA	intron10	11107511	11108170	.	-	.	gene_id "ENSG00000198793.13";
chr1	HAVANA	intron10	11108297	11109279	.	-	.	gene_id "ENSG00000198793.13";
chr1	HAVANA	intron10	11109381	11109638	.	-	.	gene_id "ENSG00000198793.13";
chr1	HAVANA	intron10	11109740	11111503	.	-	.	gene_id "ENSG00000198793.13";
chr1	HAVANA	intron10	11111764	11112841	.	-	.	gene_id "ENSG00000198793.13";
chr1	HAVANA	intron10	11112928	11114307	.	-	.	gene_id "ENSG00000198793.13";
chr1	HAVANA	intron10	11114640	11114802	.	-	.	gene_id "ENSG00000198793.13";
chr1	HAVANA	intron10	11114898	11115385	.	-	.	gene_id "ENSG00000198793.13";
chr1	HAVANA	intron10	11115674	11116993	.	-	.	gene_id "ENSG00000198793.13";
chr1	HAVANA	intron10	11117097	11121235	.	-	.	gene_id "ENSG00000198793.13";
chr1	HAVANA	intron10	11121379	11121968	.	-	.	gene_id "ENSG00000198793.13";
chr1	HAVANA	intron10	11122137	11124487	.	-	.	gene_id "ENSG00000198793.13";
chr1	HAVANA	intron10	11124644	11126611	.	-	.	gene_id "ENSG00000198793.13";
chr1	HAVANA	intron10	11126807	11126999	.	-	.	gene_id "ENSG00000198793.13";
chr1	HAVANA	intron10	11127155	11127613	.	-	.	gene_id "ENSG00000198793.13";
chr1	HAVANA	intron10	11127817	11127993	.	-	.	gene_id "ENSG00000198793.13";
chr1	HAVANA	intron10	11128137	11128443	.	-	.	gene_id "ENSG00000198793.13";
chr1	HAVANA	intron10	11128563	11128844	.	-	.	gene_id "ENSG00000198793.13";
chr1	HAVANA	intron10	11128962	11129727	.	-	.	gene_id "ENSG00000198793.13";
chr1	HAVANA	intron10	11129849	11130518	.	-	.	gene_id "ENSG00000198793.13";
chr1	HAVANA	intron10	11131569	11131583	.	-	.	gene_id "ENSG00000198793.13";
chr1	HAVANA	intron10	11133208	11134340	.	-	.	gene_id "ENSG00000198793.13";
chr1	HAVANA	intron10	11134477	11138943	.	-	.	gene_id "ENSG00000198793.13";
chr1	HAVANA	intron10	11139446	11139522	.	-	.	gene_id "ENSG00000198793.13";
chr1	HAVANA	intron10	11139671	11143897	.	-	.	gene_id "ENSG00000198793.13";
chr1	HAVANA	intron10	11149538	11150115	.	-	.	gene_id "ENSG00000198793.13";
chr1	HAVANA	intron10	11150237	11152349	.	-	.	gene_id "ENSG00000198793.13";
chr1	HAVANA	intron10	11152453	11157141	.	-	.	gene_id "ENSG00000198793.13";
chr1	HAVANA	intron10	11157302	11167431	.	-	.	gene_id "ENSG00000198793.13";
chr1	HAVANA	intron10	11167528	11189354	.	-	.	gene_id "ENSG00000198793.13";
chr1	HAVANA	intron10	11195982	11199247	.	-	.	gene_id "ENSG00000198793.13";
chr1	HAVANA	intron10	11199414	11199530	.	-	.	gene_id "ENSG00000198793.13";
chr1	HAVANA	intron10	11199714	11204550	.	-	.	gene_id "ENSG00000198793.13";
chr1	HAVANA	intron10	11204714	11209301	.	-	.	gene_id "ENSG00000198793.13";
chr1	HAVANA	intron10	11209469	11210803	.	-	.	gene_id "ENSG00000198793.13";
chr1	HAVANA	intron10	11210917	11212301	.	-	.	gene_id "ENSG00000198793.13";
chr1	HAVANA	intron10	11212485	11212785	.	-	.	gene_id "ENSG00000198793.13";
chr1	HAVANA	intron10	11212919	11213388	.	-	.	gene_id "ENSG00000198793.13";
chr1	HAVANA	intron10	11213577	11216137	.	-	.	gene_id "ENSG00000198793.13";
chr1	HAVANA	intron10	11216245	11226253	.	-	.	gene_id "ENSG00000198793.13";
chr1	HAVANA	intron10	11226361	11228657	.	-	.	gene_id "ENSG00000198793.13";
chr1	HAVANA	intron10	11228929	11230914	.	-	.	gene_id "ENSG00000198793.13";
chr1	HAVANA	intron10	11231065	11231289	.	-	.	gene_id "ENSG00000198793.13";
chr1	HAVANA	intron10	11231445	11232425	.	-	.	gene_id "ENSG00000198793.13";
chr1	HAVANA	intron10	11232539	11232962	.	-	.	gene_id "ENSG00000198793.13";
chr1	HAVANA	intron10	11233113	11233387	.	-	.	gene_id "ENSG00000198793.13";
chr1	HAVANA	intron10	11233498	11234132	.	-	.	gene_id "ENSG00000198793.13";
chr1	HAVANA	intron10	11234276	11237832	.	-	.	gene_id "ENSG00000198793.13";
chr1	HAVANA	intron10	11238059	11238391	.	-	.	gene_id "ENSG00000198793.13";
chr1	HAVANA	intron10	11238628	11240292	.	-	.	gene_id "ENSG00000198793.13";
chr1	HAVANA	intron10	11240558	11241542	.	-	.	gene_id "ENSG00000198793.13";
chr1	HAVANA	intron10	11241692	11243103	.	-	.	gene_id "ENSG00000198793.13";
chr1	HAVANA	intron10	11243311	11247614	.	-	.	gene_id "ENSG00000198793.13";
chr1	HAVANA	intron10	11247744	11247808	.	-	.	gene_id "ENSG00000198793.13";
chr1	HAVANA	intron10	11248105	11253828	.	-	.	gene_id "ENSG00000198793.13";
chr1	HAVANA	intron10	11253984	11255981	.	-	.	gene_id "ENSG00000198793.13";
chr1	HAVANA	intron10	11256203	11256922	.	-	.	gene_id "ENSG00000198793.13";
chr1	HAVANA	intron10	11257176	11258474	.	-	.	gene_id "ENSG00000198793.13";
chr1	HAVANA	intron10	11258604	11259237	.	-	.	gene_id "ENSG00000198793.13";
chr1	HAVANA	intron10	11259434	11262434	.	-	.	gene_id "ENSG00000198793.13";
chr1	HAVANA	intron10	11274071	11278615	.	+	.	gene_id "ENSG00000120942.13";
chr1	HAVANA	intron10	11279352	11285633	.	+	.	gene_id "ENSG00000120942.13";
chr1	HAVANA	intron10	11288445	11292038	.	+	.	gene_id "ENSG00000120942.13";
chr1	HAVANA	intron10	11292158	11293456	.	+	.	gene_id "ENSG00000120942.13";
chr1	HAVANA	intron10	11293637	11294862	.	+	.	gene_id "ENSG00000120942.13";
chr1	HAVANA	intron10	11311980	11312245	.	-	.	gene_id "ENSG00000284646.1";
chr1	HAVANA	intron10	11312414	11314594	.	-	.	gene_id "ENSG00000284646.1";
chr1	HAVANA	intron10	11314886	11318996	.	-	.	gene_id "ENSG00000284646.1";
chr1	HAVANA	intron10	11479383	11481247	.	+	.	gene_id "ENSG00000204624.8";
chr1	HAVANA	intron10	11481971	11500802	.	+	.	gene_id "ENSG00000204624.8";
chr1	HAVANA	intron10	11502099	11502667	.	+	.	gene_id "ENSG00000204624.8";
chr1	HAVANA	intron10	11502908	11514379	.	+	.	gene_id "ENSG00000204624.8";
chr1	HAVANA	intron10	11514537	11515358	.	+	.	gene_id "ENSG00000204624.8";
chr1	HAVANA	intron10	11515514	11515990	.	+	.	gene_id "ENSG00000204624.8";
chr1	HAVANA	intron10	11516172	11517452	.	+	.	gene_id "ENSG00000204624.8";
chr1	HAVANA	intron10	11517613	11519344	.	+	.	gene_id "ENSG00000204624.8";
chr1	HAVANA	intron10	11519514	11519708	.	+	.	gene_id "ENSG00000204624.8";
chr1	HAVANA	intron10	11519891	11520676	.	+	.	gene_id "ENSG00000204624.8";
chr1	HAVANA	intron10	11520859	11523931	.	+	.	gene_id "ENSG00000204624.8";
chr1	HAVANA	intron10	11524066	11525165	.	+	.	gene_id "ENSG00000204624.8";
chr1	HAVANA	intron10	11525323	11526640	.	+	.	gene_id "ENSG00000204624.8";
chr1	HAVANA	intron10	11526846	11529545	.	+	.	gene_id "ENSG00000204624.8";
chr1	HAVANA	intron10	11529697	11529776	.	+	.	gene_id "ENSG00000204624.8";
chr1	HAVANA	intron10	11529970	11530896	.	+	.	gene_id "ENSG00000204624.8";
chr1	HAVANA	intron10	11531044	11531554	.	+	.	gene_id "ENSG00000204624.8";
chr1	HAVANA	intron10	11531721	11533665	.	+	.	gene_id "ENSG00000204624.8";
chr1	HAVANA	intron10	11533838	11534370	.	+	.	gene_id "ENSG00000204624.8";
chr1	HAVANA	intron10	11534551	11535000	.	+	.	gene_id "ENSG00000204624.8";
chr1	HAVANA	intron10	11535135	11535467	.	+	.	gene_id "ENSG00000204624.8";
chr1	HAVANA	intron10	11535655	11536313	.	+	.	gene_id "ENSG00000204624.8";
chr1	HAVANA	intron10	11610124	11611832	.	+	.	gene_id "ENSG00000235643.2";
chr1	HAVANA	intron10	11611989	11612779	.	+	.	gene_id "ENSG00000235643.2";
chr1	HAVANA	intron10	11623621	11637017	.	+	.	gene_id "ENSG00000284708.1";
chr1	HAVANA	intron10	11643417	11645039	.	-	.	gene_id "ENSG00000116661.11";
chr1	HAVANA	intron10	11645216	11648081	.	-	.	gene_id "ENSG00000116661.11";
chr1	HAVANA	intron10	11648839	11649076	.	-	.	gene_id "ENSG00000116661.11";
chr1	HAVANA	intron10	11649236	11649517	.	-	.	gene_id "ENSG00000116661.11";
chr1	HAVANA	intron10	11650085	11650455	.	-	.	gene_id "ENSG00000116661.11";
chr1	HAVANA	intron10	11650845	11653380	.	-	.	gene_id "ENSG00000116661.11";
chr1	HAVANA	intron10	11653540	11654020	.	-	.	gene_id "ENSG00000116661.11";
chr1	HAVANA	intron10	11654208	11654308	.	-	.	gene_id "ENSG00000116661.11";
chr1	HAVANA	intron10	11655786	11655795	.	+	.	gene_id "ENSG00000132879.14";
chr1	HAVANA	intron10	11656111	11658256	.	+	.	gene_id "ENSG00000132879.14";
chr1	HAVANA	intron10	11658404	11658522	.	+	.	gene_id "ENSG00000132879.14";
chr1	HAVANA	intron10	11658639	11658725	.	+	.	gene_id "ENSG00000132879.14";
chr1	HAVANA	intron10	11658882	11661119	.	+	.	gene_id "ENSG00000132879.14";
chr1	HAVANA	intron10	11664266	11664475	.	+	.	gene_id "ENSG00000116663.11";
chr1	HAVANA	intron10	11664746	11668645	.	+	.	gene_id "ENSG00000116663.11";
chr1	HAVANA	intron10	11668955	11671255	.	+	.	gene_id "ENSG00000116663.11";
chr1	HAVANA	intron10	11671403	11671917	.	+	.	gene_id "ENSG00000116663.11";
chr1	HAVANA	intron10	11672075	11673266	.	+	.	gene_id "ENSG00000116663.11";
chr1	HAVANA	intron10	11673423	11673604	.	+	.	gene_id "ENSG00000116663.11";
chr1	HAVANA	intron10	11674827	11675071	.	-	.	gene_id "ENSG00000116670.15";
chr1	HAVANA	intron10	11675185	11675645	.	-	.	gene_id "ENSG00000116670.15";
chr1	HAVANA	intron10	11676151	11676798	.	-	.	gene_id "ENSG00000116670.15";
chr1	HAVANA	intron10	11677625	11680342	.	-	.	gene_id "ENSG00000116670.15";
chr1	HAVANA	intron10	11681449	11681727	.	-	.	gene_id "ENSG00000116670.15";
chr1	HAVANA	intron10	11682027	11691402	.	-	.	gene_id "ENSG00000116670.15";
chr1	HAVANA	intron10	11691864	11706238	.	+	.	gene_id "ENSG00000162490.7";
chr1	HAVANA	intron10	11706720	11709264	.	+	.	gene_id "ENSG00000162490.7";
chr1	HAVANA	intron10	11709476	11711840	.	+	.	gene_id "ENSG00000162490.7";
chr1	HAVANA	intron10	11711976	11712329	.	+	.	gene_id "ENSG00000162490.7";
chr1	HAVANA	intron10	11712440	11715108	.	+	.	gene_id "ENSG00000162490.7";
chr1	HAVANA	intron10	11715219	11719573	.	+	.	gene_id "ENSG00000162490.7";
chr1	HAVANA	intron10	11736246	11744522	.	+	.	gene_id "ENSG00000177674.16";
chr1	HAVANA	intron10	11744579	11745790	.	+	.	gene_id "ENSG00000177674.16";
chr1	HAVANA	intron10	11746683	11747429	.	+	.	gene_id "ENSG00000177674.16";
chr1	HAVANA	intron10	11747556	11748404	.	+	.	gene_id "ENSG00000177674.16";
chr1	HAVANA	intron10	11748621	11750066	.	+	.	gene_id "ENSG00000177674.16";
chr1	HAVANA	intron10	11750782	11754414	.	+	.	gene_id "ENSG00000177674.16";
chr1	HAVANA	intron10	11762285	11764320	.	+	.	gene_id "ENSG00000215910.7";
chr1	HAVANA	intron10	11764493	11765846	.	+	.	gene_id "ENSG00000215910.7";
chr1	HAVANA	intron10	11766587	11766731	.	+	.	gene_id "ENSG00000215910.7";
chr1	HAVANA	intron10	11767096	11767210	.	+	.	gene_id "ENSG00000215910.7";
chr1	HAVANA	intron10	11767275	11768066	.	+	.	gene_id "ENSG00000215910.7";
chr1	HAVANA	intron10	11768330	11768962	.	+	.	gene_id "ENSG00000215910.7";
chr1	HAVANA	intron10	11769138	11771513	.	+	.	gene_id "ENSG00000215910.7";
chr1	HAVANA	intron10	11771647	11772071	.	+	.	gene_id "ENSG00000215910.7";
chr1	HAVANA	intron10	11772270	11775424	.	+	.	gene_id "ENSG00000215910.7";
chr1	HAVANA	intron10	11775621	11776453	.	+	.	gene_id "ENSG00000215910.7";
chr1	HAVANA	intron10	11776649	11777076	.	+	.	gene_id "ENSG00000215910.7";
chr1	HAVANA	intron10	11779620	11779791	.	+	.	gene_id "ENSG00000215910.7";
chr1	HAVANA	intron10	11780021	11782178	.	+	.	gene_id "ENSG00000215910.7";
chr1	HAVANA	intron10	11782344	11784163	.	+	.	gene_id "ENSG00000215910.7";
chr1	HAVANA	intron10	11784604	11785137	.	+	.	gene_id "ENSG00000215910.7";
chr1	HAVANA	intron10	11785300	11785722	.	+	.	gene_id "ENSG00000215910.7";
chr1	HAVANA	intron10	11790909	11791196	.	-	.	gene_id "ENSG00000177000.13";
chr1	HAVANA	intron10	11791337	11791626	.	-	.	gene_id "ENSG00000177000.13";
chr1	HAVANA	intron10	11791756	11792267	.	-	.	gene_id "ENSG00000177000.13";
chr1	HAVANA	intron10	11792390	11793896	.	-	.	gene_id "ENSG00000177000.13";
chr1	HAVANA	intron10	11794100	11794347	.	-	.	gene_id "ENSG00000177000.13";
chr1	HAVANA	intron10	11794549	11794718	.	-	.	gene_id "ENSG00000177000.13";
chr1	HAVANA	intron10	11795359	11796195	.	-	.	gene_id "ENSG00000177000.13";
chr1	HAVANA	intron10	11796556	11799781	.	-	.	gene_id "ENSG00000177000.13";
chr1	HAVANA	intron10	11801427	11802870	.	-	.	gene_id "ENSG00000177000.13";
chr1	HAVANA	intron10	11804543	11804988	.	-	.	gene_id "ENSG00000177000.13";
chr1	HAVANA	intron10	11805305	11805336	.	-	.	gene_id "ENSG00000177000.13";
chr1	HAVANA	intron10	11806456	11807120	.	+	.	gene_id "ENSG00000011021.23";
chr1	HAVANA	intron10	11807201	11815835	.	+	.	gene_id "ENSG00000011021.23";
chr1	HAVANA	intron10	11815922	11816604	.	+	.	gene_id "ENSG00000011021.23";
chr1	HAVANA	intron10	11816691	11819477	.	+	.	gene_id "ENSG00000011021.23";
chr1	HAVANA	intron10	11819565	11820351	.	+	.	gene_id "ENSG00000011021.23";
chr1	HAVANA	intron10	11820790	11822684	.	+	.	gene_id "ENSG00000011021.23";
chr1	HAVANA	intron10	11822812	11823696	.	+	.	gene_id "ENSG00000011021.23";
chr1	HAVANA	intron10	11823844	11824475	.	+	.	gene_id "ENSG00000011021.23";
chr1	HAVANA	intron10	11824564	11826145	.	+	.	gene_id "ENSG00000011021.23";
chr1	HAVANA	intron10	11826235	11827078	.	+	.	gene_id "ENSG00000011021.23";
chr1	HAVANA	intron10	11827232	11828095	.	+	.	gene_id "ENSG00000011021.23";
chr1	HAVANA	intron10	11828230	11828447	.	+	.	gene_id "ENSG00000011021.23";
chr1	HAVANA	intron10	11828635	11829185	.	+	.	gene_id "ENSG00000011021.23";
chr1	HAVANA	intron10	11829333	11829838	.	+	.	gene_id "ENSG00000011021.23";
chr1	HAVANA	intron10	11830281	11833504	.	+	.	gene_id "ENSG00000011021.23";
chr1	HAVANA	intron10	11833649	11833866	.	+	.	gene_id "ENSG00000011021.23";
chr1	HAVANA	intron10	11834041	11834225	.	+	.	gene_id "ENSG00000011021.23";
chr1	HAVANA	intron10	11834406	11834473	.	+	.	gene_id "ENSG00000011021.23";
chr1	HAVANA	intron10	11834601	11835956	.	+	.	gene_id "ENSG00000011021.23";
chr1	HAVANA	intron10	11836164	11836988	.	+	.	gene_id "ENSG00000011021.23";
chr1	HAVANA	intron10	11837167	11837332	.	+	.	gene_id "ENSG00000011021.23";
chr1	HAVANA	intron10	11837510	11838324	.	+	.	gene_id "ENSG00000011021.23";
chr1	HAVANA	intron10	11838453	11838524	.	+	.	gene_id "ENSG00000011021.23";
chr1	HAVANA	intron10	11839061	11840132	.	+	.	gene_id "ENSG00000011021.23";
chr1	HAVANA	intron10	11843154	11843693	.	+	.	gene_id "ENSG00000011021.23";
chr1	HAVANA	intron10	11844084	11845536	.	+	.	gene_id "ENSG00000011021.23";
chr1	HAVANA	intron10	11857682	11858203	.	-	.	gene_id "ENSG00000120937.9";
chr1	HAVANA	intron10	11858480	11858691	.	-	.	gene_id "ENSG00000120937.9";
chr1	HAVANA	intron10	11909341	11909807	.	+	.	gene_id "ENSG00000285646.2";
chr1	HAVANA	intron10	11909928	11911496	.	+	.	gene_id "ENSG00000285646.2";
chr1	HAVANA	intron10	11911600	11912691	.	+	.	gene_id "ENSG00000285646.2";
chr1	HAVANA	intron10	11920343	11922164	.	-	.	gene_id "ENSG00000116685.16";
chr1	HAVANA	intron10	11923500	11925194	.	-	.	gene_id "ENSG00000116685.16";
chr1	HAVANA	intron10	11934334	11934683	.	+	.	gene_id "ENSG00000083444.17";
chr1	HAVANA	intron10	11934866	11944511	.	+	.	gene_id "ENSG00000083444.17";
chr1	HAVANA	intron10	11944673	11947965	.	+	.	gene_id "ENSG00000083444.17";
chr1	HAVANA	intron10	11948078	11949762	.	+	.	gene_id "ENSG00000083444.17";
chr1	HAVANA	intron10	11949917	11950346	.	+	.	gene_id "ENSG00000083444.17";
chr1	HAVANA	intron10	11950531	11952612	.	+	.	gene_id "ENSG00000083444.17";
chr1	HAVANA	intron10	11952746	11954290	.	+	.	gene_id "ENSG00000083444.17";
chr1	HAVANA	intron10	11954904	11956906	.	+	.	gene_id "ENSG00000083444.17";
chr1	HAVANA	intron10	11957025	11957079	.	+	.	gene_id "ENSG00000083444.17";
chr1	HAVANA	intron10	11957204	11957831	.	+	.	gene_id "ENSG00000083444.17";
chr1	HAVANA	intron10	11957954	11958505	.	+	.	gene_id "ENSG00000083444.17";
chr1	HAVANA	intron10	11958658	11960635	.	+	.	gene_id "ENSG00000083444.17";
chr1	HAVANA	intron10	11960778	11963521	.	+	.	gene_id "ENSG00000083444.17";
chr1	HAVANA	intron10	11963647	11964164	.	+	.	gene_id "ENSG00000083444.17";
chr1	HAVANA	intron10	11964311	11964633	.	+	.	gene_id "ENSG00000083444.17";
chr1	HAVANA	intron10	11964796	11965469	.	+	.	gene_id "ENSG00000083444.17";
chr1	HAVANA	intron10	11965604	11966240	.	+	.	gene_id "ENSG00000083444.17";
chr1	HAVANA	intron10	11966425	11966976	.	+	.	gene_id "ENSG00000083444.17";
chr1	HAVANA	intron10	11967102	11970659	.	+	.	gene_id "ENSG00000083444.17";
chr1	HAVANA	intron10	11970827	11971532	.	+	.	gene_id "ENSG00000083444.17";
chr1	HAVANA	intron10	11973008	11974642	.	+	.	gene_id "ENSG00000083444.17";
chr1	HAVANA	intron10	11980495	11981799	.	+	.	gene_id "ENSG00000116688.17";
chr1	HAVANA	intron10	11981864	11981959	.	+	.	gene_id "ENSG00000116688.17";
chr1	HAVANA	intron10	11982125	11982512	.	+	.	gene_id "ENSG00000116688.17";
chr1	HAVANA	intron10	11982601	11989154	.	+	.	gene_id "ENSG00000116688.17";
chr1	HAVANA	intron10	11989354	11992268	.	+	.	gene_id "ENSG00000116688.17";
chr1	HAVANA	intron10	11992474	11992544	.	+	.	gene_id "ENSG00000116688.17";
chr1	HAVANA	intron10	11992701	11996145	.	+	.	gene_id "ENSG00000116688.17";
chr1	HAVANA	intron10	11996329	11997286	.	+	.	gene_id "ENSG00000116688.17";
chr1	HAVANA	intron10	11997432	11998759	.	+	.	gene_id "ENSG00000116688.17";
chr1	HAVANA	intron10	11998889	11998977	.	+	.	gene_id "ENSG00000116688.17";
chr1	HAVANA	intron10	11999106	12001390	.	+	.	gene_id "ENSG00000116688.17";
chr1	HAVANA	intron10	12001565	12001758	.	+	.	gene_id "ENSG00000116688.17";
chr1	HAVANA	intron10	12001847	12001971	.	+	.	gene_id "ENSG00000116688.17";
chr1	HAVANA	intron10	12002114	12003981	.	+	.	gene_id "ENSG00000116688.17";
chr1	HAVANA	intron10	12004129	12004498	.	+	.	gene_id "ENSG00000116688.17";
chr1	HAVANA	intron10	12004624	12004814	.	+	.	gene_id "ENSG00000116688.17";
[truncated: 239,032+ more rows]

## Sheet: script
wget https://ftp.ebi.ac.uk/pub/databases/gencode/Gencode_human/release_34/gencode.v34.annotation.gtf.gz
less gencode.v34.annotation.gtf.gz | awk '{if ($3=="gene") print $0}' > gencode.v34.annotation_genes.gtf
less gencode.v34.annotation.gtf.gz | awk '{if ($3=="exon") print $0}' > gencode.v34.annotation_exons.gtf
bedtools subtract -a gencode.v34.annotation_genes.gtf -b gencode.v34.annotation_exons.gtf -s | tr ' ' '|' | awk '{$4=$4+10;$5=$5-10;$3="intron10"; if ($5-$4>=10) print $0}' | tr ' ' '\t' | tr '|' ' ' | sort -k1,1 -k4,4n > gencode.v34.annotation_introns10.gtf
wget https://hgdownload.cse.ucsc.edu/goldenpath/hg38/bigZips/p13/hg38.p13.chrom.sizes
bedtools genomecov -i gencode.v34.annotation_genes.gtf -bg -g hg38.p13.chrom.sizes | awk '{if ($4>1) print $0}' > MultiGenicRegions.bed
bedtools subtract -a gencode.v34.annotation_exons.gtf -b MultiGenicRegions.bed > gencode.v34.annotation_exons_monoGenic.gtf
bedtools subtract -a gencode.v34.annotation_introns10.gtf -b MultiGenicRegions.bed > gencode.v34.annotation_introns10_monoGenic.gtf
less gencode.v34.annotation_exons_monoGenic.gtf | cut -d ' ' -f 1,2 | sort -u | sort -k1,1 -k4,4n > gencode.v34.annotation_exons_monoGenic_unique.tab
less gencode.v34.annotation_introns10_monoGenic.gtf | cut -d ' ' -f 1,2 | sort -u | sort -k1,1 -k4,4n > gencode.v34.annotation_introns10_monoGenic_unique.tab
